# Supplementary material for: Saliva Proteomics Analysis Offers Insights on Type 1 Diabetes Pathology in a Pediatric Population
Source: Front Physiol. 2018 Apr 26;9:444. doi: 10.3389/fphys.2018.00444 (PMC5932525; doi:10.3389/fphys.2018.00444)
Supplement: Supplementary file 1 [file Table_1.XLSX]

## Sheet: Sheet1
	ITRAQ-Design
Batch	113	114	115	116	117	118	119	121
1	G1-1	G1-2	G2-1	G2-2	Ctrl-1	Ctrl-2
2			Ctrl-3	Ctrl-4	G1-3	G1-4	G2-3	G2-4
3	Ctrl-5	Ctrl-6			G1-5	G1-6	G2-5	G2-6
4	Ctrl-7	Ctrl-8	G1-7	G1-8			G2-7	G2-8
5	Ctrl-9	Ctrl-10	G1-9	G1-10	G2-9	G2-10
6			Ctrl-11	Ctrl-12	G1-11	G1-12	G2-11	G2-12
