# Supplementary material for: Saliva Proteomics Analysis Offers Insights on Type 1 Diabetes Pathology in a Pediatric Population
Source: Front Physiol. 2018 Apr 26;9:444. doi: 10.3389/fphys.2018.00444 (PMC5932525; doi:10.3389/fphys.2018.00444)
Supplement: Supplementary file 2 [file Table_2.XLSX]

## Sheet: Table S-2
sp|Q9BYW2|SETD2_HUMAN Histone-lysine N-methyltransferase SETD2 OS=Homo sapiens GN=SETD2 PE=1 SV=3
TLEHLPIPTK
TAEADTSSELAK
sp|O15263|DFB4A_HUMAN Beta-defensin 4A OS=Homo sapiens GN=DEFB4A PE=1 SV=1
SGAICHPVFCPR
sp|O43583|DENR_HUMAN Density-regulated protein OS=Homo sapiens GN=DENR PE=1 SV=2
LDADYPLR
VCGLATFEIDLK
sp|O94973|AP2A2_HUMAN AP-2 complex subunit alpha-2 OS=Homo sapiens GN=AP2A2 PE=1 SV=2
EMAEAFAGEIPK
VIQIVINR
sp|O95613|PCNT_HUMAN Pericentrin OS=Homo sapiens GN=PCNT PE=1 SV=4
ALQSQLEEEQLR
sp|O95678|K2C75_HUMAN Keratin, type II cytoskeletal 75 OS=Homo sapiens GN=KRT75 PE=1 SV=2
YEELQVTAGR
QCSSLQTAIADAEQR
sp|P00751|CFAB_HUMAN Complement factor B OS=Homo sapiens GN=CFB PE=1 SV=2
ISVIRPSK
DAQYAPGYDK
DFHINLFQVLPWLK
sp|P02753|RET4_HUMAN Retinol-binding protein 4 OS=Homo sapiens GN=RBP4 PE=1 SV=3
LIVHNGYCDGR
sp|P02760|AMBP_HUMAN Protein AMBP OS=Homo sapiens GN=AMBP PE=1 SV=1
AVLPQEEEGSGGGQLVTEVTK
TVAACNLPIVR
sp|P02768|ALBU_HUMAN Serum albumin OS=Homo sapiens GN=ALB PE=1 SV=2
AAFTECCQAADK
HPDYSVVLLLR
sp|P08311|CATG_HUMAN Cathepsin G OS=Homo sapiens GN=CTSG PE=1 SV=2
TIQNDIMLLQLSR
IFGSYDPR
VSSFLPWIR
sp|P08729|K2C7_HUMAN Keratin, type II cytoskeletal 7 OS=Homo sapiens GN=KRT7 PE=1 SV=5
LPDIFEAQIAGLR
GQLEALQVDGGR
LALDIEIATYR
sp|P27708|PYR1_HUMAN CAD protein OS=Homo sapiens GN=CAD PE=1 SV=3
AAFALGGLGSGFASNR
sp|P31151|S10A7_HUMAN Protein S100-A7 OS=Homo sapiens GN=S100A7 PE=1 SV=4
IEKPSLLTMMK
GTNYLADVFEK
sp|P31629|ZEP2_HUMAN Transcription factor HIVEP2 OS=Homo sapiens GN=HIVEP2 PE=1 SV=2
TTLALLR
sp|P35321|SPR1A_HUMAN Cornifin-A OS=Homo sapiens GN=SPRR1A PE=1 SV=2
QPCQPPPQEPCIPK
VPEPCHPK
sp|P42566|EPS15_HUMAN Epidermal growth factor receptor substrate 15 OS=Homo sapiens GN=EPS15 PE=1 SV=2
TSEVQDLQDEVQR
QQVQELLDELDEQK
sp|Q7RTS7|K2C74_HUMAN Keratin, type II cytoskeletal 74 OS=Homo sapiens GN=KRT74 PE=1 SV=2
ISFNVAGGGVR
AEAEALYQTK
LALDMEIATYR
sp|Q8N2C7|UNC80_HUMAN Protein unc-80 homolog OS=Homo sapiens GN=UNC80 PE=2 SV=2
ENLHLLEEGQGIPR
sp|Q9NZR2|LRP1B_HUMAN Low-density lipoprotein receptor-related protein 1B OS=Homo sapiens GN=LRP1B PE=1 SV=2
AIALDPR
SDHISTR
sp|Q9Y251|HPSE_HUMAN Heparanase OS=Homo sapiens GN=HPSE PE=1 SV=2
FLILLGSPK
TDFLIFDPK
sp|Q00610|CLH1_HUMAN Clathrin heavy chain 1 OS=Homo sapiens GN=CLTC PE=1 SV=5
NLQNLLILTAIK
sp|P68032|ACTC_HUMAN Actin, alpha cardiac muscle 1 OS=Homo sapiens GN=ACTC1 PE=1 SV=1
QEYDEAGPSIVHR
sp|Q9Y2G3|AT11B_HUMAN Probable phospholipid-transporting ATPase IF OS=Homo sapiens GN=ATP11B PE=1 SV=2
LLHILEFDSDR
MSVIVQAPSGEK

## Sheet: Table S-3a
protein	peptide	Q1 (m/z)	Q3 (m/z)	Dwell time	fragment	DP	CE
sp|Q9BYW2|SETD2_HUMAN	TLEHLPIPTK (+2) light	574.837	934.536	25	y8	73	28.5
sp|Q9BYW2|SETD2_HUMAN	TLEHLPIPTK (+2) light	574.837	805.493	25	y7	73	28.5
sp|Q9BYW2|SETD2_HUMAN	TLEHLPIPTK (+2) light	574.837	555.35	25	y5	73	28.5
sp|Q9BYW2|SETD2_HUMAN	TLEHLPIPTK (+2) light	574.837	345.213	25	y3	73	28.5
sp|Q9BYW2|SETD2_HUMAN	TLEHLPIPTK (+2) light	574.837	804.461	25	b7	73	28.5
sp|Q9BYW2|SETD2_HUMAN	TLEHLPIPTK (+2) heavy	578.844	942.55	25	y8	73	28.5
sp|Q9BYW2|SETD2_HUMAN	TLEHLPIPTK (+2) heavy	578.844	813.507	25	y7	73	28.5
sp|Q9BYW2|SETD2_HUMAN	TLEHLPIPTK (+2) heavy	578.844	563.364	25	y5	73	28.5
sp|Q9BYW2|SETD2_HUMAN	TLEHLPIPTK (+2) heavy	578.844	353.227	25	y3	73	28.5
sp|Q9BYW2|SETD2_HUMAN	TLEHLPIPTK (+2) heavy	578.844	804.461	25	b7	73	28.5
sp|Q9BYW2|SETD2_HUMAN	TAEADTSSELAK (+2) light	611.794	1050.49	25	y10	75.7	30.6
sp|Q9BYW2|SETD2_HUMAN	TAEADTSSELAK (+2) light	611.794	921.452	25	y9	75.7	30.6
sp|Q9BYW2|SETD2_HUMAN	TAEADTSSELAK (+2) light	611.794	850.415	25	y8	75.7	30.6
sp|Q9BYW2|SETD2_HUMAN	TAEADTSSELAK (+2) light	611.794	735.388	25	y7	75.7	30.6
sp|Q9BYW2|SETD2_HUMAN	TAEADTSSELAK (+2) light	611.794	525.751	25	y10 (+2)	75.7	30.6
sp|Q9BYW2|SETD2_HUMAN	TAEADTSSELAK (+2) heavy	615.801	1058.51	25	y10	75.7	30.6
sp|Q9BYW2|SETD2_HUMAN	TAEADTSSELAK (+2) heavy	615.801	929.467	25	y9	75.7	30.6
sp|Q9BYW2|SETD2_HUMAN	TAEADTSSELAK (+2) heavy	615.801	858.429	25	y8	75.7	30.6
sp|Q9BYW2|SETD2_HUMAN	TAEADTSSELAK (+2) heavy	615.801	743.403	25	y7	75.7	30.6
sp|Q9BYW2|SETD2_HUMAN	TAEADTSSELAK (+2) heavy	615.801	529.758	25	y10 (+2)	75.7	30.6
sp|O15263|DFB4A_HUMAN	SGAIC[CAM]HPVFC[CAM]PR (+2) light	700.832	1072.48	25	y8	82.2	35.7
sp|O15263|DFB4A_HUMAN	SGAIC[CAM]HPVFC[CAM]PR (+2) light	700.832	912.451	25	y7	82.2	35.7
sp|O15263|DFB4A_HUMAN	SGAIC[CAM]HPVFC[CAM]PR (+2) light	700.832	775.392	25	y6	82.2	35.7
sp|O15263|DFB4A_HUMAN	SGAIC[CAM]HPVFC[CAM]PR (+2) light	700.832	579.271	25	y4	82.2	35.7
sp|O15263|DFB4A_HUMAN	SGAIC[CAM]HPVFC[CAM]PR (+2) light	700.832	626.272	25	b6	82.2	35.7
sp|O15263|DFB4A_HUMAN	SGAIC[CAM]HPVFC[CAM]PR (+2) heavy	705.836	1082.49	25	y8	82.2	35.7
sp|O15263|DFB4A_HUMAN	SGAIC[CAM]HPVFC[CAM]PR (+2) heavy	705.836	922.459	25	y7	82.2	35.7
sp|O15263|DFB4A_HUMAN	SGAIC[CAM]HPVFC[CAM]PR (+2) heavy	705.836	785.4	25	y6	82.2	35.7
sp|O15263|DFB4A_HUMAN	SGAIC[CAM]HPVFC[CAM]PR (+2) heavy	705.836	589.279	25	y4	82.2	35.7
sp|O15263|DFB4A_HUMAN	SGAIC[CAM]HPVFC[CAM]PR (+2) heavy	705.836	626.272	25	b6	82.2	35.7
sp|O43583|DENR_HUMAN	LDADYPLR (+2) light	481.751	734.383	25	y6	66.2	23.2
sp|O43583|DENR_HUMAN	LDADYPLR (+2) light	481.751	663.346	25	y5	66.2	23.2
sp|O43583|DENR_HUMAN	LDADYPLR (+2) light	481.751	548.319	25	y4	66.2	23.2
sp|O43583|DENR_HUMAN	LDADYPLR (+2) light	481.751	385.256	25	y3	66.2	23.2
sp|O43583|DENR_HUMAN	LDADYPLR (+2) light	481.751	229.118	25	b2	66.2	23.2
sp|O43583|DENR_HUMAN	LDADYPLR (+2) heavy	486.755	744.391	25	y6	66.2	23.2
sp|O43583|DENR_HUMAN	LDADYPLR (+2) heavy	486.755	673.354	25	y5	66.2	23.2
sp|O43583|DENR_HUMAN	LDADYPLR (+2) heavy	486.755	558.327	25	y4	66.2	23.2
sp|O43583|DENR_HUMAN	LDADYPLR (+2) heavy	486.755	395.264	25	y3	66.2	23.2
sp|O43583|DENR_HUMAN	LDADYPLR (+2) heavy	486.755	229.118	25	b2	66.2	23.2
sp|O43583|DENR_HUMAN	VC[CAM]GLATFEIDLK (+2) light	683.358	1106.61	25	y10	80.9	34.7
sp|O43583|DENR_HUMAN	VC[CAM]GLATFEIDLK (+2) light	683.358	936.504	25	y8	80.9	34.7
sp|O43583|DENR_HUMAN	VC[CAM]GLATFEIDLK (+2) light	683.358	865.467	25	y7	80.9	34.7
sp|O43583|DENR_HUMAN	VC[CAM]GLATFEIDLK (+2) light	683.358	764.419	25	y6	80.9	34.7
sp|O43583|DENR_HUMAN	VC[CAM]GLATFEIDLK (+2) light	683.358	633.824	25	y11 (+2)	80.9	34.7
sp|O43583|DENR_HUMAN	VC[CAM]GLATFEIDLK (+2) heavy	687.365	1114.62	25	y10	80.9	34.7
sp|O43583|DENR_HUMAN	VC[CAM]GLATFEIDLK (+2) heavy	687.365	944.518	25	y8	80.9	34.7
sp|O43583|DENR_HUMAN	VC[CAM]GLATFEIDLK (+2) heavy	687.365	873.481	25	y7	80.9	34.7
sp|O43583|DENR_HUMAN	VC[CAM]GLATFEIDLK (+2) heavy	687.365	772.433	25	y6	80.9	34.7
sp|O43583|DENR_HUMAN	VC[CAM]GLATFEIDLK (+2) heavy	687.365	637.831	25	y11 (+2)	80.9	34.7
sp|O94973|AP2A2_HUMAN	EMAEAFAGEIPK (+2) light	646.813	832.456	25	y8	78.3	32.6
sp|O94973|AP2A2_HUMAN	EMAEAFAGEIPK (+2) light	646.813	761.419	25	y7	78.3	32.6
sp|O94973|AP2A2_HUMAN	EMAEAFAGEIPK (+2) light	646.813	614.351	25	y6	78.3	32.6
sp|O94973|AP2A2_HUMAN	EMAEAFAGEIPK (+2) light	646.813	543.314	25	y5	78.3	32.6
sp|O94973|AP2A2_HUMAN	EMAEAFAGEIPK (+2) light	646.813	1049.46	25	b10	78.3	32.6
sp|O94973|AP2A2_HUMAN	EMAEAFAGEIPK (+2) heavy	650.82	840.471	25	y8	78.3	32.6
sp|O94973|AP2A2_HUMAN	EMAEAFAGEIPK (+2) heavy	650.82	769.433	25	y7	78.3	32.6
sp|O94973|AP2A2_HUMAN	EMAEAFAGEIPK (+2) heavy	650.82	622.365	25	y6	78.3	32.6
sp|O94973|AP2A2_HUMAN	EMAEAFAGEIPK (+2) heavy	650.82	551.328	25	y5	78.3	32.6
sp|O94973|AP2A2_HUMAN	EMAEAFAGEIPK (+2) heavy	650.82	1049.46	25	b10	78.3	32.6
sp|O94973|AP2A2_HUMAN	VIQIVINR (+2) light	477.808	742.457	25	y6	65.9	23
sp|O94973|AP2A2_HUMAN	VIQIVINR (+2) light	477.808	614.398	25	y5	65.9	23
sp|O94973|AP2A2_HUMAN	VIQIVINR (+2) light	477.808	402.246	25	y3	65.9	23
sp|O94973|AP2A2_HUMAN	VIQIVINR (+2) light	477.808	371.732	25	y6 (+2)	65.9	23
sp|O94973|AP2A2_HUMAN	VIQIVINR (+2) light	477.808	553.371	25	b5	65.9	23
sp|O94973|AP2A2_HUMAN	VIQIVINR (+2) heavy	482.813	752.465	25	y6	65.9	23
sp|O94973|AP2A2_HUMAN	VIQIVINR (+2) heavy	482.813	624.407	25	y5	65.9	23
sp|O94973|AP2A2_HUMAN	VIQIVINR (+2) heavy	482.813	412.254	25	y3	65.9	23
sp|O94973|AP2A2_HUMAN	VIQIVINR (+2) heavy	482.813	376.736	25	y6 (+2)	65.9	23
sp|O94973|AP2A2_HUMAN	VIQIVINR (+2) heavy	482.813	553.371	25	b5	65.9	23
sp|O95613|PCNT_HUMAN	ALQSQLEEEQLR (+2) light	722.376	916.473	25	y7	83.8	36.9
sp|O95613|PCNT_HUMAN	ALQSQLEEEQLR (+2) light	722.376	803.389	25	y6	83.8	36.9
sp|O95613|PCNT_HUMAN	ALQSQLEEEQLR (+2) light	722.376	674.347	25	y5	83.8	36.9
sp|O95613|PCNT_HUMAN	ALQSQLEEEQLR (+2) light	722.376	545.304	25	y4	83.8	36.9
sp|O95613|PCNT_HUMAN	ALQSQLEEEQLR (+2) light	722.376	630.315	25	y10 (+2)	83.8	36.9
sp|O95613|PCNT_HUMAN	ALQSQLEEEQLR (+2) heavy	727.38	926.482	25	y7	83.8	36.9
sp|O95613|PCNT_HUMAN	ALQSQLEEEQLR (+2) heavy	727.38	813.398	25	y6	83.8	36.9
sp|O95613|PCNT_HUMAN	ALQSQLEEEQLR (+2) heavy	727.38	684.355	25	y5	83.8	36.9
sp|O95613|PCNT_HUMAN	ALQSQLEEEQLR (+2) heavy	727.38	555.312	25	y4	83.8	36.9
sp|O95613|PCNT_HUMAN	ALQSQLEEEQLR (+2) heavy	727.38	635.319	25	y10 (+2)	83.8	36.9
sp|O95678|K2C75_HUMAN	YEELQVTAGR (+2) light	583.296	873.479	25	y8	73.6	29
sp|O95678|K2C75_HUMAN	YEELQVTAGR (+2) light	583.296	744.436	25	y7	73.6	29
sp|O95678|K2C75_HUMAN	YEELQVTAGR (+2) light	583.296	631.352	25	y6	73.6	29
sp|O95678|K2C75_HUMAN	YEELQVTAGR (+2) light	583.296	503.294	25	y5	73.6	29
sp|O95678|K2C75_HUMAN	YEELQVTAGR (+2) light	583.296	404.225	25	y4	73.6	29
sp|O95678|K2C75_HUMAN	YEELQVTAGR (+2) heavy	588.3	883.487	25	y8	73.6	29
sp|O95678|K2C75_HUMAN	YEELQVTAGR (+2) heavy	588.3	754.445	25	y7	73.6	29
sp|O95678|K2C75_HUMAN	YEELQVTAGR (+2) heavy	588.3	641.36	25	y6	73.6	29
sp|O95678|K2C75_HUMAN	YEELQVTAGR (+2) heavy	588.3	513.302	25	y5	73.6	29
sp|O95678|K2C75_HUMAN	YEELQVTAGR (+2) heavy	588.3	414.233	25	y4	73.6	29
sp|O95678|K2C75_HUMAN	HGDDLR (+2) light	356.672	575.278	25	y5	57.1	16.1
sp|O95678|K2C75_HUMAN	HGDDLR (+2) light	356.672	403.23	25	y3	57.1	16.1
sp|O95678|K2C75_HUMAN	HGDDLR (+2) light	356.672	288.203	25	y2	57.1	16.1
sp|O95678|K2C75_HUMAN	HGDDLR (+2) light	356.672	310.115	25	b3	57.1	16.1
sp|O95678|K2C75_HUMAN	HGDDLR (+2) light	356.672	425.142	25	b4	57.1	16.1
sp|O95678|K2C75_HUMAN	HGDDLR (+2) heavy	361.676	585.287	25	y5	57.1	16.1
sp|O95678|K2C75_HUMAN	HGDDLR (+2) heavy	361.676	413.238	25	y3	57.1	16.1
sp|O95678|K2C75_HUMAN	HGDDLR (+2) heavy	361.676	298.211	25	y2	57.1	16.1
sp|O95678|K2C75_HUMAN	HGDDLR (+2) heavy	361.676	310.115	25	b3	57.1	16.1
sp|O95678|K2C75_HUMAN	HGDDLR (+2) heavy	361.676	425.142	25	b4	57.1	16.1
sp|O95678|K2C75_HUMAN	QC[CAM]SSLQTAIADAEQR (+3) light	559.934	689.321	25	y6	71.9	24.4
sp|O95678|K2C75_HUMAN	QC[CAM]SSLQTAIADAEQR (+3) light	559.934	618.284	25	y5	71.9	24.4
sp|O95678|K2C75_HUMAN	QC[CAM]SSLQTAIADAEQR (+3) light	559.934	438.698	25	b8 (+2)	71.9	24.4
sp|O95678|K2C75_HUMAN	QC[CAM]SSLQTAIADAEQR (+3) light	559.934	495.24	25	b9 (+2)	71.9	24.4
sp|O95678|K2C75_HUMAN	QC[CAM]SSLQTAIADAEQR (+3) light	559.934	530.758	25	b10 (+2)	71.9	24.4
sp|O95678|K2C75_HUMAN	QC[CAM]SSLQTAIADAEQR (+3) heavy	563.27	699.33	25	y6	71.9	24.4
sp|O95678|K2C75_HUMAN	QC[CAM]SSLQTAIADAEQR (+3) heavy	563.27	628.292	25	y5	71.9	24.4
sp|O95678|K2C75_HUMAN	QC[CAM]SSLQTAIADAEQR (+3) heavy	563.27	438.698	25	b8 (+2)	71.9	24.4
sp|O95678|K2C75_HUMAN	QC[CAM]SSLQTAIADAEQR (+3) heavy	563.27	495.24	25	b9 (+2)	71.9	24.4
sp|O95678|K2C75_HUMAN	QC[CAM]SSLQTAIADAEQR (+3) heavy	563.27	530.758	25	b10 (+2)	71.9	24.4
sp|P00751|CFAB_HUMAN	ISVIRPSK (+2) light	450.287	786.483	25	y7	63.9	21.4
sp|P00751|CFAB_HUMAN	ISVIRPSK (+2) light	450.287	699.451	25	y6	63.9	21.4
sp|P00751|CFAB_HUMAN	ISVIRPSK (+2) light	450.287	600.383	25	y5	63.9	21.4
sp|P00751|CFAB_HUMAN	ISVIRPSK (+2) light	450.287	393.745	25	y7 (+2)	63.9	21.4
sp|P00751|CFAB_HUMAN	ISVIRPSK (+2) light	450.287	350.229	25	y6 (+2)	63.9	21.4
sp|P00751|CFAB_HUMAN	ISVIRPSK (+2) heavy	454.294	794.497	25	y7	63.9	21.4
sp|P00751|CFAB_HUMAN	ISVIRPSK (+2) heavy	454.294	707.465	25	y6	63.9	21.4
sp|P00751|CFAB_HUMAN	ISVIRPSK (+2) heavy	454.294	608.397	25	y5	63.9	21.4
sp|P00751|CFAB_HUMAN	ISVIRPSK (+2) heavy	454.294	397.752	25	y7 (+2)	63.9	21.4
sp|P00751|CFAB_HUMAN	ISVIRPSK (+2) heavy	454.294	354.236	25	y6 (+2)	63.9	21.4
sp|P00751|CFAB_HUMAN	DAQYAPGYDK (+2) light	564.254	813.378	25	y7	72.3	27.9
sp|P00751|CFAB_HUMAN	DAQYAPGYDK (+2) light	564.254	650.314	25	y6	72.3	27.9
sp|P00751|CFAB_HUMAN	DAQYAPGYDK (+2) light	564.254	579.277	25	y5	72.3	27.9
sp|P00751|CFAB_HUMAN	DAQYAPGYDK (+2) light	564.254	471.222	25	y8 (+2)	72.3	27.9
sp|P00751|CFAB_HUMAN	DAQYAPGYDK (+2) light	564.254	549.23	25	b5	72.3	27.9
sp|P00751|CFAB_HUMAN	DAQYAPGYDK (+2) heavy	568.261	821.392	25	y7	72.3	27.9
sp|P00751|CFAB_HUMAN	DAQYAPGYDK (+2) heavy	568.261	658.329	25	y6	72.3	27.9
sp|P00751|CFAB_HUMAN	DAQYAPGYDK (+2) heavy	568.261	587.292	25	y5	72.3	27.9
sp|P00751|CFAB_HUMAN	DAQYAPGYDK (+2) heavy	568.261	475.229	25	y8 (+2)	72.3	27.9
sp|P00751|CFAB_HUMAN	DAQYAPGYDK (+2) heavy	568.261	549.23	25	b5	72.3	27.9
sp|P00751|CFAB_HUMAN	DFHINLFQVLPWLK (+3) light	590.663	755.481	25	y6	74.2	25.4
sp|P00751|CFAB_HUMAN	DFHINLFQVLPWLK (+3) light	590.663	543.329	25	y4	74.2	25.4
sp|P00751|CFAB_HUMAN	DFHINLFQVLPWLK (+3) light	590.663	508.253	25	b8 (+2)	74.2	25.4
sp|P00751|CFAB_HUMAN	DFHINLFQVLPWLK (+3) light	590.663	557.788	25	b9 (+2)	74.2	25.4
sp|P00751|CFAB_HUMAN	DFHINLFQVLPWLK (+3) light	590.663	614.33	25	b10 (+2)	74.2	25.4
sp|P00751|CFAB_HUMAN	DFHINLFQVLPWLK (+3) heavy	593.334	763.496	25	y6	74.2	25.4
sp|P00751|CFAB_HUMAN	DFHINLFQVLPWLK (+3) heavy	593.334	551.343	25	y4	74.2	25.4
sp|P00751|CFAB_HUMAN	DFHINLFQVLPWLK (+3) heavy	593.334	508.253	25	b8 (+2)	74.2	25.4
sp|P00751|CFAB_HUMAN	DFHINLFQVLPWLK (+3) heavy	593.334	557.788	25	b9 (+2)	74.2	25.4
sp|P00751|CFAB_HUMAN	DFHINLFQVLPWLK (+3) heavy	593.334	614.33	25	b10 (+2)	74.2	25.4
sp|P02753|RET4_HUMAN	LIVHNGYC[CAM]DGR (+2) light	652.314	841.326	25	y7	78.7	32.9
sp|P02753|RET4_HUMAN	LIVHNGYC[CAM]DGR (+2) light	652.314	727.283	25	y6	78.7	32.9
sp|P02753|RET4_HUMAN	LIVHNGYC[CAM]DGR (+2) light	652.314	539.23	25	y9 (+2)	78.7	32.9
sp|P02753|RET4_HUMAN	LIVHNGYC[CAM]DGR (+2) light	652.314	489.696	25	y8 (+2)	78.7	32.9
sp|P02753|RET4_HUMAN	LIVHNGYC[CAM]DGR (+2) light	652.314	1072.49	25	b9 (+2)	78.7	32.9
sp|P02753|RET4_HUMAN	LIVHNGYC[CAM]DGR (+2) heavy	657.318	851.334	25	y7	78.7	32.9
sp|P02753|RET4_HUMAN	LIVHNGYC[CAM]DGR (+2) heavy	657.318	737.291	25	y6	78.7	32.9
sp|P02753|RET4_HUMAN	LIVHNGYC[CAM]DGR (+2) heavy	657.318	544.234	25	y9 (+2)	78.7	32.9
sp|P02753|RET4_HUMAN	LIVHNGYC[CAM]DGR (+2) heavy	657.318	494.7	25	y8 (+2)	78.7	32.9
sp|P02753|RET4_HUMAN	LIVHNGYC[CAM]DGR (+2) heavy	657.318	1072.49	25	b9 (+2)	78.7	32.9
sp|P02760|AMBP_HUMAN	AVLPQEEEGSGGGQLVTEVTK (+3) light	710.03	676.388	25	y6	82.9	29.1
sp|P02760|AMBP_HUMAN	AVLPQEEEGSGGGQLVTEVTK (+3) light	710.03	577.319	25	y5	82.9	29.1
sp|P02760|AMBP_HUMAN	AVLPQEEEGSGGGQLVTEVTK (+3) light	710.03	922.947	25	y18 (+2)	82.9	29.1
sp|P02760|AMBP_HUMAN	AVLPQEEEGSGGGQLVTEVTK (+3) light	710.03	776.386	25	b16 (+2)	82.9	29.1
sp|P02760|AMBP_HUMAN	AVLPQEEEGSGGGQLVTEVTK (+3) light	710.03	991.489	25	b20 (+2)	82.9	29.1
sp|P02760|AMBP_HUMAN	AVLPQEEEGSGGGQLVTEVTK (+3) heavy	712.702	684.402	25	y6	82.9	29.1
sp|P02760|AMBP_HUMAN	AVLPQEEEGSGGGQLVTEVTK (+3) heavy	712.702	585.333	25	y5	82.9	29.1
sp|P02760|AMBP_HUMAN	AVLPQEEEGSGGGQLVTEVTK (+3) heavy	712.702	926.954	25	y18 (+2)	82.9	29.1
sp|P02760|AMBP_HUMAN	AVLPQEEEGSGGGQLVTEVTK (+3) heavy	712.702	776.386	25	b16 (+2)	82.9	29.1
sp|P02760|AMBP_HUMAN	AVLPQEEEGSGGGQLVTEVTK (+3) heavy	712.702	991.489	25	b20 (+2)	82.9	29.1
sp|P02760|AMBP_HUMAN	TVAAC[CAM]NLPIVR (+2) light	607.34	1013.56	25	y9	75.4	30.4
sp|P02760|AMBP_HUMAN	TVAAC[CAM]NLPIVR (+2) light	607.34	871.482	25	y7	75.4	30.4
sp|P02760|AMBP_HUMAN	TVAAC[CAM]NLPIVR (+2) light	607.34	484.324	25	y4	75.4	30.4
sp|P02760|AMBP_HUMAN	TVAAC[CAM]NLPIVR (+2) light	607.34	507.282	25	y9 (+2)	75.4	30.4
sp|P02760|AMBP_HUMAN	TVAAC[CAM]NLPIVR (+2) light	607.34	730.355	25	b7	75.4	30.4
sp|P02760|AMBP_HUMAN	TVAAC[CAM]NLPIVR (+2) heavy	612.344	1023.56	25	y9	75.4	30.4
sp|P02760|AMBP_HUMAN	TVAAC[CAM]NLPIVR (+2) heavy	612.344	881.49	25	y7	75.4	30.4
sp|P02760|AMBP_HUMAN	TVAAC[CAM]NLPIVR (+2) heavy	612.344	494.332	25	y4	75.4	30.4
sp|P02760|AMBP_HUMAN	TVAAC[CAM]NLPIVR (+2) heavy	612.344	512.286	25	y9 (+2)	75.4	30.4
sp|P02760|AMBP_HUMAN	TVAAC[CAM]NLPIVR (+2) heavy	612.344	730.355	25	b7	75.4	30.4
sp|P02768|ALBU_HUMAN	AAFTEC[CAM]C[CAM]QAADK (+2) light	686.287	1082.42	25	y9	81.1	34.9
sp|P02768|ALBU_HUMAN	AAFTEC[CAM]C[CAM]QAADK (+2) light	686.287	981.376	25	y8	81.1	34.9
sp|P02768|ALBU_HUMAN	AAFTEC[CAM]C[CAM]QAADK (+2) light	686.287	852.334	25	y7	81.1	34.9
sp|P02768|ALBU_HUMAN	AAFTEC[CAM]C[CAM]QAADK (+2) light	686.287	615.25	25	y10 (+2)	81.1	34.9
sp|P02768|ALBU_HUMAN	AAFTEC[CAM]C[CAM]QAADK (+2) light	686.287	1110.43	25	b10	81.1	34.9
sp|P02768|ALBU_HUMAN	AAFTEC[CAM]C[CAM]QAADK (+2) heavy	690.294	1090.44	25	y9	81.1	34.9
sp|P02768|ALBU_HUMAN	AAFTEC[CAM]C[CAM]QAADK (+2) heavy	690.294	989.391	25	y8	81.1	34.9
sp|P02768|ALBU_HUMAN	AAFTEC[CAM]C[CAM]QAADK (+2) heavy	690.294	860.348	25	y7	81.1	34.9
sp|P02768|ALBU_HUMAN	AAFTEC[CAM]C[CAM]QAADK (+2) heavy	690.294	619.257	25	y10 (+2)	81.1	34.9
sp|P02768|ALBU_HUMAN	AAFTEC[CAM]C[CAM]QAADK (+2) heavy	690.294	1110.43	25	b10	81.1	34.9
sp|P02768|ALBU_HUMAN	HPDYSVVLLLR (+3) light	437.919	514.371	25	y4	63	20.7
sp|P02768|ALBU_HUMAN	HPDYSVVLLLR (+3) light	437.919	401.287	25	y3	63	20.7
sp|P02768|ALBU_HUMAN	HPDYSVVLLLR (+3) light	437.919	400.274	25	y7 (+2)	63	20.7
sp|P02768|ALBU_HUMAN	HPDYSVVLLLR (+3) light	437.919	699.31	25	b6	63	20.7
sp|P02768|ALBU_HUMAN	HPDYSVVLLLR (+3) light	437.919	456.235	25	b8 (+2)	63	20.7
sp|P02768|ALBU_HUMAN	HPDYSVVLLLR (+3) heavy	441.255	524.379	25	y4	63	20.7
sp|P02768|ALBU_HUMAN	HPDYSVVLLLR (+3) heavy	441.255	411.295	25	y3	63	20.7
sp|P02768|ALBU_HUMAN	HPDYSVVLLLR (+3) heavy	441.255	405.278	25	y7 (+2)	63	20.7
sp|P02768|ALBU_HUMAN	HPDYSVVLLLR (+3) heavy	441.255	699.31	25	b6	63	20.7
sp|P02768|ALBU_HUMAN	HPDYSVVLLLR (+3) heavy	441.255	456.235	25	b8 (+2)	63	20.7
sp|P08311|CATG_HUMAN	TIQNDIMLLQLSR (+2) light	772.927	860.502	25	y7	87.5	39.8
sp|P08311|CATG_HUMAN	TIQNDIMLLQLSR (+2) light	772.927	729.462	25	y6	87.5	39.8
sp|P08311|CATG_HUMAN	TIQNDIMLLQLSR (+2) light	772.927	616.378	25	y5	87.5	39.8
sp|P08311|CATG_HUMAN	TIQNDIMLLQLSR (+2) light	772.927	503.294	25	y4	87.5	39.8
sp|P08311|CATG_HUMAN	TIQNDIMLLQLSR (+2) light	772.927	665.861	25	y11 (+2)	87.5	39.8
sp|P08311|CATG_HUMAN	TIQNDIMLLQLSR (+2) heavy	777.931	870.511	25	y7	87.5	39.8
sp|P08311|CATG_HUMAN	TIQNDIMLLQLSR (+2) heavy	777.931	739.47	25	y6	87.5	39.8
sp|P08311|CATG_HUMAN	TIQNDIMLLQLSR (+2) heavy	777.931	626.386	25	y5	87.5	39.8
sp|P08311|CATG_HUMAN	TIQNDIMLLQLSR (+2) heavy	777.931	513.302	25	y4	87.5	39.8
sp|P08311|CATG_HUMAN	TIQNDIMLLQLSR (+2) heavy	777.931	670.865	25	y11 (+2)	87.5	39.8
sp|P08311|CATG_HUMAN	IFGSYDPR (+2) light	477.738	694.315	25	y6	65.9	23
sp|P08311|CATG_HUMAN	IFGSYDPR (+2) light	477.738	550.262	25	y4	65.9	23
sp|P08311|CATG_HUMAN	IFGSYDPR (+2) light	477.738	272.172	25	y2	65.9	23
sp|P08311|CATG_HUMAN	IFGSYDPR (+2) light	477.738	261.16	25	b2	65.9	23
sp|P08311|CATG_HUMAN	IFGSYDPR (+2) light	477.738	683.304	25	b6	65.9	23
sp|P08311|CATG_HUMAN	IFGSYDPR (+2) heavy	482.742	704.324	25	y6	65.9	23
sp|P08311|CATG_HUMAN	IFGSYDPR (+2) heavy	482.742	560.27	25	y4	65.9	23
sp|P08311|CATG_HUMAN	IFGSYDPR (+2) heavy	482.742	282.18	25	y2	65.9	23
sp|P08311|CATG_HUMAN	IFGSYDPR (+2) heavy	482.742	261.16	25	b2	65.9	23
sp|P08311|CATG_HUMAN	IFGSYDPR (+2) heavy	482.742	683.304	25	b6	65.9	23
sp|P08311|CATG_HUMAN	VSSFLPWIR (+2) light	552.814	918.52	25	y7	71.4	27.2
sp|P08311|CATG_HUMAN	VSSFLPWIR (+2) light	552.814	831.488	25	y6	71.4	27.2
sp|P08311|CATG_HUMAN	VSSFLPWIR (+2) light	552.814	684.419	25	y5	71.4	27.2
sp|P08311|CATG_HUMAN	VSSFLPWIR (+2) light	552.814	571.335	25	y4	71.4	27.2
sp|P08311|CATG_HUMAN	VSSFLPWIR (+2) light	552.814	534.292	25	b5	71.4	27.2
sp|P08311|CATG_HUMAN	VSSFLPWIR (+2) heavy	557.818	928.528	25	y7	71.4	27.2
sp|P08311|CATG_HUMAN	VSSFLPWIR (+2) heavy	557.818	841.496	25	y6	71.4	27.2
sp|P08311|CATG_HUMAN	VSSFLPWIR (+2) heavy	557.818	694.427	25	y5	71.4	27.2
sp|P08311|CATG_HUMAN	VSSFLPWIR (+2) heavy	557.818	581.343	25	y4	71.4	27.2
sp|P08311|CATG_HUMAN	VSSFLPWIR (+2) heavy	557.818	534.292	25	b5	71.4	27.2
sp|P08729|K2C7_HUMAN	LPDIFEAQIAGLR (+2) light	721.904	1004.55	25	y9	83.7	36.9
sp|P08729|K2C7_HUMAN	LPDIFEAQIAGLR (+2) light	721.904	857.484	25	y8	83.7	36.9
sp|P08729|K2C7_HUMAN	LPDIFEAQIAGLR (+2) light	721.904	657.404	25	y6	83.7	36.9
sp|P08729|K2C7_HUMAN	LPDIFEAQIAGLR (+2) light	721.904	416.262	25	y4	83.7	36.9
sp|P08729|K2C7_HUMAN	LPDIFEAQIAGLR (+2) light	721.904	665.362	25	y12 (+2)	83.7	36.9
sp|P08729|K2C7_HUMAN	LPDIFEAQIAGLR (+2) heavy	726.908	1014.56	25	y9	83.7	36.9
sp|P08729|K2C7_HUMAN	LPDIFEAQIAGLR (+2) heavy	726.908	867.492	25	y8	83.7	36.9
sp|P08729|K2C7_HUMAN	LPDIFEAQIAGLR (+2) heavy	726.908	667.413	25	y6	83.7	36.9
sp|P08729|K2C7_HUMAN	LPDIFEAQIAGLR (+2) heavy	726.908	426.27	25	y4	83.7	36.9
sp|P08729|K2C7_HUMAN	LPDIFEAQIAGLR (+2) heavy	726.908	670.366	25	y12 (+2)	83.7	36.9
sp|P08729|K2C7_HUMAN	GQLEALQVDGGR (+2) light	621.825	744.4	25	y7	76.4	31.2
sp|P08729|K2C7_HUMAN	GQLEALQVDGGR (+2) light	621.825	631.316	25	y6	76.4	31.2
sp|P08729|K2C7_HUMAN	GQLEALQVDGGR (+2) light	621.825	503.257	25	y5	76.4	31.2
sp|P08729|K2C7_HUMAN	GQLEALQVDGGR (+2) light	621.825	404.189	25	y4	76.4	31.2
sp|P08729|K2C7_HUMAN	GQLEALQVDGGR (+2) light	621.825	612.335	25	b6	76.4	31.2
sp|P08729|K2C7_HUMAN	GQLEALQVDGGR (+2) heavy	626.83	754.408	25	y7	76.4	31.2
sp|P08729|K2C7_HUMAN	GQLEALQVDGGR (+2) heavy	626.83	641.324	25	y6	76.4	31.2
sp|P08729|K2C7_HUMAN	GQLEALQVDGGR (+2) heavy	626.83	513.266	25	y5	76.4	31.2
sp|P08729|K2C7_HUMAN	GQLEALQVDGGR (+2) heavy	626.83	414.197	25	y4	76.4	31.2
sp|P08729|K2C7_HUMAN	GQLEALQVDGGR (+2) heavy	626.83	612.335	25	b6	76.4	31.2
sp|P08729|K2C7_HUMAN	LALDIEIATYR (+2) light	639.359	752.394	25	y6	77.7	32.2
sp|P08729|K2C7_HUMAN	LALDIEIATYR (+2) light	639.359	623.351	25	y5	77.7	32.2
sp|P08729|K2C7_HUMAN	LALDIEIATYR (+2) light	639.359	510.267	25	y4	77.7	32.2
sp|P08729|K2C7_HUMAN	LALDIEIATYR (+2) light	639.359	439.23	25	y3	77.7	32.2
sp|P08729|K2C7_HUMAN	LALDIEIATYR (+2) light	639.359	839.487	25	b8	77.7	32.2
sp|P08729|K2C7_HUMAN	LALDIEIATYR (+2) heavy	644.363	762.402	25	y6	77.7	32.2
sp|P08729|K2C7_HUMAN	LALDIEIATYR (+2) heavy	644.363	633.359	25	y5	77.7	32.2
sp|P08729|K2C7_HUMAN	LALDIEIATYR (+2) heavy	644.363	520.275	25	y4	77.7	32.2
sp|P08729|K2C7_HUMAN	LALDIEIATYR (+2) heavy	644.363	449.238	25	y3	77.7	32.2
sp|P08729|K2C7_HUMAN	LALDIEIATYR (+2) heavy	644.363	839.487	25	b8	77.7	32.2

## Sheet: Table S-3b
protein	peptide	Q1 (m/z)	Q3 (m/z)	Dwell time	fragment	DP	CE
sp|P27708|PYR1_HUMAN	AAFALGGLGSGFASNR (+2) light	748.386	1022.5	25	y11	85.7	38.4
sp|P27708|PYR1_HUMAN	AAFALGGLGSGFASNR (+2) light	748.386	795.374	25	y8	85.7	38.4
sp|P27708|PYR1_HUMAN	AAFALGGLGSGFASNR (+2) light	748.386	738.353	25	y7	85.7	38.4
sp|P27708|PYR1_HUMAN	AAFALGGLGSGFASNR (+2) light	748.386	651.321	25	y6	85.7	38.4
sp|P27708|PYR1_HUMAN	AAFALGGLGSGFASNR (+2) light	748.386	701.398	25	b8	85.7	38.4
sp|P27708|PYR1_HUMAN	AAFALGGLGSGFASNR (+2) heavy	753.39	1032.51	25	y11	85.7	38.4
sp|P27708|PYR1_HUMAN	AAFALGGLGSGFASNR (+2) heavy	753.39	805.383	25	y8	85.7	38.4
sp|P27708|PYR1_HUMAN	AAFALGGLGSGFASNR (+2) heavy	753.39	748.361	25	y7	85.7	38.4
sp|P27708|PYR1_HUMAN	AAFALGGLGSGFASNR (+2) heavy	753.39	661.329	25	y6	85.7	38.4
sp|P27708|PYR1_HUMAN	AAFALGGLGSGFASNR (+2) heavy	753.39	701.398	25	b8	85.7	38.4
sp|P31151|S10A7_HUMAN	IEKPSLLTMMK (+3) light	430.91	623.326	25	y5	62.5	20.4
sp|P31151|S10A7_HUMAN	IEKPSLLTMMK (+3) light	430.91	510.241	25	y4	62.5	20.4
sp|P31151|S10A7_HUMAN	IEKPSLLTMMK (+3) light	430.91	589.32	25	y10 (+2)	62.5	20.4
sp|P31151|S10A7_HUMAN	IEKPSLLTMMK (+3) light	430.91	524.798	25	y9 (+2)	62.5	20.4
sp|P31151|S10A7_HUMAN	IEKPSLLTMMK (+3) light	430.91	412.224	25	y7 (+2)	62.5	20.4
sp|P31151|S10A7_HUMAN	IEKPSLLTMMK (+3) heavy	433.582	631.34	25	y5	62.5	20.4
sp|P31151|S10A7_HUMAN	IEKPSLLTMMK (+3) heavy	433.582	518.256	25	y4	62.5	20.4
sp|P31151|S10A7_HUMAN	IEKPSLLTMMK (+3) heavy	433.582	593.327	25	y10 (+2)	62.5	20.4
sp|P31151|S10A7_HUMAN	IEKPSLLTMMK (+3) heavy	433.582	528.805	25	y9 (+2)	62.5	20.4
sp|P31151|S10A7_HUMAN	IEKPSLLTMMK (+3) heavy	433.582	416.232	25	y7 (+2)	62.5	20.4
sp|P31151|S10A7_HUMAN	GTNYLADVFEK (+2) light	628.812	821.44	25	y7	77	31.6
sp|P31151|S10A7_HUMAN	GTNYLADVFEK (+2) light	628.812	708.356	25	y6	77	31.6
sp|P31151|S10A7_HUMAN	GTNYLADVFEK (+2) light	628.812	423.224	25	y3	77	31.6
sp|P31151|S10A7_HUMAN	GTNYLADVFEK (+2) light	628.812	549.777	25	y9 (+2)	77	31.6
sp|P31151|S10A7_HUMAN	GTNYLADVFEK (+2) light	628.812	620.304	25	b6	77	31.6
sp|P31151|S10A7_HUMAN	GTNYLADVFEK (+2) heavy	632.819	829.455	25	y7	77	31.6
sp|P31151|S10A7_HUMAN	GTNYLADVFEK (+2) heavy	632.819	716.37	25	y6	77	31.6
sp|P31151|S10A7_HUMAN	GTNYLADVFEK (+2) heavy	632.819	431.238	25	y3	77	31.6
sp|P31151|S10A7_HUMAN	GTNYLADVFEK (+2) heavy	632.819	553.784	25	y9 (+2)	77	31.6
sp|P31151|S10A7_HUMAN	GTNYLADVFEK (+2) heavy	632.819	620.304	25	b6	77	31.6
sp|P31629|ZEP2_HUMAN	TTLALLR (+2) light	394.255	401.287	25	y3	59.9	18.2
sp|P31629|ZEP2_HUMAN	TTLALLR (+2) light	394.255	288.203	25	y2	59.9	18.2
sp|P31629|ZEP2_HUMAN	TTLALLR (+2) light	394.255	175.119	25	y1	59.9	18.2
sp|P31629|ZEP2_HUMAN	TTLALLR (+2) light	394.255	316.187	25	b3	59.9	18.2
sp|P31629|ZEP2_HUMAN	TTLALLR (+2) light	394.255	613.392	25	b6	59.9	18.2
sp|P31629|ZEP2_HUMAN	TTLALLR (+2) heavy	399.26	411.295	25	y3	59.9	18.2
sp|P31629|ZEP2_HUMAN	TTLALLR (+2) heavy	399.26	298.211	25	y2	59.9	18.2
sp|P31629|ZEP2_HUMAN	TTLALLR (+2) heavy	399.26	185.127	25	y1	59.9	18.2
sp|P31629|ZEP2_HUMAN	TTLALLR (+2) heavy	399.26	316.187	25	b3	59.9	18.2
sp|P31629|ZEP2_HUMAN	TTLALLR (+2) heavy	399.26	613.392	25	b6	59.9	18.2
sp|P35321|SPR1A_HUMAN	QPC[CAM]QPPPQEPC[CAM]IPK (+3) light	559.269	743.376	25	y6	71.9	24.4
sp|P35321|SPR1A_HUMAN	QPC[CAM]QPPPQEPC[CAM]IPK (+3) light	559.269	614.333	25	y5	71.9	24.4
sp|P35321|SPR1A_HUMAN	QPC[CAM]QPPPQEPC[CAM]IPK (+3) light	559.269	581.8	25	y10 (+2)	71.9	24.4
sp|P35321|SPR1A_HUMAN	QPC[CAM]QPPPQEPC[CAM]IPK (+3) light	559.269	514.208	25	b4	71.9	24.4
sp|P35321|SPR1A_HUMAN	QPC[CAM]QPPPQEPC[CAM]IPK (+3) light	559.269	531.737	25	b9 (+2)	71.9	24.4
sp|P35321|SPR1A_HUMAN	QPC[CAM]QPPPQEPC[CAM]IPK (+3) heavy	561.941	751.39	25	y6	71.9	24.4
sp|P35321|SPR1A_HUMAN	QPC[CAM]QPPPQEPC[CAM]IPK (+3) heavy	561.941	622.347	25	y5	71.9	24.4
sp|P35321|SPR1A_HUMAN	QPC[CAM]QPPPQEPC[CAM]IPK (+3) heavy	561.941	585.807	25	y10 (+2)	71.9	24.4
sp|P35321|SPR1A_HUMAN	QPC[CAM]QPPPQEPC[CAM]IPK (+3) heavy	561.941	514.208	25	b4	71.9	24.4
sp|P35321|SPR1A_HUMAN	QPC[CAM]QPPPQEPC[CAM]IPK (+3) heavy	561.941	531.737	25	b9 (+2)	71.9	24.4
sp|P35321|SPR1A_HUMAN	VPEPC[CAM]HPK (+2) light	482.239	767.35	25	y6	66.3	23.2
sp|P35321|SPR1A_HUMAN	VPEPC[CAM]HPK (+2) light	482.239	638.308	25	y5	66.3	23.2
sp|P35321|SPR1A_HUMAN	VPEPC[CAM]HPK (+2) light	482.239	432.705	25	y7 (+2)	66.3	23.2
sp|P35321|SPR1A_HUMAN	VPEPC[CAM]HPK (+2) light	482.239	326.171	25	b3	66.3	23.2
sp|P35321|SPR1A_HUMAN	VPEPC[CAM]HPK (+2) light	482.239	720.313	25	b6	66.3	23.2
sp|P35321|SPR1A_HUMAN	VPEPC[CAM]HPK (+2) heavy	486.247	775.365	25	y6	66.3	23.2
sp|P35321|SPR1A_HUMAN	VPEPC[CAM]HPK (+2) heavy	486.247	646.322	25	y5	66.3	23.2
sp|P35321|SPR1A_HUMAN	VPEPC[CAM]HPK (+2) heavy	486.247	436.712	25	y7 (+2)	66.3	23.2
sp|P35321|SPR1A_HUMAN	VPEPC[CAM]HPK (+2) heavy	486.247	326.171	25	b3	66.3	23.2
sp|P35321|SPR1A_HUMAN	VPEPC[CAM]HPK (+2) heavy	486.247	720.313	25	b6	66.3	23.2
sp|P35321|SPR1A_HUMAN	VPEPC[CAM]QPK (+2) light	477.739	758.35	25	y6	65.9	23
sp|P35321|SPR1A_HUMAN	VPEPC[CAM]QPK (+2) light	477.739	629.308	25	y5	65.9	23
sp|P35321|SPR1A_HUMAN	VPEPC[CAM]QPK (+2) light	477.739	244.166	25	y2	65.9	23
sp|P35321|SPR1A_HUMAN	VPEPC[CAM]QPK (+2) light	477.739	428.205	25	y7	65.9	23
sp|P35321|SPR1A_HUMAN	VPEPC[CAM]QPK (+2) light	477.739	326.171	25	y7 (+2)	65.9	23
sp|P35321|SPR1A_HUMAN	VPEPC[CAM]QPK (+2) heavy	481.746	766.364	25	y6	65.9	23
sp|P35321|SPR1A_HUMAN	VPEPC[CAM]QPK (+2) heavy	481.746	637.322	25	y5	65.9	23
sp|P35321|SPR1A_HUMAN	VPEPC[CAM]QPK (+2) heavy	481.746	252.18	25	y2	65.9	23
sp|P35321|SPR1A_HUMAN	VPEPC[CAM]QPK (+2) heavy	481.746	432.212	25	y7	65.9	23
sp|P35321|SPR1A_HUMAN	VPEPC[CAM]QPK (+2) heavy	481.746	326.171	25	y7 (+2)	65.9	23
sp|P42566|EPS15_HUMAN	TSEVQDLQDEVQR (+2) light	773.871	1130.54	25	y9	87.5	39.8
sp|P42566|EPS15_HUMAN	TSEVQDLQDEVQR (+2) light	773.871	1002.49	25	y8	87.5	39.8
sp|P42566|EPS15_HUMAN	TSEVQDLQDEVQR (+2) light	773.871	887.458	25	y7	87.5	39.8
sp|P42566|EPS15_HUMAN	TSEVQDLQDEVQR (+2) light	773.871	646.315	25	y5	87.5	39.8
sp|P42566|EPS15_HUMAN	TSEVQDLQDEVQR (+2) light	773.871	531.289	25	y4	87.5	39.8
sp|P42566|EPS15_HUMAN	TSEVQDLQDEVQR (+2) heavy	778.875	1140.55	25	y9	87.5	39.8
sp|P42566|EPS15_HUMAN	TSEVQDLQDEVQR (+2) heavy	778.875	1012.49	25	y8	87.5	39.8
sp|P42566|EPS15_HUMAN	TSEVQDLQDEVQR (+2) heavy	778.875	897.466	25	y7	87.5	39.8
sp|P42566|EPS15_HUMAN	TSEVQDLQDEVQR (+2) heavy	778.875	656.324	25	y5	87.5	39.8
sp|P42566|EPS15_HUMAN	TSEVQDLQDEVQR (+2) heavy	778.875	541.297	25	y4	87.5	39.8
sp|P42566|EPS15_HUMAN	QQVQELLDELDEQK (+3) light	572.288	519.241	25	y4	72.8	24.8
sp|P42566|EPS15_HUMAN	QQVQELLDELDEQK (+3) light	572.288	726.378	25	b6	72.8	24.8
sp|P42566|EPS15_HUMAN	QQVQELLDELDEQK (+3) light	572.288	420.235	25	b7 (+2)	72.8	24.8
sp|P42566|EPS15_HUMAN	QQVQELLDELDEQK (+3) light	572.288	542.269	25	b9 (+2)	72.8	24.8
sp|P42566|EPS15_HUMAN	QQVQELLDELDEQK (+3) light	572.288	598.812	25	b10 (+2)	72.8	24.8
sp|P42566|EPS15_HUMAN	QQVQELLDELDEQK (+3) heavy	574.959	527.255	25	y4	72.8	24.8
sp|P42566|EPS15_HUMAN	QQVQELLDELDEQK (+3) heavy	574.959	726.378	25	b6	72.8	24.8
sp|P42566|EPS15_HUMAN	QQVQELLDELDEQK (+3) heavy	574.959	420.235	25	b7 (+2)	72.8	24.8
sp|P42566|EPS15_HUMAN	QQVQELLDELDEQK (+3) heavy	574.959	542.269	25	b9 (+2)	72.8	24.8
sp|P42566|EPS15_HUMAN	QQVQELLDELDEQK (+3) heavy	574.959	598.812	25	b10 (+2)	72.8	24.8
sp|Q7RTS7|K2C74_HUMAN	ISFNVAGGGVR (+2) light	538.796	615.357	25	y7	70.4	26.4
sp|Q7RTS7|K2C74_HUMAN	ISFNVAGGGVR (+2) light	538.796	516.289	25	y6	70.4	26.4
sp|Q7RTS7|K2C74_HUMAN	ISFNVAGGGVR (+2) light	538.796	445.252	25	y5	70.4	26.4
sp|Q7RTS7|K2C74_HUMAN	ISFNVAGGGVR (+2) light	538.796	438.738	25	y9 (+2)	70.4	26.4
sp|Q7RTS7|K2C74_HUMAN	ISFNVAGGGVR (+2) light	538.796	561.303	25	b5	70.4	26.4
sp|Q7RTS7|K2C74_HUMAN	ISFNVAGGGVR (+2) heavy	543.8	625.366	25	y7	70.4	26.4
sp|Q7RTS7|K2C74_HUMAN	ISFNVAGGGVR (+2) heavy	543.8	526.297	25	y6	70.4	26.4
sp|Q7RTS7|K2C74_HUMAN	ISFNVAGGGVR (+2) heavy	543.8	455.26	25	y5	70.4	26.4
sp|Q7RTS7|K2C74_HUMAN	ISFNVAGGGVR (+2) heavy	543.8	443.742	25	y9 (+2)	70.4	26.4
sp|Q7RTS7|K2C74_HUMAN	ISFNVAGGGVR (+2) heavy	543.8	561.303	25	b5	70.4	26.4
sp|Q7RTS7|K2C74_HUMAN	AEAEALYQTK (+2) light	562.285	923.483	25	y8	72.1	27.8
sp|Q7RTS7|K2C74_HUMAN	AEAEALYQTK (+2) light	562.285	723.404	25	y6	72.1	27.8
sp|Q7RTS7|K2C74_HUMAN	AEAEALYQTK (+2) light	562.285	652.366	25	y5	72.1	27.8
sp|Q7RTS7|K2C74_HUMAN	AEAEALYQTK (+2) light	562.285	539.282	25	y4	72.1	27.8
sp|Q7RTS7|K2C74_HUMAN	AEAEALYQTK (+2) light	562.285	585.288	25	b6	72.1	27.8
sp|Q7RTS7|K2C74_HUMAN	AEAEALYQTK (+2) heavy	566.292	931.497	25	y8	72.1	27.8
sp|Q7RTS7|K2C74_HUMAN	AEAEALYQTK (+2) heavy	566.292	731.418	25	y6	72.1	27.8
sp|Q7RTS7|K2C74_HUMAN	AEAEALYQTK (+2) heavy	566.292	660.381	25	y5	72.1	27.8
sp|Q7RTS7|K2C74_HUMAN	AEAEALYQTK (+2) heavy	566.292	547.297	25	y4	72.1	27.8
sp|Q7RTS7|K2C74_HUMAN	AEAEALYQTK (+2) heavy	566.292	585.288	25	b6	72.1	27.8
sp|Q7RTS7|K2C74_HUMAN	LALDMEIATYR (+2) light	648.337	1111.55	25	y9	78.4	32.7
sp|Q7RTS7|K2C74_HUMAN	LALDMEIATYR (+2) light	648.337	752.394	25	y6	78.4	32.7
sp|Q7RTS7|K2C74_HUMAN	LALDMEIATYR (+2) light	648.337	623.351	25	y5	78.4	32.7
sp|Q7RTS7|K2C74_HUMAN	LALDMEIATYR (+2) light	648.337	510.267	25	y4	78.4	32.7
sp|Q7RTS7|K2C74_HUMAN	LALDMEIATYR (+2) light	648.337	439.23	25	y3	78.4	32.7
sp|Q7RTS7|K2C74_HUMAN	LALDMEIATYR (+2) heavy	653.341	1121.55	25	y9	78.4	32.7
sp|Q7RTS7|K2C74_HUMAN	LALDMEIATYR (+2) heavy	653.341	762.402	25	y6	78.4	32.7
sp|Q7RTS7|K2C74_HUMAN	LALDMEIATYR (+2) heavy	653.341	633.359	25	y5	78.4	32.7
sp|Q7RTS7|K2C74_HUMAN	LALDMEIATYR (+2) heavy	653.341	520.275	25	y4	78.4	32.7
sp|Q7RTS7|K2C74_HUMAN	LALDMEIATYR (+2) heavy	653.341	449.238	25	y3	78.4	32.7
sp|Q8N2C7|UNC80_HUMAN	ENLHLLEEGQGIPR (+3) light	535.618	756.4	25	y7	70.2	23.7
sp|Q8N2C7|UNC80_HUMAN	ENLHLLEEGQGIPR (+3) light	535.618	570.336	25	y5	70.2	23.7
sp|Q8N2C7|UNC80_HUMAN	ENLHLLEEGQGIPR (+3) light	535.618	385.256	25	y3	70.2	23.7
sp|Q8N2C7|UNC80_HUMAN	ENLHLLEEGQGIPR (+3) light	535.618	378.704	25	y7 (+2)	70.2	23.7
sp|Q8N2C7|UNC80_HUMAN	ENLHLLEEGQGIPR (+3) light	535.618	314.182	25	y6 (+2)	70.2	23.7
sp|Q8N2C7|UNC80_HUMAN	ENLHLLEEGQGIPR (+3) Heavy	538.954	766.408	25	y7	70.2	23.7
sp|Q8N2C7|UNC80_HUMAN	ENLHLLEEGQGIPR (+3) Heavy	538.954	580.344	25	y5	70.2	23.7
sp|Q8N2C7|UNC80_HUMAN	ENLHLLEEGQGIPR (+3) Heavy	538.954	395.264	25	y3	70.2	23.7
sp|Q8N2C7|UNC80_HUMAN	ENLHLLEEGQGIPR (+3) Heavy	538.954	383.708	25	y7 (+2)	70.2	23.7
sp|Q8N2C7|UNC80_HUMAN	ENLHLLEEGQGIPR (+3) Heavy	538.954	319.186	25	y6 (+2)	70.2	23.7
sp|Q9NZR2|LRP1B_HUMAN	AIALDPR (+2) light	378.224	571.32	25	y5	58.7	17.3
sp|Q9NZR2|LRP1B_HUMAN	AIALDPR (+2) light	378.224	272.172	25	y2	58.7	17.3
sp|Q9NZR2|LRP1B_HUMAN	AIALDPR (+2) light	378.224	185.128	25	b2	58.7	17.3
sp|Q9NZR2|LRP1B_HUMAN	AIALDPR (+2) light	378.224	369.25	25	b4	58.7	17.3
sp|Q9NZR2|LRP1B_HUMAN	AIALDPR (+2) light	378.224	484.277	25	b5	58.7	17.3
sp|Q9NZR2|LRP1B_HUMAN	AIALDPR (+2) heavy	383.228	581.328	25	y5	58.7	17.3
sp|Q9NZR2|LRP1B_HUMAN	AIALDPR (+2) heavy	383.228	282.18	25	y2	58.7	17.3
sp|Q9NZR2|LRP1B_HUMAN	AIALDPR (+2) heavy	383.228	185.128	25	b2	58.7	17.3
sp|Q9NZR2|LRP1B_HUMAN	AIALDPR (+2) heavy	383.228	369.25	25	b4	58.7	17.3
sp|Q9NZR2|LRP1B_HUMAN	AIALDPR (+2) heavy	383.228	484.277	25	b5	58.7	17.3
sp|Q9NZR2|LRP1B_HUMAN	SDHISTR (+2) light	408.204	613.342	25	y5	60.9	19
sp|Q9NZR2|LRP1B_HUMAN	SDHISTR (+2) light	408.204	476.283	25	y4	60.9	19
sp|Q9NZR2|LRP1B_HUMAN	SDHISTR (+2) light	408.204	364.688	25	y6 (+2)	60.9	19
sp|Q9NZR2|LRP1B_HUMAN	SDHISTR (+2) light	408.204	307.174	25	y5 (+2)	60.9	19
sp|Q9NZR2|LRP1B_HUMAN	SDHISTR (+2) light	408.204	340.125	25	b3	60.9	19
sp|Q9NZR2|LRP1B_HUMAN	SDHISTR (+2) heavy	413.208	623.35	25	y5	60.9	19
sp|Q9NZR2|LRP1B_HUMAN	SDHISTR (+2) heavy	413.208	486.291	25	y4	60.9	19
sp|Q9NZR2|LRP1B_HUMAN	SDHISTR (+2) heavy	413.208	369.692	25	y6 (+2)	60.9	19
sp|Q9NZR2|LRP1B_HUMAN	SDHISTR (+2) heavy	413.208	312.179	25	y5 (+2)	60.9	19
sp|Q9NZR2|LRP1B_HUMAN	SDHISTR (+2) heavy	413.208	340.125	25	b3	60.9	19
sp|Q9Y251|HPSE_HUMAN	FLILLGSPK (+2) light	494.316	727.471	25	y7	67.2	23.9
sp|Q9Y251|HPSE_HUMAN	FLILLGSPK (+2) light	494.316	614.387	25	y6	67.2	23.9
sp|Q9Y251|HPSE_HUMAN	FLILLGSPK (+2) light	494.316	388.219	25	y4	67.2	23.9
sp|Q9Y251|HPSE_HUMAN	FLILLGSPK (+2) light	494.316	261.16	25	b2	67.2	23.9
sp|Q9Y251|HPSE_HUMAN	FLILLGSPK (+2) light	494.316	600.412	25	b5	67.2	23.9
sp|Q9Y251|HPSE_HUMAN	FLILLGSPK (+2) heavy	498.323	735.485	25	y7	67.2	23.9
sp|Q9Y251|HPSE_HUMAN	FLILLGSPK (+2) heavy	498.323	622.401	25	y6	67.2	23.9
sp|Q9Y251|HPSE_HUMAN	FLILLGSPK (+2) heavy	498.323	396.233	25	y4	67.2	23.9
sp|Q9Y251|HPSE_HUMAN	FLILLGSPK (+2) heavy	498.323	261.16	25	b2	67.2	23.9
sp|Q9Y251|HPSE_HUMAN	FLILLGSPK (+2) heavy	498.323	600.412	25	b5	67.2	23.9
sp|Q9Y251|HPSE_HUMAN	TDFLIFDPK (+2) light	548.29	879.497	25	y7	71.1	27
sp|Q9Y251|HPSE_HUMAN	TDFLIFDPK (+2) light	548.29	619.345	25	y5	71.1	27
sp|Q9Y251|HPSE_HUMAN	TDFLIFDPK (+2) light	548.29	506.261	25	y4	71.1	27
sp|Q9Y251|HPSE_HUMAN	TDFLIFDPK (+2) light	548.29	590.318	25	b5	71.1	27
sp|Q9Y251|HPSE_HUMAN	TDFLIFDPK (+2) light	548.29	852.414	25	b7	71.1	27
sp|Q9Y251|HPSE_HUMAN	TDFLIFDPK (+2) heavy	552.297	887.512	25	y7	71.1	27
sp|Q9Y251|HPSE_HUMAN	TDFLIFDPK (+2) heavy	552.297	627.359	25	y5	71.1	27
sp|Q9Y251|HPSE_HUMAN	TDFLIFDPK (+2) heavy	552.297	514.275	25	y4	71.1	27
sp|Q9Y251|HPSE_HUMAN	TDFLIFDPK (+2) heavy	552.297	590.318	25	b5	71.1	27
sp|Q9Y251|HPSE_HUMAN	TDFLIFDPK (+2) heavy	552.297	852.414	25	b7	71.1	27
sp|P08311|CATG_HUMAN	TIQNDIMLLQLSR (+2) light	772.927	860.502	25	y7	87.5	39.8
sp|P08311|CATG_HUMAN	TIQNDIMLLQLSR (+2) light	772.927	729.462	25	y6	87.5	39.8
sp|P08311|CATG_HUMAN	TIQNDIMLLQLSR (+2) light	772.927	616.378	25	y5	87.5	39.8
sp|P08311|CATG_HUMAN	TIQNDIMLLQLSR (+2) light	772.927	503.294	25	y4	87.5	39.8
sp|P08311|CATG_HUMAN	TIQNDIMLLQLSR (+2) light	772.927	665.861	25	y11 (+2)	87.5	39.8
sp|P08311|CATG_HUMAN	TIQNDIMLLQLSR (+2) heavy	777.931	870.511	25	y7	87.5	39.8
sp|P08311|CATG_HUMAN	TIQNDIMLLQLSR (+2) heavy	777.931	739.47	25	y6	87.5	39.8
sp|P08311|CATG_HUMAN	TIQNDIMLLQLSR (+2) heavy	777.931	626.386	25	y5	87.5	39.8
sp|P08311|CATG_HUMAN	TIQNDIMLLQLSR (+2) heavy	777.931	513.302	25	y4	87.5	39.8
sp|P08311|CATG_HUMAN	TIQNDIMLLQLSR (+2) heavy	777.931	670.865	25	y11 (+2)	87.5	39.8
sp|P08311|CATG_HUMAN	IFGSYDPR (+2) light	477.738	694.315	25	y6	65.9	23
sp|P08311|CATG_HUMAN	IFGSYDPR (+2) light	477.738	550.262	25	y4	65.9	23
sp|P08311|CATG_HUMAN	IFGSYDPR (+2) light	477.738	272.172	25	y2	65.9	23
sp|P08311|CATG_HUMAN	IFGSYDPR (+2) light	477.738	261.16	25	b2	65.9	23
sp|P08311|CATG_HUMAN	IFGSYDPR (+2) light	477.738	683.304	25	b6	65.9	23
sp|P08311|CATG_HUMAN	IFGSYDPR (+2) heavy	482.742	704.324	25	y6	65.9	23
sp|P08311|CATG_HUMAN	IFGSYDPR (+2) heavy	482.742	560.27	25	y4	65.9	23
sp|P08311|CATG_HUMAN	IFGSYDPR (+2) heavy	482.742	282.18	25	y2	65.9	23
sp|P08311|CATG_HUMAN	IFGSYDPR (+2) heavy	482.742	261.16	25	b2	65.9	23
sp|P08311|CATG_HUMAN	IFGSYDPR (+2) heavy	482.742	683.304	25	b6	65.9	23
sp|P08311|CATG_HUMAN	VSSFLPWIR (+2) light	552.814	918.52	25	y7	71.4	27.2
sp|P08311|CATG_HUMAN	VSSFLPWIR (+2) light	552.814	831.488	25	y6	71.4	27.2
sp|P08311|CATG_HUMAN	VSSFLPWIR (+2) light	552.814	684.419	25	y5	71.4	27.2
sp|P08311|CATG_HUMAN	VSSFLPWIR (+2) light	552.814	571.335	25	y4	71.4	27.2
sp|P08311|CATG_HUMAN	VSSFLPWIR (+2) light	552.814	534.292	25	b5	71.4	27.2
sp|P08311|CATG_HUMAN	VSSFLPWIR (+2) heavy	557.818	928.528	25	y7	71.4	27.2
sp|P08311|CATG_HUMAN	VSSFLPWIR (+2) heavy	557.818	841.496	25	y6	71.4	27.2
sp|P08311|CATG_HUMAN	VSSFLPWIR (+2) heavy	557.818	694.427	25	y5	71.4	27.2
sp|P08311|CATG_HUMAN	VSSFLPWIR (+2) heavy	557.818	581.343	25	y4	71.4	27.2
sp|P08311|CATG_HUMAN	VSSFLPWIR (+2) heavy	557.818	534.292	25	b5	71.4	27.2
sp|Q00610|CLH1_HUMAN	NLQNLLILTAIK (+2) light	677.427	1126.72	25	y10	80.5	34.3
sp|Q00610|CLH1_HUMAN	NLQNLLILTAIK (+2) light	677.427	998.661	25	y9	80.5	34.3
sp|Q00610|CLH1_HUMAN	NLQNLLILTAIK (+2) light	677.427	771.534	25	y7	80.5	34.3
sp|Q00610|CLH1_HUMAN	NLQNLLILTAIK (+2) light	677.427	658.45	25	y6	80.5	34.3
sp|Q00610|CLH1_HUMAN	NLQNLLILTAIK (+2) light	677.427	432.282	25	y4	80.5	34.3
sp|Q00610|CLH1_HUMAN	NLQNLLILTAIK (+2) heavy	681.434	1134.73	25	y10	80.5	34.3
sp|Q00610|CLH1_HUMAN	NLQNLLILTAIK (+2) heavy	681.434	1006.68	25	y9	80.5	34.3
sp|Q00610|CLH1_HUMAN	NLQNLLILTAIK (+2) heavy	681.434	779.548	25	y7	80.5	34.3
sp|Q00610|CLH1_HUMAN	NLQNLLILTAIK (+2) heavy	681.434	666.464	25	y6	80.5	34.3
sp|Q00610|CLH1_HUMAN	NLQNLLILTAIK (+2) heavy	681.434	440.296	25	y4	80.5	34.3
sp|P68032|ACTC_HUMAN	QEYDEAGPSIVHR (+3) light	500.907	622.307	25	y11 (+2)	67.6	22.6
sp|P68032|ACTC_HUMAN	QEYDEAGPSIVHR (+3) light	500.907	418.74	25	y8 (+2)	67.6	22.6
sp|P68032|ACTC_HUMAN	QEYDEAGPSIVHR (+3) light	500.907	383.222	25	y7 (+2)	67.6	22.6
sp|P68032|ACTC_HUMAN	QEYDEAGPSIVHR (+3) light	500.907	354.711	25	y6 (+2)	67.6	22.6
sp|P68032|ACTC_HUMAN	QEYDEAGPSIVHR (+3) light	500.907	489.196	25	b9 (+2)	67.6	22.6
sp|P68032|ACTC_HUMAN	QEYDEAGPSIVHR (+3) heavy	504.244	627.311	25	y11 (+2)	67.6	22.6
sp|P68032|ACTC_HUMAN	QEYDEAGPSIVHR (+3) heavy	504.244	423.745	25	y8 (+2)	67.6	22.6
sp|P68032|ACTC_HUMAN	QEYDEAGPSIVHR (+3) heavy	504.244	388.226	25	y7 (+2)	67.6	22.6
sp|P68032|ACTC_HUMAN	QEYDEAGPSIVHR (+3) heavy	504.244	359.715	25	y6 (+2)	67.6	22.6
sp|P68032|ACTC_HUMAN	QEYDEAGPSIVHR (+3) heavy	504.244	489.196	25	b9 (+2)	67.6	22.6
sp|Q9Y2G3|AT11B_HUMAN	LLHILEFDSDR (+2) light	679.359	994.484	25	y8	80.6	34.5
sp|Q9Y2G3|AT11B_HUMAN	LLHILEFDSDR (+2) light	679.359	881.4	25	y7	80.6	34.5
sp|Q9Y2G3|AT11B_HUMAN	LLHILEFDSDR (+2) light	679.359	768.316	25	y6	80.6	34.5
sp|Q9Y2G3|AT11B_HUMAN	LLHILEFDSDR (+2) light	679.359	566.275	25	y9 (+2)	80.6	34.5
sp|Q9Y2G3|AT11B_HUMAN	LLHILEFDSDR (+2) light	679.359	364.234	25	b3	80.6	34.5
sp|Q9Y2G3|AT11B_HUMAN	LLHILEFDSDR (+2) heavy	684.363	1004.49	25	y8	80.6	34.5
sp|Q9Y2G3|AT11B_HUMAN	LLHILEFDSDR (+2) heavy	684.363	891.408	25	y7	80.6	34.5
sp|Q9Y2G3|AT11B_HUMAN	LLHILEFDSDR (+2) heavy	684.363	778.324	25	y6	80.6	34.5
sp|Q9Y2G3|AT11B_HUMAN	LLHILEFDSDR (+2) heavy	684.363	571.279	25	y9 (+2)	80.6	34.5
sp|Q9Y2G3|AT11B_HUMAN	LLHILEFDSDR (+2) heavy	684.363	364.234	25	b3	80.6	34.5
sp|Q9Y2G3|AT11B_HUMAN	MSVIVQAPSGEK (+2) light	623.329	928.51	25	y9	76.6	31.3
sp|Q9Y2G3|AT11B_HUMAN	MSVIVQAPSGEK (+2) light	623.329	815.426	25	y8	76.6	31.3
sp|Q9Y2G3|AT11B_HUMAN	MSVIVQAPSGEK (+2) light	623.329	716.357	25	y7	76.6	31.3
sp|Q9Y2G3|AT11B_HUMAN	MSVIVQAPSGEK (+2) light	623.329	588.299	25	y6	76.6	31.3
sp|Q9Y2G3|AT11B_HUMAN	MSVIVQAPSGEK (+2) light	623.329	517.262	25	y5	76.6	31.3
sp|Q9Y2G3|AT11B_HUMAN	MSVIVQAPSGEK (+2) heavy	627.336	936.524	25	y9	76.6	31.3
sp|Q9Y2G3|AT11B_HUMAN	MSVIVQAPSGEK (+2) heavy	627.336	823.44	25	y8	76.6	31.3
sp|Q9Y2G3|AT11B_HUMAN	MSVIVQAPSGEK (+2) heavy	627.336	724.372	25	y7	76.6	31.3
sp|Q9Y2G3|AT11B_HUMAN	MSVIVQAPSGEK (+2) heavy	627.336	596.313	25	y6	76.6	31.3
sp|Q9Y2G3|AT11B_HUMAN	MSVIVQAPSGEK (+2) heavy	627.336	525.276	25	y5	76.6	31.3
