# Supplementary material for: Saliva Proteomics Analysis Offers Insights on Type 1 Diabetes Pathology in a Pediatric Population
Source: Front Physiol. 2018 Apr 26;9:444. doi: 10.3389/fphys.2018.00444 (PMC5932525; doi:10.3389/fphys.2018.00444)
Supplement: Supplementary file 3 [file Table_3.xlsx]

## Sheet: Table S-3
protein	peptide	Q1 (m/z)	Q3 (m/z)	Dwell time	fragment	DP	CE
sp|Q9BYW2|SETD2_HUMAN	TLEHLPIPTK (+2) light	574.837	934.536	25	y8	73	28.5
sp|Q9BYW2|SETD2_HUMAN	TLEHLPIPTK (+2) light	574.837	805.493	25	y7	73	28.5
sp|Q9BYW2|SETD2_HUMAN	TLEHLPIPTK (+2) light	574.837	555.35	25	y5	73	28.5
sp|Q9BYW2|SETD2_HUMAN	TLEHLPIPTK (+2) light	574.837	345.213	25	y3	73	28.5
sp|Q9BYW2|SETD2_HUMAN	TLEHLPIPTK (+2) light	574.837	804.461	25	b7	73	28.5
sp|Q9BYW2|SETD2_HUMAN	TLEHLPIPTK (+2) heavy	578.844	942.55	25	y8	73	28.5
sp|Q9BYW2|SETD2_HUMAN	TLEHLPIPTK (+2) heavy	578.844	813.507	25	y7	73	28.5
sp|Q9BYW2|SETD2_HUMAN	TLEHLPIPTK (+2) heavy	578.844	563.364	25	y5	73	28.5
sp|Q9BYW2|SETD2_HUMAN	TLEHLPIPTK (+2) heavy	578.844	353.227	25	y3	73	28.5
sp|Q9BYW2|SETD2_HUMAN	TLEHLPIPTK (+2) heavy	578.844	804.461	25	b7	73	28.5
sp|Q9BYW2|SETD2_HUMAN	TAEADTSSELAK (+2) light	611.794	1050.49	25	y10	75.7	30.6
sp|Q9BYW2|SETD2_HUMAN	TAEADTSSELAK (+2) light	611.794	921.452	25	y9	75.7	30.6
sp|Q9BYW2|SETD2_HUMAN	TAEADTSSELAK (+2) light	611.794	850.415	25	y8	75.7	30.6
sp|Q9BYW2|SETD2_HUMAN	TAEADTSSELAK (+2) light	611.794	735.388	25	y7	75.7	30.6
sp|Q9BYW2|SETD2_HUMAN	TAEADTSSELAK (+2) light	611.794	525.751	25	y10 (+2)	75.7	30.6
sp|Q9BYW2|SETD2_HUMAN	TAEADTSSELAK (+2) heavy	615.801	1058.51	25	y10	75.7	30.6
sp|Q9BYW2|SETD2_HUMAN	TAEADTSSELAK (+2) heavy	615.801	929.467	25	y9	75.7	30.6
sp|Q9BYW2|SETD2_HUMAN	TAEADTSSELAK (+2) heavy	615.801	858.429	25	y8	75.7	30.6
sp|Q9BYW2|SETD2_HUMAN	TAEADTSSELAK (+2) heavy	615.801	743.403	25	y7	75.7	30.6
sp|Q9BYW2|SETD2_HUMAN	TAEADTSSELAK (+2) heavy	615.801	529.758	25	y10 (+2)	75.7	30.6
sp|O15263|DFB4A_HUMAN	SGAIC[CAM]HPVFC[CAM]PR (+2) light	700.832	1072.48	25	y8	82.2	35.7
sp|O15263|DFB4A_HUMAN	SGAIC[CAM]HPVFC[CAM]PR (+2) light	700.832	912.451	25	y7	82.2	35.7
sp|O15263|DFB4A_HUMAN	SGAIC[CAM]HPVFC[CAM]PR (+2) light	700.832	775.392	25	y6	82.2	35.7
sp|O15263|DFB4A_HUMAN	SGAIC[CAM]HPVFC[CAM]PR (+2) light	700.832	579.271	25	y4	82.2	35.7
sp|O15263|DFB4A_HUMAN	SGAIC[CAM]HPVFC[CAM]PR (+2) light	700.832	626.272	25	b6	82.2	35.7
sp|O15263|DFB4A_HUMAN	SGAIC[CAM]HPVFC[CAM]PR (+2) heavy	705.836	1082.49	25	y8	82.2	35.7
sp|O15263|DFB4A_HUMAN	SGAIC[CAM]HPVFC[CAM]PR (+2) heavy	705.836	922.459	25	y7	82.2	35.7
sp|O15263|DFB4A_HUMAN	SGAIC[CAM]HPVFC[CAM]PR (+2) heavy	705.836	785.4	25	y6	82.2	35.7
sp|O15263|DFB4A_HUMAN	SGAIC[CAM]HPVFC[CAM]PR (+2) heavy	705.836	589.279	25	y4	82.2	35.7
sp|O15263|DFB4A_HUMAN	SGAIC[CAM]HPVFC[CAM]PR (+2) heavy	705.836	626.272	25	b6	82.2	35.7
sp|O43583|DENR_HUMAN	LDADYPLR (+2) light	481.751	734.383	25	y6	66.2	23.2
sp|O43583|DENR_HUMAN	LDADYPLR (+2) light	481.751	663.346	25	y5	66.2	23.2
sp|O43583|DENR_HUMAN	LDADYPLR (+2) light	481.751	548.319	25	y4	66.2	23.2
sp|O43583|DENR_HUMAN	LDADYPLR (+2) light	481.751	385.256	25	y3	66.2	23.2
sp|O43583|DENR_HUMAN	LDADYPLR (+2) light	481.751	229.118	25	b2	66.2	23.2
sp|O43583|DENR_HUMAN	LDADYPLR (+2) heavy	486.755	744.391	25	y6	66.2	23.2
sp|O43583|DENR_HUMAN	LDADYPLR (+2) heavy	486.755	673.354	25	y5	66.2	23.2
sp|O43583|DENR_HUMAN	LDADYPLR (+2) heavy	486.755	558.327	25	y4	66.2	23.2
sp|O43583|DENR_HUMAN	LDADYPLR (+2) heavy	486.755	395.264	25	y3	66.2	23.2
sp|O43583|DENR_HUMAN	LDADYPLR (+2) heavy	486.755	229.118	25	b2	66.2	23.2
sp|O43583|DENR_HUMAN	VC[CAM]GLATFEIDLK (+2) light	683.358	1106.61	25	y10	80.9	34.7
sp|O43583|DENR_HUMAN	VC[CAM]GLATFEIDLK (+2) light	683.358	936.504	25	y8	80.9	34.7
sp|O43583|DENR_HUMAN	VC[CAM]GLATFEIDLK (+2) light	683.358	865.467	25	y7	80.9	34.7
sp|O43583|DENR_HUMAN	VC[CAM]GLATFEIDLK (+2) light	683.358	764.419	25	y6	80.9	34.7
sp|O43583|DENR_HUMAN	VC[CAM]GLATFEIDLK (+2) light	683.358	633.824	25	y11 (+2)	80.9	34.7
sp|O43583|DENR_HUMAN	VC[CAM]GLATFEIDLK (+2) heavy	687.365	1114.62	25	y10	80.9	34.7
sp|O43583|DENR_HUMAN	VC[CAM]GLATFEIDLK (+2) heavy	687.365	944.518	25	y8	80.9	34.7
sp|O43583|DENR_HUMAN	VC[CAM]GLATFEIDLK (+2) heavy	687.365	873.481	25	y7	80.9	34.7
sp|O43583|DENR_HUMAN	VC[CAM]GLATFEIDLK (+2) heavy	687.365	772.433	25	y6	80.9	34.7
sp|O43583|DENR_HUMAN	VC[CAM]GLATFEIDLK (+2) heavy	687.365	637.831	25	y11 (+2)	80.9	34.7
sp|O94973|AP2A2_HUMAN	EMAEAFAGEIPK (+2) light	646.813	832.456	25	y8	78.3	32.6
sp|O94973|AP2A2_HUMAN	EMAEAFAGEIPK (+2) light	646.813	761.419	25	y7	78.3	32.6
sp|O94973|AP2A2_HUMAN	EMAEAFAGEIPK (+2) light	646.813	614.351	25	y6	78.3	32.6
sp|O94973|AP2A2_HUMAN	EMAEAFAGEIPK (+2) light	646.813	543.314	25	y5	78.3	32.6
sp|O94973|AP2A2_HUMAN	EMAEAFAGEIPK (+2) light	646.813	1049.46	25	b10	78.3	32.6
sp|O94973|AP2A2_HUMAN	EMAEAFAGEIPK (+2) heavy	650.82	840.471	25	y8	78.3	32.6
sp|O94973|AP2A2_HUMAN	EMAEAFAGEIPK (+2) heavy	650.82	769.433	25	y7	78.3	32.6
sp|O94973|AP2A2_HUMAN	EMAEAFAGEIPK (+2) heavy	650.82	622.365	25	y6	78.3	32.6
sp|O94973|AP2A2_HUMAN	EMAEAFAGEIPK (+2) heavy	650.82	551.328	25	y5	78.3	32.6
sp|O94973|AP2A2_HUMAN	EMAEAFAGEIPK (+2) heavy	650.82	1049.46	25	b10	78.3	32.6
sp|O94973|AP2A2_HUMAN	VIQIVINR (+2) light	477.808	742.457	25	y6	65.9	23
sp|O94973|AP2A2_HUMAN	VIQIVINR (+2) light	477.808	614.398	25	y5	65.9	23
sp|O94973|AP2A2_HUMAN	VIQIVINR (+2) light	477.808	402.246	25	y3	65.9	23
sp|O94973|AP2A2_HUMAN	VIQIVINR (+2) light	477.808	371.732	25	y6 (+2)	65.9	23
sp|O94973|AP2A2_HUMAN	VIQIVINR (+2) light	477.808	553.371	25	b5	65.9	23
sp|O94973|AP2A2_HUMAN	VIQIVINR (+2) heavy	482.813	752.465	25	y6	65.9	23
sp|O94973|AP2A2_HUMAN	VIQIVINR (+2) heavy	482.813	624.407	25	y5	65.9	23
sp|O94973|AP2A2_HUMAN	VIQIVINR (+2) heavy	482.813	412.254	25	y3	65.9	23
sp|O94973|AP2A2_HUMAN	VIQIVINR (+2) heavy	482.813	376.736	25	y6 (+2)	65.9	23
sp|O94973|AP2A2_HUMAN	VIQIVINR (+2) heavy	482.813	553.371	25	b5	65.9	23
sp|O95613|PCNT_HUMAN	ALQSQLEEEQLR (+2) light	722.376	916.473	25	y7	83.8	36.9
sp|O95613|PCNT_HUMAN	ALQSQLEEEQLR (+2) light	722.376	803.389	25	y6	83.8	36.9
sp|O95613|PCNT_HUMAN	ALQSQLEEEQLR (+2) light	722.376	674.347	25	y5	83.8	36.9
sp|O95613|PCNT_HUMAN	ALQSQLEEEQLR (+2) light	722.376	545.304	25	y4	83.8	36.9
sp|O95613|PCNT_HUMAN	ALQSQLEEEQLR (+2) light	722.376	630.315	25	y10 (+2)	83.8	36.9
sp|O95613|PCNT_HUMAN	ALQSQLEEEQLR (+2) heavy	727.38	926.482	25	y7	83.8	36.9
sp|O95613|PCNT_HUMAN	ALQSQLEEEQLR (+2) heavy	727.38	813.398	25	y6	83.8	36.9
sp|O95613|PCNT_HUMAN	ALQSQLEEEQLR (+2) heavy	727.38	684.355	25	y5	83.8	36.9
sp|O95613|PCNT_HUMAN	ALQSQLEEEQLR (+2) heavy	727.38	555.312	25	y4	83.8	36.9
sp|O95613|PCNT_HUMAN	ALQSQLEEEQLR (+2) heavy	727.38	635.319	25	y10 (+2)	83.8	36.9
sp|O95678|K2C75_HUMAN	YEELQVTAGR (+2) light	583.296	873.479	25	y8	73.6	29
sp|O95678|K2C75_HUMAN	YEELQVTAGR (+2) light	583.296	744.436	25	y7	73.6	29
sp|O95678|K2C75_HUMAN	YEELQVTAGR (+2) light	583.296	631.352	25	y6	73.6	29
sp|O95678|K2C75_HUMAN	YEELQVTAGR (+2) light	583.296	503.294	25	y5	73.6	29
sp|O95678|K2C75_HUMAN	YEELQVTAGR (+2) light	583.296	404.225	25	y4	73.6	29
sp|O95678|K2C75_HUMAN	YEELQVTAGR (+2) heavy	588.3	883.487	25	y8	73.6	29
sp|O95678|K2C75_HUMAN	YEELQVTAGR (+2) heavy	588.3	754.445	25	y7	73.6	29
sp|O95678|K2C75_HUMAN	YEELQVTAGR (+2) heavy	588.3	641.36	25	y6	73.6	29
sp|O95678|K2C75_HUMAN	YEELQVTAGR (+2) heavy	588.3	513.302	25	y5	73.6	29
sp|O95678|K2C75_HUMAN	YEELQVTAGR (+2) heavy	588.3	414.233	25	y4	73.6	29
sp|O95678|K2C75_HUMAN	HGDDLR (+2) light	356.672	575.278	25	y5	57.1	16.1
sp|O95678|K2C75_HUMAN	HGDDLR (+2) light	356.672	403.23	25	y3	57.1	16.1
sp|O95678|K2C75_HUMAN	HGDDLR (+2) light	356.672	288.203	25	y2	57.1	16.1
sp|O95678|K2C75_HUMAN	HGDDLR (+2) light	356.672	310.115	25	b3	57.1	16.1
sp|O95678|K2C75_HUMAN	HGDDLR (+2) light	356.672	425.142	25	b4	57.1	16.1
sp|O95678|K2C75_HUMAN	HGDDLR (+2) heavy	361.676	585.287	25	y5	57.1	16.1
sp|O95678|K2C75_HUMAN	HGDDLR (+2) heavy	361.676	413.238	25	y3	57.1	16.1
sp|O95678|K2C75_HUMAN	HGDDLR (+2) heavy	361.676	298.211	25	y2	57.1	16.1
sp|O95678|K2C75_HUMAN	HGDDLR (+2) heavy	361.676	310.115	25	b3	57.1	16.1
sp|O95678|K2C75_HUMAN	HGDDLR (+2) heavy	361.676	425.142	25	b4	57.1	16.1
sp|O95678|K2C75_HUMAN	QC[CAM]SSLQTAIADAEQR (+3) light	559.934	689.321	25	y6	71.9	24.4
sp|O95678|K2C75_HUMAN	QC[CAM]SSLQTAIADAEQR (+3) light	559.934	618.284	25	y5	71.9	24.4
sp|O95678|K2C75_HUMAN	QC[CAM]SSLQTAIADAEQR (+3) light	559.934	438.698	25	b8 (+2)	71.9	24.4
sp|O95678|K2C75_HUMAN	QC[CAM]SSLQTAIADAEQR (+3) light	559.934	495.24	25	b9 (+2)	71.9	24.4
sp|O95678|K2C75_HUMAN	QC[CAM]SSLQTAIADAEQR (+3) light	559.934	530.758	25	b10 (+2)	71.9	24.4
sp|O95678|K2C75_HUMAN	QC[CAM]SSLQTAIADAEQR (+3) heavy	563.27	699.33	25	y6	71.9	24.4
sp|O95678|K2C75_HUMAN	QC[CAM]SSLQTAIADAEQR (+3) heavy	563.27	628.292	25	y5	71.9	24.4
sp|O95678|K2C75_HUMAN	QC[CAM]SSLQTAIADAEQR (+3) heavy	563.27	438.698	25	b8 (+2)	71.9	24.4
sp|O95678|K2C75_HUMAN	QC[CAM]SSLQTAIADAEQR (+3) heavy	563.27	495.24	25	b9 (+2)	71.9	24.4
sp|O95678|K2C75_HUMAN	QC[CAM]SSLQTAIADAEQR (+3) heavy	563.27	530.758	25	b10 (+2)	71.9	24.4
sp|P00751|CFAB_HUMAN	ISVIRPSK (+2) light	450.287	786.483	25	y7	63.9	21.4
sp|P00751|CFAB_HUMAN	ISVIRPSK (+2) light	450.287	699.451	25	y6	63.9	21.4
sp|P00751|CFAB_HUMAN	ISVIRPSK (+2) light	450.287	600.383	25	y5	63.9	21.4
sp|P00751|CFAB_HUMAN	ISVIRPSK (+2) light	450.287	393.745	25	y7 (+2)	63.9	21.4
sp|P00751|CFAB_HUMAN	ISVIRPSK (+2) light	450.287	350.229	25	y6 (+2)	63.9	21.4
sp|P00751|CFAB_HUMAN	ISVIRPSK (+2) heavy	454.294	794.497	25	y7	63.9	21.4
sp|P00751|CFAB_HUMAN	ISVIRPSK (+2) heavy	454.294	707.465	25	y6	63.9	21.4
sp|P00751|CFAB_HUMAN	ISVIRPSK (+2) heavy	454.294	608.397	25	y5	63.9	21.4
sp|P00751|CFAB_HUMAN	ISVIRPSK (+2) heavy	454.294	397.752	25	y7 (+2)	63.9	21.4
sp|P00751|CFAB_HUMAN	ISVIRPSK (+2) heavy	454.294	354.236	25	y6 (+2)	63.9	21.4
sp|P00751|CFAB_HUMAN	DAQYAPGYDK (+2) light	564.254	813.378	25	y7	72.3	27.9
sp|P00751|CFAB_HUMAN	DAQYAPGYDK (+2) light	564.254	650.314	25	y6	72.3	27.9
sp|P00751|CFAB_HUMAN	DAQYAPGYDK (+2) light	564.254	579.277	25	y5	72.3	27.9
sp|P00751|CFAB_HUMAN	DAQYAPGYDK (+2) light	564.254	471.222	25	y8 (+2)	72.3	27.9
sp|P00751|CFAB_HUMAN	DAQYAPGYDK (+2) light	564.254	549.23	25	b5	72.3	27.9
sp|P00751|CFAB_HUMAN	DAQYAPGYDK (+2) heavy	568.261	821.392	25	y7	72.3	27.9
sp|P00751|CFAB_HUMAN	DAQYAPGYDK (+2) heavy	568.261	658.329	25	y6	72.3	27.9
sp|P00751|CFAB_HUMAN	DAQYAPGYDK (+2) heavy	568.261	587.292	25	y5	72.3	27.9
sp|P00751|CFAB_HUMAN	DAQYAPGYDK (+2) heavy	568.261	475.229	25	y8 (+2)	72.3	27.9
sp|P00751|CFAB_HUMAN	DAQYAPGYDK (+2) heavy	568.261	549.23	25	b5	72.3	27.9
sp|P00751|CFAB_HUMAN	DFHINLFQVLPWLK (+3) light	590.663	755.481	25	y6	74.2	25.4
sp|P00751|CFAB_HUMAN	DFHINLFQVLPWLK (+3) light	590.663	543.329	25	y4	74.2	25.4
sp|P00751|CFAB_HUMAN	DFHINLFQVLPWLK (+3) light	590.663	508.253	25	b8 (+2)	74.2	25.4
sp|P00751|CFAB_HUMAN	DFHINLFQVLPWLK (+3) light	590.663	557.788	25	b9 (+2)	74.2	25.4
sp|P00751|CFAB_HUMAN	DFHINLFQVLPWLK (+3) light	590.663	614.33	25	b10 (+2)	74.2	25.4
sp|P00751|CFAB_HUMAN	DFHINLFQVLPWLK (+3) heavy	593.334	763.496	25	y6	74.2	25.4
sp|P00751|CFAB_HUMAN	DFHINLFQVLPWLK (+3) heavy	593.334	551.343	25	y4	74.2	25.4
sp|P00751|CFAB_HUMAN	DFHINLFQVLPWLK (+3) heavy	593.334	508.253	25	b8 (+2)	74.2	25.4
sp|P00751|CFAB_HUMAN	DFHINLFQVLPWLK (+3) heavy	593.334	557.788	25	b9 (+2)	74.2	25.4
sp|P00751|CFAB_HUMAN	DFHINLFQVLPWLK (+3) heavy	593.334	614.33	25	b10 (+2)	74.2	25.4
sp|P02753|RET4_HUMAN	LIVHNGYC[CAM]DGR (+2) light	652.314	841.326	25	y7	78.7	32.9
sp|P02753|RET4_HUMAN	LIVHNGYC[CAM]DGR (+2) light	652.314	727.283	25	y6	78.7	32.9
sp|P02753|RET4_HUMAN	LIVHNGYC[CAM]DGR (+2) light	652.314	539.23	25	y9 (+2)	78.7	32.9
sp|P02753|RET4_HUMAN	LIVHNGYC[CAM]DGR (+2) light	652.314	489.696	25	y8 (+2)	78.7	32.9
sp|P02753|RET4_HUMAN	LIVHNGYC[CAM]DGR (+2) light	652.314	1072.49	25	b9 (+2)	78.7	32.9
sp|P02753|RET4_HUMAN	LIVHNGYC[CAM]DGR (+2) heavy	657.318	851.334	25	y7	78.7	32.9
sp|P02753|RET4_HUMAN	LIVHNGYC[CAM]DGR (+2) heavy	657.318	737.291	25	y6	78.7	32.9
sp|P02753|RET4_HUMAN	LIVHNGYC[CAM]DGR (+2) heavy	657.318	544.234	25	y9 (+2)	78.7	32.9
sp|P02753|RET4_HUMAN	LIVHNGYC[CAM]DGR (+2) heavy	657.318	494.7	25	y8 (+2)	78.7	32.9
sp|P02753|RET4_HUMAN	LIVHNGYC[CAM]DGR (+2) heavy	657.318	1072.49	25	b9 (+2)	78.7	32.9
sp|P02760|AMBP_HUMAN	AVLPQEEEGSGGGQLVTEVTK (+3) light	710.03	676.388	25	y6	82.9	29.1
sp|P02760|AMBP_HUMAN	AVLPQEEEGSGGGQLVTEVTK (+3) light	710.03	577.319	25	y5	82.9	29.1
sp|P02760|AMBP_HUMAN	AVLPQEEEGSGGGQLVTEVTK (+3) light	710.03	922.947	25	y18 (+2)	82.9	29.1
sp|P02760|AMBP_HUMAN	AVLPQEEEGSGGGQLVTEVTK (+3) light	710.03	776.386	25	b16 (+2)	82.9	29.1
sp|P02760|AMBP_HUMAN	AVLPQEEEGSGGGQLVTEVTK (+3) light	710.03	991.489	25	b20 (+2)	82.9	29.1
sp|P02760|AMBP_HUMAN	AVLPQEEEGSGGGQLVTEVTK (+3) heavy	712.702	684.402	25	y6	82.9	29.1
sp|P02760|AMBP_HUMAN	AVLPQEEEGSGGGQLVTEVTK (+3) heavy	712.702	585.333	25	y5	82.9	29.1
sp|P02760|AMBP_HUMAN	AVLPQEEEGSGGGQLVTEVTK (+3) heavy	712.702	926.954	25	y18 (+2)	82.9	29.1
sp|P02760|AMBP_HUMAN	AVLPQEEEGSGGGQLVTEVTK (+3) heavy	712.702	776.386	25	b16 (+2)	82.9	29.1
sp|P02760|AMBP_HUMAN	AVLPQEEEGSGGGQLVTEVTK (+3) heavy	712.702	991.489	25	b20 (+2)	82.9	29.1
sp|P02760|AMBP_HUMAN	TVAAC[CAM]NLPIVR (+2) light	607.34	1013.56	25	y9	75.4	30.4
sp|P02760|AMBP_HUMAN	TVAAC[CAM]NLPIVR (+2) light	607.34	871.482	25	y7	75.4	30.4
sp|P02760|AMBP_HUMAN	TVAAC[CAM]NLPIVR (+2) light	607.34	484.324	25	y4	75.4	30.4
sp|P02760|AMBP_HUMAN	TVAAC[CAM]NLPIVR (+2) light	607.34	507.282	25	y9 (+2)	75.4	30.4
sp|P02760|AMBP_HUMAN	TVAAC[CAM]NLPIVR (+2) light	607.34	730.355	25	b7	75.4	30.4
sp|P02760|AMBP_HUMAN	TVAAC[CAM]NLPIVR (+2) heavy	612.344	1023.56	25	y9	75.4	30.4
sp|P02760|AMBP_HUMAN	TVAAC[CAM]NLPIVR (+2) heavy	612.344	881.49	25	y7	75.4	30.4
sp|P02760|AMBP_HUMAN	TVAAC[CAM]NLPIVR (+2) heavy	612.344	494.332	25	y4	75.4	30.4
sp|P02760|AMBP_HUMAN	TVAAC[CAM]NLPIVR (+2) heavy	612.344	512.286	25	y9 (+2)	75.4	30.4
sp|P02760|AMBP_HUMAN	TVAAC[CAM]NLPIVR (+2) heavy	612.344	730.355	25	b7	75.4	30.4
sp|P02768|ALBU_HUMAN	AAFTEC[CAM]C[CAM]QAADK (+2) light	686.287	1082.42	25	y9	81.1	34.9
sp|P02768|ALBU_HUMAN	AAFTEC[CAM]C[CAM]QAADK (+2) light	686.287	981.376	25	y8	81.1	34.9
sp|P02768|ALBU_HUMAN	AAFTEC[CAM]C[CAM]QAADK (+2) light	686.287	852.334	25	y7	81.1	34.9
sp|P02768|ALBU_HUMAN	AAFTEC[CAM]C[CAM]QAADK (+2) light	686.287	615.25	25	y10 (+2)	81.1	34.9
sp|P02768|ALBU_HUMAN	AAFTEC[CAM]C[CAM]QAADK (+2) light	686.287	1110.43	25	b10	81.1	34.9
sp|P02768|ALBU_HUMAN	AAFTEC[CAM]C[CAM]QAADK (+2) heavy	690.294	1090.44	25	y9	81.1	34.9
sp|P02768|ALBU_HUMAN	AAFTEC[CAM]C[CAM]QAADK (+2) heavy	690.294	989.391	25	y8	81.1	34.9
sp|P02768|ALBU_HUMAN	AAFTEC[CAM]C[CAM]QAADK (+2) heavy	690.294	860.348	25	y7	81.1	34.9
sp|P02768|ALBU_HUMAN	AAFTEC[CAM]C[CAM]QAADK (+2) heavy	690.294	619.257	25	y10 (+2)	81.1	34.9
sp|P02768|ALBU_HUMAN	AAFTEC[CAM]C[CAM]QAADK (+2) heavy	690.294	1110.43	25	b10	81.1	34.9
sp|P02768|ALBU_HUMAN	HPDYSVVLLLR (+3) light	437.919	514.371	25	y4	63	20.7
sp|P02768|ALBU_HUMAN	HPDYSVVLLLR (+3) light	437.919	401.287	25	y3	63	20.7
sp|P02768|ALBU_HUMAN	HPDYSVVLLLR (+3) light	437.919	400.274	25	y7 (+2)	63	20.7
sp|P02768|ALBU_HUMAN	HPDYSVVLLLR (+3) light	437.919	699.31	25	b6	63	20.7
sp|P02768|ALBU_HUMAN	HPDYSVVLLLR (+3) light	437.919	456.235	25	b8 (+2)	63	20.7
sp|P02768|ALBU_HUMAN	HPDYSVVLLLR (+3) heavy	441.255	524.379	25	y4	63	20.7
sp|P02768|ALBU_HUMAN	HPDYSVVLLLR (+3) heavy	441.255	411.295	25	y3	63	20.7
sp|P02768|ALBU_HUMAN	HPDYSVVLLLR (+3) heavy	441.255	405.278	25	y7 (+2)	63	20.7
sp|P02768|ALBU_HUMAN	HPDYSVVLLLR (+3) heavy	441.255	699.31	25	b6	63	20.7
sp|P02768|ALBU_HUMAN	HPDYSVVLLLR (+3) heavy	441.255	456.235	25	b8 (+2)	63	20.7
sp|P08311|CATG_HUMAN	TIQNDIMLLQLSR (+2) light	772.927	860.502	25	y7	87.5	39.8
sp|P08311|CATG_HUMAN	TIQNDIMLLQLSR (+2) light	772.927	729.462	25	y6	87.5	39.8
sp|P08311|CATG_HUMAN	TIQNDIMLLQLSR (+2) light	772.927	616.378	25	y5	87.5	39.8
sp|P08311|CATG_HUMAN	TIQNDIMLLQLSR (+2) light	772.927	503.294	25	y4	87.5	39.8
sp|P08311|CATG_HUMAN	TIQNDIMLLQLSR (+2) light	772.927	665.861	25	y11 (+2)	87.5	39.8
sp|P08311|CATG_HUMAN	TIQNDIMLLQLSR (+2) heavy	777.931	870.511	25	y7	87.5	39.8
sp|P08311|CATG_HUMAN	TIQNDIMLLQLSR (+2) heavy	777.931	739.47	25	y6	87.5	39.8
sp|P08311|CATG_HUMAN	TIQNDIMLLQLSR (+2) heavy	777.931	626.386	25	y5	87.5	39.8
sp|P08311|CATG_HUMAN	TIQNDIMLLQLSR (+2) heavy	777.931	513.302	25	y4	87.5	39.8
sp|P08311|CATG_HUMAN	TIQNDIMLLQLSR (+2) heavy	777.931	670.865	25	y11 (+2)	87.5	39.8
sp|P08311|CATG_HUMAN	IFGSYDPR (+2) light	477.738	694.315	25	y6	65.9	23
sp|P08311|CATG_HUMAN	IFGSYDPR (+2) light	477.738	550.262	25	y4	65.9	23
sp|P08311|CATG_HUMAN	IFGSYDPR (+2) light	477.738	272.172	25	y2	65.9	23
sp|P08311|CATG_HUMAN	IFGSYDPR (+2) light	477.738	261.16	25	b2	65.9	23
sp|P08311|CATG_HUMAN	IFGSYDPR (+2) light	477.738	683.304	25	b6	65.9	23
sp|P08311|CATG_HUMAN	IFGSYDPR (+2) heavy	482.742	704.324	25	y6	65.9	23
sp|P08311|CATG_HUMAN	IFGSYDPR (+2) heavy	482.742	560.27	25	y4	65.9	23
sp|P08311|CATG_HUMAN	IFGSYDPR (+2) heavy	482.742	282.18	25	y2	65.9	23
sp|P08311|CATG_HUMAN	IFGSYDPR (+2) heavy	482.742	261.16	25	b2	65.9	23
sp|P08311|CATG_HUMAN	IFGSYDPR (+2) heavy	482.742	683.304	25	b6	65.9	23
sp|P08311|CATG_HUMAN	VSSFLPWIR (+2) light	552.814	918.52	25	y7	71.4	27.2
sp|P08311|CATG_HUMAN	VSSFLPWIR (+2) light	552.814	831.488	25	y6	71.4	27.2
sp|P08311|CATG_HUMAN	VSSFLPWIR (+2) light	552.814	684.419	25	y5	71.4	27.2
sp|P08311|CATG_HUMAN	VSSFLPWIR (+2) light	552.814	571.335	25	y4	71.4	27.2
sp|P08311|CATG_HUMAN	VSSFLPWIR (+2) light	552.814	534.292	25	b5	71.4	27.2
sp|P08311|CATG_HUMAN	VSSFLPWIR (+2) heavy	557.818	928.528	25	y7	71.4	27.2
sp|P08311|CATG_HUMAN	VSSFLPWIR (+2) heavy	557.818	841.496	25	y6	71.4	27.2
sp|P08311|CATG_HUMAN	VSSFLPWIR (+2) heavy	557.818	694.427	25	y5	71.4	27.2
sp|P08311|CATG_HUMAN	VSSFLPWIR (+2) heavy	557.818	581.343	25	y4	71.4	27.2
sp|P08311|CATG_HUMAN	VSSFLPWIR (+2) heavy	557.818	534.292	25	b5	71.4	27.2
sp|P08729|K2C7_HUMAN	LPDIFEAQIAGLR (+2) light	721.904	1004.55	25	y9	83.7	36.9
sp|P08729|K2C7_HUMAN	LPDIFEAQIAGLR (+2) light	721.904	857.484	25	y8	83.7	36.9
sp|P08729|K2C7_HUMAN	LPDIFEAQIAGLR (+2) light	721.904	657.404	25	y6	83.7	36.9
sp|P08729|K2C7_HUMAN	LPDIFEAQIAGLR (+2) light	721.904	416.262	25	y4	83.7	36.9
sp|P08729|K2C7_HUMAN	LPDIFEAQIAGLR (+2) light	721.904	665.362	25	y12 (+2)	83.7	36.9
sp|P08729|K2C7_HUMAN	LPDIFEAQIAGLR (+2) heavy	726.908	1014.56	25	y9	83.7	36.9
sp|P08729|K2C7_HUMAN	LPDIFEAQIAGLR (+2) heavy	726.908	867.492	25	y8	83.7	36.9
sp|P08729|K2C7_HUMAN	LPDIFEAQIAGLR (+2) heavy	726.908	667.413	25	y6	83.7	36.9
sp|P08729|K2C7_HUMAN	LPDIFEAQIAGLR (+2) heavy	726.908	426.27	25	y4	83.7	36.9
sp|P08729|K2C7_HUMAN	LPDIFEAQIAGLR (+2) heavy	726.908	670.366	25	y12 (+2)	83.7	36.9
sp|P08729|K2C7_HUMAN	GQLEALQVDGGR (+2) light	621.825	744.4	25	y7	76.4	31.2
sp|P08729|K2C7_HUMAN	GQLEALQVDGGR (+2) light	621.825	631.316	25	y6	76.4	31.2
sp|P08729|K2C7_HUMAN	GQLEALQVDGGR (+2) light	621.825	503.257	25	y5	76.4	31.2
sp|P08729|K2C7_HUMAN	GQLEALQVDGGR (+2) light	621.825	404.189	25	y4	76.4	31.2
sp|P08729|K2C7_HUMAN	GQLEALQVDGGR (+2) light	621.825	612.335	25	b6	76.4	31.2
sp|P08729|K2C7_HUMAN	GQLEALQVDGGR (+2) heavy	626.83	754.408	25	y7	76.4	31.2
sp|P08729|K2C7_HUMAN	GQLEALQVDGGR (+2) heavy	626.83	641.324	25	y6	76.4	31.2
sp|P08729|K2C7_HUMAN	GQLEALQVDGGR (+2) heavy	626.83	513.266	25	y5	76.4	31.2
sp|P08729|K2C7_HUMAN	GQLEALQVDGGR (+2) heavy	626.83	414.197	25	y4	76.4	31.2
sp|P08729|K2C7_HUMAN	GQLEALQVDGGR (+2) heavy	626.83	612.335	25	b6	76.4	31.2
sp|P08729|K2C7_HUMAN	LALDIEIATYR (+2) light	639.359	752.394	25	y6	77.7	32.2
sp|P08729|K2C7_HUMAN	LALDIEIATYR (+2) light	639.359	623.351	25	y5	77.7	32.2
sp|P08729|K2C7_HUMAN	LALDIEIATYR (+2) light	639.359	510.267	25	y4	77.7	32.2
sp|P08729|K2C7_HUMAN	LALDIEIATYR (+2) light	639.359	439.23	25	y3	77.7	32.2
sp|P08729|K2C7_HUMAN	LALDIEIATYR (+2) light	639.359	839.487	25	b8	77.7	32.2
sp|P08729|K2C7_HUMAN	LALDIEIATYR (+2) heavy	644.363	762.402	25	y6	77.7	32.2
sp|P08729|K2C7_HUMAN	LALDIEIATYR (+2) heavy	644.363	633.359	25	y5	77.7	32.2
sp|P08729|K2C7_HUMAN	LALDIEIATYR (+2) heavy	644.363	520.275	25	y4	77.7	32.2
sp|P08729|K2C7_HUMAN	LALDIEIATYR (+2) heavy	644.363	449.238	25	y3	77.7	32.2
sp|P08729|K2C7_HUMAN	LALDIEIATYR (+2) heavy	644.363	839.487	25	b8	77.7	32.2
