# Supplementary material for: Saliva Proteomics Analysis Offers Insights on Type 1 Diabetes Pathology in a Pediatric Population
Source: Front Physiol. 2018 Apr 26;9:444. doi: 10.3389/fphys.2018.00444 (PMC5932525; doi:10.3389/fphys.2018.00444)
Supplement: Supplementary file 4 [file Table_4.XLSX]

## Sheet: Sheet1
peptide	protein	calc_neutral_pep_mass	G1.1.Itraq1.LIBRA.113	G1.2.Itraq1.LIBRA.114	G2.1.Itraq1.LIBRA.115	G2.2.Itraq1.LIBRA.116	Ctrl1.Itraq1.LIBRA.117	Ctrl2.Itraq1.LIBRA.118	Ctrl3.itraq2.LIBRA.115	Ctrl4.itraq2.LIBRA.116	G1.3.itraq2.LIBRA.117	G1.4.itraq2.LIBRA.118	G2.3.itraq2.LIBRA.119	G2.4.itraq2.LIBRA.121	Ctrl5.itraq3.LIBRA.113	Ctrl6.itraq3.LIBRA.114	G1.5.itraq3.LIBRA.117	G1.6.itraq3.LIBRA.118	G2.5.itraq3.LIBRA.119	G2.6.itraq3.LIBRA.121	Ctrl7.itraq4.LIBRA.113	Ctrl8.itraq4.LIBRA.114	G1.7.itraq4.LIBRA.115	G1.8.itraq4.LIBRA.116	G2.7.itraq4.LIBRA.119	G2.8.itraq4.LIBRA.121	Ctrl9.Itraq5.LIBRA.113	Ctrl10.Itraq5.LIBRA.114	G1.9.Itraq5.LIBRA.115	G1.10.Itraq5.LIBRA.116	G2.9.Itraq5.LIBRA.117	G2.10.Itraq5.LIBRA.118	Ctrl11.Itraq6.LIBRA.115	Ctrl12.Itraq6.LIBRA.116	G1.11.Itraq6.LIBRA.117	G1.12.Itraq6.LIBRA.118	G2.11.Itraq6.LIBRA.119	G2.12.Itraq6.LIBRA.121	G1_avg	G2_avg	Ctrl_avg	G1_G2_L2R	G1_Ctrl_L2R	G2_Ctrl_L2R
K.n[305.21]GGSSSSSSSGYGVSGGSGSGYGGVSSGSTGGR.G	sp#Q01546#K22O_HUMAN	2976.32	0.013397	0.0468372	0.041433	0.0249801	0.0377301	0.0149377	NA	NA	NA	NA	NA	NA	NA	NA	NA	NA	NA	NA	0.173886	0.0631397	0.14893	0.0989601	0.131356	0.0914286	NA	NA	NA	NA	NA	NA	0.0526439	0.0799388	0.0535979	0.0499606	0.0466799	NA	0.0686137	0.0671755	0.0703794	0.0305621	-0.0366555	-0.0672176
K.n[305.21]AINC[149.00]ATSGVVGLVNC[149.00]LR.R	sp#P49327#FAS_HUMAN	2085.05	0.0244879	0.0754	0.102574	0.0593616	0.0734219	0.108679	0.460403	0.407327	0.407041	0.408938	0.353264	0.405699	0.430387	0.493284	0.547444	0.570554	0.546356	0.496272	0.276524	0.263832	0.25683	0.280454	0.247923	0.266045	NA	NA	NA	NA	NA	NA	0.896813	0.924194	0.825253	0.896186	0.877302	0.768663	0.429259	0.412346	0.433486	0.0579924	-0.0141394	-0.0721318
R.n[305.21]GGSGGGGSISGGGYGSGGGSGGR.Y	sp#P35908#K22E_HUMAN	2044.95	0.0249095	0.0521565	0.0479628	0.0186329	0.074997	0.0479088	0.268101	0.287774	0.396569	0.212205	0.230629	0.20545	NA	NA	NA	NA	NA	NA	0.0412341	0.0179934	0.0185424	0.0349112	0.0249064	0.0566478	NA	NA	NA	NA	NA	NA	0.045486	NA	0.033138	0.0690301	0.0277496	0.0843645	0.105183	0.0870429	0.111928	0.273098	-0.0896706	-0.362769
K.n[305.21]YIQNLQGLFALPFGR.T	sp#Q14669#TRIPC_HUMAN	2040.15	0.0260697	0.0763674	0.0755862	0.0478323	0.0404846	0.0589308	NA	NA	NA	NA	NA	NA	NA	NA	NA	NA	NA	NA	NA	NA	NA	NA	NA	NA	NA	NA	NA	NA	NA	NA	NA	NA	NA	NA	NA	NA	0.0512186	0.0617093	0.0497077	-0.26882	0.0431991	0.312019
R.n[305.21]NQLSLLPPYIC[149.00]QLPLR.V	sp#O75427#LRCH4_HUMAN	2217.23	0.0267363	0.0390613	0.0399416	0.0465913	NA	0.0479445	NA	NA	NA	NA	NA	NA	NA	NA	NA	NA	NA	NA	NA	NA	NA	NA	NA	NA	NA	NA	NA	NA	NA	NA	NA	NA	NA	NA	NA	NA	0.0328988	0.0432664	0.0479445	-0.395213	-0.543332	-0.148119
K.n[305.21]QYFSSSMLNNIINLC[149.00]R.S	sp#Q13835#PKP1_HUMAN	2252.11	0.0306953	0.0826151	0.0868153	0.0583513	0.0892575	0.077661	0.793453	0.645428	0.474347	0.530499	0.481892	0.518516	0.782672	0.999302	0.686458	0.73037	1.09917	0.655458	0.908069	0.833945	0.926686	0.813049	0.727233	0.879291	0.438342	0.402303	0.407823	0.405096	0.274468	0.32659	1.02089	1.48574	1.10735	1.11091	1.17591	1.14881	0.608825	0.619375	0.706422	-0.0247859	-0.214504	-0.189718
K.n[305.21]VGLTNYAAAYC[149.00]TGLLLAR.R	sp#P46777#RL5_HUMAN	2219.17	0.0396449	0.046525	0.0637731	0.0430279	0.057364	0.0644416	0.597844	0.451334	0.317256	0.411566	0.545324	0.412684	0.593058	0.648468	0.67023	0.574583	0.796882	0.56045	0.318486	0.280136	0.3815	0.306664	0.403139	0.312274	0.476145	0.610253	0.479546	0.52595	0.381824	0.414489	0.587778	0.800781	0.711884	0.65902	0.712441	0.572616	0.427031	0.43491	0.457174	-0.0263783	-0.0984032	-0.0720249
R.n[305.21]EQYEAM[147.04]AER.N	sp#P13646#K1C13_HUMAN	1445.68	0.0405858	0.102459	0.0973451	0.100104	0.104367	0.0958354	NA	NA	NA	NA	NA	NA	NA	NA	NA	NA	NA	NA	NA	NA	NA	NA	NA	NA	0.492188	0.192227	0.423089	0.405321	0.135509	0.305555	0.780463	0.711693	1.1034	1.20523	1.27734	0.663017	0.546682	0.429811	0.396129	0.347	0.464733	0.117733
K.n[305.21]LIILASGGPQALVNIMR.T	sp#P35222#CTNB1_HUMAN	2069.23	0.0419902	0.0877489	0.21757	0.0791145	0.0988705	0.0775781	1.36401	0.669438	0.417664	0.685793	0.616555	0.503045	0.331085	0.303319	0.345817	0.396248	0.400607	0.337991	0.369831	0.398367	0.935758	0.482772	0.331434	0.347813	0.422015	0.486224	0.516974	0.401934	0.512304	0.479904	0.936135	0.742539	0.702063	0.743647	0.767071	0.668425	0.479867	0.438486	0.516617	0.130104	-0.10646	-0.236564
R.n[305.21]E[111.03]VAELQHR.N	sp#Q96ED9#HOOK2_HUMAN	1266.7	0.0422324	NA	NA	NA	NA	NA	NA	NA	NA	NA	NA	NA	NA	NA	NA	NA	NA	NA	NA	NA	NA	NA	NA	NA	NA	NA	NA	NA	NA	NA	NA	NA	NA	NA	NA	NA	0.0422324	NA	NA	NA	NA	NA
R.n[305.21]APPDSPTTPVR.S	sp#Q5TCY1#TTBK1_HUMAN	1440.79	0.0425902	NA	NA	NA	NA	NA	NA	NA	NA	NA	NA	NA	NA	NA	NA	NA	NA	NA	NA	NA	NA	NA	NA	NA	NA	NA	NA	NA	NA	NA	NA	NA	NA	NA	NA	NA	0.0425902	NA	NA	NA	NA	NA
R.n[305.21]RLGEPC[149.00]DQLHVC[149.00]DASQGLVC[149.00]QPGAGPGGR.G	sp#O76076#WISP2_HUMAN	3361.52	0.0431994	NA	NA	NA	0.0370268	0.06045	NA	NA	NA	NA	NA	NA	NA	NA	NA	NA	NA	NA	NA	NA	NA	NA	NA	NA	NA	NA	NA	NA	NA	NA	NA	NA	NA	NA	NA	NA	0.0431994	NA	0.0487384	NA	-0.174047	NA
R.n[305.21]SLGYDLPM[147.04]VEEGEPDPEFEAILDTVDPNR.D	sp#Q13813#SPTN1_HUMAN	3566.69	0.043226	0.031966	0.0354683	0.0333853	0.0559394	0.0267035	NA	NA	NA	NA	NA	NA	0.0297172	0.031568	0.028853	0.0312217	0.0309565	0.0237237	NA	NA	NA	NA	NA	NA	NA	NA	NA	NA	NA	NA	NA	NA	NA	NA	NA	NA	0.0338167	0.0308834	0.035982	0.130902	-0.089541	-0.220443
R.n[305.21]GGGGGGYGSGGSSYGSGGGSYGSGGGGGGGR.G	sp#P04264#K2C1_HUMAN	2687.15	0.0432386	0.0641439	0.071864	0.0526869	0.0895621	0.0295809	0.31031	0.552728	0.542544	0.418885	0.459583	0.309921	NA	NA	NA	NA	NA	NA	NA	NA	NA	NA	NA	NA	NA	NA	NA	NA	NA	NA	0.0402833	NA	0.0261385	0.0419493	0.0206025	NA	0.189483	0.182931	0.204493	0.0507667	-0.109981	-0.160748
R.n[305.21]EVQLEEDPDLQLPFLLPEDGYSC[149.00]DVVR.N	sp#P55196#AFAD_HUMAN	3467.68	0.0443491	0.0787401	0.0712882	0.114977	0.0779458	0.132463	NA	NA	NA	NA	NA	NA	0.0732922	0.066407	0.0817599	0.0847314	0.0748822	0.0699351	NA	NA	NA	NA	NA	NA	NA	NA	NA	NA	NA	NA	0.115944	0.11829	0.0929156	0.10701	0.105652	0.0941739	0.0815843	0.0884847	0.0973905	-0.117136	-0.255488	-0.138352
R.n[305.21]NLTVDGHFGVWSPWTPC[149.00]THTDGSAVGSC[149.00]LC[149.00]R.T	sp#Q13591#SEM5A_HUMAN	3744.64	0.0451679	NA	NA	NA	NA	NA	NA	NA	NA	NA	NA	NA	NA	NA	NA	NA	NA	NA	NA	NA	NA	NA	NA	NA	NA	NA	NA	NA	NA	NA	NA	NA	NA	NA	NA	NA	0.0451679	NA	NA	NA	NA	NA
K.n[305.21]VVVYSNTIQSIIAIIR.A	sp#P08754#GNAI3_HUMAN	2092.26	0.0453883	0.0648979	NA	0.0445183	0.0661956	0.0498346	0.428106	0.345791	0.378165	0.320778	0.297086	0.321264	0.143775	0.136251	0.159997	0.156152	0.201856	0.116144	0.200904	0.193646	0.227988	0.210929	0.200348	0.232538	NA	NA	NA	NA	NA	NA	0.62353	0.754673	0.626265	0.64794	0.608546	0.649133	0.28385	0.296826	0.294271	-0.0644883	-0.0520143	0.012474
R.n[305.21]NILPDEGEPTDEETTGDISDSM[147.04]DFVLLNFAEM[147.04]NK[432.30].L	sp#Q96QK1#VPS35_HUMAN	4426.08	0.0457499	NA	NA	NA	NA	NA	NA	NA	NA	NA	NA	NA	NA	NA	NA	NA	NA	NA	NA	NA	NA	NA	NA	NA	NA	NA	NA	NA	NA	NA	NA	NA	NA	NA	NA	NA	0.0457499	NA	NA	NA	NA	NA
K.n[305.21]EESQQM[147.04]VLDIEDLDNIQTPESVLLSAVSGEDTQDR.T	sp#Q14152#EIF3A_HUMAN	4223.02	0.0459859	0.0645865	0.0420344	NA	NA	NA	NA	NA	NA	NA	NA	NA	NA	NA	NA	NA	NA	NA	NA	NA	NA	NA	NA	NA	NA	NA	NA	NA	NA	NA	NA	NA	NA	NA	NA	NA	0.0552862	0.0420344	NA	0.395349	NA	NA
R.n[305.21]ILYSFATAFR.R	sp#Q9Y3P9#RBGP1_HUMAN	1491.84	0.0470246	0.0909486	0.100423	0.0704251	0.0969279	0.0992709	NA	NA	NA	NA	NA	NA	NA	NA	NA	NA	NA	NA	0.536268	0.597912	0.706005	0.586595	0.59174	0.566976	NA	NA	NA	NA	NA	NA	NA	NA	NA	NA	NA	NA	0.357643	0.332391	0.332595	0.10564	0.104757	-0.000883459
R.n[305.21]NLFSC[149.00]INLLR.L	sp#Q5VSL9#STRP1_HUMAN,sp#Q9ULQ0#STRP2_HUMAN	1541.84	0.0470325	0.151944	0.0772736	0.0832532	0.0668401	0.0487984	NA	NA	NA	NA	NA	NA	NA	NA	NA	NA	NA	NA	NA	NA	NA	NA	NA	NA	NA	NA	NA	NA	NA	NA	NA	NA	NA	NA	NA	NA	0.0994882	0.0802634	0.0578193	0.309783	0.782976	0.473192
K.n[305.21]C[149.00]NPVQRISAEEALQHPYFSDFC[149.00]PP.-	sp#Q00535#CDK5_HUMAN	3143.43	0.0471172	NA	NA	0.0718937	NA	NA	NA	NA	NA	NA	NA	NA	NA	NA	NA	NA	NA	NA	NA	NA	NA	NA	NA	NA	NA	NA	NA	NA	NA	NA	NA	NA	NA	NA	NA	NA	0.0471172	0.0718937	NA	-0.609612	NA	NA
K.n[305.21]SEPLDAAIIEEELDELR.R	sp#Q8NF91#SYNE1_HUMAN	2245.16	0.0476958	NA	NA	NA	NA	NA	NA	NA	NA	NA	NA	NA	0.0464309	0.0384734	0.035282	0.0461476	0.0341738	0.0269253	NA	NA	NA	NA	NA	NA	NA	NA	NA	NA	NA	NA	NA	NA	NA	NA	NA	NA	0.0430418	0.0305495	0.0424522	0.494589	0.0199	-0.474689
M.n[305.21]DAPGALAQTAAPGPGR.K	sp#Q9HBH0#RHOF_HUMAN	1752.94	0.0479297	0.0626734	0.0516496	0.0692372	0.117318	0.0736127	NA	NA	NA	NA	NA	NA	NA	NA	NA	NA	NA	NA	NA	NA	NA	NA	NA	NA	0.533553	0.565965	0.533306	0.491325	0.390024	0.483461	NA	NA	NA	NA	NA	NA	0.283809	0.248593	0.322612	0.191133	-0.184883	-0.376015
R.n[305.21]FVSC[149.00]VAHLTC[149.00]IFC[149.00]HC[149.00]SQHLDGGEGVIC[149.00]LTHR.Q	sp#Q6ZSI9#CAN12_HUMAN	3918.69	0.0480388	0.0542584	0.0593328	NA	0.0503619	NA	NA	NA	NA	NA	NA	NA	NA	NA	NA	NA	NA	NA	NA	NA	NA	NA	NA	NA	NA	NA	NA	NA	NA	NA	NA	NA	NA	NA	NA	NA	0.0511486	0.0593328	0.0503619	-0.214134	0.0223621	0.236496
R.n[305.21]SSVSGIVATVFGATGFLGR.Y	sp#Q16795#NDUA9_HUMAN	2129.18	0.0494374	0.0363566	NA	0.0454672	0.0709294	NA	0.415441	0.350973	0.462446	0.359475	0.347102	0.352782	NA	NA	NA	NA	NA	NA	0.236647	0.202227	0.226272	0.2257	0.231953	0.267732	NA	NA	NA	NA	NA	NA	0.700487	0.907754	0.600358	0.579432	0.603275	0.743052	0.317435	0.370195	0.412066	-0.221825	-0.376414	-0.154589
K.n[305.21]TIELSDDDFLGEC[149.00]EC[149.00]TLGQIVSSK[432.30].K	sp#O75131#CPNE3_HUMAN	3301.57	0.0496576	0.0882527	0.0834245	0.0413636	0.0808619	0.066737	NA	NA	NA	NA	NA	NA	0.204624	0.184498	0.22705	0.208314	0.184951	0.268113	NA	NA	NA	NA	NA	NA	NA	NA	NA	NA	NA	NA	0.117369	0.12308	0.137871	0.120578	0.137294	0.167337	0.138621	0.14708	0.129528	-0.0854628	0.0978762	0.183339
K.n[305.21]WYVTGPGGVDMLVPSVGLIIPPPNPLAVDLSC[149.00]K[432.30].L	sp#P15924#DESP_HUMAN	4058.19	0.0496654	0.0774523	0.0771834	0.0435508	0.047454	0.0856396	NA	NA	NA	NA	NA	NA	NA	NA	NA	NA	NA	NA	NA	NA	NA	NA	NA	NA	NA	NA	NA	NA	NA	NA	0.20762	0.209888	0.21867	0.225564	0.222892	0.223227	0.142838	0.141713	0.13765	0.0114048	0.0533724	0.0419675
R.n[305.21]GSPMALLLAAR.Q	sp#Q5T0Z8#CF132_HUMAN	1402.83	0.0505073	0.140953	0.0787869	0.100747	0.0998273	0.088984	1.18099	1.02131	0.792973	0.99347	0.913352	0.730453	1.46858	1.59601	1.46618	1.5917	1.72509	1.90532	1.21251	1.38123	1.21032	1.23129	1.38449	1.10196	0.582135	0.782911	0.833288	0.674647	0.559966	0.718937	0.652979	0.615687	0.523896	0.650073	0.655912	0.350367	0.846608	0.852115	0.890262	-0.00935361	-0.0725368	-0.0631832
K.n[305.21]C[149.00]DPTEVELDNQIVTATQSNIC[149.00]DEDSATETC[149.00]YTYDR.N	sp#P01591#IGJ_HUMAN	4383.81	0.0516563	0.103075	0.0620395	0.0990179	0.0638237	0.0929413	0.0402743	NA	0.0475069	0.0487437	0.0222449	NA	0.0605095	0.263033	0.179425	0.186157	0.0877862	0.146615	0.0456569	0.0399835	0.0439321	0.0611206	NA	0.0711771	0.0476567	NA	NA	0.0216757	NA	0.0647161	0.15769	0.272357	0.179426	0.183728	0.188627	0.170834	0.100586	0.101451	0.108393	-0.0123523	-0.107837	-0.0954847
K.n[305.21]VAEVLFDAADANAIEEVNLAYENVK[432.30].E	sp#Q14204#DYHC1_HUMAN	3314.75	0.0520788	0.0605823	0.0595717	0.0693979	0.0725607	0.0613129	0.0986001	0.104899	0.0661095	0.132908	0.106531	0.107472	0.268132	0.18128	0.264939	0.164671	0.218632	0.332572	0.294179	0.278923	0.255183	0.300526	0.194359	0.307085	0.241362	0.191237	0.224947	0.211487	0.207427	0.196915	0.115024	0.0981253	0.124888	0.12825	0.111704	0.0940608	0.165547	0.167144	0.167136	-0.0138461	-0.0137788	6.73642e-05
K.n[305.21]VHLFSYPC[149.00]C[149.00]QPR.A	sp#O95834#EMAL2_HUMAN	1844.85	0.0520871	0.142845	0.0780951	0.0962324	0.0821707	0.119541	NA	NA	NA	NA	NA	NA	NA	NA	NA	NA	NA	NA	NA	NA	NA	NA	NA	NA	NA	NA	NA	NA	NA	NA	NA	NA	NA	NA	NA	NA	0.0974663	0.0871638	0.100856	0.161174	-0.0493232	-0.210497
R.n[305.21]ASFGEGTEPDQEPPPPYQEQVPVPVYHPTPSQTR.L	sp#Q9Y3C5#RNF11_HUMAN	4064.97	0.0524497	0.0697217	0.0720468	0.0572915	0.0705792	0.0676197	NA	NA	NA	NA	NA	NA	NA	NA	NA	NA	NA	NA	NA	NA	NA	NA	NA	NA	NA	NA	NA	NA	NA	NA	NA	NA	NA	NA	NA	NA	0.0610857	0.0646691	0.0690994	-0.0822424	-0.177839	-0.095597
K.n[305.21]LGLGIDEDDPTADDTSAAVTEEM[147.04]PPLEGDDDTSR.M	sp#P07900#HS90A_HUMAN	3866.73	0.0552038	0.0830331	0.0632467	0.130282	0.0612296	0.0735914	0.0603508	0.0368027	0.0698664	0.0321519	0.0340467	0.029098	NA	NA	NA	NA	NA	NA	NA	NA	NA	NA	NA	NA	0.0437621	0.0403124	0.049088	0.060523	0.0276483	0.0408362	0.0797358	0.100006	0.124671	0.0982568	0.118752	0.0717523	0.0715992	0.0644578	0.0619739	0.151589	0.208283	0.056694
K.n[305.21]AC[149.00]LIFFDEIDAIGGAR.F	sp#P35998#PRS7_HUMAN	2060.04	0.0553871	0.0632999	0.0691007	0.0537621	NA	0.0487464	0.219065	0.272857	0.304425	0.258496	0.283142	0.421036	0.108639	0.109749	0.121299	0.128597	0.125795	0.148803	0.163577	0.198337	0.160357	0.213946	0.242203	0.162487	0.254333	0.23485	0.221212	0.299614	0.22005	0.315302	0.315069	0.393871	0.278774	0.319711	0.287975	0.390162	0.202093	0.226651	0.210827	-0.165455	-0.0610363	0.104418
R.n[305.21]LC[149.00]QIGQFTVPLGGQQVPLR.V	sp#P80217#IN35_HUMAN	2403.31	0.0557789	0.116969	0.0999606	0.105061	0.0862375	0.0820192	NA	NA	NA	NA	NA	NA	NA	NA	NA	NA	NA	NA	NA	NA	NA	NA	NA	NA	NA	NA	NA	NA	NA	NA	NA	NA	NA	NA	NA	NA	0.0863738	0.102511	0.0841284	-0.247108	0.0380012	0.285109
K.n[305.21]GTGASGSFK[432.30].L	sp#Q02539#H11_HUMAN,sp#P16403#H12_HUMAN,sp#P16402#H13_HUMAN,sp#P10412#H14_HUMAN,sp#P16401#H15_HUMAN,sp#P22492#H1T_HUMAN	1418.8	0.0582776	0.0798313	0.0536474	0.144352	0.0867947	0.104747	5.11737	4.61484	8.66832	5.37407	5.73405	5.06057	NA	NA	NA	NA	NA	NA	NA	NA	NA	NA	NA	NA	NA	NA	NA	NA	NA	NA	0.0611107	NA	0.0525041	0.0505286	0.0525631	0.0776215	2.38059	1.8538	1.99697	0.360833	0.253505	-0.107328
K.n[305.21]LIDDYGGEDDELAGGPGGGAGGPGGGLYGELPEGTSITVDSK[432.30].R	sp#Q96QR8#PURB_HUMAN	4557.21	0.0583885	NA	0.068546	NA	NA	NA	NA	NA	NA	NA	NA	NA	0.142964	0.16765	0.146108	0.138886	0.12595	0.186707	NA	NA	NA	NA	NA	NA	0.083812	NA	0.0880602	0.102254	NA	NA	0.128649	NA	0.142524	0.161369	0.163172	NA	0.119656	0.136094	0.130769	-0.185715	-0.12813	0.0575849
R.n[305.21]LMVTGAAPVSATVLTFLR.A	sp#P33121#ACSL1_HUMAN	2150.24	0.0592649	0.0567097	0.0536477	0.05828	0.0417128	0.0779194	0.459777	0.53488	0.378263	0.383031	0.26696	0.291195	0.847316	0.838573	0.754775	0.752748	0.87049	0.71359	0.427625	0.271552	0.32293	0.33878	0.285925	0.376666	NA	NA	NA	NA	NA	NA	0.69977	1.18611	0.647884	0.751409	0.747824	1.04466	0.444579	0.470924	0.538523	-0.0830528	-0.276568	-0.193515
R.n[305.21]IIHLVHR.F	sp#P53602#MVD1_HUMAN	1190.76	0.059456	0.110105	0.11453	0.0578098	0.125784	0.141501	NA	NA	NA	NA	NA	NA	0.279351	0.408406	0.323972	0.414555	0.415118	0.300256	0.670805	0.741177	0.950621	0.723156	0.90567	0.862584	0.268474	0.2692	0.277365	0.218808	0.262681	0.34095	NA	NA	NA	NA	NA	NA	0.384755	0.40745	0.363087	-0.0826833	0.0836231	0.166306
R.n[305.21]TLLGPAFAEC[149.00]HALVDSTAYLAAC[149.00]AQDLC[149.00]R.C	sp#Q9HC84#MUC5B_HUMAN	3464.6	0.0602605	0.0535185	0.0867091	0.0827451	0.0808092	0.0713319	NA	NA	NA	NA	NA	NA	NA	NA	NA	NA	NA	NA	NA	NA	NA	NA	NA	NA	0.497996	1.64469	0.59977	0.914866	NA	0.536229	NA	NA	NA	NA	NA	NA	0.407104	0.235228	0.573708	0.791338	-0.494921	-1.28626
R.n[305.21]QGQIIYNWQGAQSTQDEVAASAILTAQLDEELGGTPVQSR.V	sp#P06396#GELS_HUMAN	4576.3	0.0618528	0.0372493	NA	0.0685403	NA	NA	NA	NA	NA	NA	NA	NA	NA	NA	NA	NA	NA	NA	NA	NA	NA	NA	NA	NA	NA	NA	NA	NA	NA	NA	NA	NA	NA	NA	NA	NA	0.0495511	0.0685403	NA	-0.468036	NA	NA
K.n[305.21]ITPLEIEVLEETVQTMDTS.-	sp#Q99436#PSB7_HUMAN	2451.26	0.0629679	0.11204	0.0875769	0.0952938	0.0795307	0.067592	0.0488359	0.070143	0.0598998	0.0602894	0.0587575	0.0541222	0.0751226	0.0905875	0.116557	0.11806	0.107589	0.101772	0.0736079	0.0649792	0.0163838	0.0848806	NA	0.052351	0.0966158	0.0694581	0.0954066	0.0953577	0.0739593	0.0809273	0.0230782	0.0321337	0.0842412	0.0597041	0.0610023	NA	0.0804823	0.0773351	0.0659737	0.0575477	0.28678	0.229232
K.n[305.21]VGK[432.30]DELFALEQSC[149.00]AQVVLQAANER.N	sp#Q16658#FSCN1_HUMAN	3271.72	0.0634936	0.0994857	0.0484246	0.056385	0.0660385	0.0741347	0.147718	0.15607	0.12728	0.162052	0.164441	0.137877	NA	NA	NA	NA	NA	NA	NA	NA	NA	NA	NA	NA	NA	NA	NA	NA	NA	NA	0.278952	0.276603	0.262817	0.233949	0.218915	0.271535	0.15818	0.149596	0.166586	0.0804903	-0.0747045	-0.155195
R.n[305.21]ANVIANINNC[149.00]LSFR.M	sp#Q03169#TNAP2_HUMAN	1897.98	0.0635136	0.114188	0.0755146	0.096127	0.0972128	0.0841817	NA	NA	NA	NA	NA	NA	NA	NA	NA	NA	NA	NA	NA	NA	NA	NA	NA	NA	NA	NA	NA	NA	NA	NA	NA	NA	NA	NA	NA	NA	0.0888508	0.0858208	0.0906972	0.0500579	-0.0296729	-0.0797308
R.n[305.21]SANLVAATLGAILNR.L	sp#P19367#HXK1_HUMAN	1787.06	0.0638987	0.078475	0.113353	0.0769127	0.083086	0.0737489	0.797314	0.823789	0.580372	0.640911	0.637152	0.523582	0.912802	1.07205	0.867063	0.845728	1.29943	0.873127	0.406366	0.498055	0.562692	0.449606	0.514926	0.471454	0.416302	0.460333	0.59039	0.438755	0.485617	0.458563	1.45874	1.56999	1.23473	1.33039	1.47129	1.27358	0.640251	0.683249	0.714381	-0.0937748	-0.158056	-0.0642813
K.n[305.21]NIFFSPLSLSAALGM[147.04]VR.L	sp#Q96P63#SPB12_HUMAN	2142.18	0.064054	0.0589446	0.06375	0.0583076	0.0733621	0.0281502	NA	NA	NA	NA	NA	NA	NA	NA	NA	NA	NA	NA	NA	NA	NA	NA	NA	NA	NA	NA	NA	NA	NA	NA	NA	NA	NA	NA	NA	NA	0.0614993	0.0610288	0.0507562	0.0110792	0.276987	0.265907
K.n[305.21]NILLLM[147.04]GFSVTLAQVEDALM[147.04]SADVNGDGR.V	sp#Q7Z572#SPT21_HUMAN	3384.72	0.0654885	0.0538658	0.0435025	0.0875753	0.089249	0.0741649	NA	NA	NA	NA	NA	NA	NA	NA	NA	NA	NA	NA	NA	NA	NA	NA	NA	NA	NA	NA	NA	NA	NA	NA	NA	NA	NA	NA	NA	NA	0.0596771	0.0655389	0.0817069	-0.135173	-0.45328	-0.318107
K.n[305.21]IGLIQFC[149.00]LSAPK[432.30].T	sp#P50991#TCPD_HUMAN	1943.12	0.0658731	0.106568	0.101984	0.0824776	0.132216	0.100032	0.548718	0.427424	0.382684	0.592868	0.482908	0.507686	0.20029	0.242282	0.19817	0.178132	0.227072	0.213131	0.332335	0.253458	0.295926	0.351434	0.234048	0.322178	NA	NA	NA	NA	NA	NA	0.123564	0.182699	0.16619	0.186341	0.138015	0.128101	0.252419	0.24376	0.254302	0.0503576	-0.0107225	-0.06108
R.n[305.21]MESGIEPSVDLETLDER.L	sp#Q9NWU2#GID8_HUMAN	2223.09	0.0661223	0.118748	0.0468658	0.100629	0.124149	0.0803741	0.709104	0.828798	0.73977	0.765843	0.690684	0.676136	0.811502	0.417883	0.472569	0.336415	0.353704	0.332945	0.330877	0.485223	0.39214	0.381506	0.390731	0.475876	0.655912	0.833287	0.657109	0.640625	0.577735	0.731585	0.440629	0.386349	0.445682	0.489628	0.496521	0.393609	0.458846	0.438918	0.508674	0.0640585	-0.14873	-0.212789
R.n[305.21]AFAFVTFADDQIAQSLC[149.00]GEDLIIK[432.30].G	sp#Q13148#TADBP_HUMAN	3268.7	0.0666649	NA	NA	0.0469706	NA	0.0382685	NA	NA	NA	NA	NA	NA	0.254283	0.256323	0.250412	0.178191	0.280275	0.419239	0.250698	0.211875	0.202186	0.273645	0.21544	0.300642	NA	NA	NA	NA	NA	NA	0.232243	0.270666	0.294311	0.26455	0.267521	0.325864	0.218566	0.265136	0.216337	-0.278665	0.0147885	0.293454
R.n[305.21]LLNNWDVC[149.00]ADMVGTFTDTEDPAK[432.30].F	sp#P02753#RET4_HUMAN	3208.53	0.06719	0.10564	NA	0.110675	0.0726177	0.0969318	0.209309	0.222456	0.27068	0.200363	0.179412	0.234502	NA	NA	NA	NA	NA	NA	0.122895	0.128029	0.069907	0.104738	0.120817	0.0704147	0.292984	0.321631	0.261359	0.281013	0.874683	0.286764	NA	NA	NA	NA	NA	NA	0.170111	0.268181	0.183357	-0.656729	-0.108174	0.548556
R.n[305.21]LLDDGFGMDPFPDDLTASWPDWALPR.L	sp#Q9UJY1#HSPB8_HUMAN	3250.56	0.0674594	0.0695882	0.0597604	0.0982778	0.0802148	0.0778106	0.303724	0.279839	0.195739	0.299143	0.282752	0.25876	0.210693	0.183485	0.219626	0.224086	0.227824	0.304777	0.507423	0.417492	0.409967	0.582917	0.202126	0.332147	0.275042	0.166875	0.236065	0.237669	0.175009	0.188489	NA	NA	NA	NA	NA	NA	0.254226	0.212992	0.25026	0.25531	0.0226844	-0.232626
R.n[305.21]YSALFLGVAYGATR.Y	sp#P56385#ATP5I_HUMAN	1791.98	0.0679326	0.0989928	0.0928379	NA	0.0733084	NA	NA	NA	NA	NA	NA	NA	2.17987	1.71425	1.60251	1.19569	1.74484	1.31175	0.541829	0.545955	0.538163	0.473529	0.566467	0.544286	NA	NA	NA	NA	NA	NA	NA	NA	NA	NA	NA	NA	0.662803	0.852037	1.01104	-0.362336	-0.60919	-0.246854
K.n[305.21]LFPHC[149.00]GR.L	sp#P61421#VA0D1_HUMAN	1178.6	0.0687005	0.104674	0.073367	0.112806	0.113296	0.0799407	NA	NA	NA	NA	NA	NA	1.17572	1.15875	1.17198	1.6514	1.02753	1.42124	NA	NA	NA	NA	NA	NA	NA	NA	NA	NA	NA	NA	2.32554	2.18733	2.13005	2.09708	2.0654	2.75567	1.20398	1.24267	1.17343	-0.0456293	0.037079	0.0827082
K.n[305.21]EAIETIVAAMSNLVPPVELANPENQFR.V	sp#Q5JWF2#GNAS1_HUMAN,sp#P63092#GNAS2_HUMAN	3255.71	0.0690939	0.122324	0.0928269	NA	NA	NA	NA	NA	NA	NA	NA	NA	NA	NA	NA	NA	NA	NA	NA	NA	NA	NA	NA	NA	0.606511	0.306945	0.427825	0.437043	0.242668	0.368351	0.155955	0.18153	0.188207	0.185452	0.148156	0.191312	0.238324	0.208663	0.312735	0.191752	-0.392018	-0.58377
K.n[305.21]GMTLVTPLQLLLFASK[432.30].K	sp#Q08211#DHX9_HUMAN	2339.41	0.0692935	0.0706416	0.0612219	0.0812204	0.0907541	0.109647	0.716588	0.809031	0.895243	0.971078	0.910559	0.978889	0.318053	0.260325	0.383551	0.390056	0.360787	0.442396	0.249353	0.176595	0.204011	0.247288	0.165031	0.183431	0.234658	0.138651	0.185335	0.18584	0.358132	0.175019	NA	NA	NA	NA	NA	NA	0.360234	0.371669	0.310366	-0.0450832	0.214965	0.260048
R.n[305.21]YLSLLYPAR.G	sp#Q9UKK3#PARP4_HUMAN	1398.82	0.0693883	0.122802	0.111131	0.154568	0.123485	0.175298	NA	NA	NA	NA	NA	NA	NA	NA	NA	NA	NA	NA	NA	NA	NA	NA	NA	NA	NA	NA	NA	NA	NA	NA	NA	NA	NA	NA	NA	NA	0.0960953	0.13285	0.149392	-0.46726	-0.636561	-0.169302
K.n[305.21]AVEILAQEMMTDLPSSFEEK[432.30].S	sp#P22307#NLTP_HUMAN	2875.48	0.069533	0.0843285	0.104521	0.071876	NA	0.0757201	NA	NA	NA	NA	NA	NA	0.10009	0.083235	0.107917	0.12088	0.129093	0.104612	NA	NA	NA	NA	NA	NA	NA	NA	NA	NA	NA	NA	NA	NA	NA	NA	NA	NA	0.0956645	0.102525	0.0863485	-0.0999266	0.147813	0.24774
R.n[305.21]IYDDDFFQNLDGVANALDNVDAR.M	sp#P22314#UBA1_HUMAN	2903.39	0.0703668	0.121965	0.0770607	0.0942348	0.0730041	0.0913369	0.747803	0.657005	2.07617	1.06116	1.07732	1.46837	0.310461	0.358306	0.312012	0.429032	0.372891	0.403602	0.696796	0.86382	0.730561	0.833696	0.588207	1.68032	0.700109	0.62717	0.638531	0.598255	0.673465	0.598664	0.264484	0.243564	0.267778	0.28796	0.312995	0.456757	0.618958	0.650324	0.469488	-0.071318	0.398751	0.470069
K.n[305.21]TTIPEEEEEEEEAAGVVVEEELFHQQGTPR.A	sp#P20700#LMNB1_HUMAN	3714.77	0.0707058	0.0914522	0.0908268	0.0985795	0.0995611	0.0930169	NA	NA	NA	NA	NA	NA	NA	NA	NA	NA	NA	NA	NA	NA	NA	NA	NA	NA	NA	NA	NA	NA	NA	NA	NA	NA	NA	NA	NA	NA	0.081079	0.0947031	0.096289	-0.224084	-0.248043	-0.0239591
R.n[305.21]LK[432.30]YENELALR.Q	sp#P13646#K1C13_HUMAN,sp#P19012#K1C15_HUMAN	1856.1	0.0710814	0.122384	0.118349	0.0823195	0.159276	0.0752179	3.82023	11.2898	3.75936	16.1948	9.3863	3.51624	NA	NA	NA	NA	NA	NA	NA	NA	NA	NA	NA	NA	NA	NA	NA	NA	NA	NA	4.21786	3.9339	5.27954	5.93027	5.80244	4.34961	5.22625	3.87588	3.91605	0.431253	0.416377	-0.0148754
K.n[305.21]ITDVIIGFQAC[149.00]C[149.00]R.G	sp#P35579#MYH9_HUMAN	1833.89	0.0711162	0.0995924	0.133145	0.0926453	0.079276	0.0936242	0.474108	0.400111	0.514972	0.460155	0.444787	0.380968	0.655309	0.919307	0.75751	0.828962	0.770832	0.553199	0.226451	0.205054	0.239866	0.245111	0.279393	0.252774	0.29668	0.363613	0.299201	0.250966	0.302585	0.20874	0.384635	0.297926	0.284081	0.358788	0.322328	0.307974	0.367527	0.337447	0.366341	0.123187	0.00466189	-0.118525
R.n[305.21]C[149.00]TATSLIPVGPIQWFR.G	sp#P78324#SHPS1_HUMAN	2138.13	0.0716411	0.123982	0.103049	0.0841706	0.0952773	0.0819531	NA	NA	NA	NA	NA	NA	NA	NA	NA	NA	NA	NA	NA	NA	NA	NA	NA	NA	NA	NA	NA	NA	NA	NA	0.921672	1.32236	0.963168	0.892923	1.03133	1.0849	0.512928	0.575863	0.605316	-0.166967	-0.238931	-0.0719638
R.n[305.21]IIC[149.00]ILSHPIK[432.30].N	sp#P31150#GDIA_HUMAN	1790.08	0.0716981	0.110116	0.126012	0.17562	0.15273	0.0799478	0.802898	0.748677	0.826236	0.877989	0.799251	0.770275	0.914745	0.983324	0.921208	1.08963	1.12941	0.844923	0.760452	0.857484	0.822121	0.83669	0.823269	0.743392	NA	NA	NA	NA	NA	NA	0.438563	0.349116	0.363949	0.56457	0.402404	0.408223	0.64842	0.622278	0.608794	0.0593712	0.0909759	0.0316047
R.n[305.21]FLATTPNSLLVSWQPPR.A	sp#P02751#FINC_HUMAN	2230.24	0.0731308	0.0681741	0.0958827	0.0483696	0.0862692	0.0926519	0.743791	0.732748	0.689522	0.515535	0.464643	0.587652	0.962048	1.08673	0.886815	0.93794	1.05063	0.771989	NA	NA	NA	NA	NA	NA	NA	NA	NA	NA	NA	NA	NA	NA	NA	NA	NA	NA	0.528519	0.503194	0.617374	0.0708432	-0.224188	-0.295031
R.n[305.21]GGSGGSHGGGSGFGGESGGSYGGGEEASGSGGGYGGGSGK[432.30].S	sp#P35527#K1C9_HUMAN	3830.68	0.0732732	0.0493022	NA	0.0468323	0.0739977	NA	NA	NA	NA	NA	NA	NA	NA	NA	NA	NA	NA	NA	NA	NA	NA	NA	NA	NA	NA	NA	NA	NA	NA	NA	NA	NA	NA	NA	NA	NA	0.0612877	0.0468323	0.0739977	0.388094	-0.271884	-0.659978
K.n[305.21]EAAGEGPALYED.P	sp#P27695#APEX1_HUMAN	1524.72	0.0740584	0.0598267	0.0616779	0.0693514	0.0633702	0.0628642	NA	NA	NA	NA	NA	NA	NA	NA	NA	NA	NA	NA	NA	NA	NA	NA	NA	NA	NA	NA	NA	NA	NA	NA	NA	NA	NA	NA	NA	NA	0.0669426	0.0655146	0.0631172	0.031107	0.0848912	0.0537842
K.n[305.21]TC[149.00]LLIVFSK[432.30].D	sp#P61586#RHOA_HUMAN,sp#P62745#RHOB_HUMAN,sp#P08134#RHOC_HUMAN	1676.98	0.0742451	0.100191	0.084556	0.0764015	0.0972631	0.0583421	0.762025	0.694145	0.86066	0.690801	0.697209	0.68201	0.843362	1.01907	1.00576	1.08947	0.936851	0.868533	0.525848	0.507884	0.633706	0.649645	0.622293	0.622536	NA	NA	NA	NA	NA	NA	0.22987	0.227934	0.258284	0.228727	0.195336	0.22328	0.559149	0.500901	0.496575	0.158709	0.171222	0.0125137
K.n[305.21]DSLNEAWADLLELLDTR.G	sp#O15020#SPTN2_HUMAN	2277.18	0.0743797	0.0770804	0.0771179	0.0887027	0.0880474	0.078752	0.278961	0.227323	0.187235	0.218177	0.193828	0.257878	0.293633	0.272492	0.248671	0.257815	0.274821	0.253154	0.197398	0.278091	0.187207	0.232808	0.154765	0.192777	0.145185	0.140802	0.125613	0.143352	0.200782	0.169473	NA	NA	NA	NA	NA	NA	0.175234	0.18633	0.200068	-0.0885774	-0.191212	-0.102635
R.n[305.21]LLALVPMGIPR.T	sp#Q96SQ9#CP2S1_HUMAN	1482.93	0.0746145	0.141564	0.141628	0.0886369	0.137629	0.0931277	1.57948	1.3758	1.14546	1.354	1.40857	1.36878	0.324974	0.328565	0.334881	0.379023	0.384929	0.365977	0.285731	0.3228	0.294413	0.335512	0.285547	0.298114	NA	NA	NA	NA	NA	NA	0.277957	0.655805	0.340074	0.33051	0.356445	0.282415	0.473005	0.498105	0.538187	-0.0745929	-0.186252	-0.111659
R.n[305.21]TITFEQFQEALEELAK[432.30].K	sp#O94811#TPPP_HUMAN	2504.36	0.0746258	0.106944	0.0994059	0.117786	0.0991179	0.112832	NA	NA	NA	NA	NA	NA	0.113239	0.0747376	0.0601054	0.064275	0.0739931	0.0716279	0.163433	0.158774	0.140058	0.139113	0.130184	0.138657	0.311572	0.314624	0.287747	0.270978	0.248145	0.277034	0.254296	0.176127	0.268691	0.322391	0.323462	0.262278	0.173493	0.174257	0.177875	-0.00634411	-0.0359895	-0.0296454
K.n[305.21]SISM[147.04]SVAGSR.Q	sp#P19013#K2C4_HUMAN	1313.69	0.075951	0.100157	0.0851412	0.0902928	0.095423	0.0742013	NA	NA	NA	NA	NA	NA	0.0767485	0.0823389	0.0839123	0.128594	0.088558	0.0604604	0.0568785	0.0492642	0.0626596	0.0453856	0.0594529	0.055748	NA	NA	NA	NA	NA	NA	0.154248	0.173185	0.164546	0.181383	0.160245	0.215438	0.105324	0.101917	0.095286	0.047435	0.144495	0.0970596
K.n[305.21]AVETLLDLIM[147.04]K[432.30].R	sp#O00194#RB27B_HUMAN	1869.11	0.0762248	0.100303	0.130411	0.100277	0.115265	0.073544	NA	NA	NA	NA	NA	NA	NA	NA	NA	NA	NA	NA	NA	NA	NA	NA	NA	NA	NA	NA	NA	NA	NA	NA	NA	NA	NA	NA	NA	NA	0.0882637	0.115344	0.0944045	-0.386054	-0.0970361	0.289018
R.n[305.21]GSYGSGGSSYGSGGGSYGSGGGGGGHGSYGSGSSSGGYR.G	sp#P04264#K2C1_HUMAN	3615.51	0.0762656	0.0791072	0.0377119	NA	NA	NA	NA	NA	NA	NA	NA	NA	NA	NA	NA	NA	NA	NA	NA	NA	NA	NA	NA	NA	NA	NA	NA	NA	NA	NA	NA	NA	NA	NA	NA	NA	0.0776864	0.0377119	NA	1.04264	NA	NA
K.n[305.21]WFYIASAFR.N	sp#P02763#A1AG1_HUMAN,sp#P19652#A1AG2_HUMAN	1463.79	0.0768514	0.106974	0.159658	0.101278	0.114481	0.0933308	0.590494	0.455321	0.552791	0.293329	0.38502	0.53481	0.410317	0.937176	0.458808	0.599316	0.900806	0.493428	1.58958	2.05914	1.38185	1.27519	2.82115	1.16078	0.308305	0.722256	0.441435	0.416691	0.928678	1.93089	0.512524	0.939453	0.383457	0.441176	0.52148	0.944193	0.535656	0.906848	0.727698	-0.759555	-0.442033	0.317522
K.n[305.21]NAQM[147.04]AQSPILLLGGAASTLLQNR.G	sp#A1L0T0#ILVBL_HUMAN	2686.47	0.0768606	0.0671811	0.0622188	0.0519818	0.0544979	0.0646439	NA	NA	NA	NA	NA	NA	NA	NA	NA	NA	NA	NA	NA	NA	NA	NA	NA	NA	NA	NA	NA	NA	NA	NA	NA	NA	NA	NA	NA	NA	0.0720208	0.0571003	0.0595709	0.334917	0.273807	-0.0611097
R.n[305.21]YAIC[149.00]SALAASALPALVM[147.04]SK[432.30].G	sp#P36578#RL4_HUMAN	2549.39	0.0771047	0.0746361	0.103319	0.0653263	0.113784	0.0777883	NA	NA	NA	NA	NA	NA	NA	NA	NA	NA	NA	NA	0.232437	0.257313	0.232238	0.232745	0.189118	0.221277	NA	NA	NA	NA	NA	NA	NA	NA	NA	NA	NA	NA	0.154181	0.14476	0.170331	0.0909614	-0.143712	-0.234673
K.n[305.21]SGM[147.04]DAALDDLIDTLGGPEETEEENTTYTGPEVSDPMSSTYIEELGK[432.30].R	sp#P20810#ICAL_HUMAN	5530.56	0.0772254	0.0570742	0.0488685	NA	0.0739489	0.0483834	NA	NA	NA	NA	NA	NA	0.0280348	NA	0.0301183	NA	0.033473	0.0279796	NA	NA	NA	NA	NA	NA	NA	NA	NA	NA	NA	NA	NA	NA	NA	NA	NA	NA	0.054806	0.0367737	0.0501224	0.575659	0.128878	-0.446781
K.n[305.21]AVVYSNTIQSIIAIIR.A	sp#P63096#GNAI1_HUMAN	2064.22	0.0773227	0.057885	0.0694463	0.0657148	0.0543204	0.0428699	NA	NA	NA	NA	NA	NA	NA	NA	NA	NA	NA	NA	0.0369532	0.0293359	0.0344048	0.0312386	NA	0.0303625	NA	NA	NA	NA	NA	NA	NA	NA	NA	NA	NA	NA	0.0502128	0.0551745	0.0408698	-0.135948	0.297018	0.432966
K.n[305.21]MFHPHTLFDQFIATK[432.30].V	sp#Q5VXJ0#LIPK_HUMAN	2440.32	0.0776238	0.0875561	0.0999744	0.0613069	NA	0.0652285	NA	NA	NA	NA	NA	NA	NA	NA	NA	NA	NA	NA	NA	NA	NA	NA	NA	NA	NA	NA	NA	NA	NA	NA	NA	NA	NA	NA	NA	NA	0.0825899	0.0806406	0.0652285	0.0344589	0.340463	0.306004
R.n[305.21]GIC[149.00]WC[149.00]VDK[432.30].Y	sp#P24593#IBP5_HUMAN	1622.79	0.0779036	0.0570299	NA	0.0517087	0.0696939	NA	NA	NA	NA	NA	NA	NA	NA	NA	NA	NA	NA	NA	NA	NA	NA	NA	NA	NA	NA	NA	NA	NA	NA	NA	NA	NA	NA	NA	NA	NA	0.0674667	0.0517087	0.0696939	0.38377	-0.0468557	-0.430625
K.n[305.21]FVLQDMESDIIPEDYDER.G	sp#O75563#SKAP2_HUMAN	2517.19	0.078249	0.110884	NA	NA	NA	NA	NA	NA	NA	NA	NA	NA	0.102233	0.119513	0.109656	0.114871	0.136391	0.105799	0.0561349	0.131224	0.0766902	0.110925	0.0840861	0.0786483	NA	NA	NA	NA	NA	NA	0.327342	0.291583	0.296612	0.244386	0.318428	0.296223	0.142784	0.169929	0.171338	-0.251096	-0.26301	-0.0119142
K.n[305.21]SLQALGEVIEAELR.S	sp#Q9Y285#SYFA_HUMAN	1831.04	0.0782779	0.112805	0.0891491	0.136768	0.0710308	0.0731457	0.652487	0.809618	1.82608	1.30657	0.911938	0.802094	0.261369	0.200985	0.225327	0.286176	0.202363	0.190999	0.219822	0.161675	0.205487	0.216706	0.214018	0.195475	0.0727484	NA	NA	0.0780698	NA	NA	NA	NA	NA	NA	NA	NA	0.481722	0.342851	0.28032	0.490621	0.781127	0.290505
R.n[305.21]FVSSGSGGGYGGGM[147.04]R.V	sp#P19012#K1C15_HUMAN	1694.8	0.0789047	0.098057	0.0619886	0.0765282	0.109896	0.0758699	NA	NA	NA	NA	NA	NA	NA	NA	NA	NA	NA	NA	NA	NA	NA	NA	NA	NA	NA	NA	NA	NA	NA	NA	NA	NA	NA	NA	NA	NA	0.0884808	0.0692584	0.0928829	0.353375	-0.0700479	-0.423423
R.n[305.21]NEPDVYETSDLPEDDQAEFDAEELTSTSVEHIIVNPNAAYDK[432.30].F	sp#Q13561#DCTN2_HUMAN	5317.5	0.0794449	0.0870946	0.0895829	0.105366	0.084169	0.07207	NA	NA	NA	NA	NA	NA	NA	NA	NA	NA	NA	NA	NA	NA	NA	NA	NA	NA	NA	NA	NA	NA	NA	NA	NA	NA	NA	NA	NA	NA	0.0832698	0.0974744	0.0781195	-0.22723	0.0921101	0.31934
R.n[305.21]VLGAHILGPGAGEMVNEAALALEYGASC[149.00]EDIAR.V	sp#P09622#DLDH_HUMAN	3646.81	0.0797842	0.122688	NA	0.0628528	0.05891	0.0575074	NA	NA	NA	NA	NA	NA	NA	NA	NA	NA	NA	NA	0.344559	0.264359	0.196162	0.213505	0.240591	0.287906	NA	NA	NA	NA	NA	NA	NA	NA	NA	NA	NA	NA	0.153035	0.197117	0.181334	-0.365189	-0.244789	0.1204
R.n[305.21]YAIC[149.00]SALAASALPALVMSK[432.30].G	sp#P36578#RL4_HUMAN	2533.39	0.0799587	0.0873302	0.0934003	0.0546411	0.109902	0.0931264	0.474948	0.446052	0.276223	0.480184	0.448013	0.360517	0.341765	0.242727	0.43276	0.327845	0.360372	0.408424	0.251183	0.218076	0.233241	0.234883	0.144181	0.208781	0.296751	0.226886	0.274913	0.284568	0.204784	0.258254	0.779252	0.742345	0.998389	0.965367	1.01896	0.858004	0.389639	0.368195	0.351918	0.0816683	0.146898	0.06523
K.n[305.21]LLGQFTLIGIPPAPR.G	sp#P38646#GRP75_HUMAN	1896.15	0.0799947	0.141059	0.107173	0.0849389	0.1115	0.114612	0.500031	0.55948	0.485206	0.426555	0.400999	0.470721	0.488799	0.602451	0.506499	0.49326	0.542193	0.448169	0.336455	0.399892	0.456164	0.367972	0.448282	0.435691	NA	NA	NA	NA	NA	NA	1.13122	1.17583	1.06617	1.06707	0.981951	1.02405	0.508996	0.494417	0.542027	0.0419247	-0.0907109	-0.132636
K.n[305.21]IEDLGAAMEEALILDNK[432.30].Y	sp#Q13813#SPTN1_HUMAN	2452.33	0.0801203	0.135382	0.106104	0.136465	0.121175	0.0869726	NA	NA	NA	NA	NA	NA	0.300075	0.313043	0.318647	0.310316	0.325176	0.378371	NA	NA	NA	NA	NA	NA	0.23667	0.242939	0.244318	0.234487	0.25426	0.245463	0.194513	0.202668	0.243669	0.204547	0.231375	0.161586	0.221436	0.22985	0.212257	-0.0538052	0.0610775	0.114883
R.n[305.21]TLGLNIAPFINQFQVPIR.V	sp#Q6P2P2#ANM10_HUMAN	2344.36	0.0801533	0.0592355	0.0356852	NA	0.0554941	0.0729906	NA	NA	NA	NA	NA	NA	NA	NA	NA	NA	NA	NA	NA	NA	NA	NA	NA	NA	NA	NA	NA	NA	NA	NA	NA	NA	NA	NA	NA	NA	0.0696944	0.0356852	0.0642423	0.965717	0.117519	-0.848198
R.n[305.21]IFEYDFLSVEDMFK[432.30].S	sp#O15254#ACOX3_HUMAN	2390.23	0.0803193	0.150839	0.0983671	0.182178	0.146274	0.10258	NA	NA	NA	NA	NA	NA	0.0947914	0.116025	0.100174	0.0952921	0.115398	0.142213	NA	NA	NA	NA	NA	NA	0.368196	0.361877	0.367095	0.343524	0.292379	0.321918	NA	NA	NA	NA	NA	NA	0.189541	0.192076	0.198291	-0.0191667	-0.0651096	-0.0459429
R.n[305.21]QLLNC[149.00]LHVVTLYNR.L	sp#P11216#PYGB_HUMAN	2035.1	0.0803778	0.086382	0.0778896	0.081434	0.0879255	0.0602783	0.603362	0.581391	0.606554	0.502989	0.449326	0.509125	0.525985	0.528639	0.476609	0.433718	0.549108	0.383128	0.190653	0.170558	0.192369	0.164886	0.204125	0.185852	NA	NA	NA	NA	NA	NA	NA	NA	NA	NA	NA	NA	0.317985	0.304998	0.343599	0.0601591	-0.111766	-0.171925
K.n[305.21]GALMANFLTQGQVC[149.00]C[149.00]NGTR.V	sp#P49189#AL9A1_HUMAN	2379.09	0.0804038	0.11237	0.0891879	0.11695	0.114389	0.104532	NA	NA	NA	NA	NA	NA	NA	NA	NA	NA	NA	NA	NA	NA	NA	NA	NA	NA	NA	NA	NA	NA	NA	NA	0.635454	0.92759	0.532115	0.612045	0.610786	0.689366	0.334233	0.376573	0.445491	-0.172072	-0.41454	-0.242468
R.n[305.21]LGYILTC[149.00]PSNLGTGLR.A	sp#P17540#KCRS_HUMAN,sp#P12532#KCRU_HUMAN	2027.09	0.0804929	0.106264	0.107902	0.0963179	0.100994	0.1136	0.671676	0.684781	0.64103	0.526902	0.657051	0.608353	1.00698	1.30782	1.14696	0.923677	1.15945	1.06462	0.375719	0.41581	0.422877	0.401506	0.39084	0.420569	NA	NA	NA	NA	NA	NA	1.01496	1.1813	1.27344	1.0187	0.895101	1.20726	0.654184	0.660746	0.687364	-0.0143989	-0.0713777	-0.0569788
R.n[305.21]GPEPGEPGR.K	sp#Q02575#HEN1_HUMAN	1198.62	0.0806061	0.0279566	0.0849152	NA	0.153422	NA	NA	NA	NA	NA	NA	NA	NA	NA	NA	NA	NA	NA	NA	NA	NA	NA	NA	NA	NA	NA	NA	NA	NA	NA	NA	NA	NA	NA	NA	NA	0.0542813	0.0849152	0.153422	-0.645568	-1.49898	-0.853411
R.n[305.21]GDEGIFEESFIEER.R	sp#Q9UMY4#SNX12_HUMAN	1959.94	0.0811423	0.139101	0.0899533	0.108383	0.142031	0.0949542	NA	NA	NA	NA	NA	NA	NA	NA	NA	NA	NA	NA	NA	NA	NA	NA	NA	NA	0.0643756	0.0182356	0.0442517	0.0586082	0.0134632	0.0340998	0.101598	0.0980355	0.0944131	0.118909	0.115969	0.127384	0.0894042	0.081542	0.0865383	0.132799	0.0470036	-0.0857955
R.n[305.21]AC[149.00]GLIIFR.R	sp#P50583#AP4A_HUMAN	1241.69	0.08124	0.121242	0.192818	0.194951	0.114195	0.108723	NA	NA	NA	NA	NA	NA	NA	NA	NA	NA	NA	NA	NA	NA	NA	NA	NA	NA	NA	NA	NA	NA	NA	NA	NA	NA	NA	NA	NA	NA	0.101241	0.193885	0.111459	-0.937403	-0.138715	0.798689
R.n[305.21]SGETEDTFIADLVVGLC[149.00]TGQIK[432.30]TGAPC[149.00]R.S	sp#P06733#ENOA_HUMAN,sp#P13929#ENOB_HUMAN,sp#P09104#ENOG_HUMAN	3580.79	0.0816014	0.0644601	0.0999703	0.117202	0.102983	0.119704	NA	NA	NA	NA	NA	NA	NA	NA	NA	NA	NA	NA	NA	NA	NA	NA	NA	NA	NA	NA	NA	NA	NA	NA	NA	NA	NA	NA	NA	NA	0.0730308	0.108586	0.111344	-0.572265	-0.608441	-0.0361763
K.n[305.21]AALANLC[149.00]IGDVITAIDGENTSNMTHLEAQNR.L	sp#O00151#PDLI1_HUMAN	3604.76	0.0819132	0.106801	0.113215	0.0959736	0.116111	0.120682	NA	NA	NA	NA	NA	NA	0.112837	NA	0.188685	0.0963915	0.0784786	0.166357	0.227986	0.22915	0.231748	0.233375	0.187507	0.200215	0.323005	0.354228	0.331945	0.283464	0.347708	0.282938	0.219022	0.271969	0.270174	0.246449	0.221251	0.227417	0.207095	0.192106	0.219443	0.108389	-0.083557	-0.191946
R.n[305.21]IGGFYALSPYPGLR.L	sp#P17405#ASM_HUMAN	1814	0.0819591	0.111042	0.076468	0.0832225	0.117394	0.0983451	NA	NA	NA	NA	NA	NA	NA	NA	NA	NA	NA	NA	NA	NA	NA	NA	NA	NA	NA	NA	NA	NA	NA	NA	NA	NA	NA	NA	NA	NA	0.0965006	0.0798453	0.107869	0.27333	-0.160676	-0.434005
R.n[305.21]LPAVSVGLEEC[149.00]NHEC[149.00]K[432.30].G	sp#Q658N2#WSCD1_HUMAN	2427.19	0.0820492	0.118364	NA	0.0750642	0.0906895	NA	NA	NA	NA	NA	NA	NA	0.0598563	0.10764	0.163856	0.166607	0.0766672	0.151871	NA	NA	NA	NA	NA	NA	NA	NA	NA	NA	NA	NA	0.655002	0.371446	1.05637	0.829143	0.833178	1.13733	0.402732	0.454821	0.256927	-0.175481	0.648461	0.823942
R.n[305.21]ALFLIPR.N	sp#O95819#M4K4_HUMAN,sp#Q8N4C8#MINK1_HUMAN,sp#Q9UKE5#TNIK_HUMAN	1132.73	0.0822186	0.0891533	0.0860307	0.0854172	0.120563	0.0706419	NA	NA	NA	NA	NA	NA	NA	NA	NA	NA	NA	NA	NA	NA	NA	NA	NA	NA	NA	NA	NA	NA	NA	NA	NA	NA	NA	NA	NA	NA	0.085686	0.085724	0.0956023	-0.000639323	-0.157987	-0.157347
R.n[305.21]AEISNAIDQYVTGTIGEDEDLIK[432.30].W	sp#P31939#PUR9_HUMAN	3101.62	0.0822391	0.0906677	0.0659595	0.0539054	0.0808094	0.0684671	NA	NA	NA	NA	NA	NA	NA	NA	NA	NA	NA	NA	NA	NA	NA	NA	NA	NA	NA	NA	NA	NA	NA	NA	0.397319	0.421835	0.360647	0.33086	0.429125	0.399464	0.216103	0.237113	0.242108	-0.133854	-0.163926	-0.0300712
R.n[305.21]ALTLGALTLPLAR.L	sp#Q9BSJ8#ESYT1_HUMAN	1613.02	0.0836174	0.145817	0.0970002	0.0995174	0.107262	0.100614	0.40055	0.375183	0.391953	0.281183	0.260617	0.32402	0.365331	0.350307	0.377003	0.454678	0.39883	0.351426	0.46148	0.435673	0.484973	0.498868	0.418574	0.363206	NA	NA	NA	NA	NA	NA	0.621685	0.677037	0.465614	0.565402	0.474778	0.579081	0.374911	0.336705	0.389512	0.155064	-0.0551206	-0.210184
K.n[305.21]SM[147.04]EAEMIQLQEELAAAER.A	sp#P35579#MYH9_HUMAN	2368.16	0.0838078	0.102888	0.0612384	0.104823	0.08415	0.0789378	0.439895	0.331177	0.544411	0.347697	0.388295	0.379882	NA	NA	NA	NA	NA	NA	0.221578	0.288295	0.241964	0.231273	0.24112	0.20675	0.351537	0.333666	0.315484	0.305633	0.303423	0.278456	NA	NA	NA	NA	NA	NA	0.271645	0.245498	0.266155	0.146007	0.0294561	-0.116551
R.n[305.21]VNQAIWLLC[149.00]TGAR.E	sp#P46782#RS5_HUMAN	1793.96	0.0838353	0.110442	0.102019	0.0930766	0.104339	0.106152	1.06052	0.853597	0.785554	1.0086	1.12632	0.824461	0.835246	1.0438	0.865729	0.940636	1.13317	0.763753	0.326198	0.308585	0.323358	0.319001	0.309199	0.275209	NA	NA	NA	NA	NA	NA	1.74436	2.06478	1.64477	1.69799	1.85082	1.69669	0.777991	0.817472	0.844757	-0.0714161	-0.118783	-0.0473667
R.n[305.21]C[149.00]LLTSAIYALQGR.S	sp#Q6PGP7#TTC37_HUMAN	1757.95	0.0843019	0.14294	0.121151	0.132851	0.121691	0.148655	NA	NA	NA	NA	NA	NA	NA	NA	NA	NA	NA	NA	0.249803	0.228264	0.280362	0.222331	0.285128	0.273714	NA	NA	NA	NA	NA	NA	NA	NA	NA	NA	NA	NA	0.182484	0.203211	0.187103	-0.155211	-0.0360652	0.119146
K.n[305.21]ETAIELGYLTAEQFDEWVK[432.30]PK[432.30].D	sp#P07954#FUMH_HUMAN	3378.85	0.0849175	0.133251	0.0985767	0.102825	0.0962942	0.106816	0.440462	0.449527	0.530502	0.620198	0.608553	0.561634	0.193425	0.24488	0.267656	0.259404	0.134569	0.259525	NA	NA	NA	NA	NA	NA	0.30533	0.248977	0.238183	0.235346	0.279867	0.22739	1.03665	0.752933	1.15078	1.13977	1.15594	0.847002	0.466	0.427588	0.38753	0.12411	0.266023	0.141914
K.n[305.21]GTEWVDPEDPTVIAENELLGAAAAIEAAAK[432.30].K	sp#Q9Y490#TLN1_HUMAN	3658.92	0.0860287	0.0648781	0.070181	0.107166	0.0700626	0.0988548	0.0715162	0.0474013	0.0911924	0.0666865	0.0725465	0.0655369	0.147966	0.133787	0.145145	0.269712	0.208495	0.141896	0.086502	0.0740186	0.068231	0.0922031	0.0988932	0.118198	0.103023	0.122102	0.113982	0.14131	0.177801	0.143225	0.108115	0.100179	0.101706	0.100826	0.0935276	0.116498	0.111825	0.11783	0.0969606	-0.0754665	0.205774	0.281241
K.n[305.21]VFSLIQQAVTR.Y	sp#Q8TEW0#PARD3_HUMAN	1564.92	0.0868371	0.0595219	NA	0.0843391	0.0652052	0.0382574	NA	NA	NA	NA	NA	NA	NA	NA	NA	NA	NA	NA	0.736797	1.04531	0.998633	0.754801	1.19684	1.06557	NA	NA	NA	NA	NA	NA	NA	NA	NA	NA	NA	NA	0.474948	0.78225	0.471393	-0.719859	0.0108396	0.730698
R.n[305.21]C[149.00]LNPALGNLTALTYLNLSR.N	sp#O75427#LRCH4_HUMAN	2396.29	0.0872152	0.0603022	0.0783692	0.079291	0.0448149	0.0608688	NA	NA	NA	NA	NA	NA	NA	NA	NA	NA	NA	NA	0.182349	0.18875	0.18264	0.193468	0.232367	0.219209	NA	NA	NA	NA	NA	NA	NA	NA	NA	NA	NA	NA	0.130907	0.152309	0.119195	-0.218463	0.135208	0.353671
R.n[305.21]HQGVM[147.04]VGMGQK[432.30].D	sp#P60709#ACTB_HUMAN,sp#P62736#ACTA_HUMAN,sp#Q562R1#ACTBL_HUMAN,sp#P68032#ACTC_HUMAN,sp#P63261#ACTG_HUMAN,sp#P63267#ACTH_HUMAN,sp#P68133#ACTS_HUMAN	1794.97	0.0874587	0.159443	0.123691	0.181821	0.133682	0.146549	2.53158	2.41107	2.71388	2.63146	2.86949	2.47833	0.114078	0.0844544	0.134477	0.129131	0.120046	0.0879148	0.15502	0.151513	0.138992	0.162866	0.146811	0.0940619	0.255917	0.245204	0.260155	0.242644	0.281848	0.250215	0.135139	0.142041	0.129869	0.14473	0.102121	0.135423	0.577926	0.572647	0.542187	0.0132379	0.0920928	0.0788549
R.n[305.21]RLVFQHSR.A	sp#Q96T53#MBOA4_HUMAN	1345.79	0.0878009	0.282573	0.164413	0.074524	0.110102	0.0608589	NA	NA	NA	NA	NA	NA	NA	NA	NA	NA	NA	NA	NA	NA	NA	NA	NA	NA	NA	NA	NA	NA	NA	NA	NA	NA	NA	NA	NA	NA	0.185187	0.119468	0.0854805	0.632354	1.11532	0.482963
R.n[305.21]TVQIAAVVDVIRELGIC[149.00]PDDAAVIPIK[432.30]NNR.F	sp#P12273#PIP_HUMAN	3856.15	0.0879802	0.0701084	0.132515	0.0858767	0.106563	0.094538	NA	NA	NA	NA	NA	NA	NA	NA	NA	NA	NA	NA	NA	NA	NA	NA	NA	NA	NA	NA	NA	NA	NA	NA	0.0953715	0.193599	0.0906128	0.0811751	0.0901	NA	0.0824691	0.102831	0.122518	-0.318343	-0.571065	-0.252722
R.n[305.21]QLLNC[149.00]LHVITM[147.04]YNR.L	sp#P06737#PYGL_HUMAN	2083.07	0.0882293	0.0665885	0.0782983	0.0783145	0.0961049	0.104166	NA	NA	NA	NA	NA	NA	NA	NA	NA	NA	NA	NA	0.347178	0.382519	0.409175	0.35143	0.458696	0.427286	NA	NA	NA	NA	NA	NA	NA	NA	NA	NA	NA	NA	0.228856	0.260649	0.232492	-0.187668	-0.0227407	0.164927
R.n[305.21]FVIEEVPGELM[147.04]QEDLATDDVM[147.04]LLDTWDQVFVWVGK[432.30].D	sp#P06396#GELS_HUMAN	4706.36	0.0885478	0.116466	0.0962187	0.120859	0.0894521	0.121609	NA	NA	NA	NA	NA	NA	NA	NA	NA	NA	NA	NA	NA	NA	NA	NA	NA	NA	NA	NA	NA	NA	NA	NA	NA	NA	NA	NA	NA	NA	0.102507	0.108539	0.10553	-0.0824869	-0.0419362	0.0405507
K.n[305.21]VVVVQAISALC[149.00]QK[432.30].Y	sp#Q9Y678#COPG1_HUMAN,sp#Q9UBF2#COPG2_HUMAN	2011.18	0.0886007	0.067787	0.0862017	0.11873	0.0974824	0.113927	0.520633	0.51357	0.408722	0.361985	0.413345	0.470554	NA	NA	NA	NA	NA	NA	0.267422	0.272901	0.257083	0.244746	0.312481	0.296521	NA	NA	NA	NA	NA	NA	NA	NA	NA	NA	NA	NA	0.238154	0.282972	0.297656	-0.248765	-0.32175	-0.0729851
-.n[305.21]MGC[149.00]GPSQPAEDR.R	sp#H3BQB6#STMD1_HUMAN	1596.7	0.0895685	0.133241	0.100815	0.0913889	0.115644	0.104371	NA	NA	NA	NA	NA	NA	NA	NA	NA	NA	NA	NA	NA	NA	NA	NA	NA	NA	NA	NA	NA	NA	NA	NA	NA	NA	NA	NA	NA	NA	0.111405	0.0961022	0.110008	0.213171	0.0182076	-0.194963
R.n[305.21]ALLANALTSALR.L	sp#P57088#TMM33_HUMAN	1516.92	0.0896134	0.153737	0.184195	0.100607	0.0918512	0.10784	0.391224	0.188509	0.261398	0.173921	0.182522	0.177259	0.306192	0.341381	0.270729	0.305623	0.363554	0.248875	0.239364	0.312936	0.259815	0.184446	0.301498	0.292585	NA	NA	NA	NA	NA	NA	NA	NA	NA	NA	NA	NA	0.21241	0.231387	0.247412	-0.123453	-0.220063	-0.0966099
K.n[305.21]DGC[149.00]NGVPSR.R	sp#O95365#ZBT7A_HUMAN	1253.58	0.0899842	0.0529571	0.0565776	NA	0.0594581	0.130373	NA	NA	NA	NA	NA	NA	NA	NA	NA	NA	NA	NA	NA	NA	NA	NA	NA	NA	NA	NA	NA	NA	NA	NA	NA	NA	NA	NA	NA	NA	0.0714706	0.0565776	0.0949157	0.337119	-0.409296	-0.746416
K.n[305.21]FYQAEMEELDFISAVEK[432.30].S	sp#P35237#SPB6_HUMAN	2656.36	0.0900804	0.0527559	0.0726778	0.0693764	NA	0.0513235	0.235211	0.251404	0.212835	0.25473	0.286862	0.307415	0.311939	0.301239	0.250055	0.300661	0.300276	0.313792	0.474313	0.541549	0.436269	0.449568	0.481795	0.497012	NA	NA	NA	NA	NA	NA	0.254038	0.181131	0.220837	0.239815	0.224158	0.246752	0.250761	0.280012	0.289128	-0.159175	-0.205395	-0.0462195
K.n[305.21]ENAPAIIFIDEIDAIATK[432.30].R	sp#P43686#PRS6B_HUMAN	2551.44	0.0903007	0.118245	0.141025	0.127089	0.108851	0.093149	0.366036	0.421142	0.320301	0.548551	0.531083	0.538374	0.188439	0.170284	0.212304	0.218165	0.171244	0.257174	0.5514	0.524614	0.510982	0.619674	0.397256	0.611623	0.297407	0.21379	0.246816	0.285608	0.229449	0.261198	0.21711	0.193078	0.239889	0.264309	0.257182	0.253657	0.306262	0.314696	0.278775	-0.0391938	0.135665	0.174858
R.n[305.21]AVPLALALISVSNPR.L	sp#Q13200#PSMD2_HUMAN	1824.11	0.0903936	0.115077	0.0874994	0.0546192	0.0738466	0.0751608	0.349554	0.323988	0.344932	0.320343	0.302735	0.340239	0.449972	0.443751	0.415136	0.512386	0.460848	0.416359	0.26374	0.243419	0.245933	0.267381	0.21528	0.236772	NA	NA	NA	NA	NA	NA	0.788236	0.98389	0.885596	0.853859	0.910849	0.900058	0.405104	0.392526	0.399556	0.0455032	0.0198946	-0.0256085
K.n[305.21]LIQLMEEIMAEK[432.30].E	sp#Q92841#DDX17_HUMAN	2055.16	0.0904316	0.073103	NA	NA	NA	0.0770749	0.195713	0.201179	0.242496	0.217613	0.231888	0.227317	0.298545	0.249354	0.305917	0.294887	0.274037	0.265473	0.226433	0.205734	0.218514	0.25069	0.257889	0.0733157	0.317935	0.23208	0.296656	0.31929	0.313543	0.327992	0.43275	0.879252	0.499561	0.44539	0.503064	0.599506	0.271213	0.307402	0.301459	-0.180705	-0.152538	0.0281666
K.n[305.21]DLDSQTMMVLVNYIFFK[432.30].A	sp#P01011#AACT_HUMAN	2671.42	0.0904525	0.0761344	0.107603	0.102957	0.107123	0.0869542	NA	NA	NA	NA	NA	NA	NA	NA	NA	NA	NA	NA	NA	NA	NA	NA	NA	NA	NA	NA	NA	NA	NA	NA	NA	NA	NA	NA	NA	NA	0.0832934	0.10528	0.0970387	-0.337954	-0.220357	0.117597
R.n[305.21]SLGYDLPMVEEGEPDPEFEAILDTVDPNR.D	sp#Q13813#SPTN1_HUMAN	3550.7	0.0908433	0.0957501	0.0930056	0.0432323	0.0785682	0.0818659	0.0827498	0.109792	0.114288	0.0771558	0.096593	0.0959358	0.0544666	0.0465667	0.0540431	0.0482937	0.0902153	0.0633555	0.0865128	0.0894154	0.0797676	0.0830132	0.0597479	0.0760264	0.0873926	0.078745	0.0775976	0.0854215	0.103237	0.0633478	0.0265193	0.0332206	0.0328025	0.0304197	0.042621	0.0158692	0.0724497	0.0702656	0.0713179	0.0441608	0.0227145	-0.0214463
K.n[305.21]IDFTEFLLMVFK[432.30].L	sp#P20930#FILA_HUMAN	2110.2	0.0909532	0.0752476	0.0781187	0.0818333	0.0618678	0.0718506	0.317018	0.371916	0.321107	0.492845	0.420023	0.441797	0.254097	0.171944	0.271501	0.196204	0.324413	0.321607	0.482388	0.301681	0.357616	0.328418	0.489144	0.655151	0.140581	NA	0.122505	0.115802	NA	0.060989	0.346244	0.423477	0.413516	0.339904	0.338427	0.472399	0.260468	0.3349	0.267551	-0.362623	-0.0387084	0.323915
K.n[305.21]NVLISVLQAIR.K	sp#Q96F07#CYFP2_HUMAN	1528.96	0.0913651	0.0891242	0.102831	0.127955	0.0519682	0.0981875	NA	NA	NA	NA	NA	NA	NA	NA	NA	NA	NA	NA	0.400417	0.402356	0.478493	0.368594	0.778914	0.35286	NA	NA	NA	NA	NA	NA	NA	NA	NA	NA	NA	NA	0.256894	0.34064	0.238232	-0.407074	0.108805	0.515879
R.n[305.21]VEDYEPYPDDGMGYGDYPK[432.30].L	sp#O95169#NDUB8_HUMAN	2817.29	0.0914267	0.192368	0.118301	0.125156	0.142605	0.124081	0.460538	0.494091	0.576511	0.537852	0.509227	0.427867	0.396649	0.407185	0.437647	0.479606	0.472001	0.589892	0.163084	0.250046	0.179242	0.220711	0.18471	0.17956	0.34755	0.331078	0.331752	0.293191	0.276667	0.307248	0.640803	0.572067	0.744754	0.62727	0.737527	0.522063	0.392694	0.370852	0.360815	0.0825646	0.122149	0.039584
K.n[305.21]LFK[432.30]PPQPPAR.M	sp#O15372#EIF3H_HUMAN	1758.08	0.0915907	0.126601	0.129061	0.163229	0.150507	0.167326	0.618632	0.554854	0.614285	0.560996	0.546957	0.519218	NA	NA	NA	NA	NA	NA	NA	NA	NA	NA	NA	NA	NA	NA	NA	NA	NA	NA	NA	NA	NA	NA	NA	NA	0.348368	0.339616	0.37283	0.0367075	-0.0979032	-0.134611
K.n[305.21]AVGSIAYLFFTNR.H	sp#P01130#LDLR_HUMAN	1761.97	0.0917987	0.13419	0.144001	0.109405	0.120899	0.113251	NA	NA	NA	NA	NA	NA	NA	NA	NA	NA	NA	NA	0.173196	0.225926	0.22805	0.145564	0.222123	0.225132	NA	NA	NA	NA	NA	NA	NA	NA	NA	NA	NA	NA	0.149901	0.175165	0.158318	-0.224712	-0.0788176	0.145895
R.n[305.21]GGQGDPAVPAQQPADPSTPER.Q	sp#O15231#ZN185_HUMAN	2378.18	0.0920852	0.0766404	NA	0.10924	0.123251	0.0908026	0.1978	0.174723	0.266065	0.248651	0.300042	0.157082	0.536265	0.598499	0.460949	0.565556	0.561546	0.567374	0.68138	0.734659	0.620465	0.57689	0.588463	0.732668	0.325681	0.314748	0.294407	0.314531	0.246594	0.243954	0.350726	0.422608	0.403594	0.349453	0.373402	0.292539	0.355774	0.379355	0.379262	-0.0925877	-0.0922335	0.000354209
R.n[305.21]C[149.00]SSGGFGSR.S	sp#P19013#K2C4_HUMAN	1206.54	0.0929701	0.129854	0.0836618	0.121622	0.123797	0.0992224	11.1512	10.0957	7.74516	7.8013	6.99457	6.87849	4.26243	6.14801	5.65008	4.73593	7.29704	2.92007	1.95	3.16505	3.41627	2.50918	3.48288	3.05008	NA	NA	NA	NA	NA	NA	NA	NA	NA	NA	NA	NA	4.01009	3.85355	4.62443	0.0574473	-0.20564	-0.263087
K.n[305.21]FIC[149.00]PLTGLWPINTLK[432.30].C	sp#P02749#APOH_HUMAN	2369.35	0.093643	0.132325	0.151919	0.1568	0.0751721	0.208315	0.501088	0.357014	0.48841	0.410407	0.356967	0.358357	0.293864	0.303619	0.36705	0.331911	0.405043	0.297256	0.660366	0.58007	0.50111	0.465992	0.646367	0.367245	0.28133	0.235924	0.271436	0.24659	0.527116	0.261538	0.835648	0.920184	0.789304	0.984666	0.704941	1.10012	0.42357	0.444473	0.437716	-0.0694936	-0.0473938	0.0220998
K.n[305.21]YIMQYIAAITNPSQR.A	sp#O94832#MYO1D_HUMAN	2072.1	0.0940931	0.127178	0.105389	0.0890452	0.102203	0.0944844	NA	NA	NA	NA	NA	NA	0.672034	0.674916	0.553318	0.67599	0.847602	0.548774	0.19877	0.214113	0.195175	0.178103	0.23644	0.183557	NA	NA	NA	NA	NA	NA	NA	NA	NA	NA	NA	NA	0.303976	0.335135	0.326087	-0.140782	-0.101298	0.0394842
K.n[305.21]GGSISGGGYGSGGGK[432.30].H	sp#P35908#K22E_HUMAN	1804.95	0.0943588	0.079617	0.103814	0.092888	0.14345	0.0864944	1.12508	1.46149	1.72626	1.38388	1.45538	1.40739	NA	NA	NA	NA	NA	NA	NA	NA	NA	NA	NA	NA	NA	NA	NA	NA	NA	NA	NA	NA	NA	0.0472153	NA	NA	0.666266	0.764869	0.70413	-0.199114	-0.0797432	0.119371
K.n[305.21]LVLVNMVYFK[432.30].G	sp#Q9UIV8#SPB13_HUMAN	1833.1	0.0946024	0.209278	0.230446	0.164735	0.251308	0.141649	0.566038	0.526389	0.41131	0.857241	0.790886	0.519604	1.63656	1.44503	1.8497	0.976725	1.25081	1.71267	1.65266	1.48644	1.24726	1.37789	1.01124	1.49537	1.50245	1.06206	1.53068	1.67779	1.11511	1.37502	1.01036	0.87702	0.957764	0.907903	0.848805	1.02052	1.00818	0.961268	1.01316	0.0687398	-0.00711624	-0.0758561
R.n[305.21]LNWATYLASTENIIVASFDGR.G	sp#P27487#DPP4_HUMAN	2644.38	0.0949135	0.0717323	0.0869653	0.0943274	0.0801243	0.0772341	NA	NA	NA	NA	NA	NA	NA	NA	NA	NA	NA	NA	NA	NA	NA	NA	NA	NA	NA	NA	NA	NA	NA	NA	NA	NA	NA	NA	NA	NA	0.0833229	0.0906463	0.0786792	-0.121536	0.0827306	0.204266
R.n[305.21]FALGLSGGSLVSMLAR.E	sp#O95336#6PGL_HUMAN	1882.07	0.0951005	0.214876	0.207182	0.205155	0.160798	0.223348	0.766011	0.788199	0.613792	0.668234	0.628212	0.640378	0.544564	0.577549	0.627201	0.567798	0.632911	0.480828	0.420257	0.442144	0.460173	0.400043	0.430631	0.406898	NA	NA	NA	NA	NA	NA	NA	NA	NA	NA	NA	NA	0.455902	0.454024	0.490359	0.00595551	-0.105113	-0.111068
K.n[305.21]NLHSEISGK[432.30].R	sp#P15924#DESP_HUMAN	1591.91	0.0955084	0.0922346	0.12383	0.121976	0.114094	0.11081	3.21301	3.56174	2.83084	4.00927	4.24149	2.89398	NA	NA	NA	NA	NA	NA	NA	NA	NA	NA	NA	NA	NA	NA	NA	NA	NA	NA	NA	NA	NA	NA	NA	NA	1.75696	1.84532	1.74991	-0.0707858	0.00580185	0.0765877
K.n[305.21]ATVAVLSFILSSAAK[432.30].H	sp#Q9H0A8#COMD4_HUMAN	2085.27	0.0956042	0.082901	0.12272	0.102809	0.0830904	0.102736	NA	NA	NA	NA	NA	NA	0.400276	0.454732	0.414219	0.521584	0.55356	0.430305	0.0810332	0.0653941	0.0817686	0.0784612	0.0759725	0.0681665	NA	NA	NA	NA	NA	NA	NA	NA	NA	NA	NA	NA	0.212423	0.225589	0.197877	-0.0867563	0.102335	0.189092
R.n[305.21]ALEEELEDLELGL.-	sp#Q9BRP8#WIBG_HUMAN	1775.93	0.0964068	0.0947847	0.0920768	0.12159	0.124114	0.140528	NA	NA	NA	NA	NA	NA	0.0721061	0.070991	0.0622938	0.0678835	0.0710757	0.0650783	0.0406427	0.0463889	0.0301039	0.0299016	0.0458225	0.0489926	0.0346219	NA	0.0330904	0.0282367	0.0496779	0.0392092	0.066813	0.0728816	0.068613	0.0634127	0.0853437	NA	0.0574727	0.068763	0.074343	-0.258754	-0.37132	-0.112565
R.n[305.21]ASFSQPLFQAVAAIC[149.00]R.L	sp#Q86UX7#URP2_HUMAN	2058.07	0.0965432	0.0570769	0.0602401	0.0873322	0.0627273	0.0958977	0.219906	0.216338	0.268001	0.196374	0.177736	0.196362	NA	NA	NA	NA	NA	NA	0.189182	0.227791	0.191804	0.279045	0.302281	0.310797	NA	NA	NA	NA	NA	NA	0.419341	0.530502	0.379344	0.456466	0.478464	0.661729	0.240582	0.284368	0.245211	-0.24123	-0.027495	0.213735
R.n[305.21]FVGGADLTLTL.-	sp#Q8WV35#LRC29_HUMAN	1409.81	0.0966389	0.0458581	0.0505682	0.0703115	0.0849718	0.0631359	NA	NA	NA	NA	NA	NA	NA	NA	NA	NA	NA	NA	NA	NA	NA	NA	NA	NA	NA	NA	NA	NA	NA	NA	NA	NA	NA	NA	NA	NA	0.0712485	0.0604399	0.0740538	0.237359	-0.0557144	-0.293073
K.n[305.21]FFLSQLMLAPPR.E	sp#Q9UKZ1#CNO11_HUMAN	1722.98	0.0966954	0.167128	0.137049	0.152394	0.0880909	0.146591	NA	NA	NA	NA	NA	NA	NA	NA	NA	NA	NA	NA	0.147564	0.182787	0.217648	0.153195	0.160009	0.179314	NA	NA	NA	NA	NA	NA	NA	NA	NA	NA	NA	NA	0.158667	0.157191	0.141258	0.0134746	0.167664	0.15419
R.n[305.21]DPETGLYLLPLSSTQSPLVDSATQQAFQNLLLSVK[432.30].Y	sp#P58107#EPIPL_HUMAN	4381.39	0.0969534	0.0830229	0.113386	0.0884376	0.115938	0.145919	NA	NA	NA	NA	NA	NA	NA	NA	NA	NA	NA	NA	NA	NA	NA	NA	NA	NA	NA	NA	NA	NA	NA	NA	NA	NA	NA	NA	NA	NA	0.0899882	0.100912	0.130928	-0.165288	-0.540971	-0.375682
R.n[305.21]DDVSSFVDPGLALQDAQDLYAAGEK[432.30].L	sp#P13928#ANXA8_HUMAN,sp#Q5T2P8#AXA81_HUMAN	3231.64	0.0975862	0.16702	0.154904	0.113985	0.182508	0.0926137	0.403608	0.353162	0.315655	0.34895	0.495426	0.43437	0.128769	0.139405	0.152326	0.136102	0.0881362	0.210354	0.618896	0.345336	0.439027	0.37356	0.353222	0.388377	0.581697	0.351459	0.576735	0.295651	0.372327	0.676782	0.651033	0.598031	0.650798	0.892399	0.937443	0.637897	0.370484	0.405269	0.370543	-0.129467	-0.000230346	0.129237
K.n[305.21]LGMIAGGTGITPMLQLIR.A	sp#Q9UHQ9#NB5R1_HUMAN	2145.23	0.0979665	0.0944639	0.107949	0.117282	0.12739	0.135599	0.484296	0.526853	0.546162	0.432006	0.465829	0.485643	0.188988	0.219358	0.197832	0.312896	0.293992	0.228912	0.479223	0.405342	0.433127	0.441941	0.470715	0.46409	NA	NA	NA	NA	NA	NA	NA	NA	NA	NA	NA	NA	0.319549	0.329302	0.320881	-0.0433706	-0.00600083	0.0373698
R.n[305.21]AFAGLLALEELTLER.C	sp#P0C6S8#LIGO3_HUMAN	1949.11	0.0980504	0.0765439	0.0812239	NA	0.045907	NA	NA	NA	NA	NA	NA	NA	NA	NA	NA	NA	NA	NA	NA	NA	NA	NA	NA	NA	NA	NA	NA	NA	NA	NA	NA	NA	NA	NA	NA	NA	0.0872971	0.0812239	0.045907	0.10403	0.92722	0.82319
R.n[305.21]K[432.30]FQILNDEIITILDK[432.30].Y	sp#Q7L576#CYFP1_HUMAN	2714.64	0.0980772	0.174655	0.200835	0.133405	0.20674	0.118965	NA	NA	NA	NA	NA	NA	NA	NA	NA	NA	NA	NA	NA	NA	NA	NA	NA	NA	0.449465	0.432676	0.419426	0.454393	0.441859	0.444612	0.807211	0.907703	0.967062	0.935065	0.955171	0.738411	0.508113	0.485716	0.487127	0.0650376	0.0608524	-0.00418526
M.n[347.22]AVSASPVISATSSGAGVPGGLFR.A	sp#Q96NX9#DACH2_HUMAN	2433.32	0.0983855	0.0554243	0.0825575	0.0825638	0.0852168	0.122296	NA	NA	NA	NA	NA	NA	NA	NA	NA	NA	NA	NA	NA	NA	NA	NA	NA	NA	NA	NA	NA	NA	NA	NA	NA	NA	NA	NA	NA	NA	0.0769049	0.0825607	0.103756	-0.102378	-0.432051	-0.329672
K.n[305.21]LLDTVDDMLANDIAR.L	sp#Q9H4M9#EHD1_HUMAN	1978.03	0.0984067	0.0935598	0.100724	0.084203	0.12367	0.108058	0.689044	0.576682	0.733442	0.658467	0.720782	0.648076	0.477592	0.437699	0.579668	0.546962	0.505144	0.496243	0.55118	0.696956	0.624456	0.626179	0.625746	0.53933	0.272649	0.28315	0.271849	0.295883	0.337169	0.317571	0.396148	0.319223	0.374456	0.381634	0.374928	0.370583	0.440414	0.426708	0.411004	0.0456088	0.0997054	0.0540966
K.n[305.21]LGLGIDEDEVAAEEPNAAVPDEIPPLEGDEDASR.M	sp#P08238#HS90B_HUMAN	3835.84	0.0986697	0.0594013	0.0862992	0.048272	0.0491197	0.0726849	0.181994	0.144923	0.187189	0.139431	0.162622	0.166832	0.0471273	0.0531872	0.0466729	0.0574583	0.0498422	0.0558135	0.0692432	0.0419005	0.0831321	0.0879678	0.0520676	0.0435017	0.0335429	0.00717883	0.0383923	0.037397	0.0133838	0.0264545	0.0773899	0.0523035	0.0867949	0.0596405	0.0897359	0.0572837	0.0818456	0.071009	0.0692162	0.204902	0.241794	0.0368917
R.n[305.21]GSDPASGEVEASQLR.R	sp#Q8WWA1#TMM40_HUMAN	1805.91	0.0987584	0.14653	0.128288	0.0951889	0.0783018	0.124878	0.19716	0.278853	0.391863	0.325602	0.354416	0.312525	NA	NA	NA	NA	NA	NA	NA	NA	NA	NA	NA	NA	0.585204	0.592147	0.568706	0.550372	0.7119	0.477254	0.814464	0.484084	0.93721	0.917482	0.818499	0.493636	0.492065	0.423963	0.394387	0.21491	0.31924	0.104329
R.n[305.21]IAQLEEELEEEQGNTELINDR.L	sp#P35579#MYH9_HUMAN	2775.37	0.099063	0.0911803	0.0847083	0.0993961	0.0906055	0.0976276	0.178369	0.190155	0.188949	0.162516	0.164939	0.171682	0.0740802	0.077719	0.076211	0.0968096	0.0668591	0.0708919	0.128283	0.118193	0.125691	0.126341	0.133272	0.0892195	0.0899562	0.0895192	0.0764312	0.0958821	0.0759945	0.0970997	0.131057	0.104047	0.133544	0.119843	0.134131	0.108027	0.116038	0.108018	0.114134	0.103327	0.02387	-0.0794567
K.n[305.21]AGVETTTPSK[432.30].Q	sp#P0CG05#LAC2_HUMAN,sp#P0CG06#LAC3_HUMAN	1597.91	0.0990798	0.0652268	0.0814081	0.103918	0.0900494	0.0730057	8.41726	8.96837	5.75073	6.14689	4.43962	5.9219	NA	NA	NA	NA	NA	NA	0.509659	0.56562	0.779638	0.49759	0.770294	0.614901	NA	NA	NA	NA	NA	NA	0.108319	0.314189	0.132764	0.122305	0.118061	0.152907	1.69928	1.52538	2.38081	0.155757	-0.48653	-0.642286
R.n[305.21]NHFLVGLLLR.E	sp#Q9BZ29#DOCK9_HUMAN	1484.91	0.0992224	0.116911	0.122072	0.0498485	0.105656	0.0909813	0.42767	0.455623	0.409619	0.319436	0.317088	0.329211	0.726693	0.924354	0.666392	0.743861	0.959874	0.689537	0.312853	0.386528	0.387862	0.293444	0.456723	0.465712	NA	NA	NA	NA	NA	NA	NA	NA	NA	NA	NA	NA	0.379593	0.423758	0.428795	-0.158786	-0.175833	-0.017047
R.n[305.21]AGGEESQFEMDI.-	sp#Q13541#4EBP1_HUMAN	1615.73	0.0995881	0.0895147	0.0382943	0.109818	0.0392373	0.100166	NA	NA	NA	NA	NA	NA	NA	NA	NA	NA	NA	NA	0.563957	0.832382	0.566604	0.525681	0.591944	0.586599	NA	NA	0.0276818	NA	NA	NA	0.254154	0.164638	0.259404	0.271106	0.21329	0.391524	0.262797	0.321912	0.325756	-0.292715	-0.309842	-0.0171263
R.n[305.21]NYSGLIDSLM[147.04]AYVQNC[149.00]VAASR.C	sp#Q13835#PKP1_HUMAN	2640.27	0.0998152	0.0776454	0.0780499	0.110994	0.119361	0.0887557	0.318292	0.281111	0.27133	0.311518	0.297766	0.283212	0.434909	0.414145	0.422328	0.487515	0.490381	0.451656	0.198482	0.152838	0.148506	0.179812	0.160095	0.184164	NA	NA	NA	NA	NA	NA	NA	NA	NA	NA	NA	NA	0.249809	0.25704	0.250987	-0.0411673	-0.00678707	0.0343803
K.n[305.21]IISYAQGFMLLR.Q	sp#P52209#6PGD_HUMAN	1714.97	0.0998887	0.118106	0.105995	0.119892	0.129132	0.137299	1.63563	1.56327	1.45916	1.49858	1.41135	1.4249	2.33254	2.96687	2.31684	1.9841	2.57574	1.60591	1.22619	1.18224	1.1771	1.15921	1.06624	0.990241	0.469279	0.448949	0.440029	0.491194	0.422463	0.343737	1.96122	1.83108	1.48166	1.8316	1.67978	1.59864	1.17146	1.11207	1.32364	0.0750506	-0.17621	-0.251261
R.n[305.21]IEGC[149.00]IIGFDEYMNLVLDDAEEIHSK[432.30].T	sp#P62304#RUXE_HUMAN	3506.72	0.0999819	0.0638844	0.0834306	0.0810443	0.0698169	0.0830231	NA	NA	NA	NA	NA	NA	NA	NA	NA	NA	NA	NA	NA	NA	NA	NA	NA	NA	NA	NA	NA	NA	NA	NA	NA	NA	NA	NA	NA	NA	0.0819332	0.0822375	0.07642	-0.00534853	0.100497	0.105846
R.n[305.21]MITGSMVPLLQVISR.G	sp#Q15386#UBE3C_HUMAN	1948.12	0.100103	0.183613	0.137887	0.074174	0.129292	0.136205	NA	NA	NA	NA	NA	NA	NA	NA	NA	NA	NA	NA	0.148577	0.180591	0.190993	0.139203	0.187574	0.179728	NA	NA	NA	NA	NA	NA	NA	NA	NA	NA	NA	NA	0.153478	0.144841	0.148666	0.0835654	0.0459578	-0.0376076
R.n[305.21]QLAEEDLAQQR.A	sp#Q15149#PLEC_HUMAN	1603.85	0.100447	0.167112	0.165356	0.144401	0.154016	0.132989	NA	NA	NA	NA	NA	NA	1.35011	1.2023	1.53565	1.67669	1.298	1.56911	2.65667	3.1393	2.54716	3.2064	2.04192	1.95964	0.797153	0.536817	0.681876	0.679163	0.529257	0.598233	2.31397	1.63552	2.61641	2.4797	2.75707	2.00225	1.56906	1.30652	1.39188	0.26417	0.172863	-0.0913065
R.n[305.21]EDLSLPELLDEEDVLQEC[149.00]K[432.30].V	sp#Q9UPN7#PP6R1_HUMAN	2870.44	0.100685	0.13653	0.105833	0.125671	0.102867	0.120659	NA	NA	NA	NA	NA	NA	NA	NA	NA	NA	NA	NA	NA	NA	NA	NA	NA	NA	NA	NA	NA	NA	NA	NA	NA	NA	NA	NA	NA	NA	0.118608	0.115752	0.111763	0.0351598	0.0857492	0.0505894
K.n[305.21]LIVAMSSWLQK[432.30].A	sp#P04114#APOB_HUMAN	1883.12	0.100805	0.0715908	0.120152	0.106609	0.106899	0.148741	NA	NA	NA	NA	NA	NA	NA	NA	NA	NA	NA	NA	NA	NA	NA	NA	NA	NA	NA	NA	NA	NA	NA	NA	NA	NA	NA	NA	NA	NA	0.0861979	0.113381	0.12782	-0.395448	-0.568387	-0.172939
K.n[305.21]ALM[147.04]LC[149.00]EGLFVADVTDFEGWK[432.30].A	sp#Q08380#LG3BP_HUMAN	2913.46	0.101151	0.0627103	0.0970167	0.0726848	0.109467	0.0742688	NA	NA	NA	NA	NA	NA	NA	NA	NA	NA	NA	NA	NA	NA	NA	NA	NA	NA	NA	NA	NA	NA	NA	NA	NA	NA	NA	NA	NA	NA	0.0819304	0.0848508	0.091868	-0.0505288	-0.165163	-0.114634
K.n[305.21]E[111.03]EIFGPVM[147.04]SILSFDTEAEVLER.A	sp#P49189#AL9A1_HUMAN	2812.41	0.101156	0.158839	0.211036	0.152196	0.16004	0.192962	NA	NA	NA	NA	NA	NA	0.318689	0.327256	0.265941	0.228737	0.222728	0.301897	NA	NA	NA	NA	NA	NA	NA	NA	NA	NA	NA	NA	NA	NA	NA	NA	NA	NA	0.188668	0.221964	0.249737	-0.234474	-0.404555	-0.170081
R.n[305.21]DWYPHSR.L	sp#P04792#HSPB1_HUMAN	1263.63	0.101439	0.128215	0.113768	0.141889	0.124392	0.175696	5.74613	4.26045	4.36783	4.81411	5.59637	4.75682	NA	NA	NA	NA	NA	NA	NA	NA	NA	NA	NA	NA	NA	NA	NA	NA	NA	NA	0.134504	0.275792	0.193458	0.178452	0.179109	0.180146	1.63058	1.82802	1.78616	-0.16489	-0.131474	0.033416
R.n[305.21]LANQFAIYK[432.30]PVTDFFLQLVDAGK[432.30].V	sp#P42704#LPPRC_HUMAN	3510.01	0.101694	0.149158	0.134206	0.102946	0.091468	0.127759	0.330179	0.338094	0.296969	0.374862	0.369734	0.392306	0.20865	0.168589	0.246368	0.224659	0.21142	0.283803	NA	NA	NA	NA	NA	NA	NA	NA	NA	NA	NA	NA	NA	NA	NA	NA	NA	NA	0.232285	0.249069	0.21079	-0.100652	0.140091	0.240742
K.n[305.21]VILPQVLLGLR.D	sp#Q8IZE3#PACE1_HUMAN	1524.01	0.10183	0.134315	0.197918	0.079886	0.121527	0.0864423	NA	NA	NA	NA	NA	NA	NA	NA	NA	NA	NA	NA	NA	NA	NA	NA	NA	NA	NA	NA	NA	NA	NA	NA	NA	NA	NA	NA	NA	NA	0.118072	0.138902	0.103985	-0.234393	0.1833	0.417693
K.n[305.21]VFTSNPTPAVLC[149.00]FR.V	sp#Q0JRZ9#FCHO2_HUMAN	1900.98	0.102169	0.153941	0.143514	0.13572	0.152259	0.130097	NA	NA	NA	NA	NA	NA	NA	NA	NA	NA	NA	NA	NA	NA	NA	NA	NA	NA	NA	NA	NA	NA	NA	NA	NA	NA	NA	NA	NA	NA	0.128055	0.139617	0.141178	-0.124705	-0.140748	-0.0160433
R.n[305.21]AVEILADIIQNSTLGEAEIER.E	sp#O75439#MPPB_HUMAN	2587.4	0.102302	0.0982074	0.109878	0.0663917	0.117278	0.0903645	0.302219	0.257621	0.217391	0.253302	0.247917	0.262241	0.41287	0.374559	0.407411	0.298636	0.368661	0.414751	NA	NA	NA	NA	NA	NA	NA	NA	NA	NA	NA	NA	0.0562427	0.0607733	0.0460348	0.0408867	0.0387965	NA	0.183021	0.21552	0.208991	-0.235807	-0.191429	0.0443776
K.n[305.21]ILITIVEEVETLR.Q	sp#Q15149#PLEC_HUMAN	1831.1	0.102395	0.135792	0.122032	0.112532	0.121958	0.13883	0.399191	0.354472	0.303299	0.405766	0.442939	0.392289	0.390464	0.460277	0.436982	0.394201	0.448544	0.453491	0.309644	0.339943	0.311997	0.358101	0.247357	0.283073	0.131815	0.121644	0.151651	0.110343	0.124175	0.113729	0.123906	0.172568	0.152544	0.133342	0.128763	0.169314	0.249701	0.253187	0.255393	-0.0199979	-0.0325138	-0.0125159
R.n[305.21]FPSGNQGGAGPSQGSGGGTGGSVYTEDNDDDLYG.-	sp#P55072#TERA_HUMAN	3523.52	0.102807	0.0821146	0.138726	0.123134	0.0891003	0.13948	NA	NA	NA	NA	NA	NA	0.13672	0.109538	0.090334	0.0918248	0.183298	0.171513	NA	NA	NA	NA	NA	NA	NA	NA	NA	NA	NA	NA	NA	NA	NA	NA	NA	NA	0.0917701	0.154168	0.118709	-0.748404	-0.371338	0.377066
K.n[305.21]QVC[149.00]EIIESPLFLK[432.30].L	sp#Q7L5N1#CSN6_HUMAN	2172.21	0.102886	0.252438	0.188432	NA	0.221366	0.170883	0.285256	0.189575	0.280167	0.37842	0.36366	0.271351	NA	NA	NA	NA	NA	NA	0.514866	0.520244	0.607972	0.565289	0.560543	0.562504	NA	NA	NA	NA	NA	NA	NA	NA	NA	NA	NA	NA	0.364529	0.389298	0.317032	-0.0948428	0.201406	0.296248
K.n[305.21]AVVGDAQYHHFR.H	sp#P47929#LEG7_HUMAN	1702.88	0.102918	0.138985	0.109213	0.12605	0.126386	0.0852719	2.82851	2.85755	3.11932	2.89566	2.72359	3.0062	2.50129	2.16531	2.51071	2.28432	2.45158	1.94159	0.707642	0.762894	0.738476	0.705412	0.845153	0.735667	NA	NA	NA	NA	NA	NA	0.760068	1.07884	0.782234	0.883553	0.935063	0.75771	1.41616	1.36318	1.38738	0.0550041	0.0296242	-0.02538
R.n[305.21]VGLPTQQGFSSQFVSPYPPPLPQRPPPR.L	sp#Q9H9H4#VP37B_HUMAN	3377.82	0.103176	0.0917732	0.0911043	0.107974	0.0758139	0.113402	NA	NA	NA	NA	NA	NA	NA	NA	NA	NA	NA	NA	NA	NA	NA	NA	NA	NA	NA	NA	NA	NA	NA	NA	NA	NA	NA	NA	NA	NA	0.0974744	0.0995392	0.0946077	-0.0302418	0.0430654	0.0733072
R.n[305.21]QESGYLIEEIGDVLLAR.F	sp#Q92888#ARHG1_HUMAN	2208.19	0.103587	0.192372	0.191214	0.116356	0.176808	0.182347	0.529667	0.564033	0.465178	0.488127	0.484197	0.549509	0.59829	0.66586	0.481958	0.518251	0.623301	0.573329	NA	NA	NA	NA	NA	NA	NA	NA	NA	NA	NA	NA	NA	NA	NA	NA	NA	NA	0.374912	0.422984	0.452834	-0.174052	-0.27243	-0.0983784
R.n[305.21]LFMVLLLK[432.30].G	sp#O95833#CLIC3_HUMAN	1584.03	0.103659	0.206183	0.174246	0.149408	0.193027	0.163256	0.840807	0.777728	0.495729	1.0108	0.929876	0.725216	0.747247	0.660179	0.886337	0.628999	0.703713	0.757684	0.395406	0.333913	0.409219	0.52646	0.283386	0.351685	0.527675	0.335581	0.409193	0.430622	0.206953	0.321019	1.07995	0.725077	1.19353	1.41335	1.2602	0.735634	0.64284	0.549918	0.564987	0.225243	0.186242	-0.039001
K.n[305.21]LAQC[149.00]QSC[149.00]AQAAGEGGGHAC[149.00]HSQQVR.R	sp#O43593#HAIR_HUMAN	2938.25	0.103754	NA	NA	0.0537678	0.061268	NA	NA	NA	NA	NA	NA	NA	NA	NA	NA	NA	NA	NA	NA	NA	NA	NA	NA	NA	NA	NA	NA	NA	NA	NA	NA	NA	NA	NA	NA	NA	0.103754	0.0537678	0.061268	0.948347	0.759957	-0.18839
K.n[305.21]ESTLEAIGYIC[149.00]QDIDPEQLQDK[432.30].S	sp#Q14974#IMB1_HUMAN	3161.57	0.103834	0.13711	0.122802	0.118749	0.118967	0.14431	0.34525	0.361307	0.22154	0.369711	0.353422	0.39781	0.357039	0.326125	0.395292	0.234194	0.345074	0.399223	0.394727	0.462599	0.398932	0.418122	0.352966	0.401315	0.251977	0.195768	0.226099	0.236483	0.237988	0.231329	0.159031	0.127708	0.16434	0.189234	0.172054	0.111078	0.257908	0.270318	0.270401	-0.0678	-0.0682439	-0.000443842
K.n[305.21]VYVPTGFSAFPFELLHTPEK[432.30].W	sp#P07099#HYEP_HUMAN	2886.58	0.104002	0.267788	0.300978	0.190631	0.164517	0.158915	0.192926	0.144353	0.190101	0.171961	0.14344	0.221444	1.05713	1.05927	1.17252	1.1676	1.03332	1.42273	0.265384	0.331841	0.288984	0.38231	0.316501	0.222829	NA	NA	NA	NA	NA	NA	NA	NA	NA	NA	NA	NA	0.468158	0.481485	0.421792	-0.0404955	0.150464	0.190959
R.n[305.21]SLMPYFLLTQAVR.T	sp#O43242#PSMD3_HUMAN	1842.04	0.104172	0.128339	0.157212	0.14034	0.143364	0.138997	0.598796	0.633834	0.546115	0.621542	0.583362	0.561344	0.853198	0.867102	1.00771	0.928831	0.954482	0.811294	0.595016	0.560882	0.580253	0.547587	0.5846	0.594956	NA	NA	NA	NA	NA	NA	0.646215	0.730268	0.664269	0.702894	0.679839	0.61447	0.583171	0.56819	0.576767	0.0375459	0.0159304	-0.0216155
R.n[305.21]NESC[149.00]SENYTTDFIYQLYSEEGK[432.30].G	sp#Q01813#K6PP_HUMAN	3273.49	0.10474	0.209358	0.183818	0.163675	0.166196	0.136227	NA	NA	NA	NA	NA	NA	0.315883	0.399042	0.317377	0.370981	0.284639	0.278402	NA	NA	NA	NA	NA	NA	NA	NA	NA	NA	NA	NA	NA	NA	NA	NA	NA	NA	0.250614	0.227633	0.254337	0.138756	-0.0212749	-0.160031
K.n[305.21]LLLSTLTLLSK[432.30].K	sp#Q96EK6#GNA1_HUMAN	1809.18	0.104843	0.0768921	0.132003	0.0945375	0.116459	0.113521	NA	NA	NA	NA	NA	NA	NA	NA	NA	NA	NA	NA	NA	NA	NA	NA	NA	NA	NA	NA	NA	NA	NA	NA	NA	NA	NA	NA	NA	NA	0.0908675	0.11327	0.11499	-0.317935	-0.339673	-0.021738
R.n[305.21]MILLTLTGQPR.F	sp#P03915#NU5M_HUMAN	1545.92	0.105109	0.204417	0.122957	0.155852	0.132694	0.145795	NA	NA	NA	NA	NA	NA	0.378736	0.668985	0.573821	0.36915	0.470883	0.338356	NA	NA	NA	NA	NA	NA	NA	NA	NA	NA	NA	NA	NA	NA	NA	NA	NA	NA	0.313124	0.272012	0.331552	0.203066	-0.0825021	-0.285568
R.n[305.21]EEDDVVSEDLVQQDVQDLYEAGELK[432.30].W	sp#P08133#ANXA6_HUMAN	3472.72	0.105115	0.0812479	0.0707675	0.167574	0.0887906	0.121044	0.0534648	0.0449894	0.163647	0.0576464	0.0656934	0.0573235	0.0359057	0.0466805	0.0448785	0.107512	0.087783	0.0376344	0.0675423	0.0471868	0.044186	0.0595032	0.142287	0.0564697	0.082687	0.0979131	0.0493857	0.0879566	0.146667	0.0950383	0.0588922	NA	0.0439062	0.0598082	0.0337694	0.0630592	0.0753994	0.0853388	0.0677361	-0.178649	0.154629	0.333277
R.n[305.21]AQLPVVVFTFSR.G	sp#Q15477#SKIV2_HUMAN	1666.97	0.105436	0.0980173	0.103355	0.113596	0.0949126	0.115724	NA	NA	NA	NA	NA	NA	NA	NA	NA	NA	NA	NA	0.409317	0.465505	0.495697	0.371885	0.539517	0.410722	NA	NA	NA	NA	NA	NA	NA	NA	NA	NA	NA	NA	0.267759	0.291797	0.271365	-0.124033	-0.0192983	0.104734
K.n[305.21]SIILQLLNAAAGK[432.30].D	sp#Q9Y6R4#M3K4_HUMAN	1919.2	0.105532	0.130592	0.107444	0.0728018	0.110418	0.133274	NA	NA	NA	NA	NA	NA	0.435254	0.513016	0.46658	0.51002	0.470158	0.54352	NA	NA	NA	NA	NA	NA	NA	NA	NA	NA	NA	NA	NA	NA	NA	NA	NA	NA	0.303181	0.298481	0.29799	0.02254	0.0249132	0.00237324
R.n[305.21]AQEAPGQAEPPAAAEVQGAGNENEPR.E	sp#O14745#NHRF1_HUMAN	2891.4	0.105951	0.100737	0.115408	0.0941507	0.0977284	0.106542	NA	NA	NA	NA	NA	NA	NA	NA	NA	NA	NA	NA	NA	NA	NA	NA	NA	NA	0.0578657	NA	0.0422339	0.0531074	0.0882501	0.0461088	0.166067	0.117694	0.157628	0.177966	0.153753	0.140594	0.106271	0.106377	0.109179	-0.0014474	-0.0389582	-0.0375108
R.n[305.21]TLLPVFLR.A	sp#Q86UT6#NLRX1_HUMAN	1261.81	0.106192	0.169375	0.190798	0.195006	0.139436	0.238136	NA	NA	NA	NA	NA	NA	NA	NA	NA	NA	NA	NA	NA	NA	NA	NA	NA	NA	NA	NA	NA	NA	NA	NA	NA	NA	NA	NA	NA	NA	0.137784	0.192902	0.188786	-0.485463	-0.454343	0.0311198
K.n[305.21]AFVGNQLPFVGFTYYSNR.R	sp#Q13464#ROCK1_HUMAN	2383.23	0.106216	0.146185	0.123918	0.153651	0.154072	0.143115	NA	NA	NA	NA	NA	NA	NA	NA	NA	NA	NA	NA	NA	NA	NA	NA	NA	NA	NA	NA	NA	NA	NA	NA	NA	NA	NA	NA	NA	NA	0.1262	0.138784	0.148594	-0.137127	-0.235657	-0.0985293
R.n[305.21]GITNLC[149.00]VIGGDGSLTGANLFR.K	sp#Q01813#K6PP_HUMAN	2427.26	0.106417	0.0813044	0.103093	0.0825791	0.108821	0.0916898	NA	NA	NA	NA	NA	NA	0.615632	0.595939	0.663964	0.657409	0.633879	0.734266	NA	NA	NA	NA	NA	NA	NA	NA	NA	NA	NA	NA	0.733869	0.856777	0.757351	0.770028	0.768414	0.722714	0.506079	0.507491	0.500455	-0.00401937	0.0161232	0.0201426
K.n[305.21]VM[147.04]DVHDGK[432.30].V	sp#P02533#K1C14_HUMAN	1523.82	0.107026	0.141836	0.0916158	0.113577	0.118455	0.171234	1.44559	1.55204	1.91475	2.13956	2.45251	1.46757	NA	NA	NA	NA	NA	NA	NA	NA	NA	NA	NA	NA	NA	NA	NA	NA	NA	NA	0.0927458	0.113454	0.134203	0.12166	0.131148	0.0854282	0.759839	0.723642	0.582254	0.0704178	0.384046	0.313628
R.n[305.21]VTIAQGGVLPNIQAVLLPK[432.30].K	sp#P04908#H2A1B_HUMAN,sp#Q93077#H2A1C_HUMAN,sp#P20671#H2A1D_HUMAN,sp#Q96KK5#H2A1H_HUMAN,sp#Q99878#H2A1J_HUMAN,sp#P0C0S8#H2A1_HUMAN,sp#Q6FI13#H2A2A_HUMAN,sp#Q16777#H2A2C_HUMAN,sp#Q7L7L0#H2A3_HUMAN,sp#Q9BTM1#H2AJ_HUMAN	2538.57	0.107565	0.13684	0.145552	0.114003	0.168479	0.108371	1.06783	0.86059	0.544971	0.963447	0.692369	0.778111	0.746943	0.685334	0.840792	0.470109	0.646214	0.68475	0.769921	0.778792	0.784004	0.716143	0.672527	0.679312	0.674962	0.882915	0.914567	1.08202	0.831794	1.10209	0.847177	1.4378	0.906338	1.32237	1.56347	1.32433	0.732431	0.769544	0.752427	-0.0713114	-0.0388594	0.032452
K.n[305.21]QEIAEINR.M	sp#P02538#K2C6A_HUMAN,sp#P04259#K2C6B_HUMAN,sp#P48668#K2C6C_HUMAN	1275.71	0.107716	0.250947	0.172648	0.170907	0.235204	0.24243	6.21945	4.43856	3.77065	10.9818	12.108	8.66367	NA	NA	NA	NA	NA	NA	3.86858	4.46796	3.31229	3.9491	3.18707	3.10339	NA	NA	NA	NA	NA	NA	0.521267	0.462103	0.648389	0.66614	0.600515	0.48722	2.96087	3.56167	2.55694	-0.266533	0.211603	0.478135
K.n[305.21]GELSGHFEDLLLAIVNC[149.00]VR.N	sp#P12429#ANXA3_HUMAN	2434.27	0.107735	0.140519	0.144944	0.129697	0.128085	0.110872	0.414436	0.335793	0.59431	0.391103	0.421977	0.436193	0.316843	0.246745	0.376067	0.411121	0.230581	0.308972	0.175938	0.146101	0.149114	0.209173	0.144954	0.137766	0.360442	0.291797	0.27524	0.266924	0.256654	0.261817	0.342628	0.246811	0.238252	0.334875	0.270149	0.366614	0.291203	0.259193	0.259708	0.167996	0.165136	-0.00286024
K.n[305.21]EVVTSEDGSDC[149.00]PEAMDLGTLSGIGTLDGFR.H	sp#P02671#FIBA_HUMAN	3420.57	0.107765	0.183556	0.126713	0.144022	0.0953638	0.133471	NA	NA	NA	NA	NA	NA	NA	NA	NA	NA	NA	NA	NA	NA	NA	NA	NA	NA	0.223313	0.273632	0.286224	0.205858	0.32375	0.225057	0.044062	NA	NA	NA	NA	NA	0.195851	0.204885	0.153968	-0.0650626	0.347121	0.412184
R.n[305.21]GEEEEFDHDVAEDLGLLQFVR.L	sp#P18054#LOX12_HUMAN	2750.33	0.107894	0.157536	0.124847	0.116412	0.156211	0.122967	NA	NA	NA	NA	NA	NA	0.456048	0.51728	0.441014	0.489848	0.446178	0.479571	0.254927	0.286782	0.241689	0.296804	0.225861	0.290098	0.163164	0.1175	0.138358	0.13003	0.235076	0.119121	0.111131	0.09224	0.133596	0.145857	0.150461	0.110379	0.228263	0.2298	0.227825	-0.00968676	0.00276796	0.0124547
K.n[305.21]GNFHAVYR.D	sp#P05109#S10A8_HUMAN	1266.68	0.108126	0.126212	0.137276	0.165777	0.123123	0.163789	5.53476	4.91776	6.88627	5.75633	6.25751	6.05605	0.64699	0.650447	0.704867	0.898842	0.744751	0.695807	0.743046	0.624048	0.693341	0.70253	0.79958	0.879869	0.251417	0.21744	0.23931	0.225593	0.25174	0.235887	0.191304	0.194845	0.175358	0.188511	0.167449	0.220366	1.39211	1.38434	1.18825	0.00807427	0.228435	0.220361
K.n[305.21]FLTLPPVLHLQLM[147.04]R.F	sp#Q93009#UBP7_HUMAN	1997.18	0.108333	0.179074	0.157148	0.138179	0.15775	0.142332	NA	NA	NA	NA	NA	NA	NA	NA	NA	NA	NA	NA	NA	NA	NA	NA	NA	NA	NA	NA	NA	NA	NA	NA	NA	NA	NA	NA	NA	NA	0.143704	0.147664	0.150041	-0.0392176	-0.0622616	-0.0230441
R.n[305.21]LMALLGQALK[432.30].W	sp#Q2TAY7#SMU1_HUMAN	1665.05	0.10872	0.153169	0.136582	0.138742	0.138573	0.116396	NA	NA	NA	NA	NA	NA	0.40929	0.458042	0.446033	0.516819	0.479695	0.478999	NA	NA	NA	NA	NA	NA	NA	NA	NA	NA	NA	NA	0.560999	0.512093	0.627755	0.576949	0.53932	0.469443	0.404908	0.373797	0.365899	0.115339	0.146148	0.0308093
K.n[305.21]LGLGIDEDDPTADDTSAAVTEEMPPLEGDDDTSR.M	sp#P07900#HS90A_HUMAN	3850.74	0.10875	0.0904154	0.106664	0.070479	0.13092	0.0954472	NA	NA	NA	NA	NA	NA	0.098094	0.128098	0.0814009	0.0738517	0.0691338	0.0855246	0.0369501	0.0497293	0.0562341	0.0587223	0.04579	0.0368747	0.0538628	0.0537234	0.0634856	0.0598654	0.0422193	0.0694269	0.0562393	0.040935	0.0698492	0.0658277	0.0794007	0.0652923	0.0728402	0.0670805	0.0743999	0.118841	-0.0305662	-0.149407
K.n[305.21]LPLGLLLHPFK[432.30].D	sp#O95486#SC24A_HUMAN	1855.19	0.108916	0.159513	0.159678	0.101144	0.142728	0.216796	0.863863	0.599789	0.495062	0.542215	0.552494	0.537093	0.206922	0.222043	0.229587	0.18349	0.268592	0.243734	0.416177	0.471748	0.758638	0.452096	0.653394	0.499821	NA	NA	NA	NA	NA	NA	NA	NA	NA	NA	NA	NA	0.366189	0.376994	0.392508	-0.04195	-0.100132	-0.0581823
K.n[305.21]EESQQMVLDIEDLDNIQTPESVLLSAVSGEDTQDR.T	sp#Q14152#EIF3A_HUMAN	4207.03	0.109027	0.0829851	0.0561683	0.0521708	0.0842001	0.0834777	NA	NA	NA	NA	NA	NA	0.0696681	0.0597165	0.0557098	0.0466118	0.0530473	0.0813099	NA	NA	NA	NA	NA	NA	0.0528327	NA	0.0375253	NA	0.0832094	0.0631822	0.0282362	0.0431618	0.0438929	0.0283056	0.065993	NA	0.0577225	0.0650116	0.0601847	-0.171561	-0.0602624	0.111299
K.n[305.21]ILLDQVEEAVADFDEC[149.00]IR.L	sp#O94826#TOM70_HUMAN	2427.2	0.109114	0.17946	0.156026	0.159872	0.157471	0.16267	0.130807	0.151497	0.110401	0.101853	0.125565	0.130927	0.0880173	0.0966269	0.103508	0.115836	0.112355	0.102053	0.173707	0.173977	0.17819	0.165619	0.174285	0.203784	0.0949508	0.0895339	0.0904345	0.101172	0.0702546	0.0909276	0.138054	0.186962	0.163415	0.147416	0.15885	0.125115	0.130535	0.134168	0.137023	-0.0396044	-0.0699811	-0.0303767
K.n[305.21]SALFSSLLSSLPQDK[432.30].L	sp#Q9Y4K1#AIM1_HUMAN	2200.26	0.109407	0.0795538	0.135664	0.0970816	0.136372	0.0767581	NA	NA	NA	NA	NA	NA	NA	NA	NA	NA	NA	NA	NA	NA	NA	NA	NA	NA	NA	NA	NA	NA	NA	NA	NA	NA	NA	NA	NA	NA	0.0944806	0.116373	0.106565	-0.300667	-0.173647	0.12702
R.n[305.21]GPGTSFEFALAIVEALNGK[432.30].E	sp#Q99497#PARK7_HUMAN	2528.41	0.109587	0.11767	0.0762454	0.119406	0.0954926	0.129044	0.352382	0.344071	0.325971	0.329804	0.365148	0.364637	0.561039	0.544332	0.646502	0.635869	0.681596	0.747828	0.246995	0.239946	0.203195	0.250831	0.236676	0.248001	0.371151	0.242798	0.280216	0.297802	0.228472	0.307725	0.338555	0.286493	0.290598	0.295185	0.291447	0.352821	0.315269	0.335	0.312691	-0.087577	0.0118448	0.0994219
R.n[305.21]IFIAQPAWVLR.K	sp#O75165#DJC13_HUMAN	1616.97	0.110109	0.134768	0.129671	0.147594	0.127867	0.150928	0.524064	0.465682	0.651584	0.416167	0.386584	0.448059	NA	NA	NA	NA	NA	NA	0.232023	0.216378	0.233992	0.212239	0.265057	0.210048	NA	NA	NA	NA	NA	NA	NA	NA	NA	NA	NA	NA	0.293143	0.264502	0.286157	0.148327	0.0347993	-0.113527
K.n[305.21]SGGLPLVLSMLTR.N	sp#Q93008#USP9X_HUMAN	1646.97	0.110152	0.132145	0.136363	0.117757	0.134345	0.141341	0.231112	0.276604	0.235233	0.228746	0.195153	0.226922	NA	NA	NA	NA	NA	NA	0.294491	0.330641	0.326157	0.306929	0.309503	0.301979	NA	NA	NA	NA	NA	NA	NA	NA	NA	NA	NA	NA	0.223227	0.214613	0.234756	0.0567749	-0.0726485	-0.129423
R.n[305.21]SM[147.04]ASGGGVPTDEEQATGLER.E	sp#P10606#COX5B_HUMAN	2311.09	0.11063	0.0837634	0.114755	0.135428	0.161307	0.127294	NA	NA	NA	NA	NA	NA	NA	NA	NA	NA	NA	NA	NA	NA	NA	NA	NA	NA	NA	NA	NA	NA	NA	NA	NA	NA	NA	NA	NA	NA	0.0971966	0.125092	0.1443	-0.36401	-0.570098	-0.206088
R.n[305.21]LMEPIYLVEIQC[149.00]PEQVVGGIYGVLNR.K	sp#P13639#EF2_HUMAN	3281.72	0.110664	0.12413	0.113597	0.0993761	0.140644	0.153347	0.277723	0.159902	0.187289	0.288796	0.321229	0.216151	0.101064	0.0803044	0.134707	0.122155	0.0893842	0.11548	NA	NA	NA	NA	NA	NA	0.402342	0.213691	0.258837	0.364175	0.21515	0.308104	NA	NA	NA	NA	NA	NA	0.198844	0.184809	0.191127	0.105602	0.0571057	-0.0484962
R.n[305.21]VLFPLGLGHAAEYVRPR.V	sp#Q9Y2Z9#COQ6_HUMAN	2198.26	0.111601	0.0829736	0.0863445	0.0813634	0.081615	0.0690993	NA	NA	NA	NA	NA	NA	NA	NA	NA	NA	NA	NA	NA	NA	NA	NA	NA	NA	NA	NA	NA	NA	NA	NA	NA	NA	NA	NA	NA	NA	0.0972874	0.083854	0.0753571	0.214373	0.368508	0.154135
R.n[305.21]VLC[149.00]LAGFR.Q	sp#Q8WZ82#OVCA2_HUMAN	1227.68	0.11189	0.152713	0.18859	0.155023	0.154686	0.167118	NA	NA	NA	NA	NA	NA	3.59455	3.83922	3.53506	3.22239	3.77659	2.70736	1.70728	1.84233	1.97318	1.73024	1.83081	1.70008	NA	NA	NA	NA	NA	NA	NA	NA	NA	NA	NA	NA	1.78758	1.72641	1.8842	0.0502318	-0.0759447	-0.126177
R.n[305.21]SASLC[149.00]AATLAAVLQR.L	sp#P52789#HXK2_HUMAN	1823.99	0.112042	0.101456	0.125927	0.0544065	0.0789183	0.131772	NA	NA	NA	NA	NA	NA	0.241264	0.263186	0.164412	0.235151	0.255391	0.161962	0.200894	0.157485	0.239918	0.199447	0.232795	0.246616	NA	NA	NA	NA	NA	NA	0.941806	0.715802	0.776883	0.888155	0.754887	0.878237	0.339683	0.338778	0.341391	0.00385082	-0.00723509	-0.0110859
R.n[305.21]LQLETEIEALK[432.30]EELLFMK[432.30].K	sp#P05783#K1C18_HUMAN	3088.79	0.112091	0.10182	0.112962	0.120395	0.110567	0.114186	0.480028	0.696742	0.604297	0.755769	0.657645	0.630171	0.410119	0.37229	0.492898	0.428787	0.418823	0.500466	0.280822	0.195205	0.312058	0.357165	0.226128	0.403726	0.433495	0.296762	0.417656	0.59735	0.297476	0.347187	NA	NA	NA	NA	NA	NA	0.417989	0.371498	0.339022	0.170111	0.302088	0.131977
R.n[305.21]LTLADC[149.00]SLLPK[432.30].L	sp#O95833#CLIC3_HUMAN	1827.05	0.112678	0.293424	0.171278	0.134515	0.342711	0.315245	1.34304	1.37733	0.838449	1.56767	1.48694	1.34541	1.20975	1.13209	1.43152	1.14544	1.00836	1.52862	0.563861	0.417697	0.621734	0.531478	0.515562	0.384781	3.25921	1.76757	2.86259	2.9435	1.37746	2.52033	2.44186	1.57687	2.83442	3.05	2.9906	1.71322	1.51941	1.26476	1.31227	0.26465	0.211444	-0.053206
R.n[305.21]DVYEDELVPVFEAVGR.L	sp#A0AV96#RBM47_HUMAN	2140.1	0.112683	0.240494	0.142941	0.151919	0.105588	0.0997584	0.302366	0.442525	0.391612	0.441073	0.494124	0.483816	0.374329	0.39597	0.375376	0.371227	0.332759	0.414333	0.705306	0.826038	0.707753	0.743267	0.639627	0.643467	0.492429	0.433778	0.550897	0.520776	0.568148	0.46891	0.661508	0.669881	0.585969	0.644459	0.614453	0.549967	0.473799	0.458705	0.459123	0.0467073	0.0453938	-0.00131347
R.n[305.21]DPDEPVLLEEPVVLALAEK[432.30].Y	sp#P14550#AK1A1_HUMAN	2683.51	0.112787	0.192472	0.162799	0.154192	0.192484	0.0953467	0.305832	0.352029	0.21645	0.335667	0.315576	0.333223	0.262061	0.266333	0.328131	0.171998	0.308506	0.369919	0.135225	0.192498	0.156998	0.172104	0.15718	0.171883	0.199489	0.158672	0.211384	0.212503	0.219149	0.184747	0.164728	0.136726	0.176581	0.202596	0.181141	0.129028	0.207473	0.223945	0.205119	-0.110226	0.0164621	0.126688
K.n[305.21]EAELDVNEELDK[432.30]K[432.30].Y	sp#P43034#LIS1_HUMAN	2443.36	0.112817	0.158212	0.128744	0.17289	0.121827	0.0963231	NA	NA	NA	NA	NA	NA	2.00528	1.41334	2.20131	2.46177	1.73782	2.29768	NA	NA	NA	NA	NA	NA	0.3388	0.181366	0.302701	0.28163	0.209736	0.241026	NA	NA	NA	NA	NA	NA	0.91974	0.797982	0.692822	0.20487	0.408741	0.203871
R.n[305.21]IALGGLLFPASNLR.L	sp#P04278#SHBG_HUMAN	1745.05	0.112834	0.109595	0.151624	0.138218	0.080787	0.0915493	NA	NA	NA	NA	NA	NA	NA	NA	NA	NA	NA	NA	0.0950242	0.0877298	0.121619	0.104314	0.129901	0.119605	NA	NA	NA	NA	NA	NA	NA	NA	NA	NA	NA	NA	0.112091	0.134837	0.0887726	-0.26655	0.336479	0.603029
K.n[305.21]VSLVLAPALAAC[149.00]GC[149.00]K[432.30].V	sp#P19971#TYPH_HUMAN	2115.15	0.112879	0.135339	0.139251	0.0676435	0.119599	0.171505	NA	NA	NA	NA	NA	NA	0.777344	0.487729	0.701905	0.472463	0.887181	0.74754	0.524543	0.37755	0.694049	0.588513	0.405587	0.483399	0.378687	0.332687	0.271754	0.257008	0.352711	0.286592	0.867994	0.752964	0.591381	0.629639	0.577131	0.565623	0.445493	0.451266	0.47906	-0.0185754	-0.104805	-0.0862293
K.n[305.21]AVEDINEHITDAQLEAMTELHDR.T	sp#Q9H2G2#SLK_HUMAN	2953.44	0.113204	0.262154	0.238471	0.177717	0.207624	0.242869	0.38654	0.419231	0.515	0.480494	0.495323	0.468482	0.752129	0.748094	0.705209	0.917912	0.875739	0.961535	0.691108	0.871402	0.751875	0.778601	0.594594	0.687118	1.14442	0.917096	0.950069	0.897637	0.668373	0.9761	0.421216	0.344856	0.350543	0.280557	0.314715	0.258419	0.583605	0.559716	0.595548	0.0602974	-0.0292274	-0.0895248
R.n[305.21]GQEEQPTHQAPAEAAPESVGEAETAEAMGSAR.G	sp#Q0VD83#APOBR_HUMAN	3539.64	0.113269	0.0989177	0.0765743	0.148208	0.104839	0.0842971	NA	NA	NA	NA	NA	NA	NA	NA	NA	NA	NA	NA	NA	NA	NA	NA	NA	NA	NA	NA	NA	NA	NA	NA	NA	NA	NA	NA	NA	NA	0.106094	0.112391	0.094568	-0.083192	0.165913	0.249105
R.n[305.21]IHSVLQGFIPLFQK[432.30].F	sp#Q8WWA1#TMM40_HUMAN	2234.34	0.113539	0.17409	0.133305	0.149904	0.179099	0.125357	0.535354	0.57927	0.464683	0.682159	0.594141	1.19186	0.221639	0.204834	0.186304	0.21395	0.282249	0.309479	0.42212	0.420674	0.419975	0.348694	0.384291	0.647334	NA	NA	NA	NA	NA	NA	0.666715	1.22294	0.591921	0.639067	0.725036	0.814893	0.383438	0.523249	0.4578	-0.448504	-0.255724	0.19278
R.n[305.21]SLPISLVFLVPVR.L	sp#P11215#ITAM_HUMAN	1743.1	0.113699	0.14201	0.145389	0.209916	0.142785	0.193579	0.482304	0.460702	0.756274	0.496834	0.467002	0.49218	0.596442	0.725237	0.526184	0.868678	0.829095	0.499285	0.403561	0.321074	0.343711	0.33081	0.535165	0.296066	0.412415	0.461438	0.289192	0.375677	0.561313	0.331989	1.65209	1.18995	1.19544	1.25758	0.914956	1.76483	0.558007	0.587266	0.586798	-0.0737289	-0.0725801	0.00114883
K.n[305.21]DLGADIILDMATLTGAQGIATGK[432.30].Y	sp#Q8NDH3#PEPL1_HUMAN	2852.58	0.114369	0.109186	0.0920296	0.0869937	0.0841717	0.0966406	0.267656	0.314058	0.286872	0.305265	0.387787	0.320517	0.269611	0.240979	0.240826	0.274713	0.269332	0.242745	NA	NA	NA	NA	NA	NA	NA	NA	NA	NA	NA	NA	0.44723	0.398796	0.433652	0.41153	0.491139	0.482557	0.272052	0.296637	0.264893	-0.124819	0.0384733	0.163293
R.n[305.21]AGMTSSPDATTGQTFG.-	sp#Q9UQR1#ZN148_HUMAN	1831.86	0.114567	0.220055	0.153311	0.117882	0.126796	0.148517	NA	NA	NA	NA	NA	NA	NA	NA	NA	NA	NA	NA	NA	NA	NA	NA	NA	NA	NA	NA	NA	NA	NA	NA	NA	NA	NA	NA	NA	NA	0.167311	0.135597	0.137656	0.303209	0.28146	-0.021749
R.n[305.21]HLQIEIEGLIDQMIDK[432.30].T	sp#O60610#DIAP1_HUMAN	2502.4	0.114934	0.195513	0.182898	0.175539	0.167758	0.170534	0.329643	0.334416	0.308943	0.366483	0.423657	0.361297	0.370434	0.288034	0.3863	0.413568	0.275384	0.441612	NA	NA	NA	NA	NA	NA	NA	NA	NA	NA	NA	NA	0.501121	0.245637	0.394571	0.465602	0.458157	0.286608	0.330739	0.325644	0.300947	0.0223982	0.136184	0.113786
R.n[305.21]FTEQVEAAVEALSSDPAQPMDENEFIDASR.L	sp#P35221#CTNA1_HUMAN	3599.69	0.114977	0.121271	0.103115	0.115032	0.112969	0.0975429	0.0817835	0.0981109	0.0682374	0.0649542	0.0632604	0.0763403	0.158375	0.220014	0.187158	0.136318	0.127027	0.145768	0.0805327	0.0649723	0.0697278	0.0645228	0.0666223	0.0428918	0.0649909	0.0559467	0.0779541	0.0854414	0.0675407	0.0819763	0.132183	0.115678	0.115248	0.118371	0.116943	0.0746384	0.102015	0.0900963	0.106925	0.179241	-0.0678163	-0.247057
R.n[305.21]IIPAIWFR.Y	sp#Q969X5#ERGI1_HUMAN	1318.81	0.115069	0.135973	0.155795	0.117837	0.128376	0.134829	NA	NA	NA	NA	NA	NA	NA	NA	NA	NA	NA	NA	NA	NA	NA	NA	NA	NA	NA	NA	NA	NA	NA	NA	NA	NA	NA	NA	NA	NA	0.125521	0.136816	0.131603	-0.12431	-0.0682638	0.0560466
K.n[305.21]DDNPNLPR.L	sp#P02768#ALBU_HUMAN	1243.65	0.115511	0.0580494	0.126428	0.0931571	0.0666275	0.129341	7.02046	4.86686	10.3241	3.63283	4.89302	9.52404	NA	NA	NA	NA	NA	NA	NA	NA	NA	NA	NA	NA	NA	NA	NA	NA	NA	NA	NA	NA	NA	NA	NA	NA	3.53261	3.65916	3.02082	-0.0507779	0.225794	0.276571
R.n[305.21]SGGGGGGGGC[149.00]GGGGGVSSLR.L	sp#P13645#K1C10_HUMAN	1841.84	0.115715	0.137735	0.177441	0.148549	0.16879	0.11889	1.65627	2.14448	2.00003	1.96034	2.17278	1.84138	0.669333	0.569233	0.653078	0.706977	0.775288	0.550396	0.99556	0.850934	0.971176	0.930401	1.07073	0.946375	0.636837	0.489167	0.675339	0.644819	0.604423	0.584224	0.186504	0.161477	0.172774	0.166158	0.133938	0.13279	0.761212	0.761527	0.720623	-0.000596572	0.0790541	0.0796506
R.n[305.21]WLFGINIVLTIM[147.04]TGAFIVIPELIAGQPFGSTAR.K	sp#Q7Z5M5#TMC3_HUMAN	3865.15	0.115747	0.116353	0.118673	0.132418	0.101112	0.14172	NA	NA	NA	NA	NA	NA	NA	NA	NA	NA	NA	NA	NA	NA	NA	NA	NA	NA	NA	NA	NA	NA	NA	NA	NA	NA	NA	NA	NA	NA	0.11605	0.125545	0.121416	-0.113463	-0.0652119	0.0482512
R.n[305.21]K[432.30]HEAFESDLAAHQDR.V	sp#O43707#ACTN4_HUMAN,sp#P12814#ACTN1_HUMAN,sp#P35609#ACTN2_HUMAN	2361.23	0.115934	0.146806	0.0956869	0.130543	0.160369	0.136064	5.28011	5.41153	7.67991	8.00484	8.96419	8.6113	2.85213	2.67981	2.28566	2.92421	2.74823	3.0487	1.69282	1.90186	1.85345	2.58287	1.6187	1.78219	1.81617	1.46548	1.82102	2.15218	1.3487	1.9431	NA	NA	NA	NA	NA	NA	2.95669	3.02914	2.33963	-0.0349243	0.337699	0.372623
R.n[305.21]FSGSGSGTDFTLTISSLEPEDFAVYYC[149.00]QQR.S	sp#P04433#KV309_HUMAN	3654.68	0.116226	0.113159	0.159838	0.130853	0.117565	0.151084	0.351388	0.303556	0.236018	0.32033	0.28116	0.32452	NA	NA	NA	NA	NA	NA	NA	NA	NA	NA	NA	NA	0.0797814	NA	0.0758838	NA	NA	NA	NA	NA	NA	NA	NA	NA	0.172323	0.224093	0.200675	-0.378977	-0.219744	0.159234
K.n[305.21]LGAVFNQVAFPLQYTPR.K	sp#Q15393#SF3B3_HUMAN	2224.23	0.116279	0.115894	0.104389	0.137718	0.13363	0.128786	1.06128	1.10466	0.934092	1.16717	0.859546	1.20993	1.81677	1.24481	1.2791	0.900077	1.00918	1.11174	0.232353	0.241777	0.256369	0.237779	0.257003	0.243971	NA	NA	NA	NA	NA	NA	1.33846	1.82667	1.19992	1.31482	1.15089	1.2957	0.75215	0.738008	0.912919	0.0273845	-0.279467	-0.306852
R.n[305.21]GYIPIYTPFFMR.K	sp#P49591#SYSC_HUMAN	1807.96	0.116403	0.138931	0.134914	0.116287	0.146773	0.153505	0.505655	0.440637	0.376715	0.510769	0.427917	0.33077	0.60898	0.581907	0.534409	0.708658	0.756324	0.729185	0.405378	0.390533	0.413901	0.457342	0.35312	0.400976	0.597606	0.53722	0.603272	0.575576	0.568369	0.572214	0.618831	0.539624	0.805191	0.827078	0.849261	0.599006	0.505687	0.486529	0.460554	0.0557208	0.134875	0.0791545
K.n[305.21]EAESYQGEEELVSQTDVK[432.30].T	sp#Q92851#CASPA_HUMAN	2648.33	0.116808	0.159083	0.112852	0.146069	0.155942	0.14577	NA	NA	NA	NA	NA	NA	NA	NA	NA	NA	NA	NA	NA	NA	NA	NA	NA	NA	NA	NA	NA	NA	NA	NA	NA	NA	NA	NA	NA	NA	0.137946	0.12946	0.150856	0.0915912	-0.129069	-0.22066
R.n[305.21]TQTSDPAMLPTMIGLLAEAGVR.L	sp#O43175#SERA_HUMAN	2575.37	0.116874	0.133746	0.109592	0.105801	0.105418	0.113596	0.322057	0.356978	0.304588	0.332939	0.356617	0.357547	0.168878	0.233675	0.1913	0.177583	0.255033	0.179462	NA	NA	NA	NA	NA	NA	NA	NA	NA	NA	NA	NA	0.282764	0.308935	0.277376	0.277411	0.267887	0.314239	0.226477	0.243272	0.236538	-0.103207	-0.0627042	0.0405026
K.n[305.21]ANSSATETINK[432.30].L	sp#P15924#DESP_HUMAN	1742.96	0.117309	0.114713	0.0946828	0.122437	0.141923	0.113995	2.83683	3.32619	2.85012	2.78423	2.92249	2.99359	NA	NA	NA	NA	NA	NA	0.481658	0.441911	0.441068	0.433315	0.534755	0.464048	NA	NA	NA	NA	NA	NA	0.0881296	0.12759	0.111659	0.110627	0.0915435	0.101452	0.870381	0.915625	0.944778	-0.0731102	-0.118329	-0.0452185
R.n[305.21]AQVTELEDELTAAEDAK[432.30].L	sp#Q7Z406#MYH14_HUMAN	2440.28	0.117519	0.148194	0.156707	0.165609	0.148458	0.147785	0.0746084	0.0854575	0.0737923	0.10609	0.108662	0.0687259	0.361626	0.31839	0.403922	0.369305	0.283338	0.418286	0.493291	0.463507	0.446501	0.487485	0.355822	0.374039	0.568627	0.56471	0.534634	0.561143	0.656634	0.509936	0.540485	0.410459	0.530479	0.621465	0.560307	0.443124	0.366711	0.341766	0.348117	0.101634	0.0750705	-0.0265635
R.n[305.21]GEVPAVWLLDAGIITQETLEALAQGTQSPAQVAEQPAVK[432.30].A	sp#P58107#EPIPL_HUMAN	4636.52	0.117684	0.16689	0.111095	0.186918	0.188012	0.199926	0.222765	0.14502	NA	0.171925	0.332104	0.180223	NA	NA	NA	NA	NA	NA	NA	NA	NA	NA	NA	NA	NA	NA	NA	NA	NA	NA	0.222693	0.127821	0.175666	0.176127	0.166205	NA	0.161658	0.195309	0.184373	-0.27281	-0.189677	0.0831329
K.n[305.21]YGPADVEDTTGSGATDSK[432.30]DDDDIDLFGSDDEEESEEAK[432.30]R.L	sp#P24534#EF1B_HUMAN	5092.33	0.117849	0.149474	0.134155	0.114042	0.136253	0.0975309	NA	NA	NA	NA	NA	NA	NA	NA	NA	NA	NA	NA	NA	NA	NA	NA	NA	NA	NA	NA	NA	NA	NA	NA	NA	NA	NA	NA	NA	NA	0.133661	0.124098	0.116892	0.107097	0.193408	0.0863107
K.n[305.21]LATTALYFTYSALEEEMER.N	sp#P30519#HMOX2_HUMAN	2541.26	0.117908	0.149687	0.0958648	0.171939	0.136771	NA	0.251218	0.247119	0.197468	0.206479	0.207639	0.256288	0.457015	0.467221	0.413903	0.351032	0.438628	0.420163	NA	NA	NA	NA	NA	NA	0.196746	0.184134	0.174338	0.191067	0.172277	0.153982	0.297116	0.429732	0.247136	0.297193	0.276194	0.339432	0.234621	0.253241	0.296341	-0.110176	-0.336927	-0.226751
K.n[305.21]LITWSPVC[149.00]R.N	sp#P07203#GPX1_HUMAN	1423.76	0.117994	0.0965257	0.103631	NA	0.0723712	0.069134	NA	NA	NA	NA	NA	NA	NA	NA	NA	NA	NA	NA	NA	NA	NA	NA	NA	NA	NA	NA	NA	NA	NA	NA	1.19442	2.03343	1.24674	1.25748	1.37656	1.36493	0.679685	0.948374	0.842337	-0.480589	-0.30953	0.171058
R.n[305.21]VEAEDVGVYYC[149.00]MQGLQTPQTFGQGTK[432.30].V	sp#P06309#KV205_HUMAN	3502.7	0.118215	0.0643835	0.160815	0.172083	0.142729	0.0771662	NA	NA	NA	NA	NA	NA	NA	NA	NA	NA	NA	NA	NA	NA	NA	NA	NA	NA	NA	NA	NA	NA	NA	NA	NA	NA	NA	NA	NA	NA	0.0912991	0.166449	0.109948	-0.866407	-0.268144	0.598263
K.n[305.21]M[147.04]TLGM[147.04]IWTIILR.F	sp#O43707#ACTN4_HUMAN,sp#P12814#ACTN1_HUMAN,sp#P35609#ACTN2_HUMAN,sp#Q08043#ACTN3_HUMAN	1783	0.11835	0.0774178	0.0935371	0.0845894	0.0723369	0.0837274	NA	NA	NA	NA	NA	NA	NA	NA	NA	NA	NA	NA	0.131036	0.142153	0.134807	0.165179	0.16628	0.139122	NA	NA	NA	NA	NA	NA	NA	NA	NA	NA	NA	NA	0.123938	0.120882	0.107313	0.0360226	0.207792	0.171769
K.n[305.21]GLC[149.00]FLFGSNLR.Q	sp#P11215#ITAM_HUMAN	1575.82	0.118381	0.0928382	0.110959	0.195998	0.0712171	0.169437	NA	NA	NA	NA	NA	NA	0.534319	0.677533	0.429696	1.15881	0.840343	0.51293	0.363449	0.303558	0.352289	0.332655	0.663897	0.355132	0.411419	0.576269	0.430108	0.415441	0.476843	0.430207	1.34041	0.964876	0.881721	0.978203	0.62929	1.49949	0.519014	0.571509	0.541249	-0.139002	-0.060518	0.0784841
K.n[305.21]M[147.04]AEDEAETIGNLIEEC[149.00]GGLEK[432.30].L	sp#O00629#IMA3_HUMAN	2920.4	0.118399	0.143648	0.0756931	0.0997487	0.161925	0.120535	NA	NA	NA	NA	NA	NA	NA	NA	NA	NA	NA	NA	NA	NA	NA	NA	NA	NA	NA	NA	NA	NA	NA	NA	NA	NA	NA	NA	NA	NA	0.131023	0.0877209	0.14123	0.578832	-0.108226	-0.687058
R.n[305.21]C[149.00]FNTLTNSFQPSLLGR.K	sp#P55265#DSRAD_HUMAN	2147.08	0.11857	0.158812	0.162948	0.149894	0.175306	0.182829	NA	NA	NA	NA	NA	NA	NA	NA	NA	NA	NA	NA	NA	NA	NA	NA	NA	NA	NA	NA	NA	NA	NA	NA	NA	NA	NA	NA	NA	NA	0.138691	0.156421	0.179068	-0.17356	-0.368632	-0.195072
K.n[305.21]EISFDTM[147.04]QQELQIGADDVEAFVIDAVR.T	sp#Q7L2H7#EIF3M_HUMAN	3358.65	0.118873	0.0641626	0.104452	0.103823	0.0905105	0.0865566	NA	NA	NA	NA	NA	NA	NA	NA	NA	NA	NA	NA	NA	NA	NA	NA	NA	NA	NA	NA	NA	NA	NA	NA	NA	NA	NA	NA	NA	NA	0.0915178	0.104138	0.0885335	-0.186368	0.0478292	0.234197
R.n[305.21]FHVEEEGK[432.30].G	sp#P00558#PGK1_HUMAN,sp#P07205#PGK2_HUMAN	1581.86	0.119314	0.142713	0.185884	0.146344	0.169044	0.184808	1.2664	1.63471	2.37261	1.77286	1.91148	1.42433	2.24674	2.16771	2.13474	3.30498	2.30369	2.43736	2.10689	1.80231	1.95641	2.14163	1.93649	1.60819	NA	NA	NA	NA	NA	NA	NA	NA	NA	NA	NA	NA	1.74316	1.49422	1.44733	0.222309	0.268313	0.0460041
R.n[305.21]GTNPSAWVGSVEILLSYLR.T	sp#P22735#TGM1_HUMAN	2365.29	0.119648	0.116175	0.12495	0.163678	0.11793	0.1165	0.286608	0.257845	0.296384	0.315317	0.359985	0.32374	0.0976753	0.0656807	0.111721	0.142773	0.122339	0.103787	0.29447	0.258541	0.253831	0.356826	0.280093	0.284028	0.341706	0.172821	0.244174	0.270767	0.152952	0.171939	0.311179	0.356873	0.323123	0.369343	0.363298	0.325948	0.24334	0.231395	0.223152	0.0726177	0.124943	0.0523257
R.n[305.21]MDVTDK[432.30].Y	sp#Q08188#TGM3_HUMAN	1315.73	0.119818	0.138832	0.105659	0.126404	0.177307	0.10888	9.77428	8.69567	7.71718	12.3646	14.8701	12.5753	NA	NA	NA	NA	NA	NA	NA	NA	NA	NA	NA	NA	NA	NA	NA	NA	NA	NA	NA	NA	NA	NA	NA	NA	5.0851	6.91936	4.68903	-0.444363	0.116985	0.561348
K.n[305.21]ELQLEYLLGAFESLGK[432.30].A	sp#Q5VYK3#ECM29_HUMAN	2417.37	0.119907	0.169183	0.122402	0.163328	0.114105	0.147826	0.382262	0.378579	0.32646	0.423245	0.411292	0.387707	NA	NA	NA	NA	NA	NA	NA	NA	NA	NA	NA	NA	NA	NA	NA	NA	NA	NA	NA	NA	NA	NA	NA	NA	0.259699	0.271182	0.255693	-0.0624222	0.0224274	0.0848496
K.n[305.21]LDNLQQEIDFLTALYQAELSQM[147.04]QTQISETNVILSM[147.04]DNNR.S	sp#P04264#K2C1_HUMAN	4862.39	0.120362	0.141228	0.106629	0.160622	0.166666	0.138103	NA	NA	NA	NA	NA	NA	NA	NA	NA	NA	NA	NA	NA	NA	NA	NA	NA	NA	NA	NA	NA	NA	NA	NA	NA	NA	NA	NA	NA	NA	0.130795	0.133625	0.152385	-0.0308856	-0.22041	-0.189524
R.n[305.21]IAQWLEVVPEQGIVDLSFQLAPEAM[147.04]LGTYTVAVAEGK[432.30].T	sp#A8K2U0#A2ML1_HUMAN	4596.46	0.12087	0.179497	0.151036	0.134594	0.132325	0.115881	NA	NA	NA	NA	NA	NA	NA	NA	NA	NA	NA	NA	NA	NA	NA	NA	NA	NA	NA	NA	NA	NA	NA	NA	NA	NA	NA	NA	NA	NA	0.150184	0.142815	0.124103	0.0725838	0.275186	0.202602
K.n[305.21]VIPPAGQTEDAEPISEPEK[432.30]VETGSEPGDTEPLELGGPGAEPEQK[432.30].E	sp#Q9Y4L1#HYOU1_HUMAN	5422.76	0.121147	0.18177	0.204334	0.136125	0.177509	0.16536	NA	NA	NA	NA	NA	NA	NA	NA	NA	NA	NA	NA	NA	NA	NA	NA	NA	NA	NA	NA	NA	NA	NA	NA	NA	NA	NA	NA	NA	NA	0.151459	0.170229	0.171434	-0.168555	-0.178733	-0.0101782
R.n[305.21]AIENIDTLTNLESLFLGK[432.30].N	sp#Q15435#PP1R7_HUMAN	2598.47	0.122228	0.139599	0.114755	0.172098	0.141152	0.160877	0.435862	0.487606	0.432328	0.627183	0.539039	0.583703	0.398163	0.310025	0.397057	0.410641	0.327007	0.386274	0.662361	0.672547	0.693285	0.770618	0.555902	0.756482	0.198166	0.133941	0.148687	0.157773	0.335749	0.156745	0.484367	0.412281	0.487677	0.487645	0.476626	0.496285	0.406227	0.408389	0.374779	-0.0076581	0.116245	0.123903
R.n[305.21]GFLFGPSLAQELGLGC[149.00]VLIR.K	sp#P07741#APT_HUMAN	2439.33	0.122562	0.155779	0.125447	0.156021	0.140633	0.102255	0.26324	0.192193	0.283058	0.177185	0.210086	0.232115	0.419454	0.296797	0.489555	0.532498	0.378204	0.43387	0.206417	0.214406	0.177198	0.253462	0.217584	0.200934	NA	NA	NA	NA	NA	NA	NA	NA	NA	NA	NA	NA	0.273912	0.244282	0.229424	0.165163	0.255695	0.0905314
K.n[305.21]EVPGLVHQPR.A	sp#Q9H246#CA021_HUMAN	1434.83	0.122767	0.118499	0.0933536	0.133388	0.167059	0.16467	NA	NA	NA	NA	NA	NA	NA	NA	NA	NA	NA	NA	NA	NA	NA	NA	NA	NA	NA	NA	NA	NA	NA	NA	NA	NA	NA	NA	NA	NA	0.120633	0.113371	0.165865	0.0895728	-0.459384	-0.548957
R.n[305.21]DVEDEILWVGER.M	sp#Q01082#SPTB2_HUMAN	1762.9	0.123109	0.148307	0.131001	0.133783	0.0881044	0.132248	0.661924	0.572614	0.975453	0.676053	0.709781	0.622085	0.274134	0.284626	0.25797	0.439049	0.306353	0.294615	0.655569	0.729457	0.685301	0.726029	0.789798	0.573121	0.22115	0.196895	0.256232	0.223132	0.217899	0.172335	0.0933616	0.0742346	0.0822493	0.0764848	0.0594022	NA	0.389114	0.364561	0.332026	0.0940326	0.228896	0.134864
R.n[305.21]ASITPGTILIILTGR.H	sp#Q02878#RL6_HUMAN	1829.13	0.123118	0.157648	0.157314	0.142659	0.16432	0.190133	0.668893	0.591973	0.514231	0.697458	0.737129	0.60894	0.9169	0.981587	1.05314	0.945141	1.01777	1.14993	0.859071	0.778053	0.758459	0.897522	0.594309	0.674884	0.829024	0.440595	0.705288	0.722073	0.403876	0.56868	4.2339	3.36568	5.98176	5.11683	5.863	4.36149	1.47272	1.35667	1.16834	0.11842	0.334019	0.2156
K.n[305.21]AEVQNLGGELVVSGVDSAMSLIQAAK[432.30].N	sp#P35221#CTNA1_HUMAN	3193.75	0.123314	0.113285	0.116721	0.141468	0.128977	0.122774	0.437126	0.44362	0.351023	0.48058	0.509406	0.459594	0.396574	0.298574	0.388609	0.277389	0.359384	0.403795	0.0368272	0.0409774	0.0425173	0.0923287	0.0433635	0.038757	0.324845	0.243584	0.279659	0.312721	0.212565	0.280408	0.328705	0.252053	0.311586	0.303789	0.332011	0.35279	0.2564	0.270855	0.254553	-0.0791254	0.01043	0.0895554
K.n[305.21]VGC[149.00]LQLINALITPAEELDFR.V	sp#O60610#DIAP1_HUMAN	2564.36	0.124601	0.12134	0.169874	0.177602	0.186462	0.201817	NA	NA	NA	NA	NA	NA	NA	NA	NA	NA	NA	NA	NA	NA	NA	NA	NA	NA	NA	NA	NA	NA	NA	NA	0.352158	0.399799	0.341267	0.334933	0.351278	0.260382	0.230535	0.239784	0.285059	-0.0567492	-0.306273	-0.249524
R.n[305.21]DPQELLEGGNQGEGDPQAEGR.R	sp#P49593#PPM1F_HUMAN	2499.18	0.124738	0.114712	0.115983	0.161908	0.171723	0.116579	NA	NA	NA	NA	NA	NA	NA	NA	NA	NA	NA	NA	NA	NA	NA	NA	NA	NA	0.0741147	NA	0.0643718	0.0635865	0.0977202	0.0623714	0.0628981	0.0444347	0.0340115	0.0493834	0.0481403	0.0839127	0.075134	0.0950059	0.0939501	-0.338552	-0.322429	0.0161231
R.n[305.21]FGIAVLGYLNR.N	sp#P17301#ITA2_HUMAN	1525.89	0.124962	0.143685	0.153706	0.137798	0.0999727	0.137944	NA	NA	NA	NA	NA	NA	NA	NA	NA	NA	NA	NA	0.350866	0.428238	0.433164	0.385151	0.401426	0.310779	NA	NA	NA	NA	NA	NA	NA	NA	NA	NA	NA	NA	0.271741	0.250927	0.254255	0.114962	0.0959541	-0.0190074
R.n[305.21]DLELLIQTATR.D	sp#Q02818#NUCB1_HUMAN	1575.91	0.125189	0.22067	0.12025	NA	0.131221	0.20749	NA	NA	NA	NA	NA	NA	NA	NA	NA	NA	NA	NA	NA	NA	NA	NA	NA	NA	NA	NA	NA	NA	NA	NA	NA	NA	NA	NA	NA	NA	0.17293	0.12025	0.169355	0.524145	0.030135	-0.49401
K.n[305.21]AHFSISNSAED.P	sp#P04745#AMY1_HUMAN	1480.71	0.1253	0.118171	0.129069	0.165319	0.137738	0.110529	NA	NA	NA	NA	NA	NA	NA	NA	NA	NA	NA	NA	NA	NA	NA	NA	NA	NA	NA	NA	NA	NA	NA	NA	NA	NA	NA	NA	NA	NA	0.121735	0.147194	0.124133	-0.273971	-0.0281413	0.245829
K.n[305.21]ESEPLPQLEEETEEALASNLYSAPTSC[149.00]QGR.C	sp#P21128#ENDOU_HUMAN	3627.69	0.125317	0.10622	0.14364	0.0857597	0.0976956	0.0952387	0.128231	0.0572993	0.100753	0.0889837	0.0866004	0.103677	0.0731435	0.0871863	0.111232	0.0801831	0.095656	0.0938904	0.0664784	0.0601392	0.0573054	0.0608435	0.0454276	0.056079	0.0466218	0.0486706	0.0508477	0.0607521	NA	0.070337	0.118411	0.0688902	0.0877821	0.087453	0.086227	0.0556448	0.0848061	0.0839035	0.0790005	0.0154377	0.102307	0.0868691
K.n[305.21]FPVFNMSYNPAENAVLLC[149.00]TR.A	sp#P53621#COPA_HUMAN	2635.29	0.12567	0.144871	0.161079	0.140246	0.157236	0.12021	0.66442	0.505721	0.373753	0.464448	0.471199	0.448052	0.21885	0.393702	0.253497	0.199887	0.236117	0.208174	0.710136	1.26883	0.774654	0.614756	0.644729	0.591049	NA	NA	NA	NA	NA	NA	0.804772	0.909012	0.599258	0.674017	0.730457	0.93836	0.422481	0.456946	0.575289	-0.113138	-0.4454	-0.332262
R.n[305.21]SASYK[432.30]PVFVTEITDDLHFYVQDVETGTQLEK[432.30].L	sp#Q7KZF4#SND1_HUMAN	4471.36	0.12625	0.138251	0.137002	0.138988	0.145773	0.234227	NA	NA	NA	NA	NA	NA	NA	NA	NA	NA	NA	NA	NA	NA	NA	NA	NA	NA	NA	NA	NA	NA	NA	NA	NA	NA	NA	NA	NA	NA	0.13225	0.137995	0.19	-0.061345	-0.522729	-0.461384
R.n[305.21]AAM[147.04]VGMLANFLGFR.L	sp#P01019#ANGT_HUMAN	1816.96	0.126303	0.116234	0.123122	0.118685	0.124679	0.10643	NA	NA	NA	NA	NA	NA	NA	NA	NA	NA	NA	NA	NA	NA	NA	NA	NA	NA	NA	NA	NA	NA	NA	NA	NA	NA	NA	NA	NA	NA	0.121268	0.120904	0.115555	0.00434277	0.0696282	0.0652854
K.n[305.21]K[432.30]VEEVLEEEEEEYVVEK[432.30].V	sp#P83916#CBX1_HUMAN	3020.62	0.12641	0.100297	0.0782566	0.187095	0.113669	0.130417	NA	NA	NA	NA	NA	NA	NA	NA	NA	NA	NA	NA	0.225426	0.215686	0.233301	0.284937	0.239232	0.197984	NA	NA	NA	NA	NA	NA	NA	NA	NA	NA	NA	NA	0.186237	0.175642	0.171299	0.0844991	0.120616	0.0361168
K.n[305.21]TEEEGVGC[149.00]GGAGRR.G	sp#Q13111#CAF1A_HUMAN	1726.8	0.126547	0.0853977	0.110561	0.135107	0.116726	0.123168	NA	NA	NA	NA	NA	NA	NA	NA	NA	NA	NA	NA	NA	NA	NA	NA	NA	NA	NA	NA	NA	NA	NA	NA	NA	NA	NA	NA	NA	NA	0.105972	0.122834	0.119947	-0.213017	-0.178707	0.0343102
K.n[305.21]EEIFGPVMSILSFDTEAEVLER.A	sp#P49189#AL9A1_HUMAN	2814.43	0.126639	0.165305	0.174218	0.161527	0.165914	0.136177	0.339325	0.349967	0.254392	0.304826	0.293052	0.329029	0.25088	0.261676	0.258553	0.24812	0.223316	0.278666	0.498789	0.500577	0.45942	0.594734	0.392012	0.482638	0.293394	0.299256	0.272179	0.26997	0.270042	0.263542	0.187421	0.224613	0.182966	0.165676	0.174989	0.187572	0.275232	0.269217	0.292332	0.0318781	-0.0869626	-0.118841
K.n[305.21]LC[149.00]Y[467.27]VALDFEQEMATAASSSSLEK[432.30].S	sp#P60709#ACTB_HUMAN,sp#P63261#ACTG_HUMAN,sp#Q6S8J3#POTEE_HUMAN	3450.75	0.126785	0.19091	0.21382	0.203963	0.160123	0.18442	0.234553	0.259068	0.280206	0.330072	0.312777	0.37292	0.558172	0.502004	0.570509	0.487123	0.498697	0.553073	0.713395	0.667078	0.664569	0.752148	0.706379	0.865467	0.593218	0.61852	0.570448	0.613837	0.600176	0.596162	0.516971	0.53322	0.507973	0.503263	0.481707	0.596715	0.466487	0.500155	0.461729	-0.100538	0.0147914	0.115329
R.n[305.21]LSFLVSYIASK[432.30].K	sp#P47897#SYQ_HUMAN	1835.1	0.126856	0.19283	0.170309	0.10651	0.15919	0.155057	0.456683	0.431641	0.346157	0.490483	0.493212	0.430675	0.169871	0.21517	0.19044	0.157558	0.262918	0.186877	0.357586	0.431411	0.394996	0.350174	0.505573	0.392168	NA	NA	NA	NA	NA	NA	0.85018	0.999553	0.833348	0.976358	1.71056	0.884402	0.40592	0.51432	0.422634	-0.341471	-0.0582141	0.283257
K.n[305.21]LLSQEEGEYFNVPVPPEGSEANEELR.Q	sp#P05771#KPCB_HUMAN	3235.58	0.12695	0.0931383	0.0826485	0.161226	0.10818	0.151173	NA	NA	NA	NA	NA	NA	NA	NA	NA	NA	NA	NA	NA	NA	NA	NA	NA	NA	NA	NA	NA	NA	NA	NA	NA	NA	NA	NA	NA	NA	0.110044	0.121937	0.129677	-0.148058	-0.236842	-0.0887836
R.n[305.21]GTELDDGIQADSGPINDTDANPR.Y	sp#P55210#CASP7_HUMAN	2674.26	0.127382	0.149352	0.118585	0.12393	0.104957	0.0942989	NA	NA	NA	NA	NA	NA	NA	NA	NA	NA	NA	NA	NA	NA	NA	NA	NA	NA	0.0351403	NA	0.0274814	0.0449701	0.034643	0.0598962	0.0902663	0.0578074	0.0810539	0.132676	0.100892	0.0687689	0.0938193	0.0844524	0.076494	0.151747	0.294539	0.142792
R.n[305.21]AFALWSAVTPLTFTR.V	sp#P14780#MMP9_HUMAN	1984.11	0.127661	0.100614	0.106579	0.164191	0.0779391	0.138081	0.581115	0.49828	1.06316	0.48393	0.592583	0.582607	0.415131	0.490353	0.351087	0.968936	0.637516	0.348929	0.343922	0.339921	0.301834	0.343318	0.621247	0.297675	0.576704	0.835179	0.552257	0.604695	0.903443	0.578731	0.99638	0.78428	0.70519	0.657953	0.61566	1.02653	0.52172	0.539641	0.50644	-0.0487255	0.0428823	0.0916078
K.n[305.21]VC[149.00]NFLASQVPFPSR.L	sp#Q99714#HCD2_HUMAN	1913.98	0.128223	0.215835	0.180327	0.168048	0.168402	0.14548	0.762396	0.756647	0.623811	0.570109	0.448285	1.24446	0.65359	0.782572	0.659594	0.627827	0.81519	0.477686	0.323964	0.327843	0.407485	0.274787	0.360913	0.4084	0.401192	0.561903	0.643852	0.491949	0.633369	0.502808	1.12178	1.24208	0.906973	1.04832	1.01549	1.00775	0.549897	0.605227	0.603987	-0.138315	-0.135357	0.00295844
R.n[305.21]LLPPLLQIVC[149.00]K[432.30].G	sp#Q8TEX9#IPO4_HUMAN	1890.17	0.128909	0.302121	0.271962	0.187925	0.228217	0.172851	0.487665	0.343389	0.299601	0.345791	0.303351	0.297514	NA	NA	NA	NA	NA	NA	0.0730371	0.052657	0.0523564	0.0676456	0.0476309	0.0475436	NA	NA	NA	NA	NA	NA	0.742034	0.603543	0.653654	0.791175	0.730999	0.514005	0.330157	0.300116	0.337924	0.137628	-0.0335497	-0.171178
R.n[305.21]QSPINLQR.T	sp#P23280#CAH6_HUMAN	1258.73	0.129016	0.0849087	0.107397	0.0882196	0.137352	0.0925922	5.12167	5.45881	2.93691	2.94126	2.92425	4.43078	1.40916	1.57965	1.49287	1.39037	1.74123	1.88895	0.695912	0.758089	0.716278	0.698194	0.609159	0.744715	NA	NA	NA	NA	NA	NA	0.122616	0.250036	0.191422	0.158975	0.156295	0.16853	1.07402	1.28595	1.56259	-0.259818	-0.540918	-0.2811
R.n[305.21]WIVNLIR.N	sp#P60228#EIF3E_HUMAN	1216.76	0.129352	0.246503	0.237647	0.175362	0.165642	0.202947	NA	NA	NA	NA	NA	NA	NA	NA	NA	NA	NA	NA	NA	NA	NA	NA	NA	NA	NA	NA	NA	NA	NA	NA	NA	NA	NA	NA	NA	NA	0.187928	0.206504	0.184295	-0.135992	0.0281662	0.164158
K.n[305.21]EYAEDDNIYQQK[432.30].L	sp#Q96FW1#OTUB1_HUMAN	2123.06	0.129424	0.116294	0.0805731	0.0724555	0.066454	0.119705	0.480618	0.53371	0.598639	0.601457	0.733187	0.531354	NA	NA	NA	NA	NA	NA	NA	NA	NA	NA	NA	NA	2.46297	1.5055	2.38712	2.50004	1.66911	2.09386	1.48072	1.69648	1.62481	1.35578	1.70309	1.30569	1.1642	1.02367	1.04327	0.185588	0.158219	-0.027369
K.n[305.21]QDLPNAMNAAEITDK[432.30].L	sp#P84077#ARF1_HUMAN,sp#P61204#ARF3_HUMAN	2238.18	0.129673	0.606775	0.433389	0.501642	0.508385	0.313461	2.58044	2.20267	1.82832	3.62928	3.69751	2.51604	0.701763	0.859714	0.962407	0.97986	0.769002	1.03236	5.15425	4.22837	4.20289	4.03101	2.15486	5.09503	1.96165	1.40824	1.69145	1.82079	1.77811	1.54751	1.44355	1.06993	1.38294	1.40291	1.30179	1.16128	1.88903	1.83238	1.86937	0.0439265	0.0150921	-0.0288344
K.n[305.21]C[149.00]TVVAAVLGSGR.H	sp#Q86UT6#NLRX1_HUMAN	1481.8	0.129903	0.162476	0.162221	0.127526	0.125371	0.154867	NA	NA	NA	NA	NA	NA	NA	NA	NA	NA	NA	NA	0.0960973	0.122501	0.177121	0.104664	0.116974	0.114812	NA	NA	NA	NA	NA	NA	NA	NA	NA	NA	NA	NA	0.143541	0.130383	0.124709	0.138705	0.202896	0.0641912
R.n[305.21]VAAGVLC[149.00]ELAQDK[432.30]EAADAIDAEGASAPLM[147.04]ELLHSR.N	sp#P14923#PLAK_HUMAN	4234.15	0.130028	0.181566	0.144212	0.0869532	0.0875308	0.0765857	NA	NA	NA	NA	NA	NA	NA	NA	NA	NA	NA	NA	NA	NA	NA	NA	NA	NA	NA	NA	NA	NA	NA	NA	0.281621	0.264373	0.268168	0.259221	0.295187	0.264538	0.209746	0.197723	0.177528	0.0851637	0.240598	0.155434
R.n[305.21]DFSPSSHHSSPGY[467.27]DSSPC[149.00]R.D	sp#P31629#ZEP2_HUMAN	2703.23	0.130157	0.0337836	0.0393751	NA	0.206898	0.0480639	NA	NA	NA	NA	NA	NA	NA	NA	NA	NA	NA	NA	NA	NA	NA	NA	NA	NA	NA	NA	NA	NA	NA	NA	NA	NA	NA	NA	NA	NA	0.0819701	0.0393751	0.127481	1.05781	-0.637108	-1.69492
R.n[305.21]ELESQISELQEDLESER.A	sp#P35579#MYH9_HUMAN	2337.15	0.130202	0.135358	0.120163	0.166928	0.120121	0.156488	0.199481	0.213397	0.360013	0.189034	0.242794	0.217366	0.141328	0.179486	0.12612	0.223717	0.191992	0.1241	0.154549	0.131076	0.139917	0.175499	0.241739	0.141708	0.172136	0.175108	0.124709	0.139333	0.180028	0.130838	0.12479	0.108889	0.095961	0.0845944	0.0887357	0.0913515	0.160371	0.161479	0.156404	-0.00992712	0.0361374	0.0460645
K.n[305.21]TFNLPLLMLGGGGYTIR.N	sp#Q92769#HDAC2_HUMAN	2126.19	0.130371	0.103708	0.108994	0.0892329	0.141205	0.0877837	NA	NA	NA	NA	NA	NA	0.486621	0.572739	0.512495	0.505555	0.571259	0.4587	0.0716734	0.0989226	0.0612507	0.0866105	0.0654367	0.0728126	NA	NA	NA	NA	NA	NA	NA	NA	NA	NA	NA	NA	0.233332	0.227739	0.243158	0.0349992	-0.0595096	-0.0945088
K.n[305.21]FMNSGQTC[149.00]VAPDYILC[149.00]DPSIQNQIVEK[432.30].L	sp#P30838#AL3A1_HUMAN	3712.79	0.130509	0.18334	0.185031	0.181794	0.184627	0.174895	0.295147	0.2494	0.124959	0.270178	0.240845	0.226751	0.25358	0.241274	0.281697	0.124658	0.21726	0.264181	0.372475	0.504647	0.429873	0.540089	0.531791	0.412176	0.619705	0.530273	0.605918	0.658235	0.413934	0.547082	0.866554	0.698971	0.865471	0.967152	0.994526	0.745828	0.43184	0.413433	0.415962	0.0628421	0.0540437	-0.00879842
R.n[305.21]LRDEELAELEDALR.N	sp#Q15628#TRADD_HUMAN	1975.05	0.130724	0.331374	0.209982	0.210098	0.258036	0.170013	0.399082	0.411706	0.38961	0.377688	0.382592	0.355847	1.06007	1.01729	0.982368	1.33281	1.03954	1.25174	0.767446	0.64943	0.687642	1.00205	0.500906	0.615045	NA	NA	NA	NA	NA	NA	0.256018	0.178381	0.225486	0.208324	0.281993	0.142221	0.566807	0.498997	0.516747	0.183828	0.133399	-0.0504294
R.n[305.21]LATLC[149.00]AQLSAR.A	sp#P17405#ASM_HUMAN	1495.82	0.131372	0.155217	0.148114	0.128007	0.128124	0.101977	NA	NA	NA	NA	NA	NA	NA	NA	NA	NA	NA	NA	0.588642	0.785418	0.817621	0.534038	1.00183	0.752817	NA	NA	NA	NA	NA	NA	NA	NA	NA	NA	NA	NA	0.409562	0.507693	0.40104	-0.309875	0.0303348	0.34021
R.n[305.21]WTELGALDILQMLGR.A	sp#O75643#U520_HUMAN	2019.11	0.131397	0.116214	0.136413	0.100542	0.143773	0.146777	0.240928	0.235507	0.24426	0.201474	0.200438	0.204221	0.492761	0.357787	0.420299	0.685037	0.389601	0.415358	NA	NA	NA	NA	NA	NA	0.323397	0.273848	0.287051	0.270622	0.260609	0.249763	NA	NA	NA	NA	NA	NA	0.294544	0.244618	0.276847	0.267953	0.089394	-0.178559
R.n[305.21]IASGLGLAWIVGR.V	sp#O14880#MGST3_HUMAN	1615.97	0.131438	0.202626	0.169403	0.183319	0.139806	0.163898	0.19377	0.198994	0.261092	0.159667	0.125731	0.150497	0.224719	0.226725	0.186349	0.2747	0.206085	0.184089	0.203889	0.248869	0.301283	0.225016	0.299969	0.214099	NA	NA	NA	NA	NA	NA	0.710658	NA	0.415668	0.462181	0.671986	0.620785	0.262002	0.282596	0.256814	-0.109165	0.0288521	0.138017
R.n[305.21]ATGGGLSSVGGGSSTIK[432.30]YTTTSSSSR.K	sp#P04259#K2C6B_HUMAN	3013.58	0.131495	0.108045	0.103303	0.101059	0.156577	0.102682	NA	NA	NA	NA	NA	NA	NA	NA	NA	NA	NA	NA	NA	NA	NA	NA	NA	NA	NA	NA	NA	NA	NA	NA	NA	NA	NA	NA	NA	NA	0.11977	0.102181	0.12963	0.229141	-0.11413	-0.343272
K.n[305.21]AEQENQELPDEGTLEETLTNETR.N	sp#P50851#LRBA_HUMAN	2949.4	0.131512	0.122716	0.118162	0.129514	0.0915669	0.103949	0.0483678	0.0654181	0.0623115	0.0624499	0.0730443	0.054348	NA	NA	NA	NA	NA	NA	NA	NA	NA	NA	NA	NA	0.117662	0.163812	0.119953	0.145325	0.131709	0.134887	0.410914	0.270603	0.384908	0.380051	0.356319	0.280761	0.176154	0.159843	0.159036	0.140177	0.147475	0.00729865
R.n[305.21]ALGAALTPFNPLAGLR.L	sp#Q8WTS1#ABHD5_HUMAN	1885.11	0.131515	0.162689	0.135412	0.152452	0.117598	0.144502	0.31768	0.281457	0.404674	0.30647	0.283548	0.286551	0.400867	0.491458	0.342893	0.413696	0.369896	0.256201	NA	NA	NA	NA	NA	NA	NA	NA	NA	NA	NA	NA	NA	NA	NA	NA	NA	NA	0.293656	0.247343	0.29226	0.247614	0.00687408	-0.24074
K.n[305.21]NAGNPVVFIVQSLSSTPR.V	sp#Q8NI35#INADL_HUMAN	2189.21	0.131532	0.138066	0.201693	0.144418	0.146421	0.144705	NA	NA	NA	NA	NA	NA	NA	NA	NA	NA	NA	NA	0.321435	0.378651	0.599304	0.345766	0.413849	0.298949	NA	NA	NA	NA	NA	NA	NA	NA	NA	NA	NA	NA	0.303667	0.264727	0.247803	0.197983	0.293298	0.0953151
R.n[305.21]AAQYAC[149.00]SLLGHALQR.H	sp#O96011#PX11B_HUMAN	1951.01	0.131855	0.169	0.208784	0.172216	0.180361	0.162271	NA	NA	NA	NA	NA	NA	NA	NA	NA	NA	NA	NA	NA	NA	NA	NA	NA	NA	NA	NA	NA	NA	NA	NA	NA	NA	NA	NA	NA	NA	0.150428	0.1905	0.171316	-0.340725	-0.187592	0.153133
K.n[305.21]M[147.04]QVDQEEPHVEEQQQQTPAENK[432.30].A	sp#P34932#HSP74_HUMAN	3245.57	0.132347	0.11869	0.132358	0.0873507	0.136074	0.128391	NA	NA	NA	NA	NA	NA	NA	NA	NA	NA	NA	NA	NA	NA	NA	NA	NA	NA	0.0393073	NA	0.0458557	0.0383627	0.0322206	0.0400528	0.111299	0.0498114	0.0934962	0.0976018	0.0864281	0.066564	0.0877256	0.0741624	0.0929767	0.242309	-0.0838724	-0.326181
R.n[305.21]LC[149.00]VYGLASPPWR.V	sp#Q5TEJ8#THMS2_HUMAN	1710.89	0.132826	0.17367	0.173499	0.144241	0.14577	0.153894	NA	NA	NA	NA	NA	NA	NA	NA	NA	NA	NA	NA	NA	NA	NA	NA	NA	NA	NA	NA	NA	NA	NA	NA	NA	NA	NA	NA	NA	NA	0.153248	0.15887	0.149832	-0.0519782	0.0325201	0.0844983
R.n[305.21]LVGLLDLALEK[432.30].D	sp#P19961#AMY2B_HUMAN	1791.13	0.133357	0.110478	0.0878245	0.0891826	0.367402	0.131205	0.273072	0.440881	0.110482	0.174004	0.142189	0.250672	0.367758	0.492013	0.362261	0.395793	0.341629	0.399063	0.466934	0.338058	0.409146	0.265881	0.30647	0.311947	0.305755	0.446542	0.387865	0.60109	0.654178	0.654826	0.413883	1.3341	0.473517	0.468533	0.484927	0.968604	0.324367	0.390959	0.448134	-0.269391	-0.466302	-0.196912
R.n[305.21]AAVFDLDGVLALPAVFGVLGR.T	sp#P34913#HYES_HUMAN	2403.38	0.133369	0.138842	0.187877	0.16819	0.103501	0.150617	NA	NA	NA	NA	NA	NA	NA	NA	NA	NA	NA	NA	NA	NA	NA	NA	NA	NA	NA	NA	NA	NA	NA	NA	0.0453764	0.0601793	0.0526822	0.0477134	0.0421704	0.0419377	0.0931518	0.110044	0.0899185	-0.24042	0.0509651	0.291385
K.n[305.21]DVQYIYTPFDSSLC[149.00]GVK[432.30].L	sp#Q99727#TIMP4_HUMAN	2588.31	0.133651	0.0414196	0.0587839	0.0781386	0.0838114	0.079849	NA	NA	NA	NA	NA	NA	NA	NA	NA	NA	NA	NA	NA	NA	NA	NA	NA	NA	NA	NA	NA	NA	NA	NA	NA	NA	NA	NA	NA	NA	0.0875352	0.0684612	0.0818302	0.354577	0.0972309	-0.257346
K.n[305.21]NSATSTTNLYTQALLAYIFSLAGEM[147.04]DIR.N	sp#A8K2U0#A2ML1_HUMAN	3383.72	0.133926	0.139202	0.116825	0.133446	0.166716	0.163758	NA	NA	NA	NA	NA	NA	NA	NA	NA	NA	NA	NA	NA	NA	NA	NA	NA	NA	NA	NA	NA	NA	NA	NA	NA	NA	NA	NA	NA	NA	0.136564	0.125135	0.165237	0.126087	-0.274964	-0.401051
K.n[305.21]SGEK[432.30]PLLGGSLMEYAILSAIAAMNEPK[432.30].T	sp#Q5SSJ5#HP1B3_HUMAN	3702.05	0.134031	0.156551	NA	0.139885	0.198348	0.202736	0.556427	0.614726	0.438708	0.55396	0.627267	0.547992	0.676693	0.439841	0.683195	0.652054	0.684759	0.750508	NA	NA	NA	NA	NA	NA	NA	NA	NA	NA	NA	NA	NA	NA	NA	NA	NA	NA	0.436416	0.550082	0.448129	-0.333942	-0.0382071	0.295735
R.n[305.21]SGLLVLTTPLASLAPR.L	sp#Q13057#COASY_HUMAN	1912.17	0.13404	0.1566	0.142579	0.119243	0.158317	0.140204	NA	NA	NA	NA	NA	NA	0.333934	0.496329	0.285646	0.358332	0.434419	0.335891	NA	NA	NA	NA	NA	NA	NA	NA	NA	NA	NA	NA	NA	NA	NA	NA	NA	NA	0.233655	0.258033	0.282196	-0.143179	-0.272319	-0.12914
R.n[305.21]EIM[147.04]WINDC[149.00]EEEELLYDWSDK[432.30].N	sp#P15924#DESP_HUMAN	3229.48	0.134066	0.124159	0.155078	0.118393	0.164782	0.141017	NA	NA	NA	NA	NA	NA	NA	NA	NA	NA	NA	NA	0.1718	0.157599	0.174116	0.197516	0.144808	0.185798	NA	NA	NA	NA	NA	NA	NA	NA	NA	NA	NA	NA	0.157464	0.151019	0.1588	0.0602927	-0.0121823	-0.0724749
K.n[305.21]QEK[432.30]PAEK[432.30]PAETPVATSPTATDSTSGDSSR.S	sp#P54727#RD23B_HUMAN	3857.01	0.134152	0.104941	0.122681	0.100193	0.126212	0.062252	NA	NA	NA	NA	NA	NA	NA	NA	NA	NA	NA	NA	NA	NA	NA	NA	NA	NA	NA	NA	NA	NA	NA	NA	0.404871	0.5096	0.38582	0.428112	0.449298	0.295151	0.263256	0.241831	0.275734	0.122467	-0.0668089	-0.189275
K.n[305.21]ALASYVAAC[149.00]QAAGVVIEDWR.A	sp#Q9Y6R7#FCGBP_HUMAN,sp#Q9Y6R7#FCGBP_HUMAN,sp#Q9Y6R7#FCGBP_HUMAN	2442.23	0.134894	0.113618	0.137342	0.112449	0.133695	0.105655	0.100599	0.113422	0.127255	0.137213	0.16405	0.121131	0.3434	0.396893	0.438707	0.387917	0.445793	0.458859	0.55926	0.463582	0.591875	0.572209	0.496498	0.677312	NA	NA	NA	NA	NA	NA	NA	NA	NA	NA	NA	NA	0.312961	0.326679	0.277063	-0.0618926	0.175767	0.23766
K.n[305.21]VQGSDSDEEVVVATTR.L	sp#P26640#SYVC_HUMAN	1995.01	0.135344	0.115875	0.0602163	0.112981	0.091716	0.0961183	NA	NA	NA	NA	NA	NA	NA	NA	NA	NA	NA	NA	NA	NA	NA	NA	NA	NA	0.198618	0.0781431	0.170144	0.169106	0.122399	0.164687	0.130885	0.106755	0.179786	0.189145	0.201446	0.139681	0.1599	0.133568	0.117039	0.259593	0.450177	0.190584
K.n[305.21]EVWEELDGLDPNR.F	sp#Q02818#NUCB1_HUMAN	1874.93	0.135864	0.200106	0.142104	0.189832	0.137569	NA	0.596182	0.755213	0.622872	0.727904	0.482503	0.615351	1.55867	1.38087	1.07973	0.967123	1.02679	1.33584	0.384481	0.388657	0.41099	0.320587	0.33579	0.290551	0.215454	0.30596	0.289375	0.307756	0.263327	0.335022	0.973031	1.67023	1.17308	0.997776	1.13754	1.12487	0.602764	0.606627	0.760574	-0.00921734	-0.335496	-0.326279
R.n[305.21]LYFFTQGGNLMC[149.00]QPR.G	sp#Q8NEU8#DP13B_HUMAN	2124.03	0.135938	0.182784	0.227395	0.177031	0.245615	0.168771	NA	NA	NA	NA	NA	NA	NA	NA	NA	NA	NA	NA	0.0689068	0.0916451	0.0888707	0.0849892	0.116107	NA	NA	NA	NA	NA	NA	NA	NA	NA	NA	NA	NA	NA	0.123145	0.173511	0.143734	-0.494665	-0.223042	0.271623
K.n[305.21]ALDYLAIGIHELAAISER.R	sp#P42357#HUTH_HUMAN	2258.26	0.136215	0.115323	0.14455	0.123438	0.130742	0.134004	0.713101	1.13031	0.900141	0.98303	1.11393	1.04556	1.10859	0.837895	0.719224	0.699067	0.944548	1.14069	0.775791	0.647715	0.709122	0.768376	0.893927	1.01756	0.134264	0.0533268	0.0724785	0.081049	0.0744298	0.0773159	0.314883	0.326264	0.334071	0.357375	0.337008	0.349713	0.489623	0.605222	0.525574	-0.305794	-0.102223	0.203571
R.n[305.21]DLGEELEALK[432.30]TELEDTLDSTAAQQELR.S	sp#P35579#MYH9_HUMAN	3624.88	0.136262	0.150966	0.156654	0.160972	0.138091	0.174023	0.136206	0.131123	0.210191	0.159784	0.123002	0.111804	0.250085	0.180751	0.231021	0.426808	0.161997	0.188537	0.230164	0.22013	0.24186	0.222619	0.244098	0.23599	0.134772	0.0926901	0.0802565	0.11233	0.0787575	0.110698	0.277794	0.214782	0.25874	0.28151	0.246562	0.293836	0.209362	0.176076	0.181717	0.249806	0.204305	-0.0455015
K.n[305.21]IVEFLQSFDEITAM[147.04]TGDGVNDAPALK[432.30].K	sp#P16615#AT2A2_HUMAN	3404.76	0.136788	0.189749	0.150476	0.143428	0.158568	0.195215	NA	NA	NA	NA	NA	NA	NA	NA	NA	NA	NA	NA	NA	NA	NA	NA	NA	NA	NA	NA	NA	NA	NA	NA	NA	NA	NA	NA	NA	NA	0.163268	0.146952	0.176891	0.1519	-0.11562	-0.26752
R.n[305.21]K[432.30]LIHLEIK[432.30]PAIR.N	sp#Q02750#MP2K1_HUMAN,sp#P36507#MP2K2_HUMAN	2342.53	0.137075	0.0926121	0.149073	0.160138	0.152491	0.226687	1.65244	1.89941	1.89987	1.6557	1.45338	1.51911	NA	NA	NA	NA	NA	NA	1.86224	1.66589	2.07737	1.87169	1.78047	1.75821	1.42417	1.55462	1.27373	1.29062	1.2855	1.29341	1.89683	2.39124	1.97178	1.83138	1.85799	2.08015	1.41018	1.33374	1.4726	0.0804013	-0.0624856	-0.142887
R.n[305.21]LGSIFGLGLAYAGSNR.E	sp#Q13200#PSMD2_HUMAN	1899.05	0.137076	0.172104	0.206149	0.171706	0.1831	0.185143	0.85525	0.717944	0.717213	0.620655	0.667913	0.779416	0.653629	0.877628	0.728585	0.724432	0.93412	0.595021	0.38722	0.404722	0.53542	0.367553	0.495681	0.469591	NA	NA	NA	NA	NA	NA	NA	NA	NA	NA	NA	NA	0.50038	0.53995	0.53308	-0.109801	-0.0913275	0.0184739
K.n[305.21]GMYGIENEVFLSLPC[149.00]ILNAR.G	sp#P07195#LDHB_HUMAN	2588.31	0.13717	0.0515181	0.11884	NA	0.101205	0.0550588	0.578326	0.582734	0.440916	0.509015	0.560654	0.570117	0.424312	0.435524	0.412636	0.402157	0.396268	0.463818	NA	NA	NA	NA	NA	NA	NA	NA	NA	NA	NA	NA	NA	NA	NA	NA	NA	NA	0.325569	0.42194	0.36286	-0.374074	-0.15645	0.217624
R.n[305.21]ELLEEVLEGK[432.30].Q	sp#Q9P2M7#CING_HUMAN	1766.03	0.13731	0.228635	0.249025	0.175431	0.192317	0.2031	NA	NA	NA	NA	NA	NA	NA	NA	NA	NA	NA	NA	1.15075	1.37489	0.964748	0.959051	0.975751	0.720478	1.1174	0.691307	0.944333	1.06132	0.658676	0.970208	NA	NA	NA	NA	NA	NA	0.7159	0.624928	0.788294	0.196067	-0.138976	-0.335044
R.n[305.21]LVLLNAIYLSAK[432.30].W	sp#P05155#IC1_HUMAN	1925.22	0.137503	0.1004	0.153382	0.0969517	0.0861467	0.159911	0.510418	0.499664	0.629668	0.392942	0.495904	0.609986	0.335529	0.539134	0.377186	0.414246	0.510562	0.406911	0.325973	0.39726	0.368562	0.291989	0.402965	0.310198	NA	NA	NA	NA	NA	NA	NA	NA	NA	NA	NA	NA	0.339062	0.373358	0.356754	-0.139009	-0.0733821	0.0656269
R.n[305.21]VYNSFLSVTTV.-	sp#Q9UPQ7#PZRN3_HUMAN	1532.84	0.137604	0.217787	0.158685	0.192866	0.243444	0.215346	NA	NA	NA	NA	NA	NA	NA	NA	NA	NA	NA	NA	NA	NA	NA	NA	NA	NA	2.67623	3.50753	2.77862	2.68639	2.95888	3.38843	2.19127	3.84614	2.13659	1.90173	2.18265	2.14723	1.64312	1.83812	2.11333	-0.161794	-0.363077	-0.201282
R.n[305.21]DSEATGSASSAQDSTSENSSSVGGR.C	sp#Q2KJY2#KI26B_HUMAN	2677.19	0.137827	0.12969	0.166507	0.136249	0.119863	0.111464	NA	NA	NA	NA	NA	NA	NA	NA	NA	NA	NA	NA	NA	NA	NA	NA	NA	NA	NA	NA	NA	NA	NA	NA	NA	NA	NA	NA	NA	NA	0.133759	0.151378	0.115664	-0.178525	0.209696	0.388221
R.n[305.21]AAALVLQTIWGYK[432.30].E	sp#O60716#CTND1_HUMAN	2041.22	0.13807	0.189421	0.211672	0.165604	0.202202	0.192182	0.945625	1.04426	0.64664	1.013	0.918851	0.976036	1.1564	1.17075	1.60674	1.09505	1.30783	1.49652	0.677558	0.643273	0.672136	0.766908	0.497472	0.557939	NA	NA	NA	NA	NA	NA	0.354325	0.346258	0.460376	0.411429	0.439671	0.413254	0.699978	0.698485	0.673284	0.00308032	0.0560932	0.0530129
K.n[305.21]ATDPNEC[149.00]IIC[149.00]HR.V	sp#Q9NSC2#SALL1_HUMAN	1766.79	0.138204	0.133676	0.112127	0.119075	0.132905	0.121206	NA	NA	NA	NA	NA	NA	NA	NA	NA	NA	NA	NA	NA	NA	NA	NA	NA	NA	NA	NA	NA	NA	NA	NA	NA	NA	NA	NA	NA	NA	0.13594	0.115601	0.127056	0.233813	0.0975053	-0.136308
R.n[305.21]SLGQNPTEAELQDMINEVDADGNGTIDFPEFLTMMAR.K	sp#P62158#CALM_HUMAN	4373.04	0.138389	0.166193	0.154647	0.181203	0.15464	0.13267	0.0573107	0.0552541	0.0654746	0.0613778	0.0610319	0.0552587	0.0336108	NA	0.0383064	0.0374563	0.0322235	0.0241569	0.0905459	0.0817245	0.0445958	0.0640844	0.0465806	0.0674934	0.07061	0.0612971	0.0407782	0.056205	0.017513	0.0627039	0.0424822	NA	NA	0.0504413	0.0298863	NA	0.0693911	0.0666089	0.0780145	0.0590354	-0.168992	-0.228027
K.n[305.21]ALNVEPDGTGLTC[149.00]SLAPNIISQL.-	sp#P30044#PRDX5_HUMAN	2675.38	0.139186	0.159545	0.18352	0.115553	0.13789	0.159983	NA	NA	NA	NA	NA	NA	0.062362	0.0776549	0.0875173	NA	0.0632957	0.0545848	0.0894839	0.119222	0.0766471	0.114926	0.0867409	NA	0.168108	0.155945	0.202828	0.238053	0.1657	0.173686	0.345686	0.359389	0.299726	0.323883	0.338043	0.350511	0.182479	0.170182	0.167572	0.100655	0.122945	0.0222908
R.n[305.21]FGNAFHLC[149.00]R.E	sp#Q6P2Q9#PRP8_HUMAN	1413.7	0.139512	0.192219	0.125433	0.0867669	0.129912	0.0975426	NA	NA	NA	NA	NA	NA	0.801955	1.19213	0.876747	0.913818	1.10391	0.802077	NA	NA	NA	NA	NA	NA	NA	NA	NA	NA	NA	NA	NA	NA	NA	NA	NA	NA	0.530574	0.529547	0.555384	0.00279606	-0.0659333	-0.0687294
K.n[305.21]AVQFFVQALR.M	sp#Q99615#DNJC7_HUMAN	1481.87	0.139661	0.156134	0.151195	0.159339	0.167767	0.185173	NA	NA	NA	NA	NA	NA	0.807522	0.859491	0.927777	0.995016	1.10725	0.830129	NA	NA	NA	NA	NA	NA	NA	NA	NA	NA	NA	NA	NA	NA	NA	NA	NA	NA	0.554647	0.561978	0.504988	-0.0189428	0.13532	0.154263
R.n[305.21]LSNTQGVVSAFSTMMSVHR.G	sp#P48047#ATPO_HUMAN	2355.2	0.139684	0.233132	0.198753	0.205201	0.211333	0.187185	NA	NA	NA	NA	NA	NA	0.552848	0.585482	0.638129	0.559382	0.675223	0.444551	0.384602	0.365568	0.382571	0.349448	0.448971	0.420607	NA	NA	NA	NA	NA	NA	NA	NA	NA	NA	NA	NA	0.383724	0.398884	0.38117	-0.0558998	0.00963672	0.0655366
R.n[305.21]YQDEVFGGFVTEPQEESEEEVEEPEER.Q	sp#Q13283#G3BP1_HUMAN	3519.56	0.14011	0.228789	0.256683	0.137663	0.131182	0.182894	NA	NA	NA	NA	NA	NA	NA	NA	NA	NA	NA	NA	0.0674243	0.059055	0.0606207	0.0459659	0.0980917	0.0395114	0.0382067	NA	0.0447966	0.0436596	NA	NA	0.0406752	0.0321188	0.0348231	0.0359968	0.0342242	0.0556293	0.0793452	0.103634	0.0787937	-0.385279	0.0100624	0.395341
K.n[305.21]HDDSSDNFC[149.00]EADDIQSPEAEYVDLLLNPER.Y	sp#Q96HE7#ERO1A_HUMAN	3785.66	0.14011	0.172801	0.18102	0.124452	0.178628	0.141523	0.0770169	0.0617069	0.0542226	0.0511232	0.0660714	0.047694	0.134045	0.100346	0.131712	0.0607881	0.127905	0.143792	0.219051	0.246554	0.195466	0.223043	0.266611	0.190619	0.0510545	0.0260831	0.0442462	0.0460712	0.038331	0.0485126	0.102103	0.102352	0.0770086	0.0918389	0.102887	0.049966	0.107369	0.115655	0.120039	-0.107247	-0.160918	-0.0536706
K.n[305.21]LQLEYC[149.00]SLSAASC[149.00]EPLASVLR.A	sp#P13489#RINI_HUMAN	2648.3	0.140238	0.138948	0.154891	0.178055	0.168894	0.170142	0.340211	0.373619	0.289535	0.348726	0.339874	0.302545	0.597577	0.486203	0.557653	0.502441	0.573303	0.638124	NA	NA	NA	NA	NA	NA	NA	NA	NA	NA	NA	NA	0.403146	0.666499	0.373542	0.476933	0.410457	0.41906	0.353502	0.377039	0.400786	-0.0929947	-0.181116	-0.0881208
R.n[305.21]VLLLDL.-	sp#P36957#ODO2_HUMAN	988.648	0.140271	0.23315	0.26109	0.227075	0.229428	0.284041	NA	NA	NA	NA	NA	NA	0.341449	0.374778	0.414604	0.412396	0.346032	0.510043	0.150679	0.172644	0.151399	0.183209	0.146812	0.151288	NA	NA	NA	NA	NA	NA	0.378368	0.349429	0.410613	0.42087	0.434949	0.336133	0.295814	0.301678	0.285102	-0.0283192	0.0532119	0.0815311
R.n[305.21]NPPTFFVAVLTDINSER.H	sp#O95248#MTMR5_HUMAN	2223.18	0.14053	0.197675	0.204952	0.12228	0.223703	0.156456	NA	NA	NA	NA	NA	NA	NA	NA	NA	NA	NA	NA	NA	NA	NA	NA	NA	NA	NA	NA	NA	NA	NA	NA	0.313205	0.630414	0.332224	0.322447	0.338701	0.407245	0.248219	0.268295	0.330945	-0.112204	-0.414976	-0.302772
R.n[305.21]DVPWGVDSLITLAFQDQR.Y	sp#Q16658#FSCN1_HUMAN	2363.24	0.140574	0.11006	0.0881263	0.107495	0.131785	0.1207	0.286409	0.230381	0.253957	0.331513	0.261008	0.210524	NA	NA	NA	NA	NA	NA	NA	NA	NA	NA	NA	NA	NA	NA	NA	NA	NA	NA	0.524063	0.670111	0.575401	0.612514	0.719915	0.634313	0.337336	0.336897	0.327242	0.00188047	0.043831	0.0419506
K.n[305.21]EEIVQFFSGLEIVPNGMTLPVDFQGR.S	sp#P55795#HNRH2_HUMAN	3225.67	0.14078	0.192756	0.192399	0.175418	0.16808	0.193664	0.219698	0.220762	0.161245	0.247283	0.25543	0.260062	NA	NA	NA	NA	NA	NA	0.925071	0.807105	0.821458	1.02244	0.674163	0.994602	0.212746	0.13932	0.139047	0.149628	0.106844	0.0963915	0.178701	0.138559	0.181951	0.160179	0.156138	0.183144	0.321677	0.309459	0.320371	0.0558623	0.0058698	-0.0499925
K.n[305.21]LVGQSIIAYLQK[432.30].K	sp#P53621#COPA_HUMAN	1940.19	0.140991	0.25686	0.139797	0.149443	0.145074	0.164905	0.239162	0.161078	0.233469	0.210008	0.207465	0.230178	0.903717	1.11659	0.80785	0.798962	0.888368	0.830514	0.948936	0.819757	0.869479	0.969208	0.976838	0.796429	0.712767	0.83096	0.764433	0.718729	0.78139	0.720965	0.498202	0.417019	0.55957	0.515185	0.563735	0.472298	0.570395	0.563118	0.579848	0.018524	-0.0237112	-0.0422352
K.n[305.21]LAYVAAGDLAPINAFIGGLAAQEVMK[432.30].A	sp#P22314#UBA1_HUMAN	3210.79	0.141044	0.16341	0.17124	0.165156	0.1558	0.13595	0.531283	0.545898	0.40367	0.667614	0.845501	0.507537	0.144516	0.118534	0.159425	0.114247	0.148928	0.167921	NA	NA	NA	NA	NA	NA	0.249224	0.143304	0.187696	0.192543	0.160628	0.145565	0.371777	0.338734	0.366751	0.38675	0.355644	0.339283	0.278315	0.30074	0.273502	-0.111799	0.0251677	0.136967
R.n[305.21]VESVFETLVEDSAEEESTLTK[432.30].L	sp#Q9Y4L1#HYOU1_HUMAN	2949.52	0.1413	0.109591	0.100292	0.0998314	0.120606	0.128421	0.0317472	0.0566971	0.0662994	0.0507672	0.0551604	0.0547432	0.152035	0.115796	0.167131	0.155662	0.138793	0.193268	0.154671	0.14099	0.127951	0.163269	0.124281	0.14542	0.0433511	NA	0.0316526	0.0355142	0.0242592	0.0347619	0.0640054	0.0926941	0.0764078	0.0672507	0.0673648	0.0265675	0.0993997	0.0887286	0.100092	0.163843	-0.0100154	-0.173858
R.n[305.21]NIFPIWALGR.F	sp#P48449#ERG7_HUMAN	1489.87	0.141476	0.255714	0.257358	0.161024	0.201696	0.149062	0.491148	0.418207	0.398866	0.390095	0.361174	0.609993	0.197484	0.306865	0.243103	0.221591	0.240197	0.20499	0.218561	0.232889	0.313515	0.235868	0.156418	0.547464	NA	NA	NA	NA	NA	NA	0.568726	0.628229	0.520155	0.541365	0.522033	0.822578	0.326175	0.388323	0.341287	-0.251611	-0.0653384	0.186272
K.n[305.21]ILGFFF.-	sp#P62244#RS15A_HUMAN	1046.61	0.141544	0.288397	0.247025	0.216133	0.222931	0.234142	0.98686	0.699215	0.777753	1.11143	1.28293	1.52483	0.716692	0.659533	0.774908	0.748849	0.839182	0.990311	0.863857	0.76841	0.738753	0.945826	0.530758	1.20801	0.420326	0.215769	0.315467	0.313256	0.179527	0.225502	0.320228	0.185242	0.335941	0.336058	0.376695	0.379694	0.569015	0.666716	0.524434	-0.228605	0.117706	0.346311
R.n[305.21]GSGVNAAGDGTIR.E	sp#P22735#TGM1_HUMAN	1477.78	0.142212	0.118457	0.0784894	0.121693	0.126894	0.0835863	2.23869	2.08451	2.24523	2.33963	2.39398	2.05412	NA	NA	NA	NA	NA	NA	0.10916	0.0989686	0.116529	0.149333	0.0972398	0.0637328	NA	NA	NA	NA	NA	NA	0.0985242	0.0823237	0.121488	0.150508	0.138358	0.113343	0.672923	0.632619	0.615331	0.0891034	0.129078	0.0399742
K.n[305.21]K[432.30]PATPAEDDEDDDIDLFGSDNEEEDK[432.30]EAAQLR.E	sp#P29692#EF1D_HUMAN	4489.17	0.142351	0.207823	0.181558	0.102481	0.156717	0.154734	NA	NA	NA	NA	NA	NA	NA	NA	NA	NA	NA	NA	NA	NA	NA	NA	NA	NA	0.341614	0.112157	0.199127	0.25482	0.072842	0.176327	0.106949	NA	0.0985339	0.125294	NA	NA	0.171325	0.133302	0.174434	0.362038	-0.0259503	-0.387988
K.n[305.21]VFGWVHR.L	sp#O43776#SYNC_HUMAN	1203.68	0.142367	0.196583	0.205085	0.185384	0.180644	0.139604	0.673277	0.676181	0.476415	0.571099	0.473139	0.575496	1.6023	2.25607	1.59582	1.3552	1.87893	1.88474	0.626304	0.842876	0.995211	0.675467	0.613118	0.986925	NA	NA	NA	NA	NA	NA	1.90244	2.26124	1.9002	1.97918	2.01583	2.59545	0.988753	1.14141	1.11609	-0.207135	-0.174776	0.0323594
K.n[305.21]ITAFVPNDGC[149.00]LNFIEENDEVLVAGFGR.K	sp#P62266#RS23_HUMAN	3288.61	0.14258	0.165104	0.17386	0.124036	0.126137	0.127754	0.202005	0.186372	0.164025	0.20376	0.20068	0.207601	0.135997	0.100597	0.13824	0.118988	0.133446	0.151563	0.247413	0.265677	0.209499	0.256006	0.194628	0.34263	0.167968	0.159756	0.156226	0.165424	0.180226	0.150352	0.0915447	0.0923023	0.101325	0.106545	0.0948188	0.121277	0.160644	0.172926	0.158627	-0.106296	0.0182251	0.124521
K.n[305.21]K[432.30]EESEESDDDMGFGLFD.-	sp#P05387#RLA2_HUMAN,sp#P05386#RLA1_HUMAN	2557.16	0.142835	0.126477	0.129189	0.127413	0.173623	0.13842	NA	NA	NA	NA	NA	NA	0.129634	0.0958794	0.162056	0.13562	0.100421	0.187087	0.557781	1.27567	0.547634	0.409515	0.406857	0.905826	0.140633	0.130686	0.107799	0.135582	0.0835439	0.133128	0.155901	0.116753	0.181469	0.150089	0.16378	0.157112	0.209908	0.239435	0.291498	-0.189883	-0.473731	-0.283849
K.n[305.21]TTSPGLFFSLFSR.F	sp#O95466#FMNL_HUMAN	1762.96	0.142894	0.171546	0.181255	0.233463	0.146877	0.21104	0.165203	0.147547	0.245056	0.110266	0.151633	0.184589	0.445567	0.44179	0.385276	0.388835	0.385626	0.341254	0.183886	0.182779	0.204472	0.156855	0.306843	0.253691	NA	NA	NA	NA	NA	NA	NA	NA	NA	NA	NA	NA	0.22565	0.254794	0.240586	-0.175245	-0.0924662	0.0827787
K.n[305.21]LQLQEQLQAETELC[149.00]AEAEELR.A	sp#P35579#MYH9_HUMAN	2793.38	0.143043	0.0575376	0.0715505	0.0982937	0.0614982	0.0673283	0.38876	0.441922	0.493437	0.416667	0.384454	0.429978	0.331754	0.294786	0.312964	0.359203	0.281215	0.303281	0.247834	0.268404	0.247751	0.222311	0.26741	0.238788	0.211254	0.227788	0.198521	0.203549	0.427768	0.222707	0.382488	0.24425	0.266414	0.265605	0.274442	0.270004	0.265584	0.272491	0.264006	-0.0370425	0.00859699	0.0456395
K.n[305.21]MGVAAHK[432.30].K	sp#P05109#S10A8_HUMAN	1320.78	0.143444	0.118672	0.137798	0.171111	0.157201	0.200746	3.8971	3.51473	5.6224	3.99035	5.1809	5.74141	0.696348	0.737894	0.783254	0.90344	0.741724	0.560392	0.338836	0.25347	0.316805	0.31685	0.317285	0.315209	0.127457	0.097374	0.102923	0.107189	0.0974084	0.110386	0.201619	0.175413	0.274774	0.231984	0.230106	0.24348	1.07601	1.15393	0.866515	-0.100873	0.312392	0.413264
K.n[305.21]SIATTLIDDTSSEVLDELYR.V	sp#O95379#TFIP8_HUMAN	2544.31	0.144104	0.140476	0.14724	0.131349	0.121668	0.117615	0.0721097	0.0772706	0.0651874	0.0521149	0.0475191	0.0582829	0.248542	0.315657	0.223357	0.209295	0.227531	0.221512	NA	NA	NA	NA	NA	NA	NA	NA	NA	NA	NA	NA	NA	NA	NA	NA	NA	NA	0.139089	0.138906	0.15881	0.00190361	-0.191296	-0.193199
K.n[305.21]SAASYALGSISVGNLPEYLPFVLQEITSQPK[432.30].R	sp#Q86VP6#CAND1_HUMAN	3887.12	0.144238	0.139273	0.0598455	NA	0.0768903	0.0845392	NA	NA	NA	NA	NA	NA	NA	NA	NA	NA	NA	NA	NA	NA	NA	NA	NA	NA	NA	NA	NA	NA	NA	NA	NA	NA	NA	NA	NA	NA	0.141756	0.0598455	0.0807147	1.24409	0.812501	-0.43159
K.n[305.21]ATDGSLQSEDWALNM[147.04]EIC[149.00]DIINETEEGPK[432.30].D	sp#O60784#TOM1_HUMAN	3877.82	0.144263	0.153581	0.128603	0.131554	0.16194	0.125813	NA	NA	NA	NA	NA	NA	NA	NA	NA	NA	NA	NA	NA	NA	NA	NA	NA	NA	NA	NA	NA	NA	NA	NA	NA	NA	NA	NA	NA	NA	0.148922	0.130079	0.143876	0.195173	0.0497278	-0.145445
K.n[305.21]LIILASGGPQALVNIM[147.04]R.T	sp#P35222#CTNB1_HUMAN	2085.23	0.1443	0.19229	0.350749	0.178467	0.181265	0.211343	NA	NA	NA	NA	NA	NA	NA	NA	NA	NA	NA	NA	0.176736	0.143795	0.229185	0.179833	0.147261	0.140781	NA	NA	NA	NA	NA	NA	NA	NA	NA	NA	NA	NA	0.186402	0.204315	0.178285	-0.132375	0.0642342	0.196609
R.n[305.21]VLTGNTIALVLGGGGAR.G	sp#Q8IY17#PLPL6_HUMAN	1872.11	0.144338	0.137957	0.171812	0.129637	0.148377	0.144172	NA	NA	NA	NA	NA	NA	NA	NA	NA	NA	NA	NA	0.257519	0.481623	0.339576	0.192839	0.217159	NA	NA	NA	NA	NA	NA	NA	NA	NA	NA	NA	NA	NA	0.203677	0.172869	0.257923	0.236605	-0.340653	-0.577258
K.n[305.21]IIEQIEDM[147.04]VTTASTYLFEATEK[432.30].R	sp#Q14CN2#CLCA4_HUMAN	3155.64	0.144338	0.128573	0.130818	0.136118	0.143605	0.15178	NA	NA	NA	NA	NA	NA	NA	NA	NA	NA	NA	NA	NA	NA	NA	NA	NA	NA	NA	NA	NA	NA	NA	NA	NA	NA	NA	NA	NA	NA	0.136455	0.133468	0.147692	0.0319401	-0.114165	-0.146105
K.n[305.21]AQYEEIANR.S	sp#P13647#K2C5_HUMAN	1396.73	0.14458	0.189618	0.103307	0.183282	0.193091	0.137179	NA	NA	NA	NA	NA	NA	NA	NA	NA	NA	NA	NA	12.0134	11.3129	8.91741	12.7411	6.86064	9.91065	NA	NA	NA	NA	NA	NA	NA	NA	NA	NA	NA	NA	5.49817	4.26447	5.91415	0.366586	-0.105219	-0.471805
R.n[305.21]WFLTC[149.00]INQPQFR.A	sp#P26641#EF1G_HUMAN	1901.96	0.144842	0.229677	0.202444	0.162981	0.175278	0.144806	0.792858	0.775143	0.63772	0.772594	0.691863	0.803603	1.07833	1.30971	1.3296	1.11379	1.47235	1.03282	0.444389	0.532167	0.671241	0.534341	0.575261	0.602387	1.25947	1.38695	1.35942	1.29367	0.932551	1.16177	1.1537	1.06014	1.04224	1.09478	0.980402	0.980772	0.851994	0.799934	0.842744	0.0909619	0.0157483	-0.0752136
R.n[305.21]LLLEEDENEESGSIK[432.30].R	sp#O75165#DJC13_HUMAN	2312.22	0.144848	0.221227	0.165623	0.210176	0.15802	0.158046	0.203783	0.173705	0.356135	0.192708	0.205157	0.213715	NA	NA	NA	NA	NA	NA	NA	NA	NA	NA	NA	NA	NA	NA	NA	NA	NA	NA	1.12708	0.681774	1.06075	0.973701	1.21876	0.959733	0.491561	0.495528	0.417069	-0.0115946	0.237087	0.248682
K.n[305.21]TIAQVLVHLHR.N	sp#Q99747#SNAG_HUMAN	1589.97	0.144859	0.199835	0.238582	0.184404	0.179261	0.213326	0.15528	0.171634	0.161444	0.132466	0.141027	0.117619	0.242894	0.598062	0.241083	0.308121	0.333478	0.212781	0.213818	0.582889	0.419386	0.289307	0.306129	0.239936	NA	NA	NA	NA	NA	NA	NA	NA	NA	NA	NA	NA	0.237063	0.221745	0.294645	0.0963691	-0.313712	-0.410081
R.n[305.21]LGQLEEELEEEQSNSELLNDR.Y	sp#Q7Z406#MYH14_HUMAN	2777.35	0.145149	0.133579	0.157926	0.134796	0.132638	0.157628	NA	NA	NA	NA	NA	NA	0.0693751	0.0990219	0.0855406	0.0864574	0.0613218	0.0750533	0.143004	0.176899	0.163276	0.156373	0.144822	0.133583	0.0662942	0.0754474	0.0653955	0.0767395	NA	0.0968581	NA	NA	NA	NA	NA	NA	0.114064	0.114909	0.115039	-0.0106481	-0.0122792	-0.00163108
K.n[305.21]VFSIGPVFR.A	sp#P14868#SYDC_HUMAN	1324.78	0.145511	0.260362	0.277918	0.178938	0.211532	0.257795	0.372306	0.259331	0.295626	0.244642	0.219111	0.205688	NA	NA	NA	NA	NA	NA	0.605104	0.644534	0.703049	0.689687	0.593866	0.686029	NA	NA	NA	NA	NA	NA	NA	NA	NA	NA	NA	NA	0.389813	0.360258	0.391767	0.113751	-0.00721385	-0.120965
R.n[305.21]MPIIPFLL.-	sp#Q9NZ01#TECR_HUMAN	1246.77	0.145631	0.1798	0.171068	0.155852	0.181614	0.178308	0.20652	0.117851	0.11952	0.16798	0.215749	0.168948	0.748156	0.536423	0.719875	0.59007	0.551554	1.09534	0.36655	0.328128	0.262162	0.278745	0.257795	0.310161	0.603705	0.0835265	0.662256	0.588937	0.141774	0.395336	0.415118	0.36707	0.392744	0.480819	0.45918	0.410684	0.382378	0.36112	0.344414	0.0825202	0.150856	0.0683361
R.n[305.21]E[111.03]HWGLLAEC[149.00]QTSEK[432.30].A	sp#Q9HC29#NOD2_HUMAN	2266.13	0.145775	0.193306	0.282542	0.36637	0.2927	0.362245	NA	NA	NA	NA	NA	NA	NA	NA	NA	NA	NA	NA	NA	NA	NA	NA	NA	NA	NA	NA	NA	NA	NA	NA	NA	NA	NA	NA	NA	NA	0.169541	0.324456	0.327472	-0.936392	-0.949742	-0.0133506
K.n[305.21]FIDNTLYFIAEDDENLESDYFGK[432.30].L	sp#Q14116#IL18_HUMAN	3365.64	0.145976	0.186786	0.14016	0.166113	0.158628	0.135277	0.133697	0.120043	0.137836	0.0964876	0.155454	0.187016	0.297798	0.248377	0.400321	0.317083	0.247766	0.472433	0.122186	0.141134	0.146044	0.149025	0.135423	0.184115	NA	NA	NA	NA	NA	NA	0.10077	0.0956098	0.110133	0.104868	0.0984849	0.126796	0.179456	0.191376	0.155352	-0.0927813	0.208089	0.300871
R.n[305.21]LGNGVQC[149.00]LAMGWGLLGR.N	sp#P08246#ELNE_HUMAN	2094.08	0.146276	0.135443	0.298169	0.178791	0.153251	0.155445	0.654151	0.531917	0.848616	0.452933	0.530099	0.447137	0.504463	0.614396	0.500853	0.793312	0.879707	0.429574	0.308908	0.29481	0.318101	0.341807	0.543387	0.314957	0.404042	0.484906	0.37954	0.375135	0.382937	0.365377	1.26957	1.04724	0.99248	1.06369	0.897827	1.16443	0.529015	0.536033	0.535258	-0.0190126	-0.0169267	0.00208593
R.n[305.21]K[432.30]EFGDTGEGWETVEM[147.04]HPAYTEEELR.R	sp#Q02818#NUCB1_HUMAN	3563.7	0.146546	0.0869916	0.0921245	NA	0.105803	0.0813504	NA	NA	NA	NA	NA	NA	NA	NA	NA	NA	NA	NA	NA	NA	NA	NA	NA	NA	NA	NA	NA	NA	NA	NA	NA	NA	NA	NA	NA	NA	0.116769	0.0921245	0.0935767	0.341995	0.31943	-0.0225648
R.n[305.21]SDSGPTTSFESAAC[149.00]PGWFLC[149.00]TAMEADQPVSLTNMPDEGVMVTK[432.30].F	sp#P18510#IL1RA_HUMAN	5207.35	0.147035	0.152153	0.14186	0.115146	0.199236	0.0956137	NA	NA	NA	NA	NA	NA	NA	NA	NA	NA	NA	NA	0.0961895	0.129437	0.091386	0.120322	NA	0.165111	0.144348	0.120513	0.177211	0.208573	0.110208	0.198784	0.052241	0.0407575	0.054512	0.0822149	0.079346	NA	0.129176	0.135076	0.109792	-0.0644345	0.234561	0.298996
R.n[305.21]AVAEAVETGEEDVIMEALR.S	sp#Q9NPQ8#RIC8A_HUMAN	2335.19	0.147051	0.179227	0.147957	0.140319	0.136262	0.180408	0.05561	0.0462517	0.0365264	0.0364009	0.0377807	0.0421719	0.273222	0.2529	0.299893	0.284789	0.260554	0.299067	NA	NA	NA	NA	NA	NA	0.113111	0.0794155	0.138569	0.106936	0.110214	0.125429	0.120667	0.15344	0.144472	0.116598	0.135059	0.107028	0.149046	0.140558	0.141129	0.0845969	0.0787499	-0.00584704
R.n[305.21]AFADAMEVIPSTLAENAGLNPISTVTELR.N	sp#P50991#TCPD_HUMAN	3333.74	0.147509	0.125128	0.117249	0.135987	0.106272	0.132232	0.323539	0.237692	0.202344	0.255588	0.275649	0.256932	0.363801	0.406639	0.333617	0.311884	0.329531	0.359721	0.203823	0.229969	0.218343	0.219732	0.174431	0.213093	0.177322	0.191454	0.17053	0.165306	0.160039	0.177637	0.236449	0.251168	0.2176	0.212371	0.203136	0.227759	0.214996	0.219264	0.238363	-0.0283565	-0.148851	-0.120495
K.n[305.21]VDALIDEIDFLR.T	sp#P12035#K2C3_HUMAN	1721.95	0.147613	0.234063	0.324318	0.17643	0.221332	0.225181	0.493353	1.65412	1.35195	1.48831	1.36527	0.526754	0.375474	0.559418	0.389928	0.447013	0.69281	0.541588	1.84079	0.818457	0.747755	1.03631	1.41329	1.18489	0.724163	0.400583	0.449621	0.433401	0.28644	0.354221	0.570501	0.468587	0.3583	0.696162	0.598759	0.463503	0.648369	0.660689	0.695997	-0.0271573	-0.102265	-0.0751078
R.n[305.21]LSVLGAITSVQQR.L	sp#P62495#ERF1_HUMAN	1674.99	0.147755	0.173817	0.165957	0.16162	0.177073	0.171148	0.242384	0.265703	0.191968	0.193882	0.191156	0.205577	0.364363	0.337141	0.345345	0.325918	0.378444	0.330419	0.423502	0.454815	0.495607	0.439038	0.615128	0.462366	NA	NA	NA	NA	NA	NA	0.806362	0.939624	0.66714	0.677464	0.651366	0.706446	0.365794	0.386848	0.418211	-0.0807368	-0.193203	-0.112466
K.n[305.21]LYSLFLK[432.30].Y	sp#Q9P2R7#SUCB1_HUMAN	1490.93	0.148045	0.316645	0.241636	0.116769	0.18154	0.189047	0.729146	0.699937	0.559661	0.737596	0.615456	0.80201	0.898302	1.08904	1.15127	1.41184	1.31759	1.21486	1.39297	1.3604	1.78656	1.68439	1.37847	1.92322	0.218555	NA	0.142961	0.160566	0.17556	0.167577	0.664193	0.56971	0.569278	0.559814	0.596655	0.587781	0.769052	0.761465	0.726621	0.0143026	0.0818774	0.0675747
K.n[305.21]DIDIEDLEELDPDFIMAK[432.30].Q	sp#Q14152#EIF3A_HUMAN	2728.4	0.148309	0.203713	0.213475	0.150366	0.181274	0.226184	0.0866049	0.0938323	0.0707193	0.122412	0.114303	0.104078	0.226921	0.209392	0.286656	0.205159	0.21568	0.309355	0.628596	0.577434	0.563934	0.659175	0.493539	0.553172	0.1607	0.109609	0.141062	0.136535	0.119238	0.11908	0.204433	0.183328	0.231074	0.247711	0.254053	0.190328	0.251372	0.236389	0.240692	0.0886583	0.0626302	-0.0260281
K.n[305.21]HQAFEAELHANADR.L	sp#Q13813#SPTN1_HUMAN	1911.95	0.148522	0.183156	0.139928	0.17954	0.161767	0.134861	NA	NA	NA	NA	NA	NA	1.87577	1.74811	1.76226	1.9487	1.55724	1.73118	0.82534	1.15626	0.854517	0.930752	0.717345	0.78842	2.12453	1.78266	2.11675	1.96891	1.60067	2.04934	NA	NA	NA	NA	NA	NA	1.2392	1.09546	1.22616	0.17787	0.0152539	-0.162616
K.n[305.21]LGSAADFLLDISETDLSSLTASIK[432.30].A	sp#O75369#FLNB_HUMAN	3074.68	0.148556	0.169247	0.165776	0.1774	0.234518	0.20674	0.0778988	0.0982018	0.0534484	0.0554115	0.0778229	0.0728422	0.158982	0.133916	0.184938	0.177794	0.170493	0.195125	NA	NA	NA	NA	NA	NA	NA	NA	NA	NA	NA	NA	0.178524	0.246378	0.224753	0.246772	0.21726	0.260191	0.157615	0.167114	0.166895	-0.0844261	-0.0825365	0.00188954
K.n[305.21]TAFDEAIAELDTLSEESYK[432.30]DSTLIM[147.04]QLLR.D	sp#P63104#1433Z_HUMAN	3926.03	0.149433	0.228206	0.153517	0.180023	0.139321	0.181596	NA	NA	NA	NA	NA	NA	NA	NA	NA	NA	NA	NA	NA	NA	NA	NA	NA	NA	NA	NA	NA	NA	NA	NA	NA	NA	NA	NA	NA	NA	0.188819	0.16677	0.160459	0.179146	0.234805	0.0556587
K.n[305.21]VTLTSEEEAR.L	sp#P00338#LDHA_HUMAN	1437.76	0.149466	0.163005	0.138189	0.156675	0.137021	0.152596	NA	NA	NA	NA	NA	NA	2.56215	2.61997	2.62157	1.99882	2.24655	2.92196	0.750876	0.800465	0.809055	0.771457	0.46369	0.649219	NA	NA	NA	NA	NA	NA	2.81528	2.07795	2.54111	2.56501	2.41127	2.33449	1.45244	1.41526	1.48954	0.0374145	-0.0363879	-0.0738024
K.n[305.21]FFGLPITGMLNSR.V	sp#P09237#MMP7_HUMAN	1755.96	0.150194	0.169038	0.149427	0.244278	0.152073	0.126292	0.233032	0.302069	0.278436	0.251791	0.221068	0.31767	NA	NA	NA	NA	NA	NA	0.43792	0.340502	0.411812	0.403464	0.463357	0.447444	NA	NA	NA	NA	NA	NA	NA	NA	NA	NA	NA	NA	0.277456	0.307207	0.265315	-0.146954	0.064554	0.211508
R.n[305.21]SELEFAYEGPM[147.04]YLEPLSM[147.04]NR.F	sp#Q96MT1#RN145_HUMAN	2711.28	0.150618	0.127391	0.0890565	0.0912196	0.159945	0.166592	NA	NA	NA	NA	NA	NA	NA	NA	NA	NA	NA	NA	NA	NA	NA	NA	NA	NA	NA	NA	NA	NA	NA	NA	NA	NA	NA	NA	NA	NA	0.139005	0.090138	0.163269	0.624925	-0.232116	-0.857041
K.n[305.21]APLATGEDDDDEVPDLVENFDEASK[432.30]NEAN.-	sp#P20290#BTF3_HUMAN	3726.75	0.150669	0.254756	0.227647	0.169003	0.18702	0.201397	NA	NA	NA	NA	NA	NA	0.125188	0.138294	0.132489	0.164521	0.0778479	0.105206	NA	NA	NA	NA	NA	NA	0.081493	0.0490627	0.0462719	0.0544156	NA	0.0617466	0.0846079	NA	0.0796221	0.079286	0.0774678	NA	0.120254	0.11982	0.123866	0.00521877	-0.0426966	-0.0479154
R.n[305.21]LAWFPLTR.G	sp#O75923#DYSF_HUMAN	1306.77	0.150877	0.117277	0.127071	0.139589	0.0970601	0.120304	NA	NA	NA	NA	NA	NA	NA	NA	NA	NA	NA	NA	NA	NA	NA	NA	NA	NA	NA	NA	NA	NA	NA	NA	NA	NA	NA	NA	NA	NA	0.134077	0.13333	0.108682	0.00806297	0.302948	0.294885
K.n[305.21]VVELPTEEPEVGSTC[149.00]LASGWGSIEPENFSFPDDLQC[149.00]VDLK[432.30].L	sp#P06870#KLK1_HUMAN	5036.39	0.151209	0.212652	0.147297	0.165902	0.202039	0.166912	0.126858	0.108455	0.0862942	0.0715181	0.0919611	0.061081	0.0879066	0.0817647	0.136619	0.0790374	0.0995184	0.0827742	0.144077	0.175283	0.274296	0.136657	0.123572	0.117771	0.0765579	0.0676912	0.0614258	0.108189	0.042513	0.0592101	0.0574499	0.186328	0.115331	0.0689823	0.0749261	0.0646743	0.125184	0.0942667	0.123444	0.409233	0.0202019	-0.389031
R.n[305.21]NFDEALVDYFC[149.00]DEFK[432.30].T	sp#O95757#HS74L_HUMAN	2508.18	0.151365	0.213112	0.189661	0.151283	0.180314	0.203951	0.229186	0.214188	0.237868	0.259708	0.291146	0.264742	0.542654	0.4346	0.585695	0.61084	0.542714	0.671282	0.468693	0.464689	0.4187	0.516621	0.433132	0.556465	0.281203	0.215394	0.282302	0.24277	0.235755	0.249705	NA	NA	NA	NA	NA	NA	0.351898	0.358589	0.323487	-0.0271722	0.121448	0.148621
R.n[305.21]ASQSISSWLAWYQQK[432.30]PGK[432.30].A	sp#P01602#KV110_HUMAN	2976.66	0.151622	0.121778	0.125695	0.133061	0.143465	0.185502	NA	NA	NA	NA	NA	NA	NA	NA	NA	NA	NA	NA	1.71686	1.66418	2.05499	1.54724	2.47023	1.86314	NA	NA	NA	NA	NA	NA	NA	NA	NA	NA	NA	NA	0.968907	1.14803	0.927503	-0.244732	0.0630061	0.307738
R.n[305.21]QYASLTGTQALPPLFSLGY[467.27]HQSR.W	sp#Q14697#GANAB_HUMAN	3142.7	0.152041	0.176273	0.170244	0.173388	0.18175	0.16293	NA	NA	NA	NA	NA	NA	1.02942	1.18095	1.01189	1.00355	1.35336	0.840753	0.169664	0.136582	0.126811	0.13728	0.196594	0.15814	NA	NA	NA	NA	NA	NA	NA	NA	NA	NA	NA	NA	0.434639	0.48208	0.476883	-0.149453	-0.133817	0.0156361
K.n[305.21]ITIPITPAFLGQLR.S	sp#Q5K651#SAMD9_HUMAN	1843.12	0.152614	0.15382	0.147616	0.141551	0.171929	0.15546	0.904968	0.980877	0.628525	0.908734	0.948067	0.852109	NA	NA	NA	NA	NA	NA	0.215417	0.321539	0.251013	0.224803	0.234436	0.206077	NA	NA	NA	NA	NA	NA	NA	NA	NA	NA	NA	NA	0.386585	0.421643	0.458365	-0.125237	-0.245711	-0.120475
R.n[305.21]SVPHLQK[432.30].V	sp#P07355#ANXA2_HUMAN,sp#A6NMY6#AXA2L_HUMAN	1415.87	0.15265	0.132657	0.172165	0.147207	0.181013	0.171356	3.50748	4.14818	3.76057	3.72401	3.56526	3.33441	NA	NA	NA	NA	NA	NA	0.482706	0.506415	0.531786	0.479829	0.742034	0.539862	NA	NA	NA	NA	NA	NA	0.0543999	NA	0.0704215	0.064859	0.0430016	NA	1.1146	1.22056	1.29308	-0.131023	-0.214287	-0.0832638
R.n[305.21]AQAQPGVPLR.E	sp#Q9HC84#MUC5B_HUMAN,sp#Q9HC84#MUC5B_HUMAN,sp#Q9HC84#MUC5B_HUMAN	1339.79	0.152744	0.0287303	0.0708569	NA	0.148895	0.0754658	4.12092	5.73722	2.62348	3.31366	3.07118	5.96853	NA	NA	NA	NA	NA	NA	0.619562	0.48403	0.508997	0.451687	0.533066	0.590453	NA	NA	NA	NA	NA	NA	0.186843	0.540231	0.265029	0.19435	0.262554	0.294927	0.942334	1.54165	1.48915	-0.710167	-0.660175	0.0499922
R.n[305.21]K[432.30]EDEVEEWQHR.A	sp#P15311#EZRI_HUMAN	2092.08	0.153068	0.135266	0.135548	0.160073	0.185008	0.163487	0.432915	0.457455	0.455478	0.504132	0.512821	0.64123	1.5156	1.59592	1.60481	1.97151	1.44156	1.6728	2.84334	2.50838	2.13351	2.61657	1.97625	2.1859	1.02132	0.832342	0.943489	0.959593	0.826676	0.771626	1.54176	1.01664	1.24398	1.36073	1.34031	1.18816	1.17351	1.07108	1.17618	0.131766	-0.00327711	-0.135043
K.n[305.21]LTPLPEDNSM[147.04]NVDQDGDPSDR.M	sp#P78527#PRKDC_HUMAN	2634.2	0.153112	0.102382	0.123118	0.112242	0.0992686	0.115801	NA	NA	NA	NA	NA	NA	NA	NA	NA	NA	NA	NA	NA	NA	NA	NA	NA	NA	NA	NA	NA	NA	NA	NA	NA	NA	NA	NA	NA	NA	0.127747	0.11768	0.107535	0.118417	0.248488	0.130071
R.n[305.21]LQLLLLHTR.Y	sp#P46939#UTRO_HUMAN	1409.9	0.153259	0.274831	0.328005	0.279624	0.22497	0.298428	NA	NA	NA	NA	NA	NA	NA	NA	NA	NA	NA	NA	0.239737	0.280531	0.321868	0.290641	0.314897	0.279251	NA	NA	NA	NA	NA	NA	NA	NA	NA	NA	NA	NA	0.26015	0.300444	0.260917	-0.207756	-0.00424784	0.203508
R.n[305.21]DDM[147.04]ESLGYVLM[147.04]YFNR.T	sp#P48729#KC1A_HUMAN	2188.01	0.15348	0.217471	0.161239	0.154804	0.152919	0.158579	NA	NA	NA	NA	NA	NA	NA	NA	NA	NA	NA	NA	NA	NA	NA	NA	NA	NA	0.300176	0.240527	0.286274	0.261529	0.379224	0.263671	NA	NA	NA	NA	NA	NA	0.229688	0.239735	0.21305	-0.0617597	0.108485	0.170245
K.n[305.21]ELTQSELEL.-	sp#O95273#CCDB1_HUMAN	1364.73	0.153655	0.14209	0.0830804	0.161711	0.118085	0.0972584	NA	NA	NA	NA	NA	NA	0.725379	0.930591	0.6112	1.05457	0.753752	0.908895	NA	NA	NA	NA	NA	NA	NA	NA	NA	NA	NA	NA	0.10042	0.0802698	0.0914003	0.103372	0.118001	NA	0.359381	0.405088	0.342001	-0.172722	0.0715147	0.244236
R.n[305.21]ILVC[149.00]LLQGSR.D	sp#P13928#ANXA8_HUMAN,sp#Q5T2P8#AXA81_HUMAN,sp#Q5VT79#AXA82_HUMAN	1450.83	0.154047	0.295328	0.237353	0.180564	0.197186	0.148685	0.845741	0.581266	0.413188	0.47451	0.543509	0.454516	0.607821	1.00449	0.526759	0.517236	0.809693	0.367872	2.75289	3.197	3.33488	1.96768	2.80387	1.92007	0.519661	0.638171	0.737784	0.55732	0.554229	0.54205	0.965793	1.26203	0.859687	0.85912	0.999712	0.740856	0.891462	0.846192	1.06006	0.0751885	-0.249903	-0.325092
K.n[305.21]EGVHGGLINK[432.30].K	sp#P07737#PROF1_HUMAN	1630.96	0.154337	0.14226	0.181011	0.270671	0.198515	0.175677	5.11161	4.53369	8.36486	4.63013	5.56375	4.99458	NA	NA	NA	NA	NA	NA	NA	NA	NA	NA	NA	NA	NA	NA	NA	NA	NA	NA	NA	NA	NA	NA	NA	NA	3.3229	2.7525	2.50487	0.271698	0.407704	0.136006
K.n[305.21]C[149.00]VDLVIQELINTVR.Q	sp#P50570#DYN2_HUMAN	1964.07	0.154437	0.128487	0.130784	0.181968	0.177127	0.125855	NA	NA	NA	NA	NA	NA	0.0521826	0.0693005	0.0647314	0.0606279	0.0912308	0.0560669	0.0620695	0.0632946	0.0582272	0.0686521	0.0756519	0.069981	0.137513	0.145929	0.151294	0.125503	0.146076	0.1377	0.159373	0.175323	0.140476	0.164058	0.153092	0.15376	0.111649	0.119631	0.116797	-0.0996163	-0.0650248	0.0345915
R.n[305.21]VFIMDSC[149.00]DELIPEYLNFIR.G	sp#P08238#HS90B_HUMAN	2666.31	0.15467	0.096372	0.13498	0.0840941	0.123584	0.109104	0.297919	0.292313	0.240883	0.271377	0.284656	0.30227	NA	NA	NA	NA	NA	NA	NA	NA	NA	NA	NA	NA	0.899788	0.513062	0.695413	0.762784	0.468977	0.51516	NA	NA	NA	NA	NA	NA	0.37025	0.298356	0.372629	0.311463	-0.009239	-0.320702
K.n[305.21]QSPASPER.D	sp#P13646#K1C13_HUMAN	1174.62	0.154726	0.532103	0.42226	0.261734	0.44815	0.267539	NA	NA	NA	NA	NA	NA	NA	NA	NA	NA	NA	NA	NA	NA	NA	NA	NA	NA	0.26114	0.089594	0.208425	0.150287	NA	0.138863	0.67168	0.409538	0.869682	1.06307	0.976573	0.498399	0.496382	0.459566	0.35794	0.11118	0.471733	0.360553
K.n[305.21]AAFDDAIAELDTLSEESYK[432.30].D	sp#P62258#1433E_HUMAN	2695.37	0.155047	0.210879	0.191326	0.189435	0.183596	0.208813	0.232856	0.260891	0.282779	0.335084	0.336999	0.300384	0.200577	0.189709	0.214188	0.236397	0.194402	0.247283	0.493681	0.546813	0.472347	0.556625	0.439343	0.472861	0.450038	0.2542	0.346809	0.399947	0.331672	0.327405	0.266077	0.211438	0.289181	0.296836	0.302034	0.207293	0.316343	0.295036	0.291557	0.100598	0.117712	0.0171141
K.n[305.21]APEGEETEFYVSPEDLEAQLQSDER.E	sp#Q9H3Z4#DNJC5_HUMAN	3171.47	0.155192	0.128265	0.0835533	0.106714	0.144943	0.106853	NA	NA	NA	NA	NA	NA	0.0625145	0.0815247	0.0509062	0.0777197	0.065085	0.0771111	NA	NA	NA	NA	NA	NA	0.156357	0.150824	0.164527	0.153639	0.135793	0.173278	0.0819126	0.0723979	0.103184	0.0905892	0.0881028	0.0996488	0.115503	0.103661	0.107166	0.156058	0.108082	-0.0479759
K.n[305.21]LGALGGNTQEVTLQPGEYITK[432.30]VFVAFQAFLR.G	sp#Q96DA0#ZG16B_HUMAN	3975.21	0.155194	0.0985064	0.123672	0.131194	0.165898	0.193721	0.84622	0.82378	0.333224	0.65173	0.5652	0.545742	1.1811	0.975587	1.09727	1.06208	1.15874	1.24898	NA	NA	NA	NA	NA	NA	NA	NA	NA	NA	NA	NA	NA	NA	NA	NA	NA	NA	0.566333	0.628922	0.697717	-0.151231	-0.300993	-0.149762
K.n[305.21]AIIASNIMYIVGQYPR.F	sp#O14980#XPO1_HUMAN	2112.17	0.155376	0.167588	0.220404	0.209301	0.173977	0.185485	0.76303	0.629037	0.904457	0.62949	0.584568	0.589036	0.508093	0.759148	0.507833	0.597683	0.651833	0.459094	0.450795	0.34332	0.437424	0.374428	0.568164	0.349025	NA	NA	NA	NA	NA	NA	NA	NA	NA	NA	NA	NA	0.471785	0.453928	0.476611	0.0556659	-0.0146819	-0.0703478
-.n[305.21]M[147.04]TELETAMGMIIDVFSR.Y	sp#P25815#S100P_HUMAN	2263.12	0.15546	0.141923	0.130138	0.16774	0.154458	0.138929	NA	NA	NA	NA	NA	NA	NA	NA	NA	NA	NA	NA	NA	NA	NA	NA	NA	NA	NA	NA	NA	NA	NA	NA	NA	NA	NA	NA	NA	NA	0.148692	0.148939	0.146694	-0.00239842	0.0195177	0.0219162
K.n[305.21]IPELDMTEVVAPFMANIPLLLYPQDGPR.S	sp#P07602#SAP_HUMAN	3442.82	0.155462	0.124009	0.127375	0.14525	0.152916	0.239162	0.206199	0.303692	0.150822	0.268615	0.292176	0.208966	NA	NA	NA	NA	NA	NA	NA	NA	NA	NA	NA	NA	NA	NA	NA	NA	NA	NA	NA	NA	NA	NA	NA	NA	0.174727	0.193442	0.225492	-0.146793	-0.367972	-0.221179
K.n[305.21]HM[147.04]WPGDIK[432.30].A	sp#P04745#AMY1_HUMAN,sp#P19961#AMY2B_HUMAN,sp#P04746#AMYP_HUMAN	1606.87	0.155465	0.0923775	0.106308	0.116678	0.180014	0.121117	10.5938	10.3738	4.49234	3.78089	6.68481	9.39903	6.01466	7.78425	9.0051	4.64452	7.55576	7.43457	5.66215	4.26063	4.58822	3.81296	4.16333	5.64595	2.13866	5.36742	4.50566	7.26969	7.08646	7.4859	0.287205	0.705675	0.41803	0.344599	0.351889	0.495528	3.59249	4.71052	4.45744	-0.390903	-0.311234	0.0796691
R.n[305.21]NANELSVLK[432.30]DEVLEVLEDGR.Q	sp#Q9H6S3#ES8L2_HUMAN	2849.56	0.155556	0.233892	0.191324	0.202773	0.21595	0.187195	0.241743	0.230468	0.164506	0.220716	0.218748	0.192635	0.716071	0.65931	0.792009	0.680537	0.707352	0.833408	0.438225	0.414481	0.410435	0.51791	0.320007	0.388942	NA	NA	NA	NA	NA	NA	0.165073	0.153771	0.191049	0.208004	0.199389	0.146423	0.357462	0.3401	0.342229	0.0718284	0.062827	-0.00900139
R.n[305.21]GLLLFVDEADAFLR.K	sp#Q9NVI7#ATD3A_HUMAN,sp#Q5T2N8#ATD3C_HUMAN	1882.05	0.155592	0.199843	0.21513	0.224884	0.19204	0.239799	0.187745	0.228171	0.262761	0.221793	0.216265	0.294459	0.283478	0.269451	0.280312	0.407935	0.310834	0.397639	NA	NA	NA	NA	NA	NA	0.208804	0.188947	0.214684	0.197863	0.1743	0.167129	NA	NA	NA	NA	NA	NA	0.242598	0.25008	0.224804	-0.0438228	0.109897	0.15372
K.n[305.21]TPEENEPTQLEGGPDSLGFETLENC[149.00]R.K	sp#Q9UJJ9#GNPTG_HUMAN	3211.46	0.155745	0.0824387	0.0499781	0.086525	0.105778	0.0883092	0.128844	0.144449	0.127153	0.102164	0.0866568	0.126501	NA	NA	NA	NA	NA	NA	NA	NA	NA	NA	NA	NA	0.0952777	0.133943	0.125612	0.140319	0.133295	0.183745	0.249919	0.377521	0.248289	0.244685	0.275186	0.245514	0.153301	0.148425	0.165505	0.0466294	-0.110513	-0.157142
R.n[305.21]LGPGPAGGFLSNLFR.R	sp#A1A5D9#BICR2_HUMAN	1806.01	0.156029	0.151469	0.212789	0.164777	0.186723	0.213639	0.643488	0.475649	0.479056	0.332862	0.295782	0.322931	0.494356	0.63082	0.47004	0.580548	0.566265	0.622105	0.668346	0.488544	0.530749	0.657478	0.505274	0.530273	NA	NA	NA	NA	NA	NA	1.06967	1.18899	0.890269	0.998219	0.971097	1.04907	0.524672	0.524036	0.606023	0.00174802	-0.207957	-0.209705
K.n[305.21]LLGFGSALLDNVDPNPENFVGAGIIQTK[432.30].A	sp#O95782#AP2A1_HUMAN	3506.92	0.156255	0.185685	0.160777	0.13952	0.140843	0.182305	0.545795	0.484353	0.506576	0.661564	0.604365	0.504376	0.498671	0.423083	0.595747	0.541916	0.524185	0.681142	NA	NA	NA	NA	NA	NA	NA	NA	NA	NA	NA	NA	0.395877	0.369701	0.33635	0.388118	0.415506	0.495735	0.421526	0.440701	0.380079	-0.0641763	0.149325	0.213502
K.n[305.21]C[149.00]PTQFPLILWHPYAR.H	sp#Q96TA1#NIBL1_HUMAN	2191.14	0.156454	0.260594	0.238141	0.197453	0.237623	0.209189	1.48807	1.34499	0.998406	1.06087	1.02975	1.32852	0.453952	0.526643	0.512324	0.510612	0.532699	0.433301	0.45451	0.538294	0.590946	0.560929	0.481474	0.645272	1.1615	1.81835	1.3908	1.34519	1.36913	1.52722	1.45012	1.55075	1.44499	1.37761	1.44386	1.61128	0.850811	0.903174	0.936166	-0.086166	-0.137927	-0.0517609
K.n[305.21]K[432.30]AAAPAPEEEMDEC[149.00]EQALAAEPK[432.30].A	sp#P26641#EF1G_HUMAN	3385.7	0.156697	0.24091	0.205165	0.212688	0.20851	0.208178	0.332105	0.346569	0.358817	0.382661	0.314067	0.280104	0.226452	0.142813	0.299754	0.381187	0.152908	0.222408	0.40854	0.333001	0.486292	0.464619	0.284865	0.378081	0.345866	0.40662	0.387685	0.370905	0.26748	0.523936	0.192758	0.115013	0.253417	0.205935	0.205368	0.157509	0.332406	0.267048	0.272202	0.315848	0.28827	-0.0275778
K.n[305.21]ADVFHAYLSLLK[432.30].Q	sp#Q86VP6#CAND1_HUMAN	1984.16	0.156821	0.23711	0.207662	0.150893	0.165152	0.22195	NA	NA	NA	NA	NA	NA	1.29303	1.13604	1.37441	1.37683	1.36172	1.57322	1.36071	1.40646	1.41495	1.49112	1.53446	1.85529	NA	NA	NA	NA	NA	NA	0.424643	0.344025	0.411586	0.437855	0.395388	0.413899	0.862586	0.936566	0.794001	-0.118712	0.119528	0.23824
K.n[305.21]ATTPVIMVGPGTGVAPFIGFIQER.A	sp#P16435#NCPR_HUMAN	2761.51	0.156943	0.175352	0.124194	0.120128	0.227744	0.118523	0.301425	0.329387	0.285137	0.335444	0.269184	0.273601	0.894341	0.889797	0.904998	0.77592	1.14177	0.971099	NA	NA	NA	NA	NA	NA	NA	NA	NA	NA	NA	NA	0.814257	0.995506	0.776879	0.809348	0.777018	0.774307	0.527503	0.556412	0.571372	-0.0769761	-0.115253	-0.0382773
R.n[305.21]SPC[149.00]HAGDC[149.00]QLNGPTLSHMDSWDNR.D	sp#O15015#ZN646_HUMAN	3036.27	0.157216	0.0552948	NA	NA	0.142014	NA	NA	NA	NA	NA	NA	NA	NA	NA	NA	NA	NA	NA	NA	NA	NA	NA	NA	NA	NA	NA	NA	NA	NA	NA	NA	NA	NA	NA	NA	NA	0.106256	NA	0.142014	NA	-0.418495	NA
K.n[305.21]AEAQQVEALPGPSLDQWHR.S	sp#Q66PJ3#AR6P4_HUMAN	2435.25	0.157556	0.0935621	0.102275	0.112862	0.195887	0.138794	NA	NA	NA	NA	NA	NA	NA	NA	NA	NA	NA	NA	NA	NA	NA	NA	NA	NA	NA	NA	NA	NA	NA	NA	NA	NA	NA	NA	NA	NA	0.125559	0.107569	0.16734	0.223108	-0.41442	-0.637528
K.n[305.21]VFQSSANYAENFIQSIISTVEPAQR.Q	sp#P36871#PGM1_HUMAN	3102.59	0.157723	0.162383	0.166118	0.184446	0.166265	0.17077	NA	NA	NA	NA	NA	NA	NA	NA	NA	NA	NA	NA	NA	NA	NA	NA	NA	NA	NA	NA	NA	NA	NA	NA	NA	NA	NA	NA	NA	NA	0.160053	0.175282	0.168517	-0.13113	-0.0743475	0.0567822
R.n[305.21]TVEVAEGEAVR.T	sp#Q86UE4#LYRIC_HUMAN	1462.79	0.157801	0.26089	0.270754	0.337092	0.259529	0.278968	NA	NA	NA	NA	NA	NA	NA	NA	NA	NA	NA	NA	NA	NA	NA	NA	NA	NA	0.29083	0.221227	0.258738	0.272945	0.183644	0.180682	0.529777	0.320389	0.388902	0.438666	0.447711	0.341141	0.296324	0.293504	0.316787	0.0137935	-0.0963388	-0.110132
K.n[305.21]VAVLQALASTVNR.D	sp#Q96EY7#PTCD3_HUMAN	1644.98	0.158281	0.174837	0.17821	0.177314	0.158423	0.161563	NA	NA	NA	NA	NA	NA	NA	NA	NA	NA	NA	NA	0.171051	0.199658	0.218762	0.156386	0.210077	0.224491	NA	NA	NA	NA	NA	NA	NA	NA	NA	NA	NA	NA	0.177066	0.197523	0.172674	-0.157731	0.0362426	0.193974
K.n[305.21]ALINADELASDVAGAEALLDR.H	sp#Q13813#SPTN1_HUMAN	2430.29	0.15847	0.189269	0.141373	0.163882	0.149928	0.150979	0.0918526	0.105275	0.116794	0.151873	0.15591	0.100341	0.329277	0.350753	0.301784	0.343071	0.320069	0.401222	0.20038	0.208996	0.198701	0.196856	0.189791	0.213575	0.14944	0.169397	0.133223	0.130029	0.189184	0.138132	0.172567	0.185348	0.20491	0.215717	0.204233	0.162658	0.195058	0.198364	0.188683	-0.0242486	0.0479406	0.0721892
K.n[305.21]LEEMINELAVAMTAVK[432.30].H	sp#Q15363#TMED2_HUMAN	2369.32	0.158492	0.176852	0.203247	0.196544	0.192689	0.213463	0.491159	0.38461	0.361349	0.447926	0.489759	0.403446	NA	NA	NA	NA	NA	NA	0.430116	0.373402	0.315443	0.414226	0.312875	0.403541	0.260574	0.151784	0.218272	0.215524	0.181499	0.175272	0.264321	0.263183	0.253927	0.274366	0.256671	0.227437	0.283638	0.285029	0.30253	-0.00706034	-0.0930293	-0.085969
R.n[305.21]ELEPELEPGPGPGSALEPGEEFEIVDR.S	sp#Q96T51#RUFY1_HUMAN	3195.58	0.158605	0.11845	0.146609	0.13507	0.160682	0.104902	0.164282	0.127574	0.136619	0.125521	0.130122	0.158321	0.0662709	0.0846654	0.0904575	0.101338	0.0742548	0.0651409	0.0987742	0.104529	0.0893286	0.122958	0.0800857	0.120957	0.106136	0.157771	0.164486	0.158271	0.152524	0.189249	0.121255	NA	0.145765	0.11749	0.0826398	0.148068	0.127441	0.123587	0.117895	0.0443024	0.112328	0.0680255
R.n[305.21]AALEEVEGDVAELELK[432.30].L	sp#Q15057#ACAP2_HUMAN	2322.28	0.158927	0.161852	0.12887	0.171634	0.135561	0.16011	0.519459	0.453026	0.785266	0.550286	0.597805	0.548893	0.103407	0.101244	0.1199	0.184136	0.131728	0.155231	0.348239	0.288911	0.341205	0.417526	0.329707	0.330978	0.36183	0.283305	0.308046	0.322333	0.238689	0.262128	0.360779	0.266393	0.332857	0.335232	0.414487	0.292415	0.334797	0.300214	0.281855	0.157297	0.248332	0.0910351
K.n[305.21]LC[149.00]YVALDFEQEMATVASSSSLEK[432.30].S	sp#A5A3E0#POTEF_HUMAN	3174.57	0.159117	0.150984	0.160428	0.153342	0.173564	0.17133	NA	NA	NA	NA	NA	NA	NA	NA	NA	NA	NA	NA	NA	NA	NA	NA	NA	NA	NA	NA	NA	NA	NA	NA	NA	NA	NA	NA	NA	NA	0.155051	0.156885	0.172447	-0.0169623	-0.153409	-0.136447
K.n[305.21]LEQSYEALC[149.00]ELAAAR.R	sp#O15020#SPTN2_HUMAN	2016	0.159123	0.228731	0.227016	0.194732	0.172458	0.180485	NA	NA	NA	NA	NA	NA	0.215937	0.295826	0.191316	0.184983	0.286566	0.252593	0.372106	0.409731	0.392019	0.427876	0.314296	0.36612	0.344962	0.385814	0.333191	0.319176	0.377999	0.333158	0.44038	0.484631	0.37407	0.421921	0.420122	0.486623	0.30324	0.325923	0.330233	-0.104067	-0.123022	-0.018955
K.n[305.21]RGQQVVPLK[432.30].Y	sp#O60437#PEPL_HUMAN	1632.03	0.15922	0.199316	0.187267	0.261898	0.237067	0.203519	3.44253	3.88071	2.92588	3.04824	2.77831	3.70908	NA	NA	NA	NA	NA	NA	NA	NA	NA	NA	NA	NA	NA	NA	NA	NA	NA	NA	NA	NA	NA	NA	NA	NA	1.58316	1.73414	1.94095	-0.131409	-0.293957	-0.162548
K.n[305.21]HLEEQEGQLK[432.30].H	sp#P07476#INVO_HUMAN	1818.01	0.159432	0.257673	0.232711	0.281276	0.247176	0.189406	2.26006	2.72214	2.77842	3.82693	3.83609	2.67204	2.14257	1.76575	2.21649	2.53119	1.63398	2.24827	5.3984	4.70453	5.09589	5.32488	3.53904	4.33626	5.10474	1.67915	3.82123	4.68352	0.53038	3.18172	1.99063	1.14792	2.09445	2.43598	1.92402	1.33278	2.93551	2.14571	2.44604	0.452152	0.263163	-0.18899
R.n[305.21]QHVVYGPWNLPQSSY[467.27]SHLTR.Q	sp#Q16610#ECM1_HUMAN	2976.58	0.159572	0.181654	0.18736	0.15086	0.216811	0.174803	NA	NA	NA	NA	NA	NA	0.844584	0.811511	1.0223	0.887971	1.09113	0.874073	0.423409	0.397079	0.547373	0.447993	0.549572	0.500214	NA	NA	NA	NA	NA	NA	1.34382	1.50731	1.70187	1.55418	1.48597	1.40793	0.812865	0.78089	0.714915	0.0578966	0.185243	0.127347
R.n[305.21]TLITFAGMIPYR.T	sp#Q8N1F7#NUP93_HUMAN	1685.95	0.160058	0.154542	0.207416	0.140254	0.148761	0.150098	0.623477	0.623609	0.58032	0.552389	0.57241	0.513319	0.603461	0.63924	0.638107	0.590927	0.711587	0.498831	NA	NA	NA	NA	NA	NA	NA	NA	NA	NA	NA	NA	NA	NA	NA	NA	NA	NA	0.446057	0.440636	0.464774	0.0176407	-0.0593012	-0.0769419
K.n[305.21]LIILANGGPQALVQIMR.N	sp#P14923#PLAK_HUMAN	2110.26	0.160175	0.26018	0.590195	0.239735	0.273225	0.212831	2.61166	0.933412	0.680789	1.0319	0.972786	0.735025	1.26097	1.18289	1.37964	1.25333	1.31112	1.46367	0.682659	0.691696	1.50048	0.751548	0.502813	0.509992	0.616752	0.417874	0.683505	0.616812	0.204791	0.441519	1.81872	0.94865	1.28304	1.37879	1.38249	1.16105	0.915016	0.792931	0.970945	0.206601	-0.0855923	-0.292194
K.n[305.21]C[149.00]EWTEWFDVDFPTSGVAGGDM[147.04]ETFENIR.A	sp#Q9HC84#MUC5B_HUMAN	3603.56	0.160253	0.162805	0.128874	0.109992	0.201627	0.127489	NA	NA	NA	NA	NA	NA	0.0809387	0.0749457	0.0697352	0.0462162	0.0944328	0.0718561	0.128997	0.209153	0.151708	0.126497	0.0959408	0.108754	NA	NA	NA	NA	NA	NA	NA	NA	NA	NA	NA	NA	0.119536	0.101642	0.137192	0.233953	-0.198751	-0.432704
R.n[305.21]LLTAPELILDQWFQLSSSGPNSR.L	sp#Q9BSJ8#ESYT1_HUMAN	2875.54	0.160769	0.125554	0.12607	0.149537	0.128206	0.16253	NA	NA	NA	NA	NA	NA	NA	NA	NA	NA	NA	NA	NA	NA	NA	NA	NA	NA	NA	NA	NA	NA	NA	NA	NA	NA	NA	NA	NA	NA	0.143161	0.137803	0.145368	0.0550316	-0.022068	-0.0770997
K.n[305.21]SNLAYDIVQLPTGLTGIK[432.30].V	sp#P34932#HSP74_HUMAN	2510.46	0.160989	0.214294	0.232283	0.160601	0.173	0.205203	NA	NA	NA	NA	NA	NA	NA	NA	NA	NA	NA	NA	NA	NA	NA	NA	NA	NA	0.347207	0.251282	0.224591	0.303621	0.318715	0.24814	NA	NA	NA	NA	NA	NA	0.225874	0.239935	0.244173	-0.0871248	-0.112387	-0.0252625
R.n[305.21]LVHLQTLVLNGNPLLHAQLR.Q	sp#Q13045#FLII_HUMAN	2552.52	0.161018	0.192711	0.124931	0.166082	0.15362	0.180187	0.489044	0.353433	0.423585	0.296033	0.291969	0.342049	NA	NA	NA	NA	NA	NA	0.343938	0.440505	0.398237	0.351474	0.476224	0.395557	NA	NA	NA	NA	NA	NA	1.0911	1.08841	0.901492	0.98939	0.986035	0.904227	0.464243	0.460884	0.51753	0.0104742	-0.156764	-0.167238
K.n[305.21]GLSFLFPLLK[432.30].L	sp#P78344#IF4G2_HUMAN	1742.1	0.161067	0.229953	0.225096	0.245935	0.3066	0.282215	0.605624	0.591118	0.563612	0.587659	0.647966	0.764676	0.510996	0.461449	0.557285	0.567751	0.491676	0.684779	0.440288	0.285762	0.304372	0.454091	0.263474	0.557289	NA	NA	NA	NA	NA	NA	NA	NA	NA	NA	NA	NA	0.428224	0.485111	0.435506	-0.179951	-0.0243287	0.155622
K.n[305.21]GEENLM[147.04]DAQVK[432.30].A	sp#P50990#TCPQ_HUMAN	1856.98	0.161088	0.166197	0.140901	0.184977	0.199026	0.145164	NA	NA	NA	NA	NA	NA	NA	NA	NA	NA	NA	NA	NA	NA	NA	NA	NA	NA	0.374102	0.354133	0.385447	0.365989	0.355959	0.373505	NA	NA	NA	NA	NA	NA	0.26968	0.263836	0.268106	0.0316107	0.00844578	-0.0231649
K.n[305.21]LAQTLSTQLFQMVHTQR.Q	sp#P53367#ARFP1_HUMAN	2305.25	0.161142	0.184735	0.176247	0.182298	0.181518	0.170913	0.607688	0.643255	0.594844	0.528947	0.568573	0.54787	0.722251	0.76066	0.829623	0.747571	0.866393	0.645616	0.46742	0.451872	0.481719	0.444793	0.590269	0.520158	NA	NA	NA	NA	NA	NA	NA	NA	NA	NA	NA	NA	0.496672	0.512178	0.500697	-0.0443529	-0.0116453	0.0327076
R.n[305.21]AGGVLAYELLPALDEVLASDSR.F	sp#P54802#ANAG_HUMAN	2562.38	0.161661	0.170664	NA	0.177963	0.161585	0.126284	0.426105	0.426745	0.352866	0.427019	0.375359	0.450509	0.450564	0.482821	0.383303	0.354843	0.374944	0.457234	NA	NA	NA	NA	NA	NA	NA	NA	NA	NA	NA	NA	NA	NA	NA	NA	NA	NA	0.308392	0.367202	0.345684	-0.251806	-0.164687	0.087119
R.n[305.21]IPIQQALLSGM[147.04]ISEELAQLLQDESSYEK[432.30].D	sp#Q92817#EVPL_HUMAN	3757	0.162198	0.229176	0.197829	0.147399	0.233923	0.167535	NA	NA	NA	NA	NA	NA	0.395169	0.347746	0.367838	0.251408	0.352481	0.3666	0.160746	0.11076	0.144232	0.187665	0.080322	0.157315	NA	NA	NA	NA	NA	NA	NA	NA	NA	NA	NA	NA	0.223753	0.216991	0.23598	0.0442723	-0.0767567	-0.121029
R.n[305.21]MVVPLAC[149.00]LLTPLK[432.30].E	sp#Q15437#SC23B_HUMAN	2051.22	0.162556	0.137133	0.177194	0.0756722	0.167036	0.146695	0.622816	0.600831	0.49968	0.629413	0.570717	0.602472	0.332499	0.393975	0.431027	0.329083	0.549626	0.493736	0.400409	0.402015	0.453929	0.438175	0.346294	0.417793	0.121606	0.131285	0.147777	0.131074	0.0977123	0.133227	NA	NA	NA	NA	NA	NA	0.335985	0.346444	0.331917	-0.0442277	0.0175749	0.0618027
K.n[305.21]FWEVISDEHGIDPAGGYVGDSALQLER.L	sp#Q9BUF5#TBB6_HUMAN	3263.6	0.162595	0.227101	0.170302	0.190765	0.243864	0.177146	0.28729	0.200356	0.184745	0.312041	0.297838	0.290372	0.755807	0.721702	0.745246	0.69194	0.749584	0.658367	0.600115	0.647377	0.625759	0.573657	0.541655	0.459312	NA	NA	NA	NA	NA	NA	0.632771	0.606217	0.703552	0.762729	0.809844	0.600682	0.498936	0.476872	0.487264	0.065254	0.0341511	-0.0311029
R.n[305.21]M[147.04]LADSSNAVGPPTTVR.V	sp#Q8IWU6#SULF1_HUMAN	1935	0.162798	0.182515	0.159915	0.205378	0.151632	0.223589	0.325082	0.301515	0.354018	0.290557	0.29723	0.403005	0.126949	0.139201	0.136819	0.169291	0.157627	0.141469	0.179982	0.189951	0.159548	0.165727	0.205333	0.244396	0.0938761	0.0710867	0.0788422	0.0792233	0.0771254	0.0652241	0.139481	0.129061	0.132442	0.14291	0.125426	0.117924	0.171224	0.183338	0.172617	-0.0986177	-0.0116896	0.0869281
R.n[305.21]YLFLNAIANQLR.Y	sp#A5YKK6#CNOT1_HUMAN	1739	0.163012	0.108583	0.124313	0.229024	0.212006	0.160225	NA	NA	NA	NA	NA	NA	NA	NA	NA	NA	NA	NA	0.242831	0.279307	0.324079	0.226699	0.313719	0.414304	NA	NA	NA	NA	NA	NA	NA	NA	NA	NA	NA	NA	0.205593	0.27034	0.223592	-0.394982	-0.121078	0.273904
R.n[305.21]NM[147.04]QDLVEDYK[432.30].K	sp#Q14CN4#K2C72_HUMAN	1877.97	0.16315	0.279183	0.152823	0.283904	0.254143	0.196173	NA	NA	NA	NA	NA	NA	NA	NA	NA	NA	NA	NA	NA	NA	NA	NA	NA	NA	NA	NA	NA	NA	NA	NA	NA	NA	NA	NA	NA	NA	0.221166	0.218363	0.225158	0.018403	-0.0258042	-0.0442072
R.n[305.21]VSNEEVTEELLHVNDDLNNVFLR.Y	sp#Q6ZVM7#TM1L2_HUMAN	3001.53	0.163284	0.162598	0.143129	0.149227	0.154911	0.157821	0.15396	0.160103	0.136475	0.133716	0.160732	0.134093	NA	NA	NA	NA	NA	NA	0.411369	0.529839	0.533172	0.461819	0.48447	0.410162	NA	NA	NA	NA	NA	NA	0.498634	0.505837	0.377728	0.42471	0.470991	0.383969	0.299188	0.292097	0.321559	0.0346061	-0.104033	-0.138639
R.n[305.21]SEPPLPPGGQELLELLLR.V	sp#Q9Y4H4#GPSM3_HUMAN	2261.29	0.164104	0.148474	0.12842	0.0883672	0.137359	0.13929	NA	NA	NA	NA	NA	NA	NA	NA	NA	NA	NA	NA	NA	NA	NA	NA	NA	NA	NA	NA	NA	NA	NA	NA	NA	NA	NA	NA	NA	NA	0.156289	0.108393	0.138325	0.527942	0.176162	-0.35178
K.n[305.21]AGVM[147.04]ALANLLQIQR.H	sp#Q9Y224#CN166_HUMAN	1817.05	0.164332	0.191099	0.189363	0.203095	0.212035	0.191219	NA	NA	NA	NA	NA	NA	NA	NA	NA	NA	NA	NA	0.240119	0.271074	0.290686	0.254142	0.327145	0.270953	NA	NA	NA	NA	NA	NA	NA	NA	NA	NA	NA	NA	0.225065	0.247639	0.228612	-0.137896	-0.0225574	0.115339
R.n[305.21]M[147.04]AADDVEEYM[147.04]IERPEPEFQDLNEK[432.30].A	sp#Q9BUL8#PDC10_HUMAN	3537.67	0.165061	0.208919	0.142581	0.133184	0.138507	0.133758	NA	NA	NA	NA	NA	NA	NA	NA	NA	NA	NA	NA	NA	NA	NA	NA	NA	NA	NA	NA	NA	NA	NA	NA	NA	NA	NA	NA	NA	NA	0.18699	0.137882	0.136132	0.439524	0.457951	0.0184274
K.n[305.21]DK[432.30]PSGDTAAVFEEGGDVDDLLDM[147.04]I.-	sp#P13010#XRCC5_HUMAN	3132.53	0.16528	0.196416	0.217652	0.213386	0.208387	0.16958	NA	NA	NA	NA	NA	NA	NA	NA	NA	NA	NA	NA	NA	NA	NA	NA	NA	NA	0.0861902	0.140433	0.117385	0.116914	0.119676	0.104264	NA	NA	NA	NA	NA	NA	0.148998	0.163745	0.151148	-0.136149	-0.0206595	0.115489
K.n[305.21]FSVPAGIVIPSFQALTAR.F	sp#P04114#APOB_HUMAN	2177.25	0.165344	0.147992	0.173091	0.160257	0.131648	0.188992	NA	NA	NA	NA	NA	NA	0.50552	0.574796	0.454258	0.499766	0.652276	0.484116	NA	NA	NA	NA	NA	NA	NA	NA	NA	NA	NA	NA	NA	NA	NA	NA	NA	NA	0.31684	0.367435	0.350239	-0.213735	-0.144586	0.0691493
R.n[305.21]AVINSAGYK[432.30]ILTSVDQYLELIGNSLPGTTAK[432.30].S	sp#Q96TA1#NIBL1_HUMAN	4148.35	0.165401	0.169659	0.189831	0.233424	0.238915	0.210597	NA	NA	NA	NA	NA	NA	0.251024	0.205979	0.364717	0.313851	0.302569	0.32079	NA	NA	NA	NA	NA	NA	NA	NA	NA	NA	NA	NA	0.270128	0.417284	0.339511	0.384149	0.373548	0.286907	0.289548	0.284511	0.265655	0.0253169	0.124252	0.0989346
K.n[305.21]AFFFPSFNVR.D	sp#Q8TEQ8#PIGO_HUMAN	1534.82	0.165433	0.16885	0.142752	0.185345	0.159522	0.170563	NA	NA	NA	NA	NA	NA	NA	NA	NA	NA	NA	NA	NA	NA	NA	NA	NA	NA	NA	NA	NA	NA	NA	NA	NA	NA	NA	NA	NA	NA	0.167142	0.164049	0.165043	0.0269505	0.0182359	-0.00871452
R.n[305.21]LFTLTALR.R	sp#P47897#SYQ_HUMAN	1237.77	0.165651	0.368821	0.307915	0.29828	0.277398	0.314102	2.61386	2.00198	1.52557	1.92686	2.09943	1.48957	5.1847	7.89685	5.73661	4.53364	7.75002	3.83061	NA	NA	NA	NA	NA	NA	NA	NA	NA	NA	NA	NA	1.72918	1.83766	1.57188	1.7615	1.96182	1.31646	2.19882	2.38176	2.73197	-0.115303	-0.313213	-0.19791
K.n[305.21]VADIYLASQYTSYAISGPTVQGGLPVFR.W	sp#Q6P4A8#PLBL1_HUMAN	3276.73	0.165727	0.135452	0.125836	0.112527	0.13172	0.124947	NA	NA	NA	NA	NA	NA	NA	NA	NA	NA	NA	NA	NA	NA	NA	NA	NA	NA	NA	NA	NA	NA	NA	NA	NA	NA	NA	NA	NA	NA	0.15059	0.119182	0.128334	0.337461	0.230721	-0.10674
R.n[305.21]EFGAGPLFNQILPLLMSPTLEDQER.H	sp#O75533#SF3B1_HUMAN	3118.63	0.16591	0.152794	0.162446	0.159534	0.16629	0.161164	0.432437	0.440455	0.381031	0.449936	0.675238	0.439251	NA	NA	NA	NA	NA	NA	NA	NA	NA	NA	NA	NA	0.445735	0.347214	0.358248	0.383332	0.282633	0.288087	0.254393	0.28302	0.298144	0.202881	0.214909	0.257998	0.299035	0.310012	0.316339	-0.0520111	-0.0811566	-0.0291455
R.n[305.21]IC[149.00]ELLFS.-	sp#O15305#PMM2_HUMAN	1173.61	0.166075	0.221203	0.244693	0.177837	0.158733	0.179584	0.172029	0.184951	0.246601	0.157293	0.13928	0.149364	0.0422392	0.0515973	0.0416598	0.0462894	0.0362607	0.0469154	NA	NA	NA	NA	NA	NA	0.220097	0.261152	0.222102	0.215842	0.339885	0.22304	0.301389	0.353548	0.271888	0.278341	0.262573	0.31337	0.186729	0.193322	0.192532	-0.0500541	-0.044148	0.00590618
K.n[305.21]REDEEESLNEVGYDDIGGC[149.00]R.K	sp#P55072#TERA_HUMAN	2634.15	0.166137	0.133503	0.138084	0.174081	0.161423	0.141238	NA	NA	NA	NA	NA	NA	NA	NA	NA	NA	NA	NA	NA	NA	NA	NA	NA	NA	NA	NA	NA	NA	NA	NA	0.055973	0.0534145	0.0640923	0.0654537	0.0686107	0.0493496	0.107297	0.107531	0.103012	-0.00315398	0.0587907	0.0619447
K.n[305.21]ATLWYVPLSLK[432.30].N	sp#O00154#BACH_HUMAN	1898.15	0.166234	0.213324	0.209713	0.224161	0.213647	0.214575	NA	NA	NA	NA	NA	NA	0.552266	0.511853	0.516577	0.513684	0.55067	0.4138	0.513379	0.462449	0.514892	0.484631	0.52791	0.495906	NA	NA	NA	NA	NA	NA	NA	NA	NA	NA	NA	NA	0.401557	0.403693	0.411362	-0.00765507	-0.0348026	-0.0271475
K.n[305.21]YC[149.00]LPFLQPGR.L	sp#P42285#SK2L2_HUMAN	1542.8	0.166716	0.20707	0.168406	0.192835	0.191536	0.238011	NA	NA	NA	NA	NA	NA	NA	NA	NA	NA	NA	NA	NA	NA	NA	NA	NA	NA	NA	NA	NA	NA	NA	NA	NA	NA	NA	NA	NA	NA	0.186893	0.18062	0.214773	0.0492531	-0.200602	-0.249855
K.n[305.21]ASGATILSTLANLEGEETFEAAM[147.04]LGQAEEVVQER.L	sp#P17987#TCPA_HUMAN	3883.93	0.167432	0.176372	0.162817	0.143086	0.137745	0.16869	NA	NA	NA	NA	NA	NA	NA	NA	NA	NA	NA	NA	NA	NA	NA	NA	NA	NA	NA	NA	NA	NA	NA	NA	NA	NA	NA	NA	NA	NA	0.171902	0.152951	0.153217	0.168516	0.166006	-0.00250998
R.n[305.21]LALILC[149.00]VTK[432.30].A	sp#P31944#CASPE_HUMAN	1627	0.167607	0.20621	0.270185	0.147141	0.210258	0.132554	0.570061	2.00393	0.950521	1.54706	0.956967	0.763605	0.568679	0.381254	0.694859	0.353289	0.726604	0.870414	0.716497	0.401827	0.696443	0.316172	0.826875	0.813072	0.479102	0.693158	0.568695	0.607616	0.679701	0.632933	0.751539	1.0557	0.720022	0.622832	0.657881	0.901038	0.620944	0.687201	0.663713	-0.14627	-0.0960961	0.0501734
R.n[305.21]YGQC[149.00]WVFAGTLNTALR.S	sp#Q08188#TGM3_HUMAN	2149.08	0.167617	0.210773	0.190362	0.171709	0.208173	0.204215	0.677739	0.658655	0.537285	0.603206	0.723862	0.536019	0.872426	0.862312	0.910941	0.7528	0.93207	0.859079	0.571538	0.64407	0.57657	0.523865	0.57268	0.66906	0.751671	0.818313	0.726299	0.755467	0.50923	0.576564	1.15473	1.32568	1.24258	1.02319	1.16557	1.50811	0.669216	0.701193	0.729127	-0.0673405	-0.123699	-0.0563582
R.n[305.21]EIENM[147.04]ILNDPDFQHEDLNFLTR.S	sp#Q15067#ACOX1_HUMAN	3022.46	0.168104	0.242341	0.187232	0.191169	0.307083	0.160602	NA	NA	NA	NA	NA	NA	NA	NA	NA	NA	NA	NA	NA	NA	NA	NA	NA	NA	NA	NA	NA	NA	NA	NA	NA	NA	NA	NA	NA	NA	0.205223	0.1892	0.233843	0.117276	-0.188348	-0.305624
R.n[305.21]VIQIVLMR.A	sp#Q05655#KPCD_HUMAN	1274.81	0.168109	0.1683	0.111983	0.113689	0.143339	0.148462	1.12207	0.872612	1.03361	0.993115	0.869235	0.966552	NA	NA	NA	NA	NA	NA	0.655373	0.730138	0.743805	0.722214	0.847621	0.631742	NA	NA	NA	NA	NA	NA	1.58408	1.49602	1.47964	1.39355	1.54698	1.5818	0.837792	0.833701	0.844012	0.00706306	-0.0106719	-0.0177349
K.n[305.21]EAAGEGPALYEDPPDQK[432.30].T	sp#P27695#APEX1_HUMAN	2394.22	0.168205	0.150582	0.149848	0.132116	0.146062	0.145385	NA	NA	NA	NA	NA	NA	NA	NA	NA	NA	NA	NA	NA	NA	NA	NA	NA	NA	0.117561	0.112003	0.0926731	0.0915624	0.144022	0.0873579	0.16781	0.151452	0.169381	0.153944	0.146711	0.157162	0.137725	0.136203	0.140045	0.0160317	-0.0241084	-0.0401402
R.n[305.21]VFVLPC[149.00]IQQIQR.L	sp#O75955#FLOT1_HUMAN	1793	0.168238	0.159271	0.207409	0.246401	0.130471	0.214522	NA	NA	NA	NA	NA	NA	0.312841	0.345946	0.261762	0.336481	0.282798	0.28553	0.349628	0.356916	0.390858	0.327047	0.574085	0.392552	NA	NA	NA	NA	NA	NA	NA	NA	NA	NA	NA	NA	0.273943	0.331462	0.285054	-0.27497	-0.0573596	0.21761
K.n[305.21]SDVYC[149.00]EVC[149.00]EFLVK[432.30].E	sp#P07602#SAP_HUMAN	2233.08	0.1684	0.110124	0.130972	0.181791	0.141521	0.165125	0.531173	0.569278	0.543066	0.385946	0.371905	0.455291	0.293608	0.329351	0.315991	0.323776	0.356245	0.317654	0.667811	0.39506	0.597008	0.709376	0.526982	0.688709	0.234998	0.176556	0.219727	0.308134	0.243171	0.273473	0.449534	0.78084	0.443821	0.45195	0.520875	0.550932	0.381443	0.384833	0.394571	-0.012765	-0.0488175	-0.0360524
R.n[305.21]NSTFESVAFPGWFIAVSSEGGC[149.00]PLILTQELGK[432.30].A	sp#Q9UHA7#IL36A_HUMAN	4038.07	0.168505	0.177439	0.231423	0.169254	0.23692	0.270451	NA	NA	NA	NA	NA	NA	NA	NA	NA	NA	NA	NA	NA	NA	NA	NA	NA	NA	NA	NA	NA	NA	NA	NA	NA	NA	NA	NA	NA	NA	0.172972	0.200338	0.253685	-0.211896	-0.5525	-0.340604
R.n[305.21]M[147.04]VEYEEAQAYADDNSLLFM[147.04]ETSAK[432.30].T	sp#P61020#RAB5B_HUMAN	3394.6	0.168669	0.216244	0.111491	0.16114	0.198058	0.134777	NA	NA	NA	NA	NA	NA	NA	NA	NA	NA	NA	NA	NA	NA	NA	NA	NA	NA	NA	NA	NA	NA	NA	NA	NA	NA	NA	NA	NA	NA	0.192457	0.136316	0.166418	0.497585	0.209727	-0.287858
R.n[305.21]FNPNAFIC[149.00]QALAR.H	sp#Q5K651#SAMD9_HUMAN	1813.93	0.168795	0.280327	0.311232	0.215594	0.275615	0.248294	NA	NA	NA	NA	NA	NA	1.12818	1.02775	1.27114	1.22549	1.1062	1.14187	NA	NA	NA	NA	NA	NA	NA	NA	NA	NA	NA	NA	1.08336	1.30698	1.05694	1.24272	1.17372	1.18595	0.874234	0.855762	0.84503	0.0308109	0.0490171	0.0182062
R.n[305.21]ENDELALEK[432.30].A	sp#Q12774#ARHG5_HUMAN	1667.92	0.168808	0.153094	0.168691	0.135635	0.240474	0.164449	NA	NA	NA	NA	NA	NA	NA	NA	NA	NA	NA	NA	NA	NA	NA	NA	NA	NA	0.293242	0.228729	0.26201	0.23911	0.234632	0.259012	0.332037	0.223554	0.344345	0.397637	0.370556	0.275808	0.260834	0.240722	0.247081	0.115762	0.0781486	-0.0376135
K.n[305.21]K[432.30]ALTGHLEEVVLALLK[432.30].T	sp#P04083#ANXA1_HUMAN	2645.66	0.168831	0.277616	0.314946	0.197487	0.337081	0.26355	NA	NA	NA	NA	NA	NA	1.76054	1.2825	1.82787	1.3923	1.44606	1.63885	1.3864	1.29087	1.52281	1.62958	1.19722	1.42479	0.378281	0.361454	0.300183	0.369772	0.303855	0.273254	0.70932	0.690426	0.773645	0.826277	0.814589	0.602371	0.908889	0.821342	0.846044	0.146122	0.103372	-0.0427492
R.n[305.21]LLAIVADLYEQEQYSDLK[432.30].L	sp#Q9P2R3#ANFY1_HUMAN	2718.49	0.169029	0.233956	0.214652	0.256006	0.234481	0.232124	0.213749	0.175739	0.244415	0.198119	0.227686	0.198882	0.1744	0.15959	0.161409	0.180214	0.16853	0.192737	NA	NA	NA	NA	NA	NA	NA	NA	NA	NA	NA	NA	NA	NA	NA	NA	NA	NA	0.197857	0.209749	0.198347	-0.0842064	-0.00357053	0.0806359
R.n[305.21]LQSGIC[149.00]HLFR.E	sp#P14868#SYDC_HUMAN	1522.81	0.169103	0.275933	0.252119	0.227136	0.202639	0.211678	NA	NA	NA	NA	NA	NA	0.573467	0.791424	0.510905	0.548903	0.711182	0.509764	0.377312	0.492598	0.440916	0.364725	0.443836	0.33062	NA	NA	NA	NA	NA	NA	NA	NA	NA	NA	NA	NA	0.385081	0.412443	0.44152	-0.0990323	-0.197317	-0.0982842
R.n[305.21]GILAIAWSMADPELLLSC[149.00]GK[432.30].D	sp#O94979#SC31A_HUMAN	2741.48	0.169293	0.193121	0.165056	0.191862	0.186951	0.189157	NA	NA	NA	NA	NA	NA	NA	NA	NA	NA	NA	NA	NA	NA	NA	NA	NA	NA	NA	NA	NA	NA	NA	NA	0.35843	0.475359	0.40677	0.43117	0.421623	0.398526	0.300088	0.294267	0.302474	0.028263	-0.0114245	-0.0396875
R.n[305.21]EIFLSQPILLELEAPLK[432.30].L	sp#P62140#PP1B_HUMAN,sp#P62136#PP1A_HUMAN,sp#P36873#PP1G_HUMAN	2560.53	0.170454	0.128259	0.169905	0.192034	0.141125	0.183564	0.306668	0.364804	0.343484	0.320126	0.385753	0.414661	0.33205	0.280284	0.274369	0.315457	0.273217	0.301569	0.211501	0.154204	0.188439	0.209082	0.231815	0.120577	0.489941	0.459183	0.552501	0.542385	0.511519	0.511964	0.46796	0.439424	0.492582	0.516276	0.497521	0.421586	0.337784	0.33601	0.319226	0.00759851	0.0815264	0.0739279
K.n[305.21]ALDIAENEM[147.04]PGLM[147.04]R.M	sp#P23526#SAHH_HUMAN	1894.94	0.170458	0.185809	0.171996	0.192807	0.180414	0.147335	NA	NA	NA	NA	NA	NA	NA	NA	NA	NA	NA	NA	NA	NA	NA	NA	NA	NA	NA	NA	NA	NA	NA	NA	NA	NA	NA	NA	NA	NA	0.178134	0.182402	0.163874	-0.0341585	0.12037	0.154528
K.n[305.21]IC[149.00]PVETLVEEAIQC[149.00]AEK[432.30].L	sp#P30084#ECHM_HUMAN	2574.3	0.170468	0.201014	0.195202	0.222822	0.210046	0.223024	0.109348	0.110862	0.108825	0.113229	0.109847	0.114537	0.347858	0.317673	0.368075	0.390863	0.361492	0.457551	0.320004	0.311297	0.330337	0.348402	0.305763	0.349221	0.217435	0.145686	0.185901	0.187561	0.159803	0.166718	0.180503	0.180116	0.185101	0.189088	0.172911	0.145525	0.231572	0.230116	0.222821	0.00909968	0.0555755	0.0464759
K.n[305.21]VPEQGYTK[432.30].V	sp#Q9UBC9#SPRR3_HUMAN	1528.87	0.170502	0.258743	0.201548	0.233429	0.242133	0.185996	2.09399	2.90551	2.55073	3.22688	3.11052	2.35592	NA	NA	NA	NA	NA	NA	NA	NA	NA	NA	NA	NA	NA	NA	NA	NA	NA	NA	0.2681	0.153374	0.227989	0.292574	0.249198	0.193985	1.12124	1.05743	0.974849	0.0845241	0.201838	0.117314
R.n[305.21]NAVWALSNLC[149.00]R.G	sp#P52294#IMA5_HUMAN,sp#O15131#IMA6_HUMAN,sp#O60684#IMA7_HUMAN	1595.82	0.170606	0.244413	0.253759	0.230985	0.239405	0.207061	NA	NA	NA	NA	NA	NA	0.580135	0.873966	0.666772	0.580896	0.749625	0.411036	0.654471	0.937367	0.967573	0.728815	0.998623	0.906823	NA	NA	NA	NA	NA	NA	0.801522	0.954417	0.810347	0.814121	0.905167	0.737051	0.622943	0.649134	0.656043	-0.0594157	-0.0746906	-0.0152749
K.n[305.21]ELEALIQNLDNVVEDSMLVDPK[432.30].H	sp#Q00341#VIGLN_HUMAN	3091.66	0.170821	0.151651	0.140479	0.16823	0.199558	0.199096	0.107093	0.124957	0.117316	0.123467	0.131219	0.127265	0.0811007	0.0632727	0.0832509	0.0894939	0.0676461	0.0818997	0.129675	0.118283	0.105185	0.126393	0.114278	0.129529	NA	NA	NA	NA	NA	NA	NA	NA	NA	NA	NA	NA	0.120947	0.120068	0.127879	0.0105256	-0.0804051	-0.0909307
R.n[305.21]VC[149.00]HAHPTLSEAFR.E	sp#P09622#DLDH_HUMAN	1816.9	0.170823	0.417741	0.304628	0.282535	0.259481	0.27623	NA	NA	NA	NA	NA	NA	NA	NA	NA	NA	NA	NA	NA	NA	NA	NA	NA	NA	NA	NA	NA	NA	NA	NA	NA	NA	NA	NA	NA	NA	0.294282	0.293582	0.267855	0.00343871	0.135745	0.132306
R.n[305.21]FQVWDYEEGEVEALLDR.Y	sp#O43598#DNPH1_HUMAN	2401.17	0.170834	0.265845	0.181373	0.183919	0.157039	0.200541	0.277031	0.322644	0.250265	0.18061	0.227801	0.247393	0.25379	0.200862	0.209019	0.183958	0.179236	0.203506	0.125408	0.134204	0.105852	0.108583	0.107614	0.122326	NA	NA	NA	NA	NA	NA	0.152956	0.132039	0.148835	0.130095	0.168187	0.138221	0.17539	0.175958	0.195651	-0.00466424	-0.157722	-0.153058
K.n[305.21]DTSEDIEELVEPVAAHGPK[432.30].L	sp#Q99460#PSMD1_HUMAN	2643.39	0.171106	0.229634	0.210163	0.198057	0.246666	0.139538	NA	NA	NA	NA	NA	NA	0.424846	0.330739	0.41089	0.26756	0.346484	0.457014	0.361235	0.450449	0.386706	0.363151	0.334288	0.46896	NA	NA	NA	NA	NA	NA	NA	NA	NA	NA	NA	NA	0.304841	0.335828	0.325579	-0.139663	-0.094949	0.0447144
K.n[305.21]YFIGLIYHR.E	sp#Q9NY25#CLC5A_HUMAN	1484.84	0.171512	0.220097	0.222085	0.229635	0.155448	0.200487	NA	NA	NA	NA	NA	NA	NA	NA	NA	NA	NA	NA	NA	NA	NA	NA	NA	NA	NA	NA	NA	NA	NA	NA	NA	NA	NA	NA	NA	NA	0.195805	0.22586	0.177967	-0.206015	0.137802	0.343817
R.n[305.21]TVK[432.30]SVGMIAGGTGITPMLQVIR.A	sp#P00387#NB5R3_HUMAN	2836.65	0.17177	0.277852	0.224472	0.241398	0.19363	0.217273	NA	NA	NA	NA	NA	NA	NA	NA	NA	NA	NA	NA	NA	NA	NA	NA	NA	NA	NA	NA	NA	NA	NA	NA	NA	NA	NA	NA	NA	NA	0.224811	0.232935	0.205452	-0.0512151	0.129915	0.18113
R.n[305.21]GVGSGFGGAGGFGGAGGFGGPGVFGGPGSFGGPGGFGPGGFPGGIQEVIVNQSLLQPLNVEIDPQIGQVK[432.30].A	sp#Q01546#K22O_HUMAN	7033.6	0.171825	0.277826	0.2233	0.159325	0.161905	0.15463	NA	NA	NA	NA	NA	NA	NA	NA	NA	NA	NA	NA	0.262391	NA	NA	0.179358	0.168722	NA	NA	NA	NA	NA	NA	NA	0.104395	NA	0.159149	0.144616	0.126761	NA	0.186555	0.169527	0.17083	0.138086	0.127037	-0.0110498
R.n[305.21]QTNPSAM[147.04]EVEEDDPVPEIR.R	sp#P55072#TERA_HUMAN	2475.17	0.172024	0.172956	0.15387	0.159976	0.142216	0.122279	NA	NA	NA	NA	NA	NA	NA	NA	NA	NA	NA	NA	NA	NA	NA	NA	NA	NA	0.0360825	0.0356304	0.0405663	0.0463686	0.0659019	0.0306269	0.0638237	0.0978874	0.0737721	0.0609257	0.0649267	0.0550607	0.0944355	0.0883937	0.0829865	0.0953853	0.186453	0.0910676
R.n[305.21]ISLPLPNFSSLNLR.E	sp#P08670#VIME_HUMAN	1874.09	0.172178	0.170904	0.157022	0.152388	0.133224	0.129806	0.595362	0.488961	0.444122	0.471321	0.424089	0.457231	0.912718	1.02545	0.799556	0.715908	1.18098	0.746061	0.74146	0.736759	0.812841	0.664774	0.720744	0.669234	NA	NA	NA	NA	NA	NA	0.669166	0.651948	0.477843	0.5955	0.533869	0.77437	0.532495	0.581599	0.608485	-0.127258	-0.192455	-0.0651977
R.n[305.21]NK[432.30]DQEVNFQEYVTFLGALALIYNEALK[432.30]G.-	sp#P06703#S10A6_HUMAN	4099.24	0.172319	0.19494	0.230269	0.194531	0.19728	0.232615	0.679143	0.526927	0.696962	0.683476	0.72154	0.722269	NA	NA	NA	NA	NA	NA	0.581237	0.527673	0.478836	0.662594	0.456232	0.573014	0.288679	0.0888617	0.132623	0.191058	0.103152	0.146636	NA	NA	NA	NA	NA	NA	0.401601	0.393455	0.390302	0.0295626	0.0411714	0.0116088
R.n[305.21]LIVALMYPPYR.Y	sp#P13928#ANXA8_HUMAN,sp#Q5T2P8#AXA81_HUMAN,sp#Q5VT79#AXA82_HUMAN	1638.95	0.172678	0.30891	0.24318	0.20402	0.219383	0.202564	0.943325	0.766172	0.597043	0.79851	0.907611	0.777917	2.07706	2.14232	1.84681	1.6403	2.15839	1.93341	1.78215	1.30143	1.37282	1.30565	1.30037	0.991041	0.633778	0.72325	0.851609	0.901003	0.708737	0.711427	1.3737	1.43802	1.55397	1.76054	1.74878	1.1996	1.09249	1.07371	1.1336	0.0250143	-0.0532919	-0.0783062
K.n[305.21]APSHVPFLLIGGGTAAFAAAR.S	sp#O95831#AIFM1_HUMAN	2327.31	0.173311	0.244958	0.215005	0.280919	0.232543	0.25274	NA	NA	NA	NA	NA	NA	NA	NA	NA	NA	NA	NA	NA	NA	NA	NA	NA	NA	NA	NA	NA	NA	NA	NA	NA	NA	NA	NA	NA	NA	0.209134	0.247962	0.242641	-0.24569	-0.214395	0.0312955
K.n[305.21]C[149.00]FSVLGFC[149.00]K[432.30].S	sp#P13010#XRCC5_HUMAN	1702.85	0.173436	0.190839	0.259561	0.249504	0.2211	0.271012	NA	NA	NA	NA	NA	NA	0.51391	0.547929	0.439465	0.59816	0.526361	0.543949	0.404397	0.390528	0.40351	0.380442	0.466912	0.44555	0.65992	0.562828	0.570891	0.52796	0.425284	0.455478	0.563125	0.263248	0.524911	0.598372	0.536191	NA	0.440799	0.43431	0.4398	0.0213935	0.00327263	-0.0181208
K.n[305.21]SLPAPWLSMAPVSWITPGLK[432.30].T	sp#P04217#A1BG_HUMAN	2758.57	0.173525	0.116789	0.148214	0.14399	0.144052	0.147913	0.518488	0.538359	0.406307	0.443924	0.375989	0.480649	0.183842	0.191836	0.216203	0.196459	0.1815	0.207295	NA	NA	NA	NA	NA	NA	0.396895	0.384579	0.387749	0.434552	0.604699	0.440259	0.707372	0.967748	0.597258	0.621308	0.584659	0.764855	0.359407	0.393211	0.418108	-0.129683	-0.218257	-0.0885741
R.n[305.21]APSGRPGPC[149.00]ADVNEC[149.00]LEGDFC[149.00]FPHGEC[149.00]LNTDGSFAC[149.00]TC[149.00]APGYRPGPR.G	sp#Q8N2S1#LTBP4_HUMAN	5450.19	0.173879	0.132032	0.226432	NA	NA	NA	NA	NA	NA	NA	NA	NA	NA	NA	NA	NA	NA	NA	NA	NA	NA	NA	NA	NA	NA	NA	NA	NA	NA	NA	NA	NA	NA	NA	NA	NA	0.152955	0.226432	NA	-0.565964	NA	NA
R.n[305.21]VQAVDAVAAELAAER.Y	sp#O15020#SPTN2_HUMAN	1816	0.174297	0.168956	0.170551	0.14839	0.133914	0.134091	NA	NA	NA	NA	NA	NA	NA	NA	NA	NA	NA	NA	NA	NA	NA	NA	NA	NA	0.172944	NA	0.176692	0.148871	0.207823	NA	0.528853	0.369469	0.488945	0.537888	0.568706	0.473804	0.282608	0.313855	0.267855	-0.151295	0.077353	0.228648
R.n[305.21]YC[149.00]VQLSQIQAQISALEEQLQQIR.A	sp#P13645#K1C10_HUMAN	3038.58	0.174555	0.18631	0.172895	0.157831	0.166333	0.185844	0.424475	0.381129	0.333974	0.44661	0.495626	0.39711	0.452327	0.373781	0.405527	0.424833	0.407041	0.484292	0.1918	0.118726	0.173437	0.188383	0.157382	0.209381	NA	NA	NA	NA	NA	NA	0.283418	0.369211	0.279872	0.295114	0.248287	0.266227	0.290861	0.299607	0.294704	-0.0427405	-0.0189367	0.0238037
R.n[305.21]QLIAQVMLYSQGFR.T	sp#Q14204#DYHC1_HUMAN	1957.08	0.174587	0.12097	0.134192	0.168194	0.13224	0.0922398	0.467689	0.433805	0.466059	0.373954	0.375571	0.384803	0.749063	0.89434	0.764948	0.6601	0.900403	0.597789	0.307258	0.337578	0.338781	0.276911	0.376364	0.320752	NA	NA	NA	NA	NA	NA	0.799434	0.931855	0.73152	0.747317	0.770403	0.655885	0.465515	0.468436	0.51455	-0.00902409	-0.144485	-0.135461
K.n[305.21]LISVEDLWK[432.30].A	sp#Q13586#STIM1_HUMAN	1710.02	0.174791	0.212936	0.201728	0.294471	0.197472	0.163685	NA	NA	NA	NA	NA	NA	NA	NA	NA	NA	NA	NA	NA	NA	NA	NA	NA	NA	0.441013	0.587375	0.502845	0.490179	0.537018	0.525065	1.24102	0.824631	1.25293	1.27554	1.16504	1.09159	0.651537	0.635818	0.575866	0.0352336	0.178116	0.142882
R.n[305.21]STSVTTTSSASVTTTSNASGR.R	sp#P13646#K1C13_HUMAN	2306.15	0.174862	0.131936	0.167796	0.157351	0.22528	0.12666	0.42318	0.436914	0.357487	0.363389	0.351785	0.275842	0.553746	0.47656	0.520621	0.4101	0.533352	0.348499	0.432002	0.380123	0.390821	0.381236	0.460381	0.540609	0.411448	0.605917	0.532117	0.553825	0.51537	0.715542	0.164293	0.279207	0.231765	0.189171	0.174784	0.169924	0.353111	0.367603	0.376278	-0.0580272	-0.0916759	-0.0336487
R.n[305.21]SGSMLISEAC[149.00]VPSVPC[149.00]PLPTQGGFSSC[149.00]SGGR.S	sp#Q9NSB2#KRT84_HUMAN	3452.53	0.175043	0.098668	0.115745	0.120306	0.165306	0.0928622	NA	NA	NA	NA	NA	NA	NA	NA	NA	NA	NA	NA	NA	NA	NA	NA	NA	NA	NA	NA	NA	NA	NA	NA	NA	NA	NA	NA	NA	NA	0.136856	0.118026	0.129084	0.213551	0.0843434	-0.129208
R.n[305.21]YALQLQQIQGLISSIEAQLSELRSEM[147.04]EC[149.00]QNQEYK[432.30].M	sp#P13646#K1C13_HUMAN	4640.34	0.175162	0.234054	0.170863	0.226547	0.218194	0.28059	NA	NA	NA	NA	NA	NA	NA	NA	NA	NA	NA	NA	NA	NA	NA	NA	NA	NA	NA	NA	NA	NA	NA	NA	NA	NA	NA	NA	NA	NA	0.204608	0.198705	0.249392	0.042233	-0.285553	-0.327786
R.n[305.21]NLDLDSIIAEVK[432.30]AQYEEIANR.S	sp#P13647#K2C5_HUMAN	3011.64	0.175311	0.290374	0.246462	0.190439	0.273211	0.219442	NA	NA	NA	NA	NA	NA	NA	NA	NA	NA	NA	NA	0.351304	0.327515	0.362988	0.364778	0.407526	0.331042	0.473663	0.416416	0.469568	0.394694	0.382502	0.359986	NA	NA	NA	NA	NA	NA	0.342952	0.319659	0.343592	0.101472	-0.00268783	-0.10416
R.n[305.21]DSPLFDFIESC[149.00]LR.N	sp#Q9Y678#COPG1_HUMAN	1890.92	0.175394	0.17203	0.198546	0.26205	0.165559	0.172798	NA	NA	NA	NA	NA	NA	0.0686017	0.0642918	0.0630442	0.0651134	0.0737992	0.0605345	0.0810788	0.0636204	0.0704514	0.0777082	0.0641312	0.107743	NA	NA	NA	NA	NA	NA	0.118623	0.165105	0.128078	0.13839	0.14511	0.188557	0.111276	0.137559	0.11246	-0.305906	-0.0152675	0.290639
K.n[305.21]TVDFSEIGEQVTSLITYGAMNR.Q	sp#Q5K651#SAMD9_HUMAN	2734.38	0.175518	0.214089	0.237604	0.223519	0.20748	0.228991	0.565086	0.496935	0.420258	0.50711	0.571571	0.541564	0.739895	0.65559	0.725718	0.58666	0.689595	0.704017	0.0750146	0.0761695	0.0773222	0.0715712	0.0971991	0.0384327	0.536785	0.548577	0.500789	0.523187	0.437803	0.452952	0.634	0.542315	0.550471	0.523236	0.47549	0.490938	0.406327	0.41339	0.442237	-0.0248622	-0.122176	-0.0973137
R.n[305.21]LQEELSQAESTIDELK[432.30].E	sp#Q14203#DCTN1_HUMAN	2440.32	0.175602	0.22347	0.204125	0.236195	0.191613	0.184867	0.0871565	0.0939981	0.139839	0.108738	0.128508	0.108508	0.315283	0.344683	0.373034	0.4152	0.336652	0.432969	0.27093	0.274263	0.211343	0.287348	0.252941	0.273136	NA	NA	NA	NA	NA	NA	0.183108	0.137522	0.190177	0.196083	0.191546	0.133523	0.232084	0.22981	0.208342	0.0142004	0.155688	0.141488
-.n[305.21]M[147.04]AC[149.00]SRPPSQC[149.00]EPTSLPPGPPAGR.R	sp#Q969X2#SIA7F_HUMAN	2747.26	0.175677	0.188262	0.215683	0.160581	0.187884	0.127245	NA	NA	NA	NA	NA	NA	NA	NA	NA	NA	NA	NA	NA	NA	NA	NA	NA	NA	NA	NA	NA	NA	NA	NA	NA	NA	NA	NA	NA	NA	0.18197	0.188132	0.157565	-0.0480487	0.207755	0.255804
K.n[305.21]RAPEEVHALLR.S	sp#Q6ZPD9#D19L3_HUMAN	1593.93	0.175695	0.196815	0.243094	0.29488	0.185793	0.22738	NA	NA	NA	NA	NA	NA	NA	NA	NA	NA	NA	NA	NA	NA	NA	NA	NA	NA	NA	NA	NA	NA	NA	NA	NA	NA	NA	NA	NA	NA	0.186255	0.268987	0.206587	-0.530256	-0.149466	0.38079
K.n[305.21]SSEM[147.04]NVLIPTEGGDFNEFPVPEQFK[432.30].T	sp#Q01518#CAP1_HUMAN	3434.72	0.176019	0.342184	0.322568	0.312736	0.270974	0.277543	NA	NA	NA	NA	NA	NA	NA	NA	NA	NA	NA	NA	NA	NA	NA	NA	NA	NA	NA	NA	NA	NA	NA	NA	NA	NA	NA	NA	NA	NA	0.259101	0.317652	0.274258	-0.29393	-0.0820189	0.211911
R.n[305.21]LHFFMPGFAPLTAR.G	sp#Q13509#TBB3_HUMAN	1908.04	0.176233	0.172639	0.212273	0.351032	0.178254	0.215035	0.719146	1.47966	0.682935	0.589244	0.674135	0.63497	NA	NA	NA	NA	NA	NA	0.704312	0.64642	0.673195	1.12528	0.690421	0.853789	NA	NA	NA	NA	NA	NA	NA	NA	NA	NA	NA	NA	0.569921	0.569437	0.657138	0.00122587	-0.205435	-0.206661
K.n[305.21]EYATEVDVDFVR.K	sp#Q10567#AP1B1_HUMAN,sp#P63010#AP2B1_HUMAN	1745.88	0.176256	0.388672	0.203131	0.205563	0.316936	0.244339	1.39642	1.32828	1.35396	1.46658	1.63102	1.55641	2.44907	2.29097	2.49638	2.18977	2.2942	3.07264	2.23956	1.99964	2.10207	2.06817	1.54892	1.84718	NA	NA	NA	NA	NA	NA	1.67418	1.1546	1.56861	1.41415	1.57466	1.21855	1.52246	1.51523	1.5094	0.00687275	0.0124319	0.00555917
K.n[305.21]ITPLEIEVLEETVQTM[147.04]DTS.-	sp#Q99436#PSB7_HUMAN	2467.26	0.176701	0.148183	0.111822	0.146243	0.113018	0.105366	NA	NA	NA	NA	NA	NA	NA	NA	NA	NA	NA	NA	NA	NA	NA	NA	NA	NA	0.120312	0.144061	0.105589	0.125442	0.177768	0.127582	NA	NA	NA	NA	NA	NA	0.138979	0.140854	0.120689	-0.0193347	0.203568	0.222903
K.n[305.21]AAPSVTLFPPSSEELQANK[432.30]ATLVC[149.00]LISDFYPGAVTVAWK[432.30].A	sp#P0CG05#LAC2_HUMAN,sp#P0CG06#LAC3_HUMAN	5078.73	0.176806	0.122096	0.106772	0.114685	0.189877	0.130945	NA	NA	NA	NA	NA	NA	NA	NA	NA	NA	NA	NA	NA	NA	NA	NA	NA	NA	NA	NA	NA	NA	NA	NA	NA	NA	NA	NA	NA	NA	0.149451	0.110728	0.160411	0.432644	-0.102105	-0.53475
K.n[305.21]FTVLLMPNGPMR.L	sp#Q9UQ80#PA2G4_HUMAN	1678.92	0.176898	0.203613	0.217026	0.172431	0.216344	0.236163	1.19002	0.922859	0.928619	0.959234	1.02561	0.939665	1.48113	1.59042	1.44542	1.22667	1.63287	1.33838	0.530778	0.534928	0.491448	0.53904	0.471625	0.511368	NA	NA	NA	NA	NA	NA	0.931554	0.884379	0.842619	0.92239	0.882248	0.789105	0.773595	0.798032	0.851858	-0.0448688	-0.139035	-0.0941657
K.n[305.21]VMVQPINLIFR.Y	sp#P62304#RUXE_HUMAN	1632.97	0.17698	0.177962	0.217122	0.191888	0.234984	0.21466	1.09859	0.928842	0.647298	1.03634	1.06307	0.841454	0.42064	0.520679	0.460026	0.340259	0.470536	0.434497	0.938813	0.964555	0.992329	0.904727	0.760965	0.854331	NA	NA	NA	NA	NA	NA	1.15416	1.05497	1.31	1.21055	1.31068	1.12853	0.725647	0.727307	0.75309	-0.00329799	-0.0535543	-0.0502563
R.n[305.21]SESELIDELSEDFDR.S	sp#P20810#ICAL_HUMAN	2086.98	0.177379	0.214893	0.219469	0.217647	0.218535	0.205063	NA	NA	NA	NA	NA	NA	0.0480365	0.0786519	0.0475364	0.0885478	0.075182	0.0724043	0.0776185	NA	0.0769149	0.0651985	NA	NA	0.0461501	0.0750272	0.0329013	0.0539039	0.100037	0.076995	0.0706632	0.0330528	0.0571666	0.0625953	0.0567981	0.0615679	0.0877036	0.110013	0.0947552	-0.326961	-0.111569	0.215392
K.n[305.21]MTGLVDEAIDTK[432.30].S	sp#P18206#VINC_HUMAN	1900.04	0.177559	0.372441	0.336157	0.3634	0.143286	0.348273	1.06853	0.95736	0.891509	0.784985	0.822377	0.85172	0.629893	0.726404	0.787405	1.09453	0.582916	0.778195	0.75268	0.590387	0.650523	0.738025	0.621888	0.549163	NA	NA	NA	NA	NA	NA	1.4949	1.4222	1.39698	1.43281	1.41541	1.62531	0.832677	0.794654	0.813392	0.0674302	0.0338067	-0.0336235
K.n[305.21]IGEEFLTDLSQLK[432.30].K	sp#P11216#PYGB_HUMAN	2100.19	0.177651	0.251303	0.209659	0.188235	0.161724	0.262894	0.321874	0.326193	0.375607	0.390345	0.335591	0.383081	0.668791	0.724394	0.587794	0.702864	0.492018	0.527973	0.845921	0.627592	0.708518	0.836943	0.634697	0.971149	0.998249	0.580948	0.923097	0.800791	0.621684	0.758173	1.29673	1.16112	1.55068	1.41576	1.60241	1.67815	0.72678	0.700235	0.664703	0.0536787	0.128808	0.0751296
K.n[305.21]FVDEQEEAAAAAAEPGPDPSEVDGLLR.Q	sp#Q9BPX5#ARP5L_HUMAN	3086.5	0.178049	0.103069	0.105803	0.0827055	0.146197	0.0707042	0.16342	0.134616	0.115	0.111829	0.118566	0.106558	0.0669417	0.0456215	0.0771121	0.0655316	0.0547431	0.0735206	0.115673	0.14634	0.130123	0.11226	0.108605	0.153725	0.17903	0.2416	0.219189	0.201823	0.178917	0.215388	0.162957	0.103967	0.146329	0.149392	0.175088	0.108165	0.134142	0.123482	0.131422	0.119464	0.0295536	-0.08991
K.n[305.21]GSC[149.00]FIQTLVDVFTK[432.30].R	sp#P31944#CASPE_HUMAN	2211.19	0.178118	0.205701	0.218442	0.150877	0.200935	0.126224	NA	NA	NA	NA	NA	NA	NA	NA	NA	NA	NA	NA	0.544118	0.453489	0.602739	0.551266	0.796954	0.770668	NA	NA	NA	NA	NA	NA	NA	NA	NA	NA	NA	NA	0.384456	0.484235	0.331192	-0.33289	0.215152	0.548042
K.n[305.21]AC[149.00]TILLR.G	sp#P49368#TCPG_HUMAN	1138.65	0.178305	0.348749	0.301944	0.258504	0.265131	0.237787	NA	NA	NA	NA	NA	NA	4.45782	5.17352	4.70527	2.91902	5.07398	4.62338	6.40059	6.99768	6.92372	7.33214	5.14826	6.67434	NA	NA	NA	NA	NA	NA	5.1494	5.14857	4.94301	5.61381	5.43509	3.7692	4.1205	3.91059	4.22881	0.075435	-0.0374321	-0.112867
K.n[305.21]K[432.30]YSQFINFPIYVWSSK[432.30].T	sp#P14625#ENPL_HUMAN	2918.65	0.17836	0.206924	0.238475	0.196027	0.246259	0.229636	1.21074	0.938415	0.796265	0.75361	0.724239	0.71797	NA	NA	NA	NA	NA	NA	1.03375	0.976038	1.08648	1.18378	1.23653	1.33572	NA	NA	NA	NA	NA	NA	NA	NA	NA	NA	NA	NA	0.700904	0.741494	0.772473	-0.0812193	-0.140268	-0.059049
R.n[305.21]VLVLLNPR.G	sp#Q9NYA1#SPHK1_HUMAN	1226.8	0.178612	0.278196	0.181399	0.131486	0.170781	0.167135	NA	NA	NA	NA	NA	NA	NA	NA	NA	NA	NA	NA	NA	NA	NA	NA	NA	NA	NA	NA	NA	NA	NA	NA	NA	NA	NA	NA	NA	NA	0.228404	0.156443	0.168958	0.54595	0.434925	-0.111026
K.n[305.21]EFAGEDTSDLFLEER.E	sp#O14980#XPO1_HUMAN	2060.98	0.179063	0.1929	0.155918	NA	0.168521	NA	0.122102	0.119081	0.0771141	0.123392	0.143215	0.116968	0.116624	0.119831	0.111547	0.118819	0.152564	0.142022	0.377509	0.516469	0.404433	0.432704	0.44068	0.439173	0.24481	0.159366	0.241431	0.237056	0.19599	0.159129	0.437688	0.31651	0.345157	0.363703	0.422842	0.326113	0.23561	0.244965	0.245319	-0.0561741	-0.0582596	-0.00208552
K.n[305.21]AEAGPEGVAPAPEGEK[432.30].K	sp#Q9Y4L1#HYOU1_HUMAN	2116.13	0.179138	0.228117	0.182209	0.293296	0.230225	0.248401	NA	NA	NA	NA	NA	NA	NA	NA	NA	NA	NA	NA	NA	NA	NA	NA	NA	NA	NA	NA	NA	NA	NA	NA	0.260395	0.227277	0.319519	0.297307	0.292908	0.147769	0.25602	0.229045	0.241575	0.160624	0.0837894	-0.0768348
K.n[305.21]VPQPGNTK[432.30].L	sp#Q9UBC9#SPRR3_HUMAN	1447.86	0.179403	0.3062	0.471559	0.277914	0.317289	0.243123	12.8406	5.71518	5.57861	6.08677	6.98902	5.23749	NA	NA	NA	NA	NA	NA	NA	NA	NA	NA	NA	NA	NA	NA	NA	NA	NA	NA	0.57469	0.246555	0.365539	0.453108	0.359539	0.285286	2.1616	2.27013	3.3229	-0.0706746	-0.62034	-0.549666
K.n[305.21]QIVWNGPVGVFEWEAFAR.G	sp#P00558#PGK1_HUMAN	2408.26	0.180017	0.302952	0.262401	0.251863	0.241921	0.288581	0.576058	0.465397	0.423925	0.563186	0.560286	0.523427	0.497083	0.584113	0.510845	0.477548	0.555072	0.548101	0.55587	0.598788	0.465892	0.479604	0.386922	0.444323	0.402206	0.199607	0.370069	0.407149	0.273028	0.382786	0.579782	0.526855	0.527984	0.529364	0.469849	0.500305	0.436544	0.429864	0.459688	0.02225	-0.0745277	-0.0967777
R.n[305.21]LRPLSYPDTDVILM[147.04]C[149.00]FSIDSPDSLENIPEK[432.30].W	sp#P61586#RHOA_HUMAN,sp#P08134#RHOC_HUMAN	4077.06	0.180038	0.12957	NA	0.117241	0.12947	0.122501	NA	NA	NA	NA	NA	NA	NA	NA	NA	NA	NA	NA	NA	NA	NA	NA	NA	NA	NA	NA	NA	NA	NA	NA	NA	NA	NA	NA	NA	NA	0.154804	0.117241	0.125986	0.40097	0.297184	-0.103787
K.n[305.21]ATDGSLQSEDWALNMEIC[149.00]DIINETEEGPK[432.30].D	sp#O60784#TOM1_HUMAN	3861.82	0.180286	0.196605	0.157583	0.157243	0.154665	0.152639	0.10111	0.0881115	0.0635604	0.0792057	0.0874979	0.0841188	0.18371	0.188918	0.223487	0.166374	0.177179	0.186717	0.0430108	0.0305671	0.0246715	0.0328752	0.037593	0.0295937	NA	NA	NA	NA	NA	NA	NA	NA	NA	NA	NA	NA	0.120883	0.114691	0.117841	0.0758656	0.0367662	-0.0390994
K.n[305.21]ELLAVAC[149.00]EQFLGK[432.30].N	sp#Q14254#FLOT2_HUMAN	2074.14	0.1807	0.212589	0.187997	0.216754	0.179771	0.197232	0.259763	0.268298	0.441003	0.267642	0.230337	0.283767	0.193187	0.197574	0.177672	0.340691	0.271822	0.243857	NA	NA	NA	NA	NA	NA	0.354426	0.395805	0.315836	0.369815	0.446144	0.318555	0.34059	0.355329	0.267272	0.305982	0.279011	0.385572	0.28792	0.286382	0.274198	0.00772995	0.070453	0.062723
R.n[305.21]SILLASSGGGNGAGGGGGAGGGSGGGNGAGGGGAGGAGGGGGGGSR.A	sp#O95343#SIX3_HUMAN	3560.66	0.180741	0.19774	0.285882	0.19098	0.175488	0.117681	NA	NA	NA	NA	NA	NA	NA	NA	NA	NA	NA	NA	NA	NA	NA	NA	NA	NA	NA	NA	NA	NA	NA	NA	NA	NA	NA	NA	NA	NA	0.18924	0.238431	0.146584	-0.333354	0.368487	0.701841
R.n[305.21]EQLIDMNAEGDETGVMDSLLEALQSGAAFR.R	sp#O60610#DIAP1_HUMAN	3513.69	0.180749	0.25811	0.212395	0.201376	0.237571	0.193687	0.0928576	0.0882092	0.100855	0.0991424	0.0841623	0.098245	0.119506	0.116408	0.123723	0.112095	0.112719	0.115464	0.149527	0.155229	0.109971	0.144382	0.118293	0.146355	0.138905	0.128366	0.124901	0.12678	0.143602	0.111213	0.0503366	NA	NA	0.0536276	0.0589047	0.0849038	0.130394	0.123969	0.133691	0.072896	-0.0360228	-0.108919
R.n[305.21]SSTSPTTNVLLSPLSVATALSALSLGAEQR.T	sp#P36955#PEDF_HUMAN	3274.79	0.18114	0.157361	0.195586	0.158435	0.146039	0.173273	NA	NA	NA	NA	NA	NA	NA	NA	NA	NA	NA	NA	NA	NA	NA	NA	NA	NA	NA	NA	NA	NA	NA	NA	NA	NA	NA	NA	NA	NA	0.16925	0.17701	0.159656	-0.0646726	0.0841965	0.148869
R.n[305.21]LAPWLLR.A	sp#Q7Z7M8#B3GN8_HUMAN	1171.74	0.181212	0.238755	0.161696	0.189844	0.212418	0.199344	NA	NA	NA	NA	NA	NA	NA	NA	NA	NA	NA	NA	NA	NA	NA	NA	NA	NA	NA	NA	NA	NA	NA	NA	NA	NA	NA	NA	NA	NA	0.209983	0.17577	0.205881	0.256588	0.0284672	-0.228121
-.n[347.22]M[147.04]AGAASPC[149.00]ANGC[149.00]GPGAPSDAEVLHLC[149.00]R.S	sp#P19174#PLCG1_HUMAN	3054.29	0.181324	0.113006	0.0852947	0.0867729	0.140431	NA	NA	NA	NA	NA	NA	NA	NA	NA	NA	NA	NA	NA	NA	NA	NA	NA	NA	NA	0.0419707	0.138311	0.0455037	0.0728231	0.0604001	0.0849418	0.0460146	0.0661502	0.0964871	0.0477982	0.0660262	NA	0.0928235	0.0766871	0.0865754	0.275506	0.100534	-0.174972
R.n[305.21]NEQPVLVLAQWLPSLPTAELR.L	sp#Q6ZNJ1#NBEL2_HUMAN	2677.51	0.181427	0.177499	0.161033	0.133071	0.192645	0.101817	0.588157	0.568418	0.480048	0.564981	0.551029	0.541943	NA	NA	NA	NA	NA	NA	NA	NA	NA	NA	NA	NA	NA	NA	NA	NA	NA	NA	0.250241	0.175389	0.182333	0.113734	0.156178	0.110392	0.283337	0.275608	0.312778	0.0399024	-0.142619	-0.182521
R.n[305.21]EFEDAFPADFIAEGIDQTR.G	sp#P41252#SYIC_HUMAN	2474.19	0.181672	0.251299	0.181769	0.267669	0.155938	0.241223	NA	NA	NA	NA	NA	NA	NA	NA	NA	NA	NA	NA	0.484613	0.611721	0.442841	0.426126	0.59799	0.632752	NA	NA	NA	NA	NA	NA	NA	NA	NA	NA	NA	NA	0.325485	0.420045	0.373374	-0.367955	-0.198031	0.169924
R.n[305.21]LQMEEDAAR.R	sp#Q92817#EVPL_HUMAN	1365.69	0.181672	0.309741	0.251496	0.250651	0.258194	0.217554	2.17506	2.11542	1.85581	2.49135	2.66289	2.1148	6.38668	7.38802	8.06474	7.57812	6.29909	9.24729	9.58094	12.3953	11.3557	13.2253	7.61101	10.2489	1.35655	0.98053	1.47523	1.44224	0.797969	1.03618	4.04845	3.03809	4.58634	4.69044	5.09217	3.46565	4.77139	4.08984	4.16173	0.222365	0.197227	-0.0251371
K.n[305.21]LYQLLTQYK[432.30].E	sp#Q96DB5#RMD1_HUMAN	1777.06	0.181735	0.213275	0.257556	0.190573	0.210468	0.270111	NA	NA	NA	NA	NA	NA	1.61701	1.70663	1.54058	1.41232	2.05419	1.2171	0.738093	0.792013	0.806817	0.661009	0.817193	0.740977	NA	NA	NA	NA	NA	NA	1.63964	1.40732	1.24251	1.47221	1.44962	1.23859	0.941306	0.995725	1.04766	-0.0810834	-0.154433	-0.0733499
R.n[305.21]FAADIISVLAMTMSGER.E	sp#Q13200#PSMD2_HUMAN	2115.1	0.181739	0.211715	0.139573	0.220987	0.191153	0.234947	NA	NA	NA	NA	NA	NA	0.0492974	0.0438747	0.0325093	0.0578548	0.0465236	0.0321053	0.117863	0.101472	0.10583	0.111372	0.111305	0.144051	0.352807	0.207444	0.240607	0.191666	0.222925	0.22279	0.292037	0.291744	0.259551	0.261836	0.255099	0.271349	0.165468	0.166671	0.188264	-0.010449	-0.186204	-0.175756
K.n[305.21]TDLEK[432.30]DIISDTSGDFR.K	sp#P07355#ANXA2_HUMAN,sp#A6NMY6#AXA2L_HUMAN	2419.27	0.181923	0.43746	0.299682	0.11855	0.228887	0.241912	0.42813	0.583187	0.474658	0.983544	0.468237	0.404953	4.58817	2.21611	4.92237	4.46078	1.47377	2.05394	NA	NA	NA	NA	NA	NA	0.976391	0.638711	0.835067	0.789441	0.433289	0.793418	2.46617	1.65912	3.18813	3.0586	3.39569	1.54071	1.9332	1.09822	1.40268	0.815816	0.462804	-0.353012
K.n[305.21]LEGDLTGPSVDVEVPDVELEC[149.00]PDAK[432.30].L	sp#Q09666#AHNK_HUMAN	3279.64	0.182056	0.265563	0.220317	0.216358	0.209178	0.168472	0.245985	0.326209	0.350394	0.317925	0.316648	0.298459	0.199873	0.222722	0.238843	0.282694	0.192265	0.244475	0.277228	0.251295	0.282031	0.361557	0.237818	0.238956	0.282853	0.210958	0.250978	0.250796	0.266427	0.205185	0.259502	0.212109	0.25959	0.266086	0.283516	0.196354	0.275709	0.243065	0.238865	0.181808	0.206952	0.0251437
R.n[305.21]GFSYPSNLVYSTDLC[149.00]SPSTC[149.00]QLGSSLYR.G	sp#Q52LG2#KR132_HUMAN	3440.57	0.182443	0.245735	0.319843	0.22146	0.183732	0.15833	NA	NA	NA	NA	NA	NA	NA	NA	NA	NA	NA	NA	NA	NA	NA	NA	NA	NA	NA	NA	NA	NA	NA	NA	NA	NA	NA	NA	NA	NA	0.214089	0.270651	0.171031	-0.338224	0.323954	0.662178
K.n[305.21]IAK[432.30]PLSSLTPLIAAAK[432.30].E	sp#Q13153#PAK1_HUMAN	2505.6	0.182466	0.161793	0.20956	0.162502	0.210086	0.170718	NA	NA	NA	NA	NA	NA	NA	NA	NA	NA	NA	NA	NA	NA	NA	NA	NA	NA	NA	NA	NA	NA	NA	NA	NA	NA	NA	NA	NA	NA	0.17213	0.186031	0.190402	-0.112047	-0.145556	-0.0335089
R.n[305.21]LFPEFDDSDYDEVPEEGPGAPAR.V	sp#Q96P48#ARAP1_HUMAN	2855.31	0.183144	0.170812	0.15245	0.142073	0.160338	0.136665	NA	NA	NA	NA	NA	NA	0.153558	0.18261	0.129978	0.185219	0.177626	0.127788	NA	NA	NA	NA	NA	NA	NA	NA	NA	NA	NA	NA	0.123869	0.12254	0.128063	0.120192	0.135662	0.15654	0.152901	0.14869	0.146597	0.0402939	0.0607485	0.0204547
K.n[305.21]QEYDESGPSIVHR.K	sp#Q9BYX7#ACTBM_HUMAN,sp#P60709#ACTB_HUMAN,sp#P63261#ACTG_HUMAN,sp#Q6S8J3#POTEE_HUMAN,sp#A5A3E0#POTEF_HUMAN,sp#P0CG38#POTEI_HUMAN,sp#P0CG39#POTEJ_HUMAN	1819.9	0.183282	0.236759	0.216745	0.200759	0.222945	0.175644	3.77776	3.90029	3.34427	4.16542	4.91561	4.25725	0.980158	1.36717	0.724518	0.900111	1.14696	1.32545	2.35483	3.24498	2.67872	2.64452	2.38463	2.23565	NA	NA	NA	NA	NA	NA	1.41671	1.25741	1.15286	1.26996	1.36348	1.10663	1.73004	1.91532	1.86979	-0.146776	-0.112069	0.0347071
R.n[305.21]ELAILLGMLD.P	sp#P30041#PRDX6_HUMAN	1390.8	0.183328	0.149347	0.130497	0.144554	0.129527	0.120476	NA	NA	NA	NA	NA	NA	0.411568	0.304818	0.350143	0.295861	0.264714	0.246443	0.615741	0.448058	0.463965	0.46639	0.458899	0.411934	NA	NA	NA	NA	NA	NA	0.0623251	NA	0.037581	0.0571477	0.0496544	0.0456425	0.25047	0.219042	0.29893	0.193431	-0.25517	-0.4486
K.n[305.21]DLSMIVLLPNEIDGLQK[432.30].L	sp#P48594#SPB4_HUMAN,sp#P29508#SPB3_HUMAN	2505.43	0.183688	0.303784	0.30874	0.257762	0.220191	0.261066	0.388375	0.555113	0.306309	0.81504	0.65837	0.604063	0.822567	0.768671	1.15169	0.660979	0.586232	1.31836	0.668916	0.621756	0.602043	0.489184	0.411383	0.671011	NA	NA	NA	NA	NA	NA	1.04363	0.637827	0.978941	1.00304	0.846688	0.785578	0.649469	0.644818	0.598811	0.0103674	0.11716	0.106793
K.n[305.21]TQLEELEDELQATEDAK[432.30].L	sp#P35579#MYH9_HUMAN,sp#P35580#MYH10_HUMAN,sp#P35749#MYH11_HUMAN	2569.32	0.18374	0.193706	0.166651	0.240576	0.177707	0.210789	0.202881	0.18438	0.30368	0.187926	0.212928	0.19611	0.249494	0.250203	0.270198	0.394286	0.259611	0.250242	0.305966	0.316067	0.291191	0.346675	0.353118	0.271112	0.279106	0.229905	0.212479	0.242552	0.227055	0.209195	0.24935	0.176802	0.254239	0.243423	0.238889	0.219465	0.260341	0.237079	0.236054	0.135035	0.141286	0.00625101
K.n[305.21]ANIIFNTSLGAIFGVK[432.30].K	sp#Q9Y6N5#SQRD_HUMAN	2272.34	0.183774	0.180085	0.18155	0.184614	0.157738	0.23193	1.03983	0.977532	1.26548	0.996841	0.980203	1.03864	0.248192	0.264441	0.269669	0.314279	0.275257	0.318247	0.576595	0.531381	0.604095	0.609958	0.672234	0.683572	NA	NA	NA	NA	NA	NA	NA	NA	NA	NA	NA	NA	0.553023	0.541789	0.503455	0.0296082	0.135478	0.10587
K.n[305.21]IVVLLQR.L	sp#Q06323#PSME1_HUMAN	1143.76	0.183865	0.381608	0.273451	0.266294	0.264657	0.312123	NA	NA	NA	NA	NA	NA	NA	NA	NA	NA	NA	NA	NA	NA	NA	NA	NA	NA	NA	NA	NA	NA	NA	NA	NA	NA	NA	NA	NA	NA	0.282736	0.269873	0.28839	0.0671796	-0.0285623	-0.0957418
K.n[305.21]MQQNIQELEEQLEEEESAR.Q	sp#P35579#MYH9_HUMAN	2636.25	0.183939	0.201644	0.143787	0.121677	0.253639	0.116815	0.135452	0.145934	0.120268	0.0978919	0.129583	0.123087	0.0676483	0.077017	0.068663	0.108919	0.0901046	0.0638932	0.136605	0.335393	0.254256	0.333272	0.312857	0.121852	0.137548	0.163287	0.147676	0.142206	0.107042	0.180989	0.22303	0.218329	0.260236	0.221788	0.286156	0.153496	0.178397	0.152877	0.167558	0.222718	0.0904278	-0.13229
R.n[305.21]QALVAIFTHLR.K	sp#Q14204#DYHC1_HUMAN	1571.95	0.184243	0.333925	0.387867	0.304545	0.277399	0.343635	0.970878	0.723375	1.06928	0.94499	0.999002	1.14888	0.547331	0.683659	0.488456	0.669134	0.599615	0.47116	0.508488	0.589469	0.584979	0.544101	0.656814	0.64508	0.51991	0.807849	0.737993	0.661675	0.713127	0.513349	1.06426	1.53328	1.16126	0.97562	1.05049	1.21455	0.696305	0.725373	0.714128	-0.0590033	-0.0364624	0.0225409
R.n[305.21]QLAAAEDEK[432.30].K	sp#Q96G01#BICD1_HUMAN,sp#Q8TD16#BICD2_HUMAN	1581.88	0.184686	0.257112	0.172214	0.177752	0.257509	0.252214	NA	NA	NA	NA	NA	NA	NA	NA	NA	NA	NA	NA	NA	NA	NA	NA	NA	NA	0.180548	0.132297	0.179272	0.160073	0.122761	0.143992	0.337758	0.233897	0.362192	0.353148	0.3191	0.245958	0.249414	0.196963	0.232371	0.340617	0.102115	-0.238502
R.n[305.21]EDAGTYWC[149.00]EVFNPISK[432.30].N	sp#P13688#CEAM1_HUMAN	2512.22	0.184755	0.263064	0.114472	0.167368	0.125762	0.161247	0.323142	0.413658	0.391441	0.400861	0.427037	0.362376	NA	NA	NA	NA	NA	NA	NA	NA	NA	NA	NA	NA	0.632542	0.605834	0.598289	0.518261	0.636928	0.522336	0.471038	0.48196	0.324237	0.467331	0.523778	0.520658	0.39353	0.409369	0.401898	-0.0569285	-0.030355	0.0265736
R.n[305.21]VQALTTDISLIFAALK[432.30].D	sp#Q6PKG0#LARP1_HUMAN	2311.4	0.184859	0.13376	0.173439	0.186597	0.191107	0.171662	NA	NA	NA	NA	NA	NA	0.242345	0.161832	0.255226	0.273962	0.197117	0.258058	0.0781931	0.0645234	0.0631603	0.0807129	0.0428431	0.0635804	NA	NA	NA	NA	NA	NA	NA	NA	NA	NA	NA	NA	0.16528	0.153606	0.15161	0.105679	0.124543	0.0188643
K.n[305.21]EQALQEAMEQLEQLELER.K	sp#Q9UH65#SWP70_HUMAN	2490.26	0.185111	0.210031	0.14651	0.191294	0.172335	0.183994	NA	NA	NA	NA	NA	NA	0.28359	0.26358	0.273795	0.207549	0.291701	0.26818	NA	NA	NA	NA	NA	NA	NA	NA	NA	NA	NA	NA	NA	NA	NA	NA	NA	NA	0.219122	0.224421	0.225875	-0.0344794	-0.043792	-0.00931265
K.n[305.21]EAAANAQK[432.30].W	sp#P54108#CRIS3_HUMAN	1409.81	0.185299	0.125141	0.151551	0.134725	0.25105	0.123451	8.12435	9.68882	6.50257	6.32427	5.48428	6.55067	NA	NA	NA	NA	NA	NA	NA	NA	NA	NA	NA	NA	NA	NA	NA	NA	NA	NA	0.175522	0.358316	0.123279	0.145224	0.155531	0.267728	2.2343	2.12408	3.12025	0.0729826	-0.481841	-0.554824
K.n[305.21]SFFLQPGEQLEQGIQDVYVLSEQQGLLLR.A	sp#Q14764#MVP_HUMAN	3637.93	0.18539	0.253806	0.234558	0.225587	0.237362	0.256721	0.184344	0.194933	0.206984	0.176359	0.189582	0.202803	0.240197	0.180449	0.212399	0.217976	0.230388	0.249001	0.185006	0.211247	0.174548	0.197003	0.146429	0.192158	0.146194	0.106834	0.124942	0.118232	0.109442	0.113084	0.157498	0.144243	0.128197	0.138387	0.151672	0.15055	0.177852	0.182938	0.187086	-0.0406775	-0.0730224	-0.0323449
R.n[305.21]MAAISNTVQFLEEYC[149.00]K[432.30].F	sp#O95361#TRI16_HUMAN	2500.26	0.185448	0.190227	0.182174	0.133917	0.23493	0.157068	NA	NA	NA	NA	NA	NA	0.286699	0.276062	0.358057	0.284875	0.292738	0.368159	0.279396	0.295004	0.295645	0.348385	0.229438	0.299116	0.25228	0.192298	0.269454	0.25736	0.23587	0.284997	0.273831	0.308666	0.310995	0.280326	0.306697	0.360411	0.278077	0.269352	0.255623	0.0459936	0.121466	0.0754719
K.n[305.21]AFFAEVVSDGVPLVLALVPHR.Q	sp#Q6ZNJ1#NBEL2_HUMAN	2539.45	0.185601	0.201899	0.206746	0.153182	0.133925	0.165004	0.19824	0.150504	0.160871	0.180497	0.173632	0.198675	0.200559	0.176016	0.203004	0.216207	0.204105	0.211469	0.180085	0.197001	0.171587	0.202615	0.142583	0.171259	NA	NA	0.045725	0.0499257	NA	NA	0.301013	0.333047	0.284335	0.305011	0.297518	0.292988	0.18394	0.205216	0.203539	-0.157907	-0.146074	0.0118334
K.n[305.21]LQGFAAVLAIGSSR.C	sp#Q5T4S7#UBR4_HUMAN	1692.98	0.185638	0.185367	0.141894	0.186715	0.155148	0.175785	NA	NA	NA	NA	NA	NA	NA	NA	NA	NA	NA	NA	0.261931	0.27031	0.298885	0.220692	0.313068	0.263943	NA	NA	NA	NA	NA	NA	NA	NA	NA	NA	NA	NA	0.222646	0.226405	0.215793	-0.0241555	0.0450983	0.0692538
R.n[305.21]VNLLSFTGSTQVGK[432.30].Q	sp#P49419#AL7A1_HUMAN	2058.19	0.185759	0.398698	0.319778	0.476091	0.352947	0.460769	1.39552	1.40563	1.287	1.19966	1.34025	1.43698	NA	NA	NA	NA	NA	NA	NA	NA	NA	NA	NA	NA	NA	NA	NA	NA	NA	NA	2.35684	2.83464	2.21365	2.24478	2.244	2.58133	1.25492	1.39974	1.46773	-0.157559	-0.225985	-0.0684254
K.n[305.21]FLNALTLNM[147.04]IR.Q	sp#Q6NVY1#HIBCH_HUMAN	1624.93	0.18621	0.201548	0.18469	0.217382	0.190586	0.18551	NA	NA	NA	NA	NA	NA	NA	NA	NA	NA	NA	NA	NA	NA	NA	NA	NA	NA	NA	NA	NA	NA	NA	NA	NA	NA	NA	NA	NA	NA	0.193879	0.201036	0.188048	-0.0522985	0.0440587	0.0963572
R.n[305.21]SLM[147.04]PYFLLTQAVR.T	sp#O43242#PSMD3_HUMAN	1858.03	0.186479	0.262145	0.258096	0.227613	0.195583	0.164152	NA	NA	NA	NA	NA	NA	NA	NA	NA	NA	NA	NA	NA	NA	NA	NA	NA	NA	NA	NA	NA	NA	NA	NA	NA	NA	NA	NA	NA	NA	0.224312	0.242855	0.179868	-0.114586	0.318571	0.433157
R.n[305.21]FLYIWPNAR.L	sp#Q9HCC0#MCCB_HUMAN	1482.83	0.186664	0.195729	0.181592	0.170449	0.180002	0.140804	NA	NA	NA	NA	NA	NA	0.569322	0.903704	0.460638	0.658743	0.595407	0.398933	0.194936	0.221288	0.265472	0.201826	0.207719	0.173452	NA	NA	NA	NA	NA	NA	NA	NA	NA	NA	NA	NA	0.328179	0.287925	0.368343	0.188789	-0.166566	-0.355355
K.n[305.21]VTDADAPNTPAWEAVYTILNDDGGQFVVTTNPVNNDGILK[432.30].T	sp#P12830#CADH1_HUMAN	4852.47	0.187569	0.333594	0.236471	0.270868	0.319541	0.250609	0.171551	0.18348	0.108161	0.210611	0.21294	0.20079	0.0957264	0.104913	0.166484	0.0790431	0.103245	0.142638	0.135891	0.163527	0.140361	0.141849	0.110613	0.111442	0.194877	0.144485	0.173031	0.165347	0.165204	0.164304	0.112057	0.0335101	0.110265	0.105048	0.117081	0.0558789	0.160114	0.157623	0.159181	0.0226189	0.00843214	-0.0141868
K.n[305.21]LNLAFIANLFNR.Y	sp#P13796#PLSL_HUMAN	1708.99	0.187987	0.170645	0.177637	0.257268	0.171235	0.226334	0.927508	0.79757	1.38316	0.812498	0.778922	1.15238	0.527923	0.678989	0.500373	0.894525	0.699431	0.500746	0.543476	0.500727	0.506771	0.494433	0.899263	0.509307	0.463976	0.816421	0.520928	0.926533	1.09307	0.797902	4.27835	5.1899	3.38747	2.7685	2.70193	5.29925	1.04615	1.23893	1.2602	-0.243997	-0.268562	-0.0245644
K.n[305.21]QHELLSQEQSVNQLEDDGER.M	sp#Q92817#EVPL_HUMAN	2657.28	0.188048	0.418897	0.273896	0.198883	0.313943	0.177846	0.191196	0.324506	0.396165	0.362111	0.346675	0.355653	0.532441	0.779885	0.615701	0.639783	0.526673	0.625067	0.567142	1.02638	0.625424	0.596284	0.608026	0.540975	0.522898	0.544328	0.577766	0.497801	0.392964	0.65065	0.900965	0.943611	0.854524	0.954317	1.00781	0.782805	0.560568	0.52584	0.568762	0.0922666	-0.0209347	-0.113201
R.n[305.21]LATFWYYAK[432.30].V	sp#O75964#ATP5L_HUMAN	1770	0.188164	0.28246	0.365512	0.246262	0.230004	0.239086	0.333755	0.317953	0.329102	0.28173	0.273097	0.268624	2.5012	2.70229	2.98768	2.43933	3.42671	3.62614	0.64184	0.7153	0.764772	0.717644	0.842447	0.618986	1.17139	1.18677	1.09185	1.09702	1.16108	1.03318	0.892408	0.78342	1.02001	0.938282	0.932414	0.690003	1.0115	1.1237	0.976285	-0.151761	0.0511266	0.202888
R.n[305.21]AAGGHLC[149.00]QQPK[432.30].D	sp#Q9HC84#MUC5B_HUMAN	1762.94	0.18849	0.0460634	0.0858934	0.0995647	0.187203	0.0816757	6.05806	8.37403	4.47537	4.85063	4.34839	8.32962	NA	NA	NA	NA	NA	NA	0.623021	0.424571	0.479043	0.472075	0.597066	0.64796	NA	NA	NA	NA	NA	NA	0.144239	0.250187	0.209047	0.160407	0.180575	0.229219	1.36014	1.81479	2.01787	-0.416044	-0.569081	-0.153036
R.n[305.21]DLEQQLQDELLEVVSELQTAK[432.30].K	sp#P98171#RHG04_HUMAN	3035.65	0.188681	0.143093	0.12114	0.180302	0.1255	0.174579	0.119814	0.108752	0.177011	0.121925	0.117869	0.119626	0.0489697	0.0457223	0.0517994	0.0894174	0.0625717	0.0420082	NA	NA	NA	NA	NA	NA	NA	NA	NA	NA	NA	NA	NA	NA	NA	NA	NA	NA	0.128654	0.107253	0.103889	0.262485	0.308452	0.0459663
R.n[305.21]GGHFAAFEEPELLAQDIR.K	sp#P07099#HYEP_HUMAN	2303.19	0.188702	0.363474	0.342149	0.325564	0.190157	0.305967	1.35211	1.59062	1.14782	1.71437	1.49087	1.52294	0.804965	1.01816	0.829353	0.790451	0.745718	1.00934	0.795215	0.965833	0.860564	0.898169	0.840309	1.08412	0.923294	0.636146	1.73688	0.847674	0.548521	0.744816	0.51772	0.327132	0.394802	0.463175	0.368774	0.398234	0.852952	0.785114	0.78561	0.119563	0.118652	-0.000911437
R.n[305.21]ILDESEDTDLPYPPPQR.E	sp#O75923#DYSF_HUMAN	2288.15	0.189358	0.17665	0.157185	0.260785	0.167483	0.184493	NA	NA	NA	NA	NA	NA	NA	NA	NA	NA	NA	NA	NA	NA	NA	NA	NA	NA	NA	NA	NA	NA	NA	NA	NA	NA	NA	NA	NA	NA	0.183004	0.208985	0.175988	-0.191524	0.0563978	0.247922
R.n[305.21]NPHPSSAFLNLIGFVSR.R	sp#P53004#BIEA_HUMAN	2159.18	0.189522	0.255239	0.221866	0.273272	0.227343	0.234814	NA	NA	NA	NA	NA	NA	NA	NA	NA	NA	NA	NA	NA	NA	NA	NA	NA	NA	NA	NA	NA	NA	NA	NA	NA	NA	NA	NA	NA	NA	0.22238	0.247569	0.231079	-0.1548	-0.0553533	0.0994468
K.n[305.21]SVQNDSQAIAEVLNQLK[432.30]DMLANFR.G	sp#P15924#DESP_HUMAN	3311.78	0.189645	0.26496	0.27451	0.214635	0.232203	0.246573	NA	NA	NA	NA	NA	NA	NA	NA	NA	NA	NA	NA	NA	NA	NA	NA	NA	NA	NA	NA	NA	NA	NA	NA	0.393567	0.308907	0.4006	0.52543	0.435777	0.28756	0.345159	0.303121	0.295312	0.187367	0.225019	0.0376514
R.n[305.21]IPVQALLHLR.H	sp#P36915#GNL1_HUMAN	1462.93	0.189692	0.157275	0.171918	0.135435	0.176708	0.127579	0.717086	0.64452	0.666416	0.655861	0.59606	0.646623	0.801483	0.839259	0.797712	0.644544	0.847035	0.767099	NA	NA	NA	0.184469	NA	NA	NA	NA	NA	NA	NA	NA	1.05771	1.18575	0.846345	0.926367	0.967903	0.8199	0.563187	0.618997	0.693761	-0.136318	-0.300825	-0.164507
K.n[305.21]ETQILNC[149.00]ALDDIEWFVAR.L	sp#Q9H6S3#ES8L2_HUMAN	2485.23	0.189962	0.175581	0.180153	0.191122	0.173064	0.148228	0.179295	0.1705	0.147611	0.139226	0.160618	0.167223	0.133227	NA	0.126921	0.115191	0.114	0.15356	0.237591	0.240781	0.20876	0.261675	0.204572	0.241819	0.151777	0.126769	0.130777	0.142629	0.127979	0.142001	0.233666	0.20151	0.217193	0.22833	0.224131	0.199142	0.173655	0.175527	0.181492	-0.01547	-0.0636819	-0.0482119
K.n[305.21]EPVEAAPAAEPVPAST.-	sp#Q16740#CLPP_HUMAN	1838.96	0.190261	0.21966	0.209641	0.207716	0.167853	0.173665	NA	NA	NA	NA	NA	NA	NA	NA	NA	NA	NA	NA	NA	NA	NA	NA	NA	NA	NA	NA	NA	NA	NA	NA	0.179734	0.146477	0.158515	0.149786	0.17423	0.117658	0.179556	0.177311	0.166932	0.0181481	0.105168	0.0870196
K.n[305.21]LPFTPLSYIQGLSHR.N	sp#Q9UM00#TMCO1_HUMAN	2032.14	0.190676	0.273104	0.263231	0.262763	0.238136	0.216516	0.385062	0.361821	0.35868	0.284561	0.326159	0.347852	0.269822	0.415252	0.265654	0.299272	0.388684	0.328652	0.395834	0.459907	0.44817	0.409053	0.44465	0.392394	NA	NA	NA	NA	NA	NA	NA	NA	NA	NA	NA	NA	0.316146	0.344298	0.342794	-0.123066	-0.116748	0.00631797
K.n[305.21]Q[111.03]DFESTDESEDIESLIPK[432.30].G	sp#Q8WVV4#POF1B_HUMAN	2672.32	0.191099	0.218707	0.174805	0.145991	0.158442	0.174751	0.436438	0.485173	0.471073	0.5161	0.595497	0.476231	0.147196	0.177809	0.17946	0.185575	0.200698	0.17063	0.492142	0.460382	0.421239	0.354839	0.382506	0.519037	0.352703	0.432101	0.397153	0.402206	0.308614	0.413533	NA	NA	NA	NA	NA	NA	0.333745	0.338754	0.331714	-0.0214913	0.00880861	0.0302999
R.n[305.21]TDVC[149.00]VFAAQEDLETMQAFAQVFNK[432.30].L	sp#Q7L1Q6#BZW1_HUMAN	3358.65	0.191329	0.212086	0.202767	0.159331	0.207336	0.209394	0.294915	0.257474	0.228433	0.339662	0.362422	0.342109	0.0801504	0.0805913	0.0855449	0.0913914	0.0697301	0.121089	0.22793	0.206588	0.196669	0.234525	0.17142	0.267172	0.15821	0.127953	0.13131	0.156008	0.120839	0.145799	0.139354	0.151102	0.153737	0.17566	0.148521	0.202456	0.18303	0.192805	0.178417	-0.0750629	0.036827	0.11189
R.n[305.21]QLGC[149.00]GWAM[147.04]SAPGNAQFGQGSGPIVLDDVR.C	sp#Q9UGM3#DMBT1_HUMAN,sp#Q9UGM3#DMBT1_HUMAN	3296.57	0.191451	0.170588	0.28125	0.315457	0.351787	0.171751	NA	NA	NA	NA	NA	NA	NA	NA	NA	NA	NA	NA	NA	NA	NA	NA	NA	NA	0.544033	0.754077	0.51722	0.550614	0.726753	0.738942	0.627148	0.561276	0.483445	0.464484	0.759322	0.539074	0.3963	0.560133	0.501679	-0.499175	-0.34017	0.159006
K.n[305.21]EGQTNLDPSSC[149.00]K[432.30].S	sp#A6NKB5#PCX2_HUMAN	1931.95	0.191685	0.176787	0.207432	0.180626	0.138233	0.185264	NA	NA	NA	NA	NA	NA	NA	NA	NA	NA	NA	NA	NA	NA	NA	NA	NA	NA	NA	NA	NA	NA	NA	NA	NA	NA	NA	NA	NA	NA	0.184236	0.194029	0.161748	-0.0747133	0.187804	0.262517
K.n[305.21]AEASIQAGAGDGEWEESEVK[432.30].L	sp#Q09666#AHNK_HUMAN	2670.32	0.191925	0.318671	0.265701	0.2348	0.300757	0.267635	0.214112	0.269589	0.248905	0.248597	0.256572	0.232509	0.743261	0.594915	0.88245	0.590062	0.530086	0.887738	0.649823	0.794405	0.75865	0.874558	0.640261	0.764056	0.317039	0.231491	0.338631	0.311414	0.228496	0.260263	0.2009	0.14501	0.306925	0.342951	0.321346	0.163755	0.451145	0.398799	0.394078	0.17793	0.195109	0.017179
K.n[305.21]LTAYAMTIPFVR.Q	sp#P40939#ECHA_HUMAN	1685.95	0.191953	0.377621	0.320546	0.267127	0.340984	0.297633	0.715372	0.788921	0.714689	0.736922	0.623333	0.598917	0.381923	0.434207	0.378753	0.38901	0.357573	0.277515	0.532649	0.652282	0.725109	0.518271	0.619184	0.552587	0.511583	0.679701	0.601128	0.517249	0.641997	0.566962	1.36418	1.19544	1.09109	1.30315	1.33215	1.13091	0.628745	0.6074	0.657906	0.0498283	-0.0654064	-0.115235
R.n[305.21]IAAQDLLLAVATDFQNESAAALAAAATR.H	sp#Q96P70#IPO9_HUMAN	3089.67	0.192184	0.175104	0.218732	0.197303	0.185612	0.197872	NA	NA	NA	NA	NA	NA	NA	NA	NA	NA	NA	NA	NA	NA	NA	NA	NA	NA	NA	NA	NA	NA	NA	NA	0.156634	0.258046	0.176561	0.202507	0.186181	0.169494	0.186589	0.192928	0.199541	-0.0481948	-0.0968217	-0.048627
R.n[305.21]SIRPGLSPYR.A	sp#Q14697#GANAB_HUMAN	1448.84	0.192191	0.257367	0.271946	0.334526	0.26998	0.437767	NA	NA	NA	NA	NA	NA	0.944626	0.941987	0.991286	1.1873	1.04382	0.747367	0.657854	0.847129	0.944306	0.891648	0.635257	0.619229	NA	NA	NA	NA	NA	NA	NA	NA	NA	NA	NA	NA	0.744016	0.608691	0.683224	0.289623	0.122976	-0.166647
K.n[305.21]SDLFQEDLYPPTAGPDPALTAEEWLGGR.D	sp#P31146#COR1A_HUMAN	3348.65	0.192536	0.227335	0.209813	0.252587	0.210251	0.19664	0.0314494	0.0454035	0.065136	0.0442299	0.0353966	0.0354826	NA	NA	NA	NA	NA	NA	NA	NA	NA	NA	NA	NA	0.182124	0.203893	0.183304	0.194522	0.17544	0.151115	0.116593	0.126659	0.120258	0.101388	0.135066	0.0769319	0.141089	0.133979	0.139127	0.0745936	0.0202028	-0.0543909
R.n[305.21]EEVESFASLFPLPGLPDF.-	sp#P34896#GLYC_HUMAN	2297.18	0.193172	0.161163	0.169758	0.155492	0.171843	0.146318	0.0994357	0.119248	0.0780882	0.116514	0.136956	0.112832	0.0905994	0.0925986	0.10414	0.0735789	0.101644	0.117148	0.243605	0.275786	0.210289	0.235388	0.177529	0.22345	0.143675	0.125504	0.129179	0.139057	0.128167	0.118223	0.232363	0.300332	0.267522	0.239507	0.214156	0.402071	0.1623	0.171452	0.170109	-0.0791444	-0.0677975	0.0113469
K.n[305.21]EYVLPSFEVIVEPTEK[432.30].F	sp#P01024#CO3_HUMAN	2486.38	0.193226	0.27848	0.299597	0.279149	0.21338	0.239743	1.20095	1.00297	1.47728	0.825877	1.09317	1.37719	NA	NA	NA	NA	NA	NA	NA	NA	NA	NA	NA	NA	NA	NA	NA	NA	NA	NA	NA	NA	NA	NA	NA	NA	0.693716	0.762278	0.66426	-0.135973	0.0625972	0.19857
K.n[305.21]DVDGAYM[147.04]TK[432.30].V	sp#P04264#K2C1_HUMAN	1622.84	0.193371	0.175138	0.165326	0.172536	0.193533	0.15143	1.30039	2.67992	2.23091	2.699	2.15349	1.75496	1.9571	1.99665	1.67532	2.07895	2.068	1.99874	1.23073	1.02371	1.09546	0.905651	1.59303	1.35309	2.04223	2.19951	2.00773	2.08302	1.69849	2.13039	NA	NA	NA	NA	NA	NA	1.51445	1.50881	1.47752	0.00539062	0.0356194	0.0302288
K.n[305.21]SDPLC[149.00]VLLQDVGGGSWAELGR.T	sp#Q99829#CPNE1_HUMAN	2521.26	0.193924	0.162706	0.153265	0.164972	0.126844	0.157573	0.146242	0.129993	0.126462	0.163888	0.172768	0.157394	NA	NA	NA	NA	NA	NA	0.148239	0.146956	0.096307	0.141537	0.0813596	0.0855256	0.345965	0.302021	0.314731	0.290857	0.30882	0.287452	0.249157	0.215848	0.230759	0.219339	0.223094	0.214806	0.194051	0.184946	0.196884	0.0693347	-0.020907	-0.0902418
R.n[305.21]VLDELTLSK[432.30]TDLEMQIESLNEELAYMK[432.30].K	sp#P13646#K1C13_HUMAN	4067.18	0.194297	0.254424	0.23207	0.241391	0.270433	0.231379	0.172185	0.249363	0.234125	0.318916	0.250675	0.211382	0.398673	0.287284	0.541542	0.553523	0.388904	0.406198	0.26901	0.243644	0.285038	0.334557	0.223524	0.258869	0.142334	0.0953203	0.136695	0.133122	0.0842823	0.130996	0.0937387	0.0958527	0.116945	0.119935	0.112936	0.07595	0.268593	0.218098	0.212435	0.300445	0.338403	0.0379581
R.n[305.21]WQQEVAETVFDTINAETDR.L	sp#P25098#ARBK1_HUMAN	2555.24	0.194516	0.2392	0.25264	0.237629	0.199432	0.194578	0.191889	0.194144	0.171929	0.156005	0.152011	0.172584	0.15085	0.136412	0.122581	0.115675	0.158837	0.109924	NA	NA	NA	NA	NA	NA	NA	NA	NA	NA	NA	NA	NA	NA	NA	NA	NA	NA	0.166651	0.180604	0.177884	-0.116	-0.0941095	0.0218907
K.n[305.21]EVWEETDGLD.P	sp#P80303#NUCB2_HUMAN	1495.7	0.19453	0.210557	0.208289	0.201829	0.203727	0.201413	NA	NA	NA	NA	NA	NA	NA	NA	NA	NA	NA	NA	NA	NA	NA	NA	NA	NA	NA	NA	NA	NA	NA	NA	NA	NA	NA	NA	NA	NA	0.202544	0.205059	0.20257	-0.0178048	-0.000187345	0.0176175
R.n[305.21]EIFDIAFPDEQAEALAVER.-	sp#P36776#LONM_HUMAN	2466.26	0.194582	0.264238	0.265979	0.270421	0.216594	0.229779	NA	NA	NA	NA	NA	NA	0.0667127	NA	0.0740336	0.0663348	NA	0.0845215	0.389851	0.446992	0.536498	0.475177	0.5383	0.568716	0.347702	0.319309	0.372387	0.361734	0.369126	0.310568	0.154022	NA	0.169667	0.180275	0.19583	NA	0.269493	0.325433	0.27137	-0.272112	-0.0100161	0.262096
K.n[305.21]ELQQELQEYEVVTESEK[432.30].R	sp#Q96A49#SYAP1_HUMAN	2688.4	0.194775	0.241604	0.166705	0.166605	0.216847	0.164403	NA	NA	NA	NA	NA	NA	0.300766	0.252249	0.36919	0.341293	0.394048	0.321415	0.256614	0.267814	0.296388	0.327424	0.233251	0.39148	0.456158	0.610538	0.525973	0.495945	0.440464	0.705331	0.241545	0.180777	0.303588	0.284282	0.314454	0.194546	0.338046	0.33283	0.294771	0.0224358	0.197626	0.17519
R.n[305.21]GNPGSHFC[149.00]GGTLIHPSFVLTAAHC[149.00]LR.D	sp#P24158#PRTN3_HUMAN	3087.5	0.195003	0.257139	0.235409	0.28752	0.181012	0.205378	NA	NA	NA	NA	NA	NA	0.747619	0.90942	0.77848	0.954022	0.874565	0.741809	0.869284	0.873784	1.27641	0.958597	1.22698	1.00959	NA	NA	NA	NA	NA	NA	NA	NA	NA	NA	NA	NA	0.736608	0.729312	0.631083	0.0143607	0.223067	0.208707
R.n[305.21]FDEILEASDGIMVAR.G	sp#P14618#KPYM_HUMAN	1969.01	0.195329	0.278474	0.271636	0.277266	0.220418	0.273705	NA	NA	NA	NA	NA	NA	0.670063	0.627219	0.683312	0.531224	0.669686	0.676734	0.93329	0.837744	0.723802	0.778653	0.64573	0.720379	0.49604	0.417358	0.403653	0.446074	0.503609	0.456247	0.958866	1.00979	0.854833	0.934681	0.946802	0.760174	0.583003	0.592826	0.644449	-0.0241049	-0.144562	-0.120457
K.n[305.21]YFSQESEVSE.-	sp#Q6KB66#K2C80_HUMAN	1507.7	0.195536	0.164725	0.153857	0.147566	0.149921	0.158598	NA	NA	NA	NA	NA	NA	NA	NA	NA	NA	NA	NA	NA	NA	NA	NA	NA	NA	NA	NA	NA	NA	NA	NA	NA	NA	NA	NA	NA	NA	0.180131	0.150711	0.154259	0.257256	0.223687	-0.0335687
R.n[305.21]FEAPEALFQPHLINVEGVGVAELLFNTIQAADIDTR.S	sp#P61160#ARP2_HUMAN	4241.23	0.19554	NA	0.0641417	0.0813103	0.11892	NA	NA	NA	NA	NA	NA	NA	NA	NA	NA	NA	NA	NA	0.143855	0.145643	0.0971592	0.155673	0.0957699	0.164253	NA	NA	NA	NA	NA	NA	0.122819	0.199713	0.166585	0.175403	0.145034	0.144935	0.158072	0.115907	0.14619	0.447612	0.11274	-0.334873
R.n[305.21]FALPSPQHILGLPVGQHIYLSAR.L	sp#P00387#NB5R3_HUMAN	2817.6	0.19565	0.223751	0.254508	0.201925	0.211038	0.193098	NA	NA	NA	NA	NA	NA	0.794565	1.08449	0.845525	0.898447	1.16702	0.924682	0.231021	0.299114	0.290559	0.227753	0.268568	0.189085	NA	NA	NA	NA	NA	NA	NA	NA	NA	NA	NA	NA	0.446947	0.500964	0.468887	-0.164602	-0.0691358	0.0954658
K.n[305.21]FGFSLPYVQYFGGVSALSK[432.30].Q	sp#P15291#B4GT1_HUMAN	2674.46	0.195829	0.127323	0.142026	0.0684949	0.182016	0.166214	0.413252	0.44192	0.346969	0.364116	0.370567	0.391831	0.216612	NA	0.235779	0.182792	0.2256	0.221781	0.724901	0.71112	0.790841	0.693896	0.787593	0.837509	NA	NA	NA	NA	NA	NA	NA	NA	NA	NA	NA	NA	0.367193	0.380675	0.408005	-0.0520209	-0.152047	-0.100026
R.n[305.21]MQDLDEDATLTQLATAWVSLATGGEK[432.30].L	sp#O14579#COPE_HUMAN	3371.74	0.195857	0.228937	0.209144	0.218745	0.22298	0.209456	0.207941	0.168221	0.140585	0.203424	0.228278	0.18608	0.139822	0.109901	0.167742	0.124987	0.159594	0.214524	0.309438	0.285615	0.258482	0.323887	0.194692	0.267058	0.484888	0.290513	0.359624	0.369155	0.221899	0.289237	0.153635	0.112279	0.14957	0.18165	0.17331	0.128426	0.225325	0.207582	0.224557	0.118324	0.00492405	-0.1134
K.n[305.21]SLQDIIAILGMDELSEEDK[432.30].L	sp#P06576#ATPB_HUMAN	2726.45	0.195916	0.224106	0.185145	0.204414	0.172988	0.22295	0.803188	0.785462	0.605887	0.773322	0.851742	0.916195	0.774469	0.531449	0.494695	0.456524	0.552003	0.605258	0.433968	0.44448	0.387762	0.438231	0.44573	0.541724	0.664173	0.560975	0.528563	0.544117	0.548229	0.451994	NA	NA	NA	NA	NA	NA	0.464912	0.530243	0.53941	-0.189696	-0.214424	-0.024728
R.n[305.21]NK[432.30]PGVYTK[432.30].V	sp#Q9BYE2#TMPSD_HUMAN,sp#P07477#TRY1_HUMAN	1818.11	0.196202	0.0866731	0.174304	0.216613	0.195199	0.144342	3.2255	3.14814	3.21895	2.02336	1.74386	2.29887	NA	NA	NA	NA	NA	NA	NA	NA	NA	NA	NA	NA	NA	NA	NA	NA	NA	NA	NA	NA	NA	NA	NA	NA	1.3813	1.10841	1.6783	0.317531	-0.280973	-0.598504
K.n[305.21]C[149.00]YEM[147.04]ASHLR.R	sp#P07737#PROF1_HUMAN	1474.67	0.196519	0.189522	0.15284	0.180337	0.217541	0.171439	NA	NA	NA	NA	NA	NA	NA	NA	NA	NA	NA	NA	NA	NA	NA	NA	NA	NA	NA	NA	NA	NA	NA	NA	NA	NA	NA	NA	NA	NA	0.19302	0.166589	0.19449	0.212465	-0.0109406	-0.223406
R.n[305.21]SIVEEIEDLVAR.L	sp#P04844#RPN2_HUMAN	1675.93	0.196554	0.278663	0.262297	0.270214	0.21506	0.261402	0.327373	0.4558	0.358794	0.304451	0.334055	0.33852	0.319634	0.361242	0.364287	0.422575	0.362311	0.433079	0.44466	0.415797	0.417917	0.553562	0.368133	0.412064	0.385359	0.22871	0.333825	0.321891	0.291209	0.309033	0.196221	0.157314	0.166869	0.1821	0.21966	0.153001	0.325124	0.312798	0.314048	0.0557592	0.050007	-0.00575215
K.n[305.21]YM[147.04]AC[149.00]C[149.00]LLYR.G	sp#Q71U36#TBA1A_HUMAN,sp#P68363#TBA1B_HUMAN,sp#Q9BQE3#TBA1C_HUMAN,sp#P68366#TBA4A_HUMAN,sp#A6NHL2#TBAL3_HUMAN	1546.68	0.196625	0.342815	0.290523	0.208304	0.269541	0.189988	NA	NA	NA	NA	NA	NA	NA	NA	NA	NA	NA	NA	NA	NA	NA	NA	NA	NA	NA	NA	NA	NA	NA	NA	NA	NA	NA	NA	NA	NA	0.26972	0.249413	0.229764	0.112922	0.231306	0.118384
K.n[305.21]VHAELADVLTEAVVDSILAIK[432.30].K	sp#P40227#TCPZ_HUMAN	2813.64	0.197053	0.225166	0.214084	0.200608	0.241942	0.261435	0.522539	0.513847	0.372822	0.671292	0.727455	0.605086	0.458963	0.334197	0.4729	0.352109	0.410268	0.597014	0.739423	0.591833	0.599757	0.803305	0.494122	0.664018	0.293038	0.2638	0.276272	0.239383	0.226361	0.299653	0.134704	0.120313	0.138606	0.179474	0.155851	0.117828	0.377345	0.392696	0.373003	-0.0575285	0.0166965	0.074225
R.n[305.21]LM[147.04]EPIYLVEIQC[149.00]PEQVVGGIYGVLNR.K	sp#P13639#EF2_HUMAN	3297.71	0.197205	0.242665	0.204271	0.274721	0.240928	0.190319	NA	NA	NA	NA	NA	NA	NA	NA	NA	NA	NA	NA	NA	NA	NA	NA	NA	NA	NA	NA	NA	NA	NA	NA	NA	NA	NA	NA	NA	NA	0.219935	0.239496	0.215623	-0.122927	0.0285615	0.151488
R.n[305.21]SLEPLPSSGPDFGGLGEEAEFVEVEPEAK[432.30].Q	sp#Q9Y512#SAM50_HUMAN	3623.83	0.197314	0.232416	0.165373	0.167052	0.231525	0.182566	0.148748	0.179034	0.193226	0.162315	0.183222	0.18847	0.339046	0.348656	0.382994	0.332949	0.320799	0.451606	NA	NA	NA	NA	NA	NA	0.212769	0.192328	0.249592	0.194674	0.173126	0.225904	0.285867	0.209957	0.310516	0.254168	0.363995	0.276463	0.251016	0.251601	0.23305	-0.00335619	0.107144	0.110501
R.n[305.21]NPWGEVEWTGAWSDSSSEWNNVDPYER.D	sp#P07384#CAN1_HUMAN	3500.55	0.197751	0.248139	0.214538	0.192695	0.212598	0.213965	0.131196	0.130817	0.175118	0.154968	0.136397	0.128483	NA	NA	NA	NA	NA	NA	NA	NA	NA	NA	NA	NA	NA	NA	NA	NA	NA	NA	NA	NA	NA	NA	NA	NA	0.193994	0.168028	0.172144	0.207306	0.172393	-0.034913
R.n[305.21]SIVVDGEEASLMVYDIWEQDGGR.W	sp#P55042#RAD_HUMAN	2871.39	0.197851	0.24103	0.182809	0.251408	0.175658	0.136293	NA	NA	NA	NA	NA	NA	NA	NA	NA	NA	NA	NA	NA	NA	NA	NA	NA	NA	NA	NA	NA	NA	NA	NA	NA	NA	NA	NA	NA	NA	0.219441	0.217109	0.155976	0.0154133	0.492508	0.477095
K.n[305.21]AQQVQAPVELYSDWLSVGHVDEFLTFVPTSDQK[432.30].G	sp#Q9ULC6#PADI1_HUMAN	4341.24	0.197927	0.195852	0.218099	0.199328	0.202592	0.140588	NA	NA	NA	NA	NA	NA	NA	NA	NA	NA	NA	NA	NA	NA	NA	NA	NA	NA	NA	NA	NA	NA	NA	NA	NA	NA	NA	NA	NA	NA	0.196889	0.208713	0.17159	-0.0841391	0.198416	0.282555
K.n[305.21]DSAIGFSR.V	sp#P02788#TRFL_HUMAN	1155.62	0.198119	0.211389	0.172472	NA	0.212057	NA	9.07775	10.5791	15.5233	9.24415	8.77528	7.11315	NA	NA	NA	NA	NA	NA	NA	NA	NA	NA	NA	NA	NA	NA	NA	NA	NA	NA	NA	NA	NA	NA	NA	NA	6.29424	5.35363	6.62298	0.233513	-0.0734492	-0.306962
R.n[305.21]LQEEEAELQQVLQLSLTDK[432.30].-	sp#Q8IZ07#AN13A_HUMAN	2821.55	0.198121	0.242596	0.242009	0.247772	0.20983	0.244656	NA	NA	NA	NA	NA	NA	0.354714	0.298238	0.333174	0.360116	0.320648	0.342412	NA	NA	NA	NA	NA	NA	NA	NA	NA	NA	NA	NA	NA	NA	NA	NA	NA	NA	0.283502	0.28821	0.276859	-0.0237641	0.034204	0.0579681
K.n[305.21]MTLVASEDYGDTLAAIQGLLK[432.30].K	sp#Q13813#SPTN1_HUMAN	2816.55	0.198283	0.18545	0.195984	0.201967	0.22669	0.189499	0.563345	0.604196	0.439362	0.736555	0.811739	0.599328	0.518669	0.506415	0.509758	0.440629	0.534163	0.601892	0.419896	0.370065	0.377476	0.394274	0.341811	0.400412	0.47238	0.392921	0.435544	0.445372	0.460079	0.448536	0.486641	0.445149	0.533151	0.518028	0.485611	0.454586	0.43449	0.461342	0.432989	-0.0865141	0.00499393	0.091508
R.n[305.21]VEVLYQGSWGTVC[149.00]DDSWDTNDANVVC[149.00]R.Q	sp#Q9UGM3#DMBT1_HUMAN	3426.49	0.198545	0.2104	0.198025	0.217117	0.191875	0.234112	NA	NA	NA	NA	NA	NA	NA	NA	NA	NA	NA	NA	NA	NA	NA	NA	NA	NA	NA	NA	NA	NA	NA	NA	0.119292	0.124582	0.122137	0.132363	0.143839	0.103598	0.165861	0.165645	0.167465	0.00188603	-0.013883	-0.015769
K.n[305.21]EVEYIVSTNTVVLANVLEGGDPTFPQLTASPHSMDSMLPSGEGGPK[432.30].R	sp#O00327#BMAL1_HUMAN	5378.71	0.198632	0.0710026	NA	NA	0.157489	0.165201	NA	NA	NA	NA	NA	NA	NA	NA	NA	NA	NA	NA	NA	NA	NA	NA	NA	NA	NA	NA	NA	NA	NA	NA	NA	NA	NA	NA	NA	NA	0.134817	NA	0.161345	NA	-0.25914	NA
K.n[305.21]LIAPAVC[149.00]FVIPPTDPEALALADSLGSQYR.S	sp#O60437#PEPL_HUMAN	3376.77	0.198872	0.244527	0.239531	0.259488	0.248432	0.193851	0.185669	0.198625	0.211078	0.240554	0.288387	0.260658	NA	NA	NA	NA	NA	NA	0.329311	0.380053	0.356092	0.302244	NA	NA	0.293151	0.264802	0.22953	0.259504	0.219732	0.198995	0.209682	0.212582	0.203092	0.177738	0.208687	0.355465	0.242323	0.253868	0.251616	-0.0671457	-0.0542912	0.0128545
K.n[305.21]YEEEINK[432.30]R.T	sp#P19013#K2C4_HUMAN,sp#Q3SY84#K2C71_HUMAN,sp#Q86Y46#K2C73_HUMAN	1687.94	0.198891	0.526906	0.509764	0.484143	0.489722	0.389332	4.35578	6.70305	5.31726	8.01103	6.54255	5.90225	6.73789	5.50397	8.60427	8.90747	5.6186	7.11707	3.67739	4.14265	3.85963	4.76948	2.77742	3.57452	2.77963	1.1444	2.82187	2.81039	0.764451	2.56566	2.76341	2.10352	3.21328	4.18195	3.79132	1.67287	4.4352	3.44339	3.39923	0.365173	0.383793	0.0186201
K.n[305.21]LLPLYFPR.S	sp#Q9NXN4#GDAP2_HUMAN	1321.81	0.198967	0.197928	0.187	0.252013	0.185112	0.171362	NA	NA	NA	NA	NA	NA	NA	NA	NA	NA	NA	NA	NA	NA	NA	NA	NA	NA	NA	NA	NA	NA	NA	NA	NA	NA	NA	NA	NA	NA	0.198447	0.219506	0.178237	-0.145507	0.15496	0.300467
K.n[305.21]ETQQEPDEESLVPSGENLASETK[432.30].T	sp#O95359#TACC2_HUMAN	3124.55	0.199021	0.212693	0.17132	0.173117	0.208755	0.165519	NA	NA	NA	NA	NA	NA	NA	NA	NA	NA	NA	NA	NA	NA	NA	NA	NA	NA	0.0758448	0.0222725	0.0647846	0.0596354	0.0312002	0.0485502	0.113246	0.0637558	0.136521	0.126677	0.113761	0.0778139	0.133222	0.102627	0.108232	0.376421	0.299703	-0.0767172
R.n[305.21]LVHIIGALR.T	sp#Q9BTV4#TMM43_HUMAN	1294.84	0.199077	0.314243	0.317097	0.273023	0.270153	0.224797	2.61036	2.71674	1.69791	2.21751	1.38822	1.4398	0.878607	1.13267	0.729735	0.968701	1.09401	0.643967	0.520719	0.621511	0.784356	0.623945	0.665448	0.712215	0.830687	0.863695	1.06689	0.98148	0.941253	0.894315	1.3734	1.75127	1.08623	1.37391	1.14187	1.10307	1.00367	0.884524	1.14955	0.182306	-0.195793	-0.378099
R.n[305.21]EPDVLILDEPTNNLDIESIDALGEAINEYK[432.30].G	sp#Q8NE71#ABCF1_HUMAN	3950.05	0.199544	0.181231	0.166629	0.188718	0.234827	0.175086	NA	NA	NA	NA	NA	NA	0.122221	0.100919	0.116277	0.104502	0.128254	0.110776	0.16956	0.188485	0.153359	0.17102	0.124866	0.159249	0.159407	0.109718	0.138781	0.139714	0.14833	0.13762	0.168682	0.134147	0.163178	0.158241	0.163081	0.128888	0.152585	0.145641	0.156305	0.0671923	-0.0347552	-0.101947
K.n[305.21]LEQFVSILM[147.04]ASIPLPDK[432.30].A	sp#P00491#PNPH_HUMAN	2524.44	0.199703	0.192004	0.171191	0.132896	0.20728	0.182506	NA	NA	NA	NA	NA	NA	NA	NA	NA	NA	NA	NA	NA	NA	NA	NA	NA	NA	NA	NA	NA	NA	NA	NA	NA	NA	NA	NA	NA	NA	0.195854	0.152044	0.194893	0.365288	0.00709547	-0.358193
R.n[305.21]LLEMNLMHAPQVADAILGNQMFTHYDR.A	sp#Q00610#CLH1_HUMAN	3431.71	0.199803	0.279133	0.255258	0.220058	0.221346	0.251966	0.44495	0.446971	0.317136	0.488275	0.530646	0.441419	0.536355	0.466068	0.59593	0.382607	0.51414	0.512249	0.425287	0.442901	0.358933	0.458576	0.3871	0.379131	0.650169	0.907298	0.536429	0.637246	NA	0.705103	NA	NA	0.285673	NA	NA	NA	0.412704	0.438345	0.479331	-0.0869591	-0.215916	-0.128957
K.n[305.21]VTMQNLNDR.L	sp#P02533#K1C14_HUMAN,sp#P13645#K1C10_HUMAN,sp#P08779#K1C16_HUMAN,sp#Q7Z3Z0#K1C25_HUMAN,sp#Q7Z3Y9#K1C26_HUMAN,sp#Q7Z3Y8#K1C27_HUMAN,sp#Q7Z3Y7#K1C28_HUMAN	1393.73	0.199847	0.193829	0.176035	0.179899	0.224888	0.206591	9.20394	11.326	6.81827	19.1449	23.087	13.823	1.02356	0.836154	1.15642	0.995086	0.996954	0.794196	0.992902	0.724886	0.743907	0.814739	0.805357	0.78593	NA	NA	NA	NA	NA	NA	NA	NA	NA	NA	NA	NA	3.75837	5.08105	3.06737	-0.435019	0.293105	0.728124
R.n[305.21]WYQMGAYQPFFR.A	sp#Q14697#GANAB_HUMAN	1896.93	0.199886	0.355894	0.274144	0.208939	0.250374	0.203716	0.572834	0.605172	0.489337	0.536005	0.486406	0.440283	0.689169	0.819354	0.782532	0.864945	0.868363	0.514744	0.396545	0.467079	0.465552	0.389137	0.483383	0.400281	0.355149	0.394283	0.342271	0.308712	0.459505	0.316946	1.16906	1.36987	1.11202	1.16037	1.19743	0.872209	0.583889	0.543553	0.607717	0.103273	-0.0577063	-0.160979
K.n[305.21]APLVC[149.00]LPVFVSR.D	sp#Q9H0W9#CK054_HUMAN	1649.93	0.200443	0.169581	0.163534	0.178603	0.161212	0.155579	0.429686	0.414613	0.366608	0.399866	0.349895	0.44745	NA	NA	NA	NA	NA	NA	0.529896	0.666239	0.590788	0.497058	0.542461	0.711261	NA	NA	NA	NA	NA	NA	0.973927	1.08216	0.863707	0.914675	0.87497	0.851214	0.500341	0.514923	0.551664	-0.0414469	-0.140879	-0.0994324
R.n[305.21]GLSVPIYMVFPR.L	sp#O14972#DSCR3_HUMAN	1681.95	0.200503	0.183273	0.181879	0.236115	0.14853	0.220474	0.51348	0.508029	0.587332	0.435644	0.405588	0.465715	NA	NA	NA	NA	NA	NA	NA	NA	NA	NA	NA	NA	NA	NA	NA	NA	NA	NA	NA	NA	NA	NA	NA	NA	0.351688	0.322324	0.347628	0.125784	0.0167517	-0.109032
R.n[305.21]WMEAC[149.00]LGEDLPPTTELEEGLR.N	sp#P46940#IQGA1_HUMAN	2738.29	0.200545	0.325693	0.303693	0.24341	0.256934	0.299719	0.31247	0.293609	0.268001	0.30526	0.303034	0.31654	0.458705	0.483871	0.360138	0.373248	0.3544	0.42448	0.596614	0.697337	0.666456	0.536201	0.509517	0.566385	0.502891	0.372648	0.462854	0.420747	0.510158	0.461876	0.339692	0.31452	0.299839	0.31818	0.32527	0.295595	0.378097	0.38453	0.410751	-0.0243402	-0.119508	-0.0951677
R.n[305.21]EIMWINDC[149.00]EEEELLYDWSDK[432.30].N	sp#P15924#DESP_HUMAN	3213.48	0.200559	0.207903	0.203945	0.170558	0.204109	0.173436	0.124634	0.164969	0.125996	0.161934	0.172087	0.141701	0.276656	0.258747	0.292938	0.246124	0.275546	0.359455	0.190452	0.18609	0.150185	0.183439	0.122765	0.173249	NA	NA	NA	NA	NA	NA	NA	NA	NA	NA	NA	NA	0.196135	0.202413	0.197387	-0.0454584	-0.00918012	0.0362783
R.n[305.21]IAEDC[149.00]C[149.00]LTIVGSLVTSGSK[432.30].L	sp#Q9Y4K1#AIM1_HUMAN	2595.32	0.200975	0.226787	0.263197	0.222767	0.245109	0.217747	NA	NA	NA	NA	NA	NA	NA	NA	NA	NA	NA	NA	NA	NA	NA	NA	NA	NA	0.662479	0.410582	0.488571	0.504767	0.367438	0.421935	0.441033	0.453297	0.575526	0.464935	0.542541	0.398129	0.41026	0.369335	0.405041	0.15161	0.0184709	-0.133139
K.n[305.21]QGQYSPMAIEEQVAVIYAGVR.G	sp#P25705#ATPA_HUMAN	2612.36	0.201167	0.204494	0.230453	0.227268	0.203733	0.256607	0.405611	0.352907	0.349407	0.38376	0.401112	0.359396	0.298002	0.334353	0.348916	0.2815	0.343835	0.337059	0.364885	0.346644	0.443877	0.448295	0.303664	0.349684	0.682291	0.356223	0.599835	0.594236	0.344666	0.493877	NA	NA	NA	NA	NA	NA	0.385549	0.339101	0.360125	0.185197	0.0984134	-0.0867831
K.n[305.21]MAEDEAETIGNLIEEC[149.00]GGLEK[432.30].L	sp#O00629#IMA3_HUMAN	2904.4	0.20146	0.244821	0.223962	0.209755	0.23498	0.25648	0.192908	0.161661	0.130504	0.205184	0.185635	0.188359	0.298702	0.238639	0.292397	0.226782	0.256369	0.332604	0.218065	0.201343	0.198821	0.226271	0.172158	0.203869	0.149291	0.0963874	0.124424	0.117708	0.138197	0.11151	0.110315	0.118969	0.116591	0.133109	0.133966	0.0763532	0.184839	0.186061	0.189812	-0.00950789	-0.0382974	-0.0287895
K.n[305.21]FFPEDVSEELIQEITQR.L	sp#P35241#RADI_HUMAN	2383.22	0.201695	0.24749	0.254542	0.263536	0.228846	0.23384	0.573494	0.460709	0.197962	0.237957	0.344196	0.523173	0.258998	0.279346	0.249586	0.254078	0.257127	0.271854	0.176891	0.253523	0.208594	0.211676	0.180886	0.211051	0.245395	0.257889	0.289153	0.252109	0.290572	0.297121	0.163929	0.162395	0.14119	0.146375	0.152101	0.141786	0.219822	0.265662	0.274605	-0.273256	-0.321019	-0.047763
R.n[305.21]DPTVHDDVLELEM[147.04]DELNR.H	sp#P78527#PRKDC_HUMAN	2459.18	0.202092	0.249693	0.204137	0.213781	0.168067	0.200344	NA	NA	NA	NA	NA	NA	NA	NA	NA	NA	NA	NA	NA	NA	NA	NA	NA	NA	NA	NA	NA	NA	NA	NA	NA	NA	NA	NA	NA	NA	0.225893	0.208959	0.184206	0.112416	0.294318	0.181903
R.n[305.21]VTPVDYLLGVADLTGELMR.M	sp#Q99598#TSNAX_HUMAN	2365.29	0.202219	0.221563	0.230487	0.280647	0.231261	0.234113	NA	NA	NA	NA	NA	NA	0.0702947	0.0412345	0.0856248	0.0897051	0.0769154	0.0890476	NA	NA	NA	NA	NA	NA	NA	NA	NA	NA	NA	NA	NA	NA	NA	NA	NA	NA	0.149778	0.169274	0.144226	-0.176536	0.0544969	0.231032
R.n[305.21]TIQQC[149.00]C[149.00]ENILLNAAWLK[432.30].R	sp#P55786#PSA_HUMAN	2660.38	0.202342	0.267525	0.25519	0.223727	0.236143	0.236588	0.213156	0.189195	0.195012	0.245544	0.281027	0.240247	0.514372	0.421427	0.566346	0.577628	0.501079	0.567379	0.242637	0.202334	0.224686	0.267921	0.186871	0.245634	0.909832	0.496476	0.610969	0.63546	0.562307	0.538398	0.462529	0.375855	0.427174	0.455859	0.427444	0.374283	0.389706	0.366965	0.375045	0.0867405	0.0553194	-0.0314211
K.n[305.21]LK[432.30]PAFIK[432.30]PYGTVTAANSSFLTDGASAMLIMAEEK[432.30].A	sp#P55084#ECHB_HUMAN	4788.65	0.202586	0.338906	0.297913	NA	0.204294	NA	NA	NA	NA	NA	NA	NA	NA	NA	NA	NA	NA	NA	NA	NA	NA	NA	NA	NA	NA	NA	NA	NA	NA	NA	0.342904	0.458549	0.395715	0.368609	0.319761	0.423787	0.326454	0.347154	0.335249	-0.0886961	-0.0383554	0.0503407
K.n[305.21]LVILANNC[149.00]PALR.K	sp#P62888#RL30_HUMAN	1645.93	0.203165	0.30407	0.264865	0.233053	0.252776	0.296949	0.344546	0.299221	0.493019	0.343444	0.338124	0.348785	0.323112	0.302902	0.393499	0.322421	0.361744	0.368413	0.783523	0.761144	0.714606	0.730179	0.58298	0.640424	NA	NA	NA	NA	NA	NA	1.22115	1.04082	1.28485	1.33415	1.49461	0.968935	0.61234	0.560194	0.562615	0.128407	0.122184	-0.00622272
R.n[305.21]FQSAAIGALQEASEAYLVGLFEDTNLC[149.00]AIHAK[432.30].R	sp#P84243#H33_HUMAN	4034.07	0.20323	0.202417	0.223911	0.302907	0.209285	0.267795	0.304305	0.261048	0.339771	0.29234	0.344283	0.332629	NA	NA	NA	NA	NA	NA	0.392058	0.355396	0.324662	0.399817	0.402989	0.371652	0.300957	0.255836	0.271683	0.250916	0.22477	0.170922	0.0290641	NA	0.0504359	NA	0.0414324	NA	0.259475	0.268388	0.263972	-0.048729	-0.0247891	0.0239399
K.n[305.21]VEEILEQADYLYESGETEK[432.30].L	sp#Q96DB5#RMD1_HUMAN	2852.44	0.203303	0.234651	0.183436	0.211349	0.196933	0.234607	0.094578	0.10048	0.155626	0.109075	0.108719	0.0884175	0.257446	0.268056	0.283951	0.371415	0.309593	0.300281	0.356582	0.405577	0.394474	0.347549	0.408058	0.332695	NA	NA	NA	NA	NA	NA	0.0915206	0.0705114	0.115909	0.106787	0.109778	0.0784641	0.232274	0.213079	0.207629	0.124438	0.161819	0.0373812
K.n[305.21]IQVIDISMILAEAIR.R	sp#P60891#PRPS1_HUMAN,sp#P11908#PRPS2_HUMAN	1988.16	0.203413	0.276645	0.271439	0.244397	0.233706	0.230379	0.235515	0.233203	0.244774	0.238959	0.222086	0.267704	0.157124	0.17964	0.156779	0.18705	0.172048	0.184895	0.221772	0.221733	0.210614	0.162668	0.240525	0.171569	NA	NA	NA	NA	NA	NA	NA	NA	NA	NA	0.0821436	NA	0.210113	0.206312	0.214134	0.0263372	-0.0273488	-0.053686
K.n[305.21]VVSTHEQVLR.T	sp#P02533#K1C14_HUMAN	1470.85	0.203514	0.217699	0.200438	0.17858	0.198855	0.235217	2.1711	2.13946	2.01628	2.02283	3.44873	1.82491	NA	NA	NA	NA	NA	NA	0.510271	0.513851	0.516385	0.493642	0.571809	0.479003	NA	NA	NA	NA	NA	NA	0.255401	0.288964	0.244746	0.265169	0.329036	0.217337	0.747533	0.906229	0.789141	-0.277739	-0.0781457	0.199594
K.n[305.21]NYDPVLPPMPEDIDDEEDSVK[432.30].L	sp#Q5T2T1#MPP7_HUMAN	3024.47	0.203734	0.208747	0.164666	0.167619	0.187377	0.208235	0.348691	0.294678	0.33198	0.394627	0.343391	0.360898	NA	NA	NA	NA	NA	NA	0.229125	0.273465	0.266556	0.290522	0.24492	0.245376	0.29752	0.256902	0.327104	0.289847	0.204073	0.294064	0.271731	0.150098	0.409077	0.347235	0.423702	0.326562	0.306943	0.277527	0.251782	0.145341	0.285794	0.140453
R.n[305.21]DAVTYTEHAK[432.30].R	sp#P62805#H4_HUMAN	1741.95	0.20398	0.13781	0.172522	0.279355	0.193473	0.229293	3.24048	3.19553	5.18173	3.18987	3.49919	3.34151	NA	NA	NA	NA	NA	NA	0.917728	0.817935	0.932374	0.965438	1.24358	0.860876	NA	NA	NA	NA	NA	NA	0.0961517	0.0715179	0.094634	0.0986042	0.0938644	0.122254	1.35055	1.20164	1.09526	0.168543	0.302274	0.133732
K.n[305.21]SVDEVFDEVVQIFDK[432.30].E	sp#P30085#KCY_HUMAN	2376.27	0.203994	0.283819	0.268819	0.186991	0.272161	0.279544	1.01126	1.10984	0.693801	1.29229	1.53275	1.48833	0.251191	0.248048	0.342077	0.259932	0.276756	0.368633	0.649994	0.528499	0.606395	0.792605	0.410415	0.791849	0.309632	0.214839	0.256954	0.297406	0.296672	0.250483	0.262622	0.147295	0.299986	0.329272	0.320468	0.323803	0.471545	0.542997	0.440411	-0.203551	0.0985452	0.302096
R.n[305.21]DNVYYYDEEGGGEEDQDFDLSQLHR.G	sp#P12830#CADH1_HUMAN	3296.43	0.204416	0.34529	0.33952	0.235873	0.263412	0.236736	NA	NA	NA	NA	NA	NA	0.308843	0.20977	0.272756	0.262249	0.338455	0.348231	NA	NA	NA	0.267195	NA	NA	0.491298	0.643799	0.595527	0.543107	0.486581	0.475559	0.133531	NA	0.174147	0.155409	0.147397	0.130075	0.313344	0.312711	0.32677	0.00291479	-0.0605281	-0.0634429
K.n[305.21]VIPLFLPQC[149.00]R.E	sp#P40394#ADH7_HUMAN	1534.87	0.204715	0.361251	0.323211	0.181552	0.365829	0.219883	0.355895	0.270516	0.24321	0.412291	0.30723	0.376945	0.961876	0.952528	1.35185	0.766674	1.17238	1.12659	0.344395	0.37101	0.487678	0.381531	0.260866	0.475936	0.30941	0.359454	0.379963	0.316085	0.29435	0.281393	0.547734	0.532467	0.379962	0.441499	0.395739	0.504286	0.477226	0.475039	0.465916	0.00662454	0.0346013	0.0279767
R.n[305.21]MLVVLLQANR.D	sp#P08758#ANXA5_HUMAN	1459.89	0.204801	0.315865	0.272735	0.266639	0.263978	0.258631	0.624726	0.571035	0.605507	0.550835	0.523715	0.51556	0.429296	0.596892	0.451159	0.417773	0.659503	0.353022	0.906899	1.23569	1.1476	0.920078	1.34207	1.01544	NA	NA	NA	NA	NA	NA	0.112293	0.15713	0.0692468	0.1074	0.10827	0.17404	0.479027	0.523099	0.515657	-0.126979	-0.106306	0.0206733
R.n[305.21]GFLVQFPFYFLSEESLLPSVGTK[432.30].E	sp#Q13393#PLD1_HUMAN	3212.76	0.204909	0.215135	0.247214	0.217815	0.271777	0.25368	NA	NA	NA	NA	NA	NA	NA	NA	NA	NA	NA	NA	NA	NA	NA	NA	NA	NA	NA	NA	NA	NA	NA	NA	0.142102	0.210631	0.158825	0.162514	0.183771	0.16699	0.185346	0.203948	0.219547	-0.137979	-0.244313	-0.106334
R.n[305.21]LGGGMPGLGQGPPTDAPAVDTAEQVYISSLALLK[432.30].M	sp#O00487#PSDE_HUMAN	3931.12	0.20524	0.236526	0.187062	0.202563	0.240176	0.206153	0.288404	0.312622	0.227632	0.321889	0.348834	0.341979	0.186791	0.152137	0.254818	0.188583	0.154845	0.264549	0.615114	0.618473	0.588717	0.619588	0.552657	0.607692	NA	NA	NA	NA	NA	NA	0.378203	0.381263	0.374507	0.360716	0.378965	0.457576	0.337822	0.349672	0.337934	-0.0497413	-0.000478011	0.0492633
K.n[305.21]GIFVFGNPQLSVIALGSR.D	sp#O95470#SGPL1_HUMAN	2178.25	0.205965	0.147242	0.240786	0.149485	0.129901	0.156497	0.806983	0.745231	0.62278	1.21123	0.549553	0.533265	0.293657	0.381964	0.343767	0.405604	0.456803	0.367019	0.705083	0.728393	0.926427	0.656801	0.73095	0.746768	NA	NA	NA	NA	NA	NA	NA	NA	NA	NA	NA	NA	0.564977	0.471828	0.493464	0.259931	0.195249	-0.0646816
R.n[305.21]Q[111.03]AGVC[149.00]FGDSGSPLVC[149.00]NGLIHGIASFVR.G	sp#P08246#ELNE_HUMAN	3082.48	0.206062	0.0868153	0.200921	0.189098	0.230432	0.14128	NA	NA	NA	NA	NA	NA	NA	NA	NA	NA	NA	NA	NA	NA	NA	NA	NA	NA	NA	NA	NA	NA	NA	NA	0.546699	0.665911	0.477845	0.504192	0.426635	0.509317	0.318729	0.331493	0.39608	-0.0566489	-0.313464	-0.256815
K.n[305.21]C[149.00]GYAGSNFPEHIFPALVGRPIIR.S	sp#P61160#ARP2_HUMAN	2863.49	0.206229	0.347593	0.296123	0.286262	0.302238	0.313607	NA	NA	NA	NA	NA	NA	0.3553	0.524766	0.441692	0.393743	0.565693	0.363692	NA	NA	NA	NA	NA	NA	NA	NA	NA	NA	NA	NA	0.882401	0.975944	0.942487	0.821888	0.789101	0.863584	0.525605	0.527409	0.559043	-0.00494347	-0.088979	-0.0840356
K.n[305.21]FVTLVFR.H	sp#P15309#PPAP_HUMAN	1184.72	0.206252	0.319944	0.26288	0.207884	0.251218	0.237766	0.348701	0.349101	0.271683	0.33937	0.345642	0.274054	1.71774	2.38124	1.7942	1.31579	2.2862	1.29173	0.418069	0.549329	0.564838	0.384905	0.545255	0.511783	NA	NA	NA	NA	NA	NA	NA	NA	NA	NA	NA	NA	0.649623	0.715679	0.781645	-0.13971	-0.266912	-0.127201
K.n[305.21]VIQPNGNQDER.Q	sp#P37275#ZEB1_HUMAN	1572.82	0.206514	0.236552	0.254542	0.240814	0.248645	0.312114	2.80348	2.55317	2.73851	3.35724	4.10478	3.19777	NA	NA	NA	NA	NA	NA	NA	NA	NA	NA	NA	NA	NA	NA	NA	NA	NA	NA	NA	NA	NA	NA	NA	NA	1.63471	1.94948	1.47935	-0.254055	0.144064	0.398119
K.n[305.21]QLLLSFK[432.30]PVMQK[432.30].F	sp#P78344#IF4G2_HUMAN	2343.45	0.206532	0.178	0.211991	0.226385	0.271993	0.249599	1.3614	1.39701	2.02389	1.68502	1.54258	1.86405	3.19439	2.31845	3.03002	2.04671	2.40396	2.7652	1.83654	1.61409	1.77597	1.90898	1.69052	2.12789	0.376757	0.47208	0.330495	0.356603	0.384599	0.358173	NA	NA	NA	NA	NA	NA	1.35422	1.35753	1.30923	-0.00352527	0.048744	0.0522693
R.n[305.21]IEQLSPFPFDLLLK[432.30].E	sp#Q02218#ODO1_HUMAN	2267.34	0.206707	0.340783	0.300272	0.30105	0.317825	0.310483	0.699055	0.738727	0.723376	0.778168	0.744064	0.801993	0.584009	0.562155	0.62165	0.645778	0.544573	0.706196	0.31231	0.285494	0.262903	0.359566	0.256155	0.262559	0.412594	0.300028	0.368698	0.3725	0.315916	0.35852	0.476315	0.474241	0.556916	0.516917	0.524422	0.48171	0.479497	0.466452	0.456103	0.0397917	0.0721619	0.0323701
R.n[305.21]DDVSSFVDPALALQDAQDLYAAGENIR.G	sp#Q5VT79#AXA82_HUMAN	3196.58	0.207102	0.24289	0.173364	0.206863	0.167183	0.187697	NA	NA	NA	NA	NA	NA	0.126956	0.157233	0.102077	0.158789	0.114248	0.15113	0.360722	0.457804	0.441099	0.375703	0.377143	0.397707	0.158844	0.133944	0.141851	0.119443	0.15185	0.103432	0.110183	0.163268	0.0925633	0.141675	0.104231	0.126692	0.202319	0.190666	0.202383	0.0855858	-0.000456037	-0.0860419
R.n[305.21]LENWITSLAESQLQTR.Q	sp#P40763#STAT3_HUMAN	2192.17	0.207313	0.254939	0.202131	0.201495	0.144776	0.182228	0.219944	0.236541	0.138297	0.194457	0.255496	0.201073	0.519113	0.747333	0.518215	0.460403	0.574624	0.521997	0.416428	0.442914	0.330722	0.419591	0.399764	0.53659	NA	NA	NA	NA	NA	NA	0.55308	0.50293	0.446679	0.461842	0.491299	0.488429	0.343246	0.38729	0.396529	-0.174171	-0.208184	-0.0340124
R.n[305.21]AAGEVLEPANLLAEEK[432.30]DEDLLFE.-	sp#Q9Y5K8#VATD_HUMAN	3122.65	0.207336	0.194318	0.205089	0.149272	0.24599	0.138584	0.131994	0.0890118	0.0921846	0.122613	0.125418	0.125032	0.238352	0.269518	0.279171	0.130028	0.245292	0.393255	0.0856662	0.0917866	0.0670214	0.0863582	0.0433353	0.105987	0.0928184	0.0978543	0.117481	0.112331	0.097365	0.0883218	0.145091	0.157257	0.136346	0.187227	0.18951	0.187938	0.144368	0.162985	0.14866	-0.174985	-0.0422688	0.132716
K.n[305.21]LQPMVIQIQPPNPSSPTPTLFLPSDPPLAWLLAK[432.30].S	sp#P18054#LOX12_HUMAN	4314.43	0.207467	0.197904	0.268983	0.219307	0.243433	0.27755	NA	NA	NA	NA	NA	NA	NA	NA	NA	NA	NA	NA	0.370786	0.384037	0.310664	0.333165	0.313356	0.376418	NA	NA	NA	NA	NA	NA	0.25464	0.332941	0.326153	0.264492	0.369885	0.317971	0.273308	0.310987	0.310564	-0.186328	-0.184367	0.00196103
K.n[305.21]VYDFLSTFITSGM[147.04]R.F	sp#P55058#PLTP_HUMAN	1956	0.207494	0.268728	0.266289	0.184727	0.193898	0.193236	0.538792	0.482143	0.380349	0.402029	0.302816	0.89685	NA	NA	NA	NA	NA	NA	NA	NA	NA	NA	NA	NA	NA	NA	NA	NA	NA	NA	NA	NA	NA	NA	NA	NA	0.31465	0.41267	0.352017	-0.391243	-0.161898	0.229345
R.n[305.21]GEAVDEGEIAENLPEQEILIQSVC[149.00]ETMVPK[432.30].L	sp#Q14204#DYHC1_HUMAN	3923.97	0.208195	0.189386	0.18721	0.199317	0.176497	0.204139	0.0873893	0.0936441	0.0831289	0.106471	0.0909824	0.0996574	0.252996	0.179165	0.250436	0.30164	0.279324	0.303714	0.218974	0.207552	0.177196	0.263831	0.184456	0.188054	0.227612	0.178909	0.203706	0.209781	0.229795	0.205222	0.0995037	0.0793748	0.105345	0.113239	0.109838	0.0902406	0.184363	0.180651	0.167146	0.0293441	0.141436	0.112092
R.n[305.21]LGGLLSHLR.K	sp#Q5XPI4#RN123_HUMAN	1268.79	0.208384	0.257129	0.249369	0.224617	0.253059	0.258836	NA	NA	NA	NA	NA	NA	NA	NA	NA	NA	NA	NA	NA	NA	NA	NA	NA	NA	NA	NA	NA	NA	NA	NA	NA	NA	NA	NA	NA	NA	0.232757	0.236993	0.255948	-0.0260231	-0.137026	-0.111003
R.n[305.21]ALEILQEEDLIDEDDIPVR.S	sp#P0C0L4#CO4A_HUMAN,sp#P0C0L5#CO4B_HUMAN	2528.32	0.208434	0.203487	0.194894	0.199348	0.192819	0.241179	0.123599	0.0924067	0.131902	0.0532263	0.0809758	0.0465721	0.175687	0.202602	0.153323	0.251952	0.143182	0.16033	0.0727934	0.0553293	0.0599019	0.0859272	0.0975305	0.0700304	0.0892767	0.107218	0.109589	0.0998811	0.247912	0.115559	0.168034	0.147959	0.181079	0.170409	0.16757	0.13962	0.142426	0.138627	0.139075	0.0390044	0.0343479	-0.00465655
K.n[305.21]QVVIDGETC[149.00]LLDILDTAGQEEYSAM[147.04]R.D	sp#P01112#RASH_HUMAN,sp#P01116#RASK_HUMAN,sp#P01111#RASN_HUMAN	3234.54	0.208437	0.262719	0.214049	0.246527	0.245337	0.168575	NA	NA	NA	NA	NA	NA	NA	NA	NA	NA	NA	NA	NA	NA	NA	NA	NA	NA	NA	NA	NA	NA	NA	NA	NA	NA	NA	NA	NA	NA	0.235578	0.230288	0.206956	0.0327664	0.18688	0.154113
K.n[305.21]FFLEEIQLGEELLAQGEYEK[432.30].G	sp#Q15388#TOM20_HUMAN	2992.59	0.209005	0.246904	0.209924	0.196092	0.183015	0.237412	0.185247	0.18531	0.174813	0.195526	0.204404	0.195985	0.228621	0.206026	0.233181	0.223286	0.215078	0.248484	0.209564	0.20998	0.189479	0.210932	0.185628	0.232629	NA	NA	NA	NA	NA	NA	NA	NA	NA	NA	NA	NA	0.210391	0.211028	0.205647	-0.00436447	0.0329021	0.0372666
R.n[305.21]LSGAEPDDEEYQEFEEMLEHAESAQDFASR.A	sp#Q96GC9#VMP1_HUMAN	3762.64	0.209046	0.210707	0.18973	0.142403	0.178373	0.171596	NA	NA	NA	NA	NA	NA	NA	NA	NA	NA	NA	NA	NA	NA	NA	NA	NA	NA	NA	NA	NA	NA	NA	NA	0.143904	0.115249	0.157085	0.149502	0.157897	0.103277	0.181585	0.148327	0.152281	0.291867	0.253911	-0.0379561
R.n[305.21]HLVPGAPFLLQALVR.E	sp#P0C0L4#CO4A_HUMAN,sp#P0C0L5#CO4B_HUMAN	1934.18	0.209414	0.236734	0.298517	0.300395	0.200215	0.285441	0.736968	0.58645	0.779607	0.505021	0.480405	0.505557	0.817424	1.05883	0.772477	0.982856	0.882247	0.698587	0.375754	0.593952	0.447189	0.468422	0.540871	0.369089	1.06957	1.50262	1.12323	1.12397	1.68951	1.14677	1.11883	1.0482	0.927502	1.02771	0.785074	1.18531	0.717011	0.740194	0.782855	-0.0459097	-0.126751	-0.0808411
R.n[305.21]DIAQQLQATC[149.00]TSLGSSIQGLPTNVK[432.30].D	sp#O60664#PLIN3_HUMAN	3226.71	0.209491	0.175785	0.20223	0.198574	0.192111	0.231669	0.150219	0.219084	0.204099	0.288712	0.257541	0.19263	0.514841	0.554065	0.538374	0.530231	0.512977	0.630838	0.57179	0.599889	0.434715	0.679655	0.510639	0.456785	0.574232	0.534379	0.52425	0.476726	0.531844	0.515017	0.679363	0.566987	0.575132	0.656328	0.551265	0.629235	0.441125	0.432465	0.449052	0.028605	-0.0256968	-0.0543018
K.n[305.21]VNLNIFLLGAAGR.K	sp#O43490#PROM1_HUMAN	1660.99	0.209575	0.178065	0.188866	0.133094	0.258512	0.162292	0.266173	0.294032	0.303856	0.209683	0.196671	0.316731	0.432919	0.469033	0.380666	0.418642	0.404562	0.314925	0.151718	0.252415	0.238794	0.160307	0.187628	0.224627	NA	NA	NA	NA	NA	NA	NA	NA	NA	NA	NA	NA	0.262448	0.245888	0.285887	0.0940324	-0.12341	-0.217443
K.n[305.21]ALALGASTVMMGSLLAATTEAPGEYFFSDGIR.L	sp#P12268#IMDH2_HUMAN	3550.8	0.209634	0.183804	0.197554	0.176778	0.217513	0.252438	NA	NA	NA	NA	NA	NA	NA	NA	NA	NA	NA	NA	NA	NA	NA	NA	NA	NA	NA	NA	NA	NA	NA	NA	NA	NA	NA	NA	NA	NA	0.196719	0.187166	0.234975	0.0718166	-0.256373	-0.32819
K.n[305.21]LC[149.00]YVALDFENEMATAASSSSLEK[432.30].S	sp#P62736#ACTA_HUMAN,sp#P68032#ACTC_HUMAN,sp#P63267#ACTH_HUMAN,sp#P68133#ACTS_HUMAN	3132.53	0.209855	0.204044	0.252069	0.213021	0.244878	0.222993	NA	NA	NA	NA	NA	NA	0.207659	0.198372	0.230393	0.305627	0.202761	0.230964	0.2571	0.259955	0.390902	0.391918	0.268997	0.292917	0.183778	0.138804	0.14912	0.159825	0.147153	0.137714	0.103899	0.10189	0.124804	0.100003	0.148522	0.121244	0.226649	0.201536	0.191933	0.169421	0.23986	0.0704385
K.n[305.21]AGVMALANLLQIQR.H	sp#Q9Y224#CN166_HUMAN	1801.06	0.211019	0.21842	0.296254	0.245935	0.26078	0.260139	1.18097	0.886881	0.74901	0.701941	0.748452	0.792334	0.780623	0.913	0.914057	0.821836	0.920693	0.832967	0.497709	0.640352	0.780867	0.567139	0.630964	0.517024	NA	NA	NA	NA	NA	NA	1.28083	1.26736	1.17315	1.10479	1.17359	1.27759	0.724223	0.74358	0.796865	-0.0380543	-0.1379	-0.0998462
R.n[305.21]DSEGC[149.00]WVAYTLEQQDGMDR.Y	sp#P05107#ITB2_HUMAN	2552.09	0.211115	0.206387	0.199982	0.205903	0.151049	0.177368	0.335076	0.286787	0.378545	0.281346	0.331043	0.324569	NA	NA	NA	NA	NA	NA	NA	NA	NA	NA	NA	NA	NA	NA	NA	NA	NA	NA	NA	NA	NA	NA	NA	NA	0.269348	0.265375	0.23757	0.0214418	0.181119	0.159677
K.n[305.21]LQSVQALTEIQEFISFISK[432.30].Q	sp#P78527#PRKDC_HUMAN	2788.58	0.211328	0.197672	0.185303	0.22347	0.222089	0.183972	0.137543	0.133031	0.152849	0.137492	0.148456	0.143084	NA	NA	NA	NA	NA	NA	NA	NA	NA	NA	NA	NA	NA	NA	NA	NA	NA	NA	NA	NA	NA	NA	NA	NA	0.174835	0.175078	0.169159	-0.0020025	0.0476189	0.0496214
K.n[305.21]IC[149.00]SEDIEC[149.00]SGLTIPK[432.30].A	sp#Q13835#PKP1_HUMAN	2307.14	0.211351	0.669224	0.556132	0.529034	0.630562	0.415384	NA	NA	NA	NA	NA	NA	0.600362	0.590497	0.696972	0.770919	0.573935	0.788696	0.483661	0.44903	0.420693	0.620948	0.482449	0.454068	1.51125	0.805737	1.4317	1.23442	0.581607	1.1711	1.37182	0.527307	2.08275	1.94217	2.04761	1.40961	1.00811	0.859424	0.738561	0.230217	0.448869	0.218653
K.n[305.21]APLATGEDDDDEVPDLVENFDEASK[432.30].N	sp#P20290#BTF3_HUMAN	3298.58	0.211401	0.199533	0.215249	0.22318	0.231589	0.227849	0.016143	0.0247877	0.0350121	0.0243991	0.0525233	0.0326113	0.103851	0.101426	0.105094	0.13514	0.129865	0.123513	0.186078	0.15804	0.128982	0.157851	0.111384	0.166612	0.120869	0.139214	0.117389	0.115061	0.0952172	0.184363	0.13217	0.108745	0.181485	0.137395	0.144618	0.107295	0.129062	0.132203	0.12923	-0.0346898	-0.00188108	0.0328087
K.n[305.21]AEVEVADELLENLAK[432.30].V	sp#Q7L5D6#GET4_HUMAN	2250.26	0.211415	0.330819	0.265821	0.338057	0.253035	0.324163	NA	NA	NA	NA	NA	NA	0.484669	0.435281	0.547519	0.461491	0.499796	0.613114	NA	NA	NA	NA	NA	NA	0.590096	0.471154	0.604919	0.650837	0.862569	0.58123	0.133553	0.0812198	0.165505	0.128389	0.154245	0.123404	0.387612	0.42978	0.346646	-0.148985	0.161148	0.310132
K.n[305.21]FGLALAVAGGVVNSALYNVDAGHR.A	sp#P35232#PHB_HUMAN	2674.45	0.211469	0.154004	0.15748	0.162704	0.122103	0.180713	0.373224	0.420453	0.431709	0.309685	0.325359	0.424529	0.271813	0.305433	0.287759	0.286752	0.352612	0.322383	0.173469	0.168056	0.182312	0.179563	0.197563	0.184053	NA	NA	NA	NA	NA	NA	0.388108	0.426951	0.401371	0.383864	0.345666	0.388368	0.282849	0.286072	0.283032	-0.0163454	-0.000935488	0.0154099
K.n[305.21]MLSGFSPM[147.04]EGTNQLLLQQPLVK[432.30].K	sp#A8K2U0#A2ML1_HUMAN	3054.67	0.211754	0.274645	0.372871	0.219074	0.344632	0.320746	NA	NA	NA	NA	NA	NA	NA	NA	NA	NA	NA	NA	NA	NA	NA	NA	NA	NA	NA	NA	NA	NA	NA	NA	0.885057	1.19763	0.873803	0.893554	0.943568	0.933582	0.563439	0.617274	0.687017	-0.131652	-0.286087	-0.154435
K.n[305.21]EILQEEEDLAEIVQLVGK[432.30].A	sp#P38606#VATA_HUMAN	2662.49	0.211797	0.245493	0.219343	0.179629	0.25312	0.237196	0.259443	0.31631	0.281495	0.373783	0.368905	0.331684	0.422849	0.381702	0.518891	0.280159	0.390243	0.531672	0.326069	0.263821	0.27274	0.338402	0.196796	0.283443	0.0980503	0.0839326	0.0909844	0.112126	0.126368	0.104854	0.126228	0.164206	0.187681	0.165462	0.169954	0.115147	0.256584	0.251503	0.244411	0.0288566	0.0701272	0.0412706
R.n[305.21]LGTLAVTYVEAINSGAVPC[149.00]LENAVITLAQR.E	sp#Q6ZN66#GBP6_HUMAN	3435.84	0.21204	0.189066	0.209921	0.234383	0.207207	0.242637	NA	NA	NA	NA	NA	NA	0.23251	0.140794	0.249619	0.242743	0.235727	0.222065	NA	NA	NA	NA	NA	NA	0.539398	0.313586	0.332562	0.375559	0.199289	0.274095	0.47814	0.741839	0.487757	0.465239	0.743341	0.537069	0.319323	0.331986	0.362014	-0.0561067	-0.181028	-0.124922
R.n[305.21]SPLAFIPFSAGPR.N	sp#P78329#CP4F2_HUMAN,sp#Q08477#CP4F3_HUMAN,sp#Q9HBI6#CP4FB_HUMAN,sp#Q9HCS2#CP4FC_HUMAN	1662.94	0.21206	0.294589	0.279061	0.324549	0.227753	0.268008	0.301033	0.255239	0.303759	0.204207	0.201397	0.270898	0.272809	0.281731	0.261224	0.3052	0.292952	0.256024	NA	NA	NA	NA	NA	NA	NA	NA	NA	NA	NA	NA	NA	NA	NA	NA	NA	NA	0.263507	0.270813	0.267762	-0.0394602	-0.0231139	0.0163463
K.n[305.21]ILFDTVDLC[149.00]ATWEAMEK[432.30].C	sp#P52895#AK1C2_HUMAN	2638.33	0.212298	0.192695	0.182714	0.188108	0.220348	0.182877	0.279891	0.260473	0.183021	0.270141	0.267518	0.292671	0.733718	0.516744	0.729645	0.443187	0.584329	0.712102	0.470892	0.414086	0.429823	0.49356	0.335364	0.438063	0.170183	0.0677254	0.16848	0.173798	0.098041	0.128574	NA	NA	NA	NA	NA	NA	0.329665	0.322748	0.331694	0.03059	-0.00885088	-0.0394409
K.n[305.21]NMITGTSQADC[149.00]AVLIVAAGVGEFEAGISK[432.30].N	sp#P68104#EF1A1_HUMAN,sp#Q05639#EF1A2_HUMAN,sp#Q5VTE0#EF1A3_HUMAN	3505.81	0.212581	0.197193	0.205451	0.215309	0.236926	0.201532	0.226242	0.221177	0.186745	0.254331	0.248611	0.236806	0.192725	0.166152	0.205146	0.16136	0.18503	0.214628	0.249118	0.236719	0.21533	0.255552	0.192529	0.253006	0.165094	0.142496	0.144545	0.157295	0.149156	0.148613	0.16024	0.20102	0.183376	0.180266	0.171429	0.1666	0.196143	0.198931	0.199953	-0.0203566	-0.0277553	-0.00739871
K.n[305.21]YAQDFGLVEEAC[149.00]FPYTGTDSPC[149.00]K[432.30].M	sp#P53634#CATC_HUMAN	3240.47	0.212604	0.253261	0.240692	0.218322	0.188175	0.20464	0.255415	0.203682	0.213526	0.213004	0.202342	0.25574	0.0920972	0.140967	0.0951627	0.09489	0.0793951	0.102842	0.346732	0.316806	0.387349	0.318546	0.424703	0.377757	0.285023	0.274617	0.293928	0.257525	0.338803	0.313281	0.453843	0.482775	0.361491	0.392749	0.365533	0.475534	0.257836	0.282912	0.270398	-0.133898	-0.068627	0.0652705
R.n[305.21]IDEFEAM.-	sp#P35241#RADI_HUMAN	1157.56	0.213227	0.21917	0.183688	0.180858	0.137618	0.247535	NA	NA	NA	NA	NA	NA	0.318185	0.458945	0.363996	0.365806	0.244085	0.322428	NA	NA	NA	NA	NA	NA	NA	NA	NA	NA	NA	NA	0.537248	0.298019	0.364617	0.434171	0.338209	0.417829	0.326831	0.281183	0.332925	0.217038	-0.0266526	-0.24369
R.n[305.21]SSELC[149.00]ETVSSWMGPLDPEAC[149.00]PSSPVAEC[149.00]LR.S	sp#Q96PX9#PKH4B_HUMAN	3621.56	0.213309	0.102023	0.21563	0.183506	0.210517	0.0843113	NA	NA	NA	NA	NA	NA	NA	NA	NA	NA	NA	NA	NA	NA	NA	NA	NA	NA	NA	NA	NA	NA	NA	NA	NA	NA	NA	NA	NA	NA	0.157666	0.199568	0.147414	-0.34001	0.0969947	0.437004
K.n[305.21]GQLVPLETVLDMLR.D	sp#P00568#KAD1_HUMAN	1887.08	0.213382	0.272158	0.234175	0.210627	0.182163	0.192068	0.220203	0.250446	0.244234	0.220492	0.167363	0.221106	0.4822	0.469956	0.512228	0.520954	0.415682	0.581502	0.717732	0.360228	0.665756	0.624125	0.419917	0.417058	0.818591	0.600392	0.732139	0.690142	0.497322	0.569722	0.629398	0.514199	0.617162	0.665687	0.582653	0.528964	0.498205	0.403841	0.453131	0.302952	0.136809	-0.166142
R.n[305.21]SANAEDAQEFSDVER.A	sp#Q9HCY8#S10AE_HUMAN	1970.91	0.213464	0.190592	0.187098	0.165159	0.210366	0.242594	0.532434	0.605241	0.890386	0.670268	0.605434	0.607036	NA	NA	NA	NA	NA	NA	NA	NA	NA	NA	NA	NA	0.574901	0.548682	0.485086	0.460223	0.436191	0.407587	0.218765	0.161335	0.244188	0.233068	0.201025	0.158827	0.423409	0.346045	0.38679	0.291095	0.130504	-0.160591
K.n[305.21]VLISNLLDLLTEVGVSGQGR.D	sp#Q9H3U1#UN45A_HUMAN	2386.37	0.213795	0.162154	0.172054	0.17299	0.195046	0.187249	0.193129	0.150646	0.170915	0.177885	0.160703	0.156026	0.102229	0.0693632	0.126699	0.122078	0.0882766	0.125922	NA	NA	NA	NA	NA	NA	NA	NA	NA	NA	NA	NA	0.23508	0.313169	0.255803	0.259834	0.282261	0.320939	0.186145	0.184897	0.180739	0.00971134	0.0425237	0.0328124
R.n[305.21]VYAILTHGIFSGPAISR.L	sp#P60891#PRPS1_HUMAN,sp#P11908#PRPS2_HUMAN,sp#P21108#PRPS3_HUMAN	2105.19	0.213933	0.213387	0.181725	0.220185	0.235393	0.207581	0.364178	0.297797	0.286264	0.263101	0.254617	0.285235	0.677417	0.768515	0.550836	0.507796	0.645795	0.467068	0.606281	0.714306	0.804732	0.570027	0.791269	0.663976	NA	NA	NA	NA	NA	NA	NA	NA	NA	NA	NA	NA	0.42626	0.438734	0.483933	-0.0416138	-0.183077	-0.141463
R.n[305.21]K[432.30]VDVDEYDENK[432.30]FVDEEDGGDGQAGPDEGEVDSC[149.00]LR.Q	sp#O15511#ARPC5_HUMAN	4788.21	0.214052	0.129492	0.14273	0.217056	0.153747	0.230234	NA	NA	NA	NA	NA	NA	0.137472	0.0597949	0.124786	0.218295	0.118691	0.121206	0.394556	0.367016	0.34682	0.379478	0.429359	0.323	NA	NA	NA	NA	NA	NA	0.215653	NA	0.232324	0.197978	0.187823	0.163321	0.230403	0.212898	0.222639	0.113996	0.0494528	-0.0645434
K.n[305.21]IPGLLGVFQK[432.30].L	sp#P55060#XPO2_HUMAN	1679.06	0.214316	0.234598	0.19135	0.195901	0.205826	0.20667	0.181727	0.138196	0.150316	0.169682	0.134584	0.116141	0.374028	0.400254	0.281019	0.320809	0.378523	0.352174	0.475105	0.459604	0.501953	0.503239	0.595062	0.549664	NA	NA	NA	NA	NA	NA	0.342362	0.390244	0.339099	0.357471	0.277116	0.37097	0.30725	0.316148	0.317402	-0.0411872	-0.0468954	-0.00570816
K.n[305.21]LPLIFHLGR.D	sp#P34059#GALNS_HUMAN	1368.85	0.214531	0.233556	0.232772	0.310804	0.207302	0.299873	NA	NA	NA	NA	NA	NA	0.681734	0.761401	0.520965	0.886896	0.686454	0.5135	0.218819	0.292314	0.247089	0.210892	0.325913	0.24509	NA	NA	NA	NA	NA	NA	0.67386	0.675989	0.638078	0.610652	0.517963	0.778312	0.445332	0.451351	0.476412	-0.0193662	-0.0973255	-0.0779593
K.n[305.21]YSEEANNLIEEC[149.00]EQAER.L	sp#Q96HE7#ERO1A_HUMAN	2376.05	0.215034	0.268831	0.205728	0.193147	0.306668	0.203214	0.283698	0.260382	0.229303	0.395991	0.380545	0.320942	0.117001	0.139863	0.141635	0.174059	0.1429	0.195047	0.359111	0.259015	0.342537	0.378079	0.12792	0.352663	0.413158	0.181519	0.317386	0.31107	0.183259	0.278609	0.169238	0.0678093	0.16462	0.169342	0.153235	0.119246	0.258991	0.221103	0.230056	0.228178	0.170912	-0.0572668
K.n[305.21]LAQTLSTQLFQM[147.04]VHTQR.Q	sp#P53367#ARFP1_HUMAN	2321.25	0.21524	0.223427	0.197738	0.246181	0.280396	0.181555	NA	NA	NA	NA	NA	NA	NA	NA	NA	NA	NA	NA	NA	NA	NA	NA	NA	NA	NA	NA	NA	NA	NA	NA	NA	NA	NA	NA	NA	NA	0.219334	0.22196	0.230976	-0.0171701	-0.0746127	-0.0574425
R.n[305.21]LLEDFLQEGEEPDEDDAYQVLSTLK[432.30].R	sp#Q8N3U4#STAG2_HUMAN	3503.77	0.215255	0.156336	0.162806	0.18151	0.130402	0.193508	NA	NA	NA	NA	NA	NA	0.166563	0.21973	0.175154	0.219682	0.186786	0.191591	NA	NA	NA	NA	NA	NA	NA	NA	NA	NA	NA	NA	NA	NA	NA	NA	NA	NA	0.191607	0.180673	0.177551	0.0847635	0.109917	0.0251532
K.n[305.21]QYSPLLAAFTTQGQSELTLLLK[432.30].L	sp#Q7L1Q6#BZW1_HUMAN	3029.73	0.215308	0.191225	0.204866	0.172937	0.170617	0.185987	NA	NA	NA	NA	NA	NA	0.443935	0.351732	0.406216	0.39555	0.470817	0.501426	NA	NA	NA	NA	NA	NA	NA	NA	NA	NA	NA	NA	NA	NA	NA	NA	NA	NA	0.302075	0.337511	0.288068	-0.16003	0.0684971	0.228527
K.n[305.21]EPVETAVDNNSK[432.30].V	sp#Q6FI81#CPIN1_HUMAN	1910.02	0.215315	0.218425	0.222487	0.33985	0.230129	0.220331	0.653285	0.749639	0.662378	0.84946	0.884272	0.671092	NA	NA	NA	NA	NA	NA	NA	NA	NA	NA	NA	NA	0.424513	0.263403	0.417788	0.494076	0.168521	0.23852	0.181638	0.192625	0.115184	0.285999	0.250004	0.135719	0.407328	0.363808	0.364445	0.163014	0.160489	-0.00252413
K.n[305.21]QVEVDAQQC[149.00]MLEILDTAGTEQFTAM[147.04]R.D	sp#P61224#RAP1B_HUMAN	3292.54	0.215352	0.265132	0.208835	0.194247	0.212806	0.166294	NA	NA	NA	NA	NA	NA	NA	NA	NA	NA	NA	NA	NA	NA	NA	NA	NA	NA	NA	NA	NA	NA	NA	NA	NA	NA	NA	NA	NA	NA	0.240242	0.201541	0.18955	0.253414	0.341911	0.0884969
R.n[305.21]LAGGNDVGIFVAGIQEGTSAEQEGLQEGDQILK[432.30].V	sp#Q9UDY2#ZO2_HUMAN	3951.07	0.2156	0.216702	0.202599	0.214379	0.244045	0.204351	NA	NA	NA	NA	NA	NA	NA	NA	NA	NA	NA	NA	0.266945	0.347756	0.31297	0.310564	0.292097	0.355552	0.0814271	NA	0.0595437	0.0898764	NA	0.0597165	0.500364	0.524852	0.650747	0.471527	0.597379	0.588143	0.290941	0.329981	0.309963	-0.181654	-0.0913675	0.0902868
K.n[305.21]IEHFMPLLVQR.E	sp#Q9Y6Q5#AP1M2_HUMAN	1685.96	0.215634	0.192262	0.228377	0.214382	0.22028	0.184634	NA	NA	NA	NA	NA	NA	0.700639	0.69268	0.628975	0.628777	0.602586	0.632253	0.732015	0.556695	0.690944	0.613687	0.558032	0.665574	NA	NA	NA	NA	NA	NA	2.06872	2.93194	2.17381	1.99829	2.35656	2.58521	0.892797	0.980372	1.01095	-0.134998	-0.179308	-0.0443104
K.n[305.21]EFTNQEAAEPK[432.30].E	sp#Q32MZ4#LRRF1_HUMAN	1870.99	0.215844	0.138856	0.158926	0.191029	0.126204	0.18404	0.297597	0.328704	0.491745	0.382099	0.357489	0.287067	1.18666	1.31846	1.22018	1.59577	1.48897	1.35023	2.39971	3.13424	3.15265	2.48756	3.34035	2.40526	0.293457	0.470115	0.307209	0.300803	0.239157	0.228098	NA	NA	NA	NA	NA	NA	1.02927	1.00466	0.973918	0.0349206	0.0797517	0.0448311
R.n[305.21]LLALVPM[147.04]GIPR.T	sp#Q96SQ9#CP2S1_HUMAN	1498.92	0.215923	0.353927	0.280407	0.305534	0.263927	0.307136	NA	NA	NA	NA	NA	NA	NA	NA	NA	NA	NA	NA	NA	NA	NA	NA	NA	NA	NA	NA	NA	NA	NA	NA	NA	NA	NA	NA	NA	NA	0.284925	0.292971	0.285532	-0.0401714	-0.0030662	0.0371052
K.n[305.21]LEDILESINSIK[432.30].S	sp#Q9Y3A6#TMED5_HUMAN	1981.16	0.216335	0.218752	0.219258	0.203156	0.16206	0.184989	0.405682	0.356946	0.412608	0.410028	0.41985	0.36867	NA	NA	NA	NA	NA	NA	NA	NA	NA	NA	NA	NA	0.14027	NA	0.160279	0.158482	NA	0.129288	0.402855	0.348902	0.4717	0.371859	0.315535	0.313694	0.302506	0.28135	0.285958	0.104596	0.0811602	-0.0234354
K.n[305.21]LQEQQQQMEAQDK[432.30].S	sp#Q6ZN66#GBP6_HUMAN	2211.14	0.216432	0.188094	0.214867	0.25289	0.512284	0.176435	NA	NA	NA	NA	NA	NA	0.407028	0.451628	0.374777	2.29171	1.69872	0.41393	1.33803	5.78519	1.78376	1.32355	1.37074	4.95346	NA	NA	NA	NA	NA	NA	4.04694	1.01387	0.793461	1.16031	0.856313	0.697412	1.01651	1.30729	1.71643	-0.362951	-0.755778	-0.392827
R.n[305.21]GNEDIMITVIPEEIDP.-	sp#Q92743#HTRA1_HUMAN	2088.06	0.216603	0.216755	0.162247	0.234364	0.177763	0.13929	0.119232	0.186181	0.107027	0.08435	0.0798094	0.0789908	0.170136	0.223803	0.173406	0.192328	0.169878	0.165306	0.09363	0.0957374	0.0844856	0.186744	0.106077	0.0837876	0.109632	0.0915365	0.0923883	0.191722	0.101154	0.116695	0.169641	0.494753	0.158707	0.177111	0.165825	0.15589	0.156802	0.135002	0.172611	0.215965	-0.13858	-0.354546
K.n[305.21]AVASSTTSNEDESPGQTYHR.E	sp#P10071#GLI3_HUMAN	2440.14	0.216648	0.363667	0.328399	0.357454	0.370829	0.276498	NA	NA	NA	NA	NA	NA	NA	NA	NA	NA	NA	NA	NA	NA	NA	NA	NA	NA	NA	NA	NA	NA	NA	NA	NA	NA	NA	NA	NA	NA	0.290157	0.342926	0.323664	-0.241064	-0.157661	0.0834039
K.n[305.21]LVAAPLFELYDNAPGYGPIISSLPQLLSR.F	sp#O43809#CPSF5_HUMAN	3417.89	0.21667	0.234567	0.202439	0.203882	0.248514	0.242744	NA	NA	NA	NA	NA	NA	NA	NA	NA	NA	NA	NA	NA	NA	NA	NA	NA	NA	NA	NA	NA	NA	NA	NA	0.282883	0.374067	0.279264	0.280721	0.265757	0.369274	0.252805	0.260338	0.287052	-0.0423592	-0.183285	-0.140926
R.n[305.21]DTDM[147.04]DGVGDQC[149.00]DNC[149.00]PLEHNPDQLDSDSDR.L	sp#P07996#TSP1_HUMAN	3617.39	0.216799	0.227347	0.195758	0.241949	0.196595	0.167735	NA	NA	NA	NA	NA	NA	NA	NA	NA	NA	NA	NA	NA	NA	NA	NA	NA	NA	0.12218	0.135812	0.143288	0.148623	0.151963	0.146615	NA	NA	NA	NA	NA	NA	0.184015	0.184071	0.155581	-0.000444338	0.242156	0.2426
K.n[305.21]EQLPPMSEDFLLDALSEDFSGPQNASSLK[432.30].F	sp#P20810#ICAL_HUMAN	3772.9	0.217215	0.2526	0.266921	0.162899	0.276449	0.226375	0.232654	0.178759	0.109022	0.255069	0.163749	0.235298	0.276172	0.224543	0.314283	0.197198	0.198669	0.401855	0.443588	0.45534	0.408749	0.369074	0.353228	0.540773	0.285561	0.24852	0.304218	0.299237	0.266343	0.30771	0.214041	0.184619	0.214123	0.230215	0.194674	0.23092	0.26425	0.27692	0.270552	-0.0675628	-0.0339993	0.0335634
K.n[305.21]NPSGLTQYIPVLVDSFLPLLK[432.30].S	sp#Q92616#GCN1L_HUMAN	2921.71	0.217258	0.212524	0.161089	0.257883	0.228877	0.217789	NA	NA	NA	NA	NA	NA	0.170456	0.106136	0.182844	0.178582	0.159444	0.163715	0.224657	0.140318	0.128123	0.177627	0.168732	0.207898	NA	NA	NA	NA	NA	NA	0.214199	0.222467	0.226539	0.222228	0.220003	0.282453	0.193216	0.202652	0.190612	-0.0687952	0.0195689	0.0883641
K.n[305.21]NM[147.04]ITGTSQADC[149.00]AVLIVAAGVGEFEAGISK[432.30].N	sp#P68104#EF1A1_HUMAN,sp#Q05639#EF1A2_HUMAN,sp#Q5VTE0#EF1A3_HUMAN	3521.8	0.217288	0.189419	0.187815	0.19476	0.194657	0.211759	NA	NA	NA	NA	NA	NA	NA	NA	NA	NA	NA	NA	NA	NA	NA	NA	NA	NA	NA	NA	NA	NA	NA	NA	NA	NA	NA	NA	NA	NA	0.203353	0.191287	0.203208	0.0882461	0.00103426	-0.0872119
K.n[305.21]K[432.30]NVFIIGATNRPDIIDPAILRPGR.L	sp#P55072#TERA_HUMAN	3253.92	0.217598	0.20361	0.243937	0.177636	0.230972	0.220871	0.676169	0.618156	0.530232	0.616561	0.53882	0.543322	1.84577	1.70535	2.22035	1.36061	1.59365	2.12595	0.842822	0.76425	0.837879	0.865223	0.765713	1.0388	NA	NA	NA	NA	NA	NA	1.5936	1.56479	2.00091	1.83931	2.08053	1.7327	1.06923	1.08411	1.00627	-0.0199341	0.087547	0.107481
K.n[305.21]VEAK[432.30]EESEESDEDM[147.04]GFGLFD.-	sp#Q8NHW5#RLA0L_HUMAN,sp#P05388#RLA0_HUMAN	2886.32	0.217683	0.260447	0.227657	0.231626	0.210268	0.166972	NA	NA	NA	NA	NA	NA	NA	NA	NA	NA	NA	NA	NA	NA	NA	NA	NA	NA	NA	NA	NA	NA	NA	NA	NA	NA	NA	NA	NA	NA	0.239065	0.229641	0.18862	0.0580222	0.341924	0.283901
K.n[305.21]IESDVQEPTEPEDDLDIMLGNK[432.30].K	sp#P20042#IF2B_HUMAN	3094.55	0.217795	0.286761	0.258712	0.163228	0.285409	0.243067	NA	NA	NA	NA	0.0165119	NA	0.216763	0.200806	0.272316	0.285464	0.258552	0.280631	0.24532	0.249321	0.224634	0.23138	0.223505	0.231874	0.322511	0.234375	0.262689	0.264817	0.175293	0.244827	0.202572	0.154433	0.266252	0.290536	0.260972	0.162141	0.260264	0.206932	0.235458	0.330824	0.144509	-0.186315
R.n[305.21]VLWLADC[149.00]DVSDSSC[149.00]SSLAATLLANHSLR.E	sp#P13489#RINI_HUMAN	3342.6	0.217987	0.234251	0.258518	0.210911	0.223161	0.208436	NA	NA	NA	NA	NA	NA	0.263907	0.224782	0.273457	0.269281	0.261372	0.285039	NA	NA	NA	NA	NA	NA	NA	NA	NA	NA	NA	NA	NA	NA	NA	NA	NA	NA	0.248744	0.25396	0.230072	-0.0299386	0.11258	0.142518
R.n[305.21]LVEYDIDEVVYDEDSPYQNIK[432.30].L	sp#P52788#SPSY_HUMAN	3153.59	0.218183	0.257447	0.212129	0.257698	0.223298	0.231871	0.117543	0.132176	0.187104	0.189985	0.165313	0.141289	0.345321	0.33703	0.378586	0.404919	0.311096	0.373414	NA	NA	NA	NA	NA	NA	NA	NA	NA	NA	NA	NA	0.193759	0.138231	0.147391	0.1858	0.192332	0.14305	0.246177	0.22454	0.214904	0.132721	0.196005	0.0632834
K.n[305.21]LTTPTYGDLNHLVSATM[147.04]SGVTTC[149.00]LR.F	sp#P68371#TBB4B_HUMAN,sp#Q13885#TBB2A_HUMAN,sp#Q9BVA1#TBB2B_HUMAN,sp#P04350#TBB4A_HUMAN,sp#P07437#TBB5_HUMAN	3016.5	0.218414	0.683305	0.220225	0.241479	0.25079	0.529407	NA	NA	NA	NA	NA	NA	0.187436	0.151128	0.173492	0.16497	0.202484	0.193089	NA	NA	NA	NA	NA	NA	NA	NA	NA	NA	NA	NA	0.0980213	NA	0.107799	0.0856858	0.0842534	NA	0.238944	0.188306	0.243357	0.343594	-0.0263972	-0.369992
K.n[305.21]LIVLVPPSK[432.30]PTVNIPSSATIGNR.A	sp#Q9Y624#JAM1_HUMAN	2980.79	0.218542	0.236944	0.194169	0.191037	0.240941	0.167447	1.18177	1.12069	1.13897	1.03022	0.997195	1.0588	1.48491	2.2019	1.49037	1.53133	1.8255	1.35891	0.812398	1.06353	1.19208	0.883483	1.05499	0.914739	NA	NA	NA	NA	NA	NA	NA	NA	NA	NA	NA	NA	0.965243	0.949418	1.0342	0.0238486	-0.0995487	-0.123397
R.n[305.21]GM[147.04]VMYTSK[432.30].D	sp#Q96DA0#ZG16B_HUMAN	1539.83	0.218727	0.0978991	0.16097	0.222576	0.326314	0.178141	2.64536	2.83088	2.07973	1.91722	1.60998	2.09951	NA	NA	NA	NA	NA	NA	NA	NA	NA	NA	NA	NA	NA	NA	NA	NA	NA	NA	NA	NA	NA	NA	NA	NA	1.07839	1.02326	1.49517	0.0757128	-0.471427	-0.54714
K.n[305.21]GVNSYPSLFIFR.S	sp#Q8IXB1#DJC10_HUMAN	1702.93	0.218946	0.369769	0.230738	0.233597	0.221683	0.233432	NA	NA	NA	NA	NA	NA	NA	NA	NA	NA	NA	NA	NA	NA	NA	NA	NA	NA	NA	NA	NA	NA	NA	NA	NA	NA	NA	NA	NA	NA	0.294357	0.232168	0.227557	0.342401	0.371338	0.0289369
R.n[305.21]SEIDNVK[432.30].K	sp#P04264#K2C1_HUMAN	1411.81	0.219452	0.241888	0.286243	0.190574	0.280587	0.166151	13.5968	26.0904	15.9214	30.7741	24.7796	15.5637	NA	NA	NA	NA	NA	NA	NA	NA	NA	NA	NA	NA	NA	NA	NA	NA	NA	NA	NA	NA	NA	NA	NA	NA	11.7892	10.205	10.0335	0.208186	0.232644	0.0244573
R.n[305.21]Y[467.27]ANEDGDMDFNNFISC[149.00]LVR.L	sp#Q96L46#CPNS2_HUMAN	2876.34	0.219477	0.222139	0.146932	0.240469	0.153115	0.123002	NA	NA	NA	NA	NA	NA	0.464364	0.128051	0.362025	0.164827	0.112059	0.255016	NA	NA	NA	NA	NA	NA	NA	NA	NA	NA	NA	NA	NA	NA	NA	NA	NA	NA	0.242117	0.188619	0.217133	0.360229	0.157124	-0.203105
R.n[305.21]SNLFEDATSALVTGQSYENMVTEIMSMGYER.E	sp#P54727#RD23B_HUMAN	3776.75	0.219681	0.178532	0.179218	0.2184	0.210193	0.188454	NA	NA	NA	NA	NA	NA	0.19016	0.158376	0.167901	0.161297	0.168093	0.184209	NA	NA	NA	NA	NA	NA	NA	NA	NA	NA	NA	NA	NA	NA	NA	NA	NA	NA	0.181853	0.18748	0.186796	-0.0439695	-0.0386922	0.0052773
K.n[305.21]NIVDTEAK[432.30].M	sp#O60437#PEPL_HUMAN	1496.87	0.219701	0.195853	0.191369	0.218243	0.211884	0.199936	9.99251	10.0028	8.17258	11.6596	13.2947	11.8875	NA	NA	NA	NA	NA	NA	NA	NA	NA	NA	NA	NA	NA	NA	NA	NA	NA	NA	NA	NA	NA	NA	NA	NA	5.06192	6.39796	5.10178	-0.337925	-0.0113141	0.326611
R.n[305.21]IQVTAEPEAPDGPAGPEAR.D	sp#Q53LP3#SWAHC_HUMAN	2208.13	0.219746	0.435195	0.261748	0.317545	0.342467	0.422704	NA	NA	NA	NA	NA	NA	1.31881	1.4482	1.34926	1.56248	1.29806	1.30256	NA	NA	NA	NA	NA	NA	NA	NA	NA	NA	NA	NA	1.11111	2.0578	1.74674	1.02126	1.64341	1.64382	1.05578	1.07786	1.11685	-0.0298562	-0.0811226	-0.0512664
R.n[305.21]TALLDAAGVASLLTTAEVVVTEIPK[432.30].E	sp#P10809#CH60_HUMAN	3089.8	0.219782	0.227988	0.226671	0.234918	0.255762	0.236898	0.150342	0.142734	0.118315	0.152686	0.176159	0.192687	0.11082	0.103131	0.116651	0.111961	0.108779	0.115571	NA	NA	NA	NA	NA	NA	0.0662203	NA	NA	NA	NA	NA	0.255017	0.288763	0.259923	0.261724	0.232763	0.227557	0.183629	0.189388	0.178854	-0.0445533	0.0380065	0.0825598
K.n[305.21]EYQVETIVDTLC[149.00]TNMLSDK[432.30].E	sp#Q86VP6#CAND1_HUMAN	2855.42	0.220144	0.178422	0.218015	0.239957	0.269087	0.236846	0.315167	0.288356	0.226066	0.299273	0.315912	0.322846	0.356397	0.362394	0.361933	0.369386	0.401606	0.44263	0.715362	0.704822	0.628089	0.734464	0.636037	0.649138	NA	NA	NA	NA	NA	NA	NA	NA	NA	NA	NA	NA	0.377222	0.403268	0.406054	-0.096323	-0.106256	-0.00993298
K.n[305.21]VVSIIAELLSTK[432.30].T	sp#O94832#MYO1D_HUMAN	1880.18	0.220191	0.289416	0.261604	0.228831	0.267329	0.24323	0.169547	0.19335	0.127981	0.181736	0.199771	0.179097	0.355146	0.344201	0.447333	0.245105	0.370737	0.485054	0.207112	0.165116	0.18509	0.168174	0.162881	0.16817	0.0764379	NA	0.0705823	0.0615933	NA	0.0605611	0.517887	0.437074	0.527451	0.52871	0.642811	0.386417	0.254447	0.285994	0.270585	-0.168621	-0.0887148	0.0799057
K.n[305.21]MFTAGIDLMDMASDILQPK[432.30].G	sp#Q13011#ECH1_HUMAN	2704.41	0.220306	0.223934	0.249379	0.190657	0.211003	0.246226	0.524333	0.443876	0.465738	0.565168	0.57309	0.587884	NA	NA	NA	NA	NA	NA	0.377547	0.353394	0.324891	0.439624	0.282783	0.364938	0.173824	0.129927	0.135494	0.135946	0.137556	0.115114	0.273286	0.231951	0.279092	0.249265	0.239503	0.297331	0.303946	0.303824	0.296537	0.00058063	0.0356038	0.0350232
K.n[305.21]FM[147.04]QDPMEIFVDDETK[432.30].L	sp#Q13838#DX39B_HUMAN	2468.21	0.221118	0.193588	0.192446	0.144863	0.189507	0.14703	NA	NA	NA	NA	NA	NA	NA	NA	NA	NA	NA	NA	NA	NA	NA	NA	NA	NA	NA	NA	NA	NA	NA	NA	NA	NA	NA	NA	NA	NA	0.207353	0.168654	0.168268	0.29802	0.301325	0.00330459
K.n[305.21]GDDLEEGVTSEEFDK[432.30]FLEER.A	sp#Q6ZVM7#TM1L2_HUMAN	2951.45	0.221166	0.293438	0.248289	0.179266	0.230131	0.249522	NA	NA	NA	NA	NA	NA	0.2517	0.258524	0.269691	0.367285	0.201476	0.275024	NA	NA	NA	NA	NA	NA	NA	NA	NA	NA	NA	NA	0.0538417	NA	0.108146	0.0570382	0.0655301	NA	0.21946	0.193917	0.208744	0.178524	0.0722287	-0.106295
R.n[305.21]SIVSELAGLLSAMEYVQK[432.30].T	sp#P40763#STAT3_HUMAN	2545.43	0.221176	0.229419	0.238563	0.23618	0.241047	0.311464	0.427822	0.372666	0.364249	0.387553	0.456631	0.383209	0.138963	0.129737	0.155842	0.216179	0.132543	0.143205	NA	NA	NA	NA	NA	NA	0.713271	0.564321	0.557471	0.582997	0.49215	0.463695	0.268766	0.279044	0.324519	0.343946	0.24273	0.311143	0.338335	0.310005	0.34471	0.126162	-0.0269299	-0.153092
R.n[305.21]ELDDLEQWIQER.E	sp#O15020#SPTN2_HUMAN	1876.95	0.221216	0.363679	0.281631	0.27776	0.253296	0.290043	0.325625	0.306767	0.367639	0.376354	0.423881	0.322651	0.577504	0.577359	0.59407	0.683598	0.546502	0.692704	0.607667	0.675652	0.69576	0.666661	0.564523	0.549007	0.219758	NA	0.110837	0.10798	NA	NA	0.175963	0.205846	0.248937	0.230253	0.246044	0.162023	0.388915	0.406673	0.383225	-0.0644112	0.0212633	0.0856744
K.n[305.21]ALNSIIDVYHK[432.30]YSLIK[432.30].G	sp#P05109#S10A8_HUMAN	2788.66	0.221464	0.23151	0.231488	0.233277	0.209953	0.236009	1.20658	1.15442	1.59514	1.07896	0.993314	0.987518	1.39641	1.34251	1.10106	1.82957	1.39012	1.10973	1.15298	1.076	1.26931	1.16448	1.63209	1.32775	NA	NA	NA	NA	NA	NA	1.67694	1.4049	1.23471	1.46414	1.19162	1.20746	1.11904	1.03044	1.08567	0.118998	0.0436692	-0.0753286
K.n[305.21]SELVAMLEEEELR.K	sp#P40616#ARL1_HUMAN	1850.96	0.221643	0.27023	0.250543	0.195521	0.183612	0.27472	0.171302	0.166291	0.165116	0.169291	0.1754	0.152081	0.224416	0.269033	0.188058	0.20096	0.225433	0.201764	0.215034	0.311612	0.272308	0.257526	0.259808	0.216458	NA	NA	NA	NA	NA	NA	NA	NA	NA	NA	NA	NA	0.218142	0.209626	0.227002	0.0574479	-0.0574429	-0.114891
R.n[305.21]DNLTLWTADNAGEEGGEAPQEPQS.-	sp#P31947#1433S_HUMAN	2832.3	0.221673	0.252358	0.399403	0.207605	0.221951	0.197031	0.493421	0.230422	0.191477	0.257744	0.293153	0.200957	0.197359	0.194575	0.199515	0.20478	0.165618	0.181157	0.215529	0.227137	0.31375	0.208964	0.224177	0.215021	0.369053	0.371223	0.526404	0.351129	0.398226	0.366696	0.575768	0.228903	0.374809	0.321261	0.383299	0.239183	0.285322	0.272874	0.293531	0.0643537	-0.0409221	-0.105276
R.n[305.21]LGPGGLDPVEVYESLPEELQK[432.30].C	sp#Q16543#CDC37_HUMAN	2876.56	0.221686	0.163382	0.176855	0.12711	0.191954	0.201663	0.37779	0.302397	0.401205	0.342787	0.423546	0.370717	0.61847	0.643025	0.529961	0.599085	0.447717	0.653902	0.613136	0.594421	0.439888	0.56923	0.498924	0.491122	0.252894	0.189415	0.196686	0.194452	0.21151	0.226378	0.606348	0.524617	0.569728	0.563525	0.615687	0.565418	0.399301	0.400741	0.426344	-0.00519068	-0.0945409	-0.0893502
K.n[305.21]EQLGEFYEALDC[149.00]LC[149.00]IPR.S	sp#P19652#A1AG2_HUMAN	2394.1	0.222354	0.235176	0.276208	0.186008	0.182462	0.261142	0.425234	0.361873	0.411541	0.304915	0.391505	0.479306	0.35966	0.38888	0.336058	0.369714	0.457512	0.412649	0.524046	0.526824	0.437481	0.52682	0.713695	0.479188	0.303928	0.30986	0.269206	0.298784	1.03054	0.386327	0.223842	0.291928	0.161133	0.185101	0.164572	0.278241	0.31319	0.437979	0.34664	-0.483824	-0.146398	0.337426
K.n[305.21]EFFVDDSEEIVEVPQPDPNQPK[432.30]PEGR.Q	sp#Q9P265#DIP2B_HUMAN	3604.81	0.222795	0.196699	0.257333	0.281068	0.201981	0.250357	NA	NA	NA	NA	NA	NA	NA	NA	NA	NA	NA	NA	0.317178	0.322427	0.392222	0.342187	0.313819	0.334399	0.419777	0.738544	0.616281	0.542076	0.548292	0.812606	0.736277	0.563962	0.775513	0.638383	0.659572	0.526796	0.465769	0.466736	0.443813	-0.00298969	0.0696646	0.0726543
K.n[305.21]AINQIAAALFTIHK[432.30].G	sp#Q9Y2A7#NCKP1_HUMAN	2118.28	0.222959	0.325288	0.335229	0.371031	0.268439	0.296104	0.351777	0.329082	0.467129	0.380149	0.357922	0.314403	0.38578	0.498538	0.42601	0.473482	0.542447	0.559629	0.337659	0.581763	0.339368	0.310876	0.423749	0.38365	NA	NA	NA	NA	NA	NA	0.583574	0.515651	0.478466	0.553099	0.446465	0.404462	0.397683	0.413899	0.414837	-0.0576603	-0.0609264	-0.00326606
K.n[305.21]THYIVGYNLPSYEYLYNLGDQYALK[432.30].M	sp#P04843#RPN1_HUMAN	3604.87	0.22312	0.324873	0.183725	NA	0.226478	0.391728	0.948283	0.867437	0.704418	0.938423	0.896708	0.906206	NA	NA	NA	NA	NA	NA	NA	NA	NA	NA	NA	NA	NA	NA	NA	NA	NA	NA	NA	NA	NA	NA	NA	NA	0.547708	0.662213	0.608482	-0.273888	-0.151806	0.122082
K.n[305.21]TK[432.30]PHLFYIPGR.M	sp#Q9H307#PININ_HUMAN	1936.15	0.223206	0.259002	0.263261	0.292364	0.283308	0.279953	NA	NA	NA	NA	NA	NA	1.52394	1.08122	1.14512	0.999141	0.936609	1.0787	0.687402	0.75975	0.775949	0.67708	0.889754	0.686693	NA	NA	NA	NA	NA	NA	NA	NA	NA	NA	NA	NA	0.679916	0.69123	0.769262	-0.0238095	-0.178119	-0.154309
K.n[305.21]LVPLLLEDGGEAPAALEAALEEK[432.30].S	sp#Q14204#DYHC1_HUMAN	2955.66	0.223701	0.166366	0.189822	0.16959	0.191421	0.201794	0.0970011	0.0917025	0.104467	0.100187	0.109321	0.100562	0.339504	0.294782	0.390494	0.353731	0.347273	0.433309	0.516655	0.563273	0.498224	0.474262	0.504112	0.476112	NA	NA	NA	NA	NA	NA	0.160782	0.126806	0.169857	0.174373	0.180718	0.14691	0.265566	0.265773	0.258372	-0.00112322	0.0396205	0.0407437
K.n[305.21]ISQPVVVVAIVGLYR.T	sp#Q6ZN66#GBP6_HUMAN,sp#Q96PP9#GBP4_HUMAN	1916.18	0.223934	0.272745	0.233845	0.22884	0.204137	0.232271	0.343405	0.314354	0.323458	0.314746	0.274173	0.268852	0.642047	0.581897	0.68005	0.6215	0.689451	0.530488	0.27757	0.330333	0.32565	0.344806	0.309268	0.3213	1.36023	1.09458	0.872792	0.844518	0.9894	0.861242	0.269294	0.320557	0.254957	0.23964	0.268069	0.262335	0.443233	0.436439	0.497556	0.0222862	-0.166794	-0.189081
K.n[305.21]EAVGAILYFVGALTELSEAQQK[432.30].L	sp#Q96QA5#GSDMA_HUMAN	2944.64	0.223959	0.124572	0.100182	0.125253	0.154433	0.134398	0.186299	0.281495	0.192533	0.390917	0.413915	0.370577	0.355604	0.172994	0.378051	0.269053	0.304237	0.413794	0.225522	0.123097	0.157084	0.180234	0.190018	0.240251	NA	NA	NA	NA	NA	NA	0.16311	0.196277	0.210525	0.173585	0.183343	0.151995	0.230051	0.249357	0.199323	-0.116255	0.206849	0.323104
R.n[305.21]YALQLQQIQGLISSIEAQLSELR.S	sp#P13646#K1C13_HUMAN	2904.62	0.224197	0.299457	0.281208	0.265756	0.321732	0.217359	1.03633	1.02381	0.873407	0.80581	0.971832	0.514804	0.848618	1.16631	0.782219	0.716992	1.16207	0.569685	1.14184	1.83521	1.62209	1.92156	1.24988	1.42708	0.41662	0.467404	0.523043	0.384699	0.26716	0.338074	0.375159	0.369183	0.380736	0.374721	0.410058	0.322591	0.742411	0.64835	0.768297	0.195444	-0.0494462	-0.24489
K.n[305.21]TVGMVAGDEETYEVFADLFDPVIQER.H	sp#P12532#KCRU_HUMAN	3233.57	0.224263	0.27947	0.237714	0.252339	0.300732	0.214487	0.118622	0.125511	0.100139	0.11559	0.12984	0.123136	0.117507	0.111032	0.13327	0.0990942	0.143515	0.127716	0.196044	0.264942	0.210006	0.212544	0.220736	0.235707	0.14548	0.116094	0.136515	0.125926	0.106375	0.115013	0.0803051	0.100174	0.0716908	0.0757677	0.0812306	0.0504075	0.148689	0.151977	0.157577	-0.0315539	-0.0837584	-0.0522045
R.n[305.21]HEPVGVC[149.00]GQIIPWNFPLLMQAWK[432.30].L	sp#P05091#ALDH2_HUMAN	3316.75	0.224885	0.125771	0.0451384	NA	NA	0.122514	0.179034	0.187773	0.15596	0.187441	0.202167	0.175422	0.653528	0.438696	0.54968	0.447831	0.580137	0.861003	0.299435	0.259983	0.305978	0.319388	0.343154	0.284239	NA	NA	NA	NA	NA	NA	0.641721	0.710123	0.714961	0.732783	0.639818	0.773012	0.376468	0.433788	0.38809	-0.204463	-0.0438638	0.160599
K.n[305.21]ASGATILSTLANLEGEETFEAAMLGQAEEVVQER.L	sp#P17987#TCPA_HUMAN	3867.94	0.225112	0.242848	0.21585	0.203127	0.206028	0.228817	0.0439479	0.0686473	0.0757446	0.0976378	0.0803459	0.0758302	0.135795	0.123126	0.131155	0.130956	0.099924	0.12459	0.198088	0.164909	0.148597	0.15859	0.15601	0.205761	0.0690252	0.0826498	0.0647129	0.067639	0.0762398	0.0582016	NA	NA	NA	NA	NA	NA	0.134299	0.129588	0.132103	0.0515196	0.023784	-0.0277356
K.n[305.21]SVDEVFDEVVQIFDK[432.30]EG.-	sp#P30085#KCY_HUMAN	2562.33	0.22532	0.30971	0.251924	0.222759	0.294481	0.233278	0.173531	0.172869	0.0942155	0.191989	0.139555	0.13353	0.187573	0.141388	0.239117	0.192573	0.106436	0.149921	0.277448	0.295341	0.373833	0.298717	0.254414	0.275236	0.264662	0.184515	0.20093	0.210503	0.209083	0.203416	0.0572585	0.106018	0.0469801	0.0912674	0.0660072	NA	0.206263	0.182935	0.19903	0.173157	0.0514976	-0.121659
R.n[305.21]VFIM[147.04]DNC[149.00]EELIPEYLNFIR.G	sp#P07900#HS90A_HUMAN	2723.33	0.225366	0.220903	0.20458	0.252556	0.188111	0.198299	NA	NA	NA	NA	NA	NA	NA	NA	NA	NA	NA	NA	NA	NA	NA	NA	NA	NA	NA	NA	NA	NA	NA	NA	NA	NA	NA	NA	NA	NA	0.223134	0.228568	0.193205	-0.0347092	0.207782	0.242491
K.n[305.21]HLAGVPLIGWVLR.A	sp#Q8NFW8#NEUA_HUMAN	1734.06	0.225635	0.34373	0.326657	0.299163	0.291479	0.346968	0.501563	0.485477	0.529646	0.414402	0.388907	0.449433	0.489346	0.537118	0.513787	0.528208	0.52323	0.391797	0.389299	0.40967	0.463787	0.488034	0.38066	0.399928	0.200335	0.307648	0.214944	0.173662	0.156545	0.19052	0.601396	0.734313	0.54074	0.559821	0.530703	0.541465	0.416366	0.381584	0.441218	0.125853	-0.0836366	-0.20949
R.n[305.21]TSAC[149.00]GLFSVC[149.00]YPR.V	sp#P30153#2AAA_HUMAN,sp#P30154#2AAB_HUMAN	1798.82	0.225635	0.361987	0.315112	0.251554	0.319256	0.239603	NA	NA	NA	NA	NA	NA	NA	NA	NA	NA	NA	NA	0.159665	0.183021	0.184822	0.1631	0.172877	0.119766	NA	NA	NA	NA	NA	NA	1.32173	1.30881	1.18823	1.20993	1.22533	1.05351	0.555617	0.523024	0.58868	0.0872125	-0.0833942	-0.170607
K.n[305.21]TVLELMNPEAQLPQVYPFAADLYQK[432.30].E	sp#P46940#IQGA1_HUMAN	3485.87	0.225927	0.25144	NA	0.293522	0.387334	NA	0.182037	0.137835	0.192885	0.237575	0.220549	0.11633	0.401408	0.324674	0.467319	0.473875	0.322259	0.365931	0.38382	0.48542	0.319755	0.313474	0.362965	0.367032	0.364301	0.382258	0.340833	0.299432	0.225906	0.315497	0.932136	0.593607	0.566478	0.74994	0.785465	0.634186	0.369911	0.364513	0.415894	0.021209	-0.169036	-0.190245
K.n[305.21]ILFIFIDSDHTDNQR.L	sp#P07237#PDIA1_HUMAN	2137.11	0.225975	0.431092	0.293377	0.41946	0.291396	0.356921	0.529893	0.531471	0.571822	0.501492	0.570814	0.416811	0.629703	0.924136	0.613472	0.685157	0.748471	0.850696	1.10108	1.58927	1.34805	1.14258	1.23404	1.49185	0.907495	1.06638	0.962412	0.87607	1.07884	0.897725	3.07176	2.33107	2.2352	2.33228	2.7304	3.34186	0.9938	1.17286	1.11088	-0.239006	-0.160677	0.0783285
R.n[305.21]LLLC[149.00]GGAPLSATTQR.F	sp#O95573#ACSL3_HUMAN	1850.01	0.226375	0.332335	0.350186	0.250099	0.285829	0.234618	0.634556	0.697562	0.707703	0.575866	0.517728	0.615359	NA	NA	NA	NA	NA	NA	0.699344	0.944879	1.16166	0.780464	0.642212	0.686777	NA	NA	NA	NA	NA	NA	NA	NA	NA	NA	NA	NA	0.630735	0.510394	0.582798	0.305423	0.114037	-0.191386
R.n[305.21]EQEVTELK[432.30].K	sp#Q7Z406#MYH14_HUMAN	1582.9	0.226505	0.277321	0.273597	0.291108	0.261353	0.327936	0.337127	0.333934	0.47277	0.356861	0.419365	0.369464	1.68948	1.28694	1.68593	1.64848	1.3439	2.20701	2.04374	2.52316	1.84847	2.33879	1.77615	1.95145	1.11979	0.604099	0.966543	0.927274	0.620737	0.651298	2.05318	1.76902	2.44102	2.70978	2.73783	2.08654	1.32498	1.22737	1.19581	0.110399	0.147977	0.0375778
R.n[305.21]AAVESLGFILFR.T	sp#Q99460#PSMD1_HUMAN	1625.94	0.226615	0.451848	0.409932	0.292606	0.275967	0.319677	0.85846	0.827289	0.702121	1.04659	0.992849	0.901499	0.370795	0.377646	0.372043	0.403409	0.349259	0.403	0.550618	0.550613	0.54554	0.567231	0.435851	0.514138	0.354125	0.349858	0.397163	0.33523	0.398878	0.296468	1.05927	1.01478	1.00653	0.98476	0.984751	0.927986	0.58659	0.575602	0.575759	0.0272809	0.0268869	-0.000393979
R.n[305.21]ELAAEMAAAFLNENLPESIFGAPK[432.30].A	sp#Q15393#SF3B3_HUMAN	3140.67	0.22672	0.214437	0.246672	0.235807	0.232425	0.244279	0.514167	0.454882	0.300328	0.425717	0.486213	0.540876	NA	NA	NA	NA	NA	NA	NA	NA	NA	NA	NA	NA	0.170107	0.196574	0.162348	0.149592	0.138768	0.156058	0.196416	0.214759	0.208085	0.236282	0.192487	0.23754	0.240439	0.279303	0.277951	-0.216159	-0.209162	0.00699726
K.n[305.21]WALLQEQGSR.T	sp#O95678#K2C75_HUMAN	1490.81	0.226781	0.182303	0.185921	0.30494	0.19305	0.172258	NA	NA	NA	NA	NA	NA	NA	NA	NA	NA	NA	NA	NA	NA	NA	NA	NA	NA	NA	NA	NA	NA	NA	NA	NA	NA	NA	NA	NA	NA	0.204542	0.245431	0.182654	-0.262917	0.163282	0.426199
K.n[305.21]APVGHFYEPQAPSAEVEMTSYVLLAYLTAQPAPTSEDLTSATNIVK[432.30].W	sp#P01023#A2MG_HUMAN	5514.84	0.226961	0.188325	0.308754	0.206218	0.205264	0.228809	NA	NA	NA	NA	NA	NA	NA	NA	NA	NA	NA	NA	NA	NA	NA	NA	NA	NA	NA	NA	NA	NA	NA	NA	NA	NA	NA	NA	NA	NA	0.207643	0.257486	0.217036	-0.310387	-0.0638306	0.246556
R.n[305.21]DNLTLWTSENQGDEGDAGEGEN.-	sp#P31946#1433B_HUMAN	2654.15	0.226983	0.201057	0.182698	0.207194	0.216256	0.180514	0.183327	0.0122387	0.112433	0.163832	0.143822	0.0854383	0.272521	0.605145	0.253856	0.32925	0.278419	0.292521	0.269022	0.544254	0.370277	0.330502	0.350851	0.302301	0.203737	0.227502	0.231692	0.198563	0.178843	0.208331	0.173001	0.155853	0.189058	0.184015	0.20972	0.10857	0.232626	0.212392	0.253614	0.131283	-0.124621	-0.255903
R.n[305.21]DDVC[149.00]FFLSQSGETADTLMGLR.Y	sp#Q06210#GFPT1_HUMAN	2654.23	0.22703	0.251639	0.193437	0.253984	0.301197	0.221533	0.689063	0.702504	0.430613	0.555919	0.593528	0.711364	0.482211	0.473777	0.420142	0.414266	0.487717	0.484865	NA	NA	NA	NA	NA	NA	0.392385	0.333613	0.392614	0.384425	0.403095	0.366322	0.500717	0.51437	0.492101	0.532361	0.476992	0.676456	0.410111	0.464776	0.461137	-0.18052	-0.16918	0.01134
K.n[305.21]NSNILEDLETLR.L	sp#P48444#COPD_HUMAN	1719.93	0.227352	0.353756	0.265345	0.283355	0.25213	0.277534	0.843329	0.684906	0.795063	0.752669	0.846004	0.789717	1.22088	1.25799	1.03533	0.918009	1.12845	1.00224	1.11049	1.14717	1.07356	1.16069	0.97455	1.05733	NA	NA	NA	NA	NA	NA	0.800738	0.671146	0.79374	0.81151	0.88962	0.653527	0.792168	0.789013	0.826632	0.00575718	-0.0614391	-0.0671962
K.n[305.21]IDLRPVLGEGVPILASFLR.K	sp#Q86VP6#CAND1_HUMAN	2368.41	0.227486	0.218771	0.19673	0.178679	0.203114	0.194883	1.55455	0.969363	0.628938	1.34834	1.22711	0.912079	0.453474	0.495491	0.545056	0.383298	0.513868	0.559726	1.06305	1.27971	1.26333	1.18929	0.642461	0.96942	0.10684	0.151788	0.139761	0.111438	0.143469	0.0898446	1.98148	1.02027	1.56455	1.77942	1.66686	1.20742	0.783306	0.692306	0.789501	0.178167	-0.0113642	-0.189532
R.n[305.21]AQQEDALAQQAFEEAR.R	sp#Q13951#PEBB_HUMAN	2108.04	0.227565	0.351081	0.22887	0.252401	0.23688	0.21173	0.135306	0.150767	0.245897	0.152039	0.163467	0.158544	0.132144	0.122085	0.118553	0.214991	0.133021	0.147494	0.727716	1.09328	0.801423	0.775981	0.640762	0.724683	0.111023	0.128117	0.127909	0.107444	NA	0.0922386	0.929174	1.07957	0.837969	0.972265	0.974606	0.864166	0.411093	0.398205	0.421483	0.0459537	-0.0360086	-0.0819623
K.n[305.21]TLHPAVHAGILAR.N	sp#P31939#PUR9_HUMAN	1658.99	0.227642	0.196305	0.240893	0.212361	0.188468	0.332637	1.02172	1.05323	1.68117	0.973753	0.913269	0.886192	1.49469	1.53273	1.10026	1.65439	1.49298	1.1011	0.998234	1.16786	1.02963	1.05935	1.34905	1.26227	1.11927	1.14122	1.03841	0.990727	1.3043	1.11631	0.760199	0.934019	0.823135	0.764993	0.741483	0.716343	0.961647	0.944712	0.978689	0.0256332	-0.0253438	-0.050977
R.n[305.21]LIPEMDQIFTEVEM[147.04]TTLEK[432.30].V	sp#Q9Y4L1#HYOU1_HUMAN	2890.52	0.227728	0.248824	0.24753	0.246277	0.286226	0.274354	NA	NA	NA	NA	NA	NA	NA	NA	NA	NA	NA	NA	NA	NA	NA	NA	NA	NA	NA	NA	NA	NA	NA	NA	NA	NA	NA	NA	NA	NA	0.238276	0.246903	0.28029	-0.0513115	-0.234286	-0.182975
R.n[305.21]ENPSEEAQNLVEFTDEEGYGR.Y	sp#Q12874#SF3A3_HUMAN	2716.24	0.227866	0.230872	0.214191	0.19714	0.196766	0.166465	0.0558953	0.0378008	0.0649769	0.0399661	0.0707297	0.037778	0.08187	0.0802593	0.0754265	0.104537	0.0791983	0.0743504	0.333781	0.466367	0.357308	0.372168	0.347787	0.341024	NA	NA	NA	NA	NA	NA	0.118171	NA	0.10754	0.0678906	0.183981	NA	0.164855	0.171798	0.170819	-0.0595124	-0.0512732	0.00823919
R.n[305.21]VLVDMDGVLADFEAGLLR.G	sp#Q8TCD5#NT5C_HUMAN	2236.21	0.228276	0.219385	0.220702	0.276176	0.246507	0.331526	0.234088	0.245057	0.207488	0.209398	0.225561	0.267894	0.26344	0.253563	0.233779	0.260737	0.227184	0.328535	0.199881	0.183725	0.187215	0.198912	0.187893	0.190594	0.198312	0.183641	0.20392	0.225651	0.167862	0.215209	0.0346665	0.0664239	0.0442069	0.0473134	0.0398581	NA	0.188857	0.213406	0.203403	-0.17631	-0.107046	0.0692644
K.n[305.21]SQGPPPPGK[432.30]PQGPPPQGGSK[432.30].S	sp#P02812#PRB2_HUMAN	2806.59	0.228445	0.0573226	0.0683324	0.199723	0.179414	0.201391	1.84598	0.691149	0.981706	0.436721	0.509216	2.56295	NA	NA	NA	NA	NA	NA	0.171551	0.0991024	0.117579	0.132668	0.140089	0.236617	NA	NA	NA	NA	NA	NA	NA	0.169516	NA	0.0146299	0.0713103	0.0296655	0.281296	0.477238	0.47973	-0.762621	-0.770134	-0.00751265
K.n[305.21]M[147.04]TTETASEDDNFGTAQSNK[432.30].A	sp#Q92616#GCN1L_HUMAN	2670.25	0.228747	0.187686	0.268814	0.280248	0.279378	0.224109	NA	NA	NA	NA	NA	NA	NA	NA	NA	NA	NA	NA	NA	NA	NA	NA	NA	NA	NA	NA	NA	NA	NA	NA	NA	NA	NA	NA	NA	NA	0.208216	0.274531	0.251744	-0.398885	-0.273871	0.125014
R.n[305.21]TVPPAVTGITFLSGGQSEEEASINLNAINK[432.30].C	sp#P04075#ALDOA_HUMAN	3664.98	0.229173	0.168919	0.211011	0.192414	0.20855	0.200681	0.518436	0.622984	0.897364	0.55184	0.461044	0.694366	NA	NA	NA	NA	NA	NA	NA	NA	NA	NA	NA	NA	NA	NA	NA	NA	NA	NA	NA	NA	NA	NA	NA	NA	0.461824	0.389709	0.387663	0.244947	0.252541	0.00759402
K.n[305.21]DNATEEEILVYLEK[432.30].T	sp#P07602#SAP_HUMAN	2273.23	0.229289	0.192029	0.160831	0.247684	0.198804	0.181448	0.592547	0.482217	0.385153	0.481594	0.439982	0.480937	0.449032	0.455494	0.315729	0.443528	0.397778	0.450993	0.268866	0.269813	0.32366	0.261492	0.272173	0.259855	0.377917	0.337933	0.374622	0.431691	0.369999	0.484078	0.535137	1.02567	0.601465	0.543432	0.667716	0.670547	0.381974	0.408548	0.43124	-0.0970316	-0.175018	-0.0779859
R.n[305.21]HHC[149.00]PSTPIILVGTK[432.30].L	sp#P15153#RAC2_HUMAN	2156.21	0.22944	0.185872	0.162769	0.36477	NA	0.192476	NA	NA	NA	NA	NA	NA	NA	NA	NA	NA	NA	NA	1.08529	1.09542	1.12941	1.059	1.47453	1.25609	NA	NA	NA	NA	NA	NA	NA	NA	NA	NA	NA	NA	0.65093	0.814541	0.79106	-0.323485	-0.281285	0.0422001
R.n[305.21]ILDGMFAIC[149.00]GVSDSK[432.30].F	sp#P12081#SYHC_HUMAN	2209.14	0.229799	0.220787	0.209114	0.183747	0.185859	0.244801	NA	NA	NA	NA	NA	NA	NA	NA	NA	NA	NA	NA	NA	NA	NA	NA	NA	NA	NA	NA	NA	NA	NA	NA	1.0369	1.301	0.993615	0.97077	0.971275	1.42236	0.603743	0.696623	0.692142	-0.206444	-0.197133	0.00931075
K.n[305.21]LPMFLHC[149.00]R.N	sp#Q6P1N9#TATD1_HUMAN	1365.7	0.230354	0.371139	0.306285	0.245101	0.303969	0.351738	NA	NA	NA	NA	NA	NA	NA	NA	NA	NA	NA	NA	0.108822	0.116205	0.135708	0.097645	0.14558	0.104913	NA	NA	NA	NA	NA	NA	NA	NA	NA	NA	NA	NA	0.208712	0.20047	0.220184	0.0581254	-0.0771969	-0.135322
K.n[305.21]LFQLPTPPLSR.H	sp#Q9Y6K0#CEPT1_HUMAN	1571.93	0.230715	0.248387	0.243575	0.238872	0.214414	0.239934	NA	NA	NA	NA	NA	NA	0.4706	0.654061	0.41794	0.56223	0.516233	0.371407	0.353278	0.402871	0.422227	0.410166	0.585258	0.402578	NA	NA	NA	NA	NA	NA	NA	NA	NA	NA	NA	NA	0.381944	0.392987	0.389193	-0.0411204	-0.0271244	0.013996
K.n[305.21]ADMVIEAVFEDLSLK[432.30].H	sp#P40939#ECHA_HUMAN	2287.26	0.230731	0.30029	0.347656	0.294892	0.289529	0.315106	0.430551	0.441103	0.597316	0.508832	0.490987	0.587562	0.414963	0.404596	0.587311	0.630647	0.462863	0.662332	0.290294	0.28247	0.324564	0.363287	0.265556	0.369349	0.273381	0.190168	0.253865	0.242022	0.189227	0.216231	0.180025	0.161355	0.196416	0.203912	0.206529	0.181603	0.369933	0.356232	0.306128	0.0544454	0.273127	0.218681
R.n[305.21]ELLTEFGYK[432.30]GEETPVIVGSALC[149.00]ALEGR.D	sp#P49411#EFTU_HUMAN	3534.86	0.23194	0.251353	0.231589	0.234451	0.316935	0.204461	NA	NA	NA	NA	NA	NA	NA	NA	NA	NA	NA	NA	NA	NA	NA	NA	NA	NA	NA	NA	NA	NA	NA	NA	NA	NA	NA	NA	NA	NA	0.241647	0.23302	0.260698	0.052444	-0.109478	-0.161922
R.n[305.21]K[432.30]AIIIFVPVPQLK[432.30].S	sp#P62081#RS7_HUMAN	2377.56	0.232213	0.390451	0.410877	0.315045	0.352454	0.287499	NA	NA	NA	NA	NA	NA	1.5042	1.36082	1.34617	1.10963	1.19733	1.17424	NA	NA	NA	NA	NA	NA	NA	NA	NA	NA	NA	NA	1.20773	1.45967	0.996199	1.31152	1.23215	1.204	0.897696	0.922273	1.02873	-0.038967	-0.196564	-0.157597
K.n[305.21]AYTAVEGDEVSLLEGEAVEVIHK[432.30].L	sp#A6NI72#NCF1B_HUMAN,sp#A8MVU1#NCF1C_HUMAN,sp#P14598#NCF1_HUMAN	3065.64	0.232482	0.197165	0.179661	0.275594	0.164308	0.239443	0.190335	0.154762	0.242553	0.189765	0.191984	0.196118	0.294506	0.316509	0.230058	0.468536	0.429995	0.272714	0.316378	0.381868	0.297017	0.29123	0.404659	0.267656	NA	NA	NA	NA	NA	NA	0.306682	0.431077	0.261896	0.249549	0.218023	0.284098	0.266025	0.27205	0.279587	-0.0323116	-0.0717343	-0.0394227
R.n[305.21]FLSQPFQVAEVFTGHM[147.04]GK[432.30].L	sp#P06576#ATPB_HUMAN	2646.41	0.233119	0.231412	0.25101	0.414208	0.399044	0.414905	NA	NA	NA	NA	NA	NA	NA	NA	NA	NA	NA	NA	0.636909	0.609162	0.860063	0.706613	0.695841	0.659702	NA	NA	NA	NA	NA	NA	NA	NA	NA	NA	NA	NA	0.507802	0.50519	0.515005	0.00743859	-0.0203212	-0.0277598
K.n[305.21]IISYAQGFM[147.04]LLR.Q	sp#P52209#6PGD_HUMAN	1730.97	0.233186	0.435396	0.363669	0.3116	0.317173	0.284152	NA	NA	NA	NA	NA	NA	NA	NA	NA	NA	NA	NA	0.638816	0.6613	0.670763	0.641811	0.706324	0.585271	NA	NA	NA	NA	NA	NA	NA	NA	NA	NA	NA	NA	0.495289	0.491716	0.47536	0.0104458	0.0592495	0.0488037
R.n[305.21]IAQSEAELISDEAQADLALR.R	sp#Q9UM54#MYO6_HUMAN	2446.29	0.233324	0.449361	0.37189	0.317428	0.320542	0.294503	0.114857	0.120772	0.138112	0.11985	0.127784	0.134621	0.270407	0.360422	0.30647	0.365371	0.292157	0.366299	NA	NA	NA	NA	NA	NA	NA	NA	NA	NA	NA	NA	0.294369	0.314573	0.23286	0.280648	0.236393	0.216505	0.265749	0.257885	0.261306	0.04334	0.0243282	-0.0190118
K.n[305.21]K[432.30]VHPAVVIR.Q	sp#P62829#RL23_HUMAN	1626.06	0.233342	0.194641	0.230969	0.242761	0.27811	0.293593	3.50951	3.8131	3.59273	3.23398	2.83967	3.1135	0.941824	0.688766	0.985708	0.839595	0.567399	0.91697	0.936992	0.967025	1.03695	1.07164	0.906089	0.930495	NA	NA	NA	NA	NA	NA	0.80026	0.821736	0.831046	0.794882	0.75098	0.595548	1.28145	1.10944	1.30509	0.20795	-0.0263732	-0.234323
R.n[305.21]LDIQGTGQLLFSVVINQLR.L	sp#P01833#PIGR_HUMAN	2417.39	0.233615	0.187489	0.194148	0.232333	0.232865	0.241588	0.283516	0.282537	0.212385	0.214301	0.212293	0.227906	0.290449	0.259347	0.296891	0.307363	0.301044	0.279669	0.179913	0.163098	0.188215	0.191625	0.189013	0.19384	0.322346	0.29503	0.275577	0.284133	0.279203	0.301302	0.278628	0.565184	0.331535	0.282116	0.269035	0.419693	0.250437	0.25829	0.282875	-0.0445442	-0.175717	-0.131173
K.n[305.21]K[432.30]GYEVIYLTEPVDEYC[149.00]IQALPEFDGK[432.30].R	sp#P14625#ENPL_HUMAN	3977.06	0.233948	0.268348	0.209147	0.181512	0.197818	0.243035	NA	NA	NA	NA	NA	NA	NA	NA	NA	NA	NA	NA	0.244833	0.292336	0.295838	0.287742	0.207519	0.204325	NA	NA	NA	NA	NA	NA	NA	NA	NA	NA	NA	NA	0.271469	0.200626	0.244506	0.436281	0.150921	-0.28536
K.n[305.21]EAVQC[149.00]VQELASPSLLFIFVR.H	sp#Q04637#IF4G1_HUMAN	2598.39	0.234075	0.254806	0.23367	0.27041	0.299277	0.269128	NA	NA	NA	NA	NA	NA	NA	NA	NA	NA	NA	NA	0.470896	0.385217	0.363405	0.498848	0.39959	0.396876	NA	NA	NA	NA	NA	NA	NA	NA	NA	NA	NA	NA	0.337783	0.325136	0.35613	0.0550532	-0.0763043	-0.131358
K.n[305.21]GLLTLFATT.-	sp#O60762#DPM1_HUMAN	1239.74	0.234198	0.244902	0.252186	0.201164	0.269849	0.255501	0.205528	0.180794	0.192425	0.141172	0.151545	0.124808	0.263185	0.340464	0.256775	0.309951	0.300242	0.272259	NA	NA	NA	NA	NA	NA	NA	NA	NA	NA	NA	NA	1.17299	1.51219	1.00223	1.00435	0.993597	1.34391	0.42325	0.454963	0.525063	-0.10424	-0.31098	-0.20674
K.n[305.21]GDLENAFLNLVQC[149.00]IQNK[432.30]PLYFADR.L	sp#P07355#ANXA2_HUMAN	3434.79	0.234202	0.331635	0.275323	0.244865	0.289734	0.319314	0.457981	0.432891	0.320285	0.553759	0.544007	0.567073	0.502082	0.375059	0.718271	0.523055	0.493411	0.782183	0.968683	0.620402	0.739816	1.01494	0.532656	1.0008	0.890958	0.36784	0.724717	0.755073	0.366822	0.591774	0.551195	0.431029	0.663365	0.74076	0.687553	0.653374	0.60999	0.561653	0.517264	0.119106	0.237885	0.118779
K.n[305.21]EDLAAFVEELDK[432.30]VESQER.E	sp#Q02880#TOP2B_HUMAN	2714.42	0.234428	0.327818	0.287855	0.255439	0.263673	0.244214	NA	NA	NA	NA	NA	NA	NA	NA	NA	NA	NA	NA	NA	NA	NA	NA	NA	NA	NA	NA	NA	NA	NA	NA	NA	NA	NA	NA	NA	NA	0.281123	0.271647	0.253944	0.0494671	0.146693	0.0972259
K.n[305.21]AHGGYSVFAGVGER.T	sp#P06576#ATPB_HUMAN	1709.88	0.234517	0.183652	0.211329	0.204477	0.264319	0.217196	NA	NA	NA	NA	NA	NA	0.497695	0.394297	0.54763	0.560657	0.590429	0.479102	1.96518	2.33797	2.27757	2.18178	2.44109	2.53736	0.574235	0.547134	0.652953	0.571558	1.31422	0.515299	0.784089	0.93106	0.791919	0.71382	0.745306	0.803178	0.871606	0.984178	0.851318	-0.175243	0.0339778	0.209221
K.n[305.21]QLESNK[432.30]IPELDMTEVVAPFMANIPLLLYPQDGPR.S	sp#P07602#SAP_HUMAN	4446.38	0.235284	0.245322	0.210519	0.202474	0.250241	0.172946	NA	NA	NA	NA	NA	NA	NA	NA	NA	NA	NA	NA	NA	NA	NA	NA	NA	NA	NA	NA	NA	NA	NA	NA	0.0335049	0.0515158	NA	0.0604269	NA	NA	0.180344	0.206496	0.127052	-0.195361	0.505338	0.700699
K.n[305.21]LQEVEVPEDFGPVR.T	sp#O95834#EMAL2_HUMAN	1917.02	0.235325	0.423849	0.355146	0.366776	0.291598	0.349262	NA	NA	NA	NA	NA	NA	NA	NA	NA	NA	NA	NA	1.03608	1.11575	1.0408	1.14795	0.878057	1.16651	0.460703	0.352234	0.357512	0.390005	0.342886	0.370233	1.73319	1.43528	1.74472	1.77122	1.86935	1.56407	0.888922	0.864128	0.846762	0.0408116	0.0701008	0.0292892
K.n[305.21]LIEFLSSFQK[432.30].E	sp#Q9H9S4#CB39L_HUMAN	1819.07	0.235567	0.314597	0.233767	0.250032	0.22926	0.221026	NA	NA	NA	NA	NA	NA	0.335736	0.434244	0.35884	0.28305	0.345144	0.343274	0.110422	0.122573	0.141902	0.101649	0.107881	0.118319	NA	NA	NA	NA	NA	NA	NA	NA	NA	NA	NA	NA	0.239268	0.233069	0.24221	0.0378654	-0.0176351	-0.0555004
R.n[305.21]SY[467.27]SC[149.00]QVTHEGSTVEK[432.30].T	sp#B9A064#IGLL5_HUMAN,sp#P0CG04#LAC1_HUMAN,sp#P0CG05#LAC2_HUMAN,sp#P0CG06#LAC3_HUMAN,sp#P0CF74#LAC6_HUMAN	2612.33	0.235911	0.17433	0.257847	0.255996	0.313741	0.255031	2.17203	2.34174	2.0888	1.82392	1.22434	1.68471	2.40044	2.98086	2.08298	2.94994	2.44911	1.65879	1.34903	1.42555	1.86231	1.2443	1.9227	1.77009	1.04101	1.28916	0.98747	1.02591	1.72585	1.77477	NA	NA	NA	NA	NA	NA	1.44759	1.47242	1.55686	-0.024538	-0.104989	-0.080451
K.n[305.21]DMANPTALLLSAVMMLR.H	sp#P50213#IDH3A_HUMAN	2150.16	0.235968	0.256202	0.251447	0.300121	0.302403	0.296853	NA	NA	NA	NA	NA	NA	NA	NA	NA	NA	NA	NA	NA	NA	NA	NA	NA	NA	NA	NA	NA	NA	NA	NA	NA	NA	NA	NA	NA	NA	0.246085	0.275784	0.299628	-0.164383	-0.284017	-0.119633
R.n[305.21]DVTATVDSLPLITASILSK[432.30].K	sp#P19971#TYPH_HUMAN	2551.49	0.235988	0.189994	0.218391	0.314497	0.187081	0.222526	NA	NA	NA	NA	NA	NA	0.773699	0.508294	0.574474	0.645153	0.828432	0.725448	0.511883	0.450021	0.525915	0.475889	0.544898	0.467301	0.580518	0.465447	0.521216	0.496052	0.542753	0.535474	0.276207	0.331437	0.235953	0.247304	0.21996	0.232035	0.414794	0.462919	0.430711	-0.158365	-0.0543271	0.104038
K.n[305.21]EEEAALAAK[432.30].F	sp#O60437#PEPL_HUMAN	1538.88	0.236281	0.304596	0.313496	0.237699	0.281763	0.244084	NA	NA	NA	NA	NA	NA	NA	NA	NA	NA	NA	NA	NA	NA	NA	NA	NA	NA	NA	NA	NA	NA	NA	NA	NA	NA	NA	NA	NA	NA	0.270439	0.275597	0.262924	-0.0272598	0.0406584	0.0679183
R.n[305.21]ELGQVVEC[149.00]SLDFGLVC[149.00]R.N	sp#Q9HC84#MUC5B_HUMAN,sp#Q9HC84#MUC5B_HUMAN,sp#Q9HC84#MUC5B_HUMAN,sp#Q9HC84#MUC5B_HUMAN	2262.08	0.236303	0.278181	0.241804	0.195438	0.264649	0.213976	0.4794	0.628553	0.342981	0.523526	0.430111	0.655203	0.228263	0.228813	0.253516	0.196676	0.198162	0.214383	0.26137	0.240437	0.216595	0.239945	0.231798	0.253679	0.180717	0.234577	0.18088	0.198494	0.182473	0.170393	0.455102	0.537933	0.371246	0.442152	0.432044	0.455445	0.290041	0.305078	0.329483	-0.0729189	-0.183945	-0.111026
K.n[305.21]DVIEEQEEQMAEFYR.E	sp#Q9Y608#LRRF2_HUMAN	2219.04	0.236363	0.324704	0.303703	0.422706	0.25579	0.294774	0.20702	0.261316	0.367164	0.291764	0.290393	0.287985	0.208613	0.207458	0.21858	0.224855	0.216866	0.244582	0.246083	0.327132	0.253174	0.269624	0.269665	0.406421	0.38807	0.37315	0.364548	0.411031	0.306801	0.441431	0.242725	0.26503	0.374359	0.270637	0.295767	0.300846	0.300567	0.315597	0.273097	-0.0703976	0.138274	0.208672
K.n[305.21]LIILANGGPQALVQIM[147.04]R.N	sp#P14923#PLAK_HUMAN	2126.26	0.236451	0.252767	0.460229	0.265225	0.2793	0.245947	0.59468	0.490267	0.478907	0.40186	0.360585	0.414994	0.247603	0.236713	0.284479	0.265528	0.291229	0.242724	0.228226	0.254367	0.27483	0.222862	0.25203	0.214241	NA	NA	NA	NA	NA	NA	0.689165	0.735061	0.799647	0.77773	0.922897	0.752363	0.399506	0.417652	0.400133	-0.0640826	-0.00226174	0.0618208
K.n[305.21]C[149.00]EWTEWFDVDFPTSGVAGGDMETFENIR.A	sp#Q9HC84#MUC5B_HUMAN	3587.56	0.236483	0.273429	0.230357	0.243044	0.223614	0.224783	0.142696	0.159462	0.10831	0.143168	0.131615	0.179906	0.0585383	0.0583732	0.06669	0.0415681	0.0506517	0.0392195	0.0677183	0.0699404	0.0631129	0.0805582	0.0617199	0.0576775	NA	NA	NA	NA	NA	NA	NA	NA	NA	NA	NA	NA	0.126665	0.124274	0.125641	0.0274953	0.0117141	-0.0157812
K.n[305.21]ALVLDC[149.00]HYPEDEVGQEDEAESDIFSIR.E	sp#Q07021#C1QBP_HUMAN	3428.57	0.236579	0.318128	0.271223	0.278062	0.22611	0.291107	0.716903	0.632411	0.491962	0.443805	0.464669	0.679142	0.251822	0.240347	0.262632	0.26466	0.201777	0.260982	0.382839	0.358265	0.367404	0.348278	0.338683	0.409484	0.151951	0.103489	0.116409	0.135831	0.0971269	0.128334	0.448267	0.510409	0.518216	0.383345	0.453485	0.38788	0.323938	0.330904	0.359494	-0.0306967	-0.15025	-0.119554
K.n[305.21]ELDQGTPQYMENMEQVFEQC[149.00]QQFEEK[432.30].R	sp#Q9UNF0#PACN2_HUMAN	3861.75	0.237275	0.222436	0.236925	0.235206	0.160827	0.19262	0.0658745	0.0441948	0.0369729	0.0506645	0.0357019	0.0478584	0.276086	0.237783	0.278219	0.357259	0.272713	0.312154	0.172799	0.166148	0.220947	0.157122	0.156493	0.172862	0.141817	0.155697	0.18217	0.139824	0.196486	0.163197	0.140451	0.0863668	0.116106	0.106874	0.111967	0.103549	0.175489	0.170426	0.153389	0.0422372	0.19419	0.151953
R.n[305.21]FALGLSGGSLVSM[147.04]LAR.E	sp#O95336#6PGL_HUMAN	1898.06	0.237412	0.228287	0.229622	0.189378	0.215875	0.207991	NA	NA	NA	NA	NA	NA	NA	NA	NA	NA	NA	NA	NA	NA	NA	NA	NA	NA	NA	NA	NA	NA	NA	NA	NA	NA	NA	NA	NA	NA	0.23285	0.2095	0.211933	0.152448	0.13579	-0.0166583
R.n[305.21]YLQTLTTIAAEK[432.30]NSTIVFPLPIDMLQGIIGAK[432.30].H	sp#P27105#STOM_HUMAN	4371.53	0.237561	0.189281	0.257525	0.244708	0.189648	0.251253	NA	NA	NA	NA	NA	NA	NA	NA	NA	NA	NA	NA	NA	NA	NA	NA	NA	NA	NA	NA	NA	NA	NA	NA	NA	NA	NA	NA	NA	NA	0.213421	0.251117	0.22045	-0.234655	-0.0467517	0.187903
R.n[305.21]LHDEK[432.30]EETAGSYDSR.N	sp#O60610#DIAP1_HUMAN	2344.18	0.237793	0.360192	0.325394	0.524334	0.33093	0.331528	NA	NA	NA	NA	NA	NA	2.3568	2.20541	1.81312	2.30853	1.93905	2.43572	NA	NA	NA	NA	NA	NA	NA	NA	NA	NA	NA	NA	NA	NA	NA	NA	NA	NA	1.17991	1.30612	1.30617	-0.146617	-0.146662	-4.53591e-05
K.n[305.21]DFPEYTFAIADEEDYAGEVK[432.30].D	sp#P13667#PDIA4_HUMAN	2916.42	0.237976	0.331409	0.248383	0.268874	0.222276	0.251432	0.329123	0.344909	0.32276	0.358027	0.363269	0.383994	0.503192	0.539152	0.517591	0.491316	0.479374	0.614538	NA	NA	NA	NA	NA	NA	0.262021	0.253018	0.255396	0.249003	0.23352	0.278897	0.528496	0.386245	0.455746	0.467265	0.501344	0.535973	0.368649	0.390817	0.361986	-0.0842437	0.0263129	0.110557
R.n[305.21]FVFSLVDAMNGK[432.30].E	sp#P40926#MDHM_HUMAN	1935.07	0.238078	0.428557	0.396388	0.267966	0.308002	0.39511	0.51493	0.472682	0.36836	0.389908	0.329235	0.355241	0.673771	0.692025	0.621583	0.490762	0.569781	0.683712	1.06694	0.914658	0.934693	0.834143	0.671756	1.22171	NA	NA	NA	NA	NA	NA	1.08631	0.921555	0.818863	0.899243	0.914079	0.964003	0.602419	0.637387	0.704599	-0.0814031	-0.226035	-0.144632
K.n[305.21]ALSGYC[149.00]GFMAANLYAR.S	sp#P53618#COPB_HUMAN	2056.98	0.238257	0.170127	0.19903	0.134528	0.174308	0.192405	NA	NA	NA	NA	NA	NA	0.727128	0.829045	0.730082	0.690941	0.888055	0.708049	0.319004	0.36969	0.390774	0.296075	0.373045	0.400175	NA	NA	NA	NA	NA	NA	NA	NA	NA	NA	NA	NA	0.419376	0.45048	0.435263	-0.103219	-0.0536445	0.0495748
M.n[305.21]PNSEPASLLELFNSIATQGELVR.S	sp#P23381#SYWC_HUMAN	2788.49	0.238311	0.153661	0.16018	0.205503	0.193672	0.146959	NA	NA	NA	NA	NA	NA	0.343823	0.306631	0.349684	0.338197	0.357393	0.381241	NA	NA	NA	NA	NA	NA	NA	NA	NA	NA	NA	NA	NA	NA	NA	NA	NA	NA	0.269964	0.276079	0.247771	-0.0323177	0.123755	0.156073
R.n[305.21]LEAEAVVNDVLFAVNNMFVSK[432.30].S	sp#Q9P0R6#GSKIP_HUMAN	2916.59	0.238444	0.255624	0.208507	0.245807	0.289324	0.26298	NA	NA	NA	NA	NA	NA	NA	NA	NA	NA	NA	NA	NA	NA	NA	NA	NA	NA	NA	NA	NA	NA	NA	NA	0.207835	0.240832	0.221634	0.203215	0.188958	0.23294	0.229729	0.219053	0.250242	0.0686528	-0.123393	-0.192046
K.n[305.21]LSGGDDDAAGQFFPEAAQVAYQMWELSAVAR.V	sp#P08133#ANXA6_HUMAN	3603.72	0.23917	0.209768	0.181368	0.19	0.180623	0.195834	0.078246	0.0365973	0.0467101	0.0494956	0.0665615	0.0512354	NA	NA	NA	NA	NA	NA	NA	NA	NA	NA	NA	NA	NA	NA	NA	NA	NA	NA	0.139314	0.184647	0.143796	0.125797	0.118769	0.127799	0.135789	0.122622	0.135877	0.147152	-0.000927799	-0.148079
K.n[305.21]SALASVIMGLSPILGK[432.30].D	sp#P30153#2AAA_HUMAN	2164.31	0.23931	0.248085	0.228207	0.293881	0.241848	0.248462	0.800773	0.685747	0.405452	0.94783	0.879836	0.676015	0.41722	0.415086	0.445387	0.423665	0.625542	0.581602	0.461589	0.351347	0.375493	0.453139	0.36106	0.345601	NA	NA	NA	NA	NA	NA	0.308337	0.279335	0.288844	0.320087	0.300262	0.232462	0.414729	0.452447	0.420974	-0.125579	-0.0215628	0.104016
K.n[305.21]EHASGSGAQSEAAGR.T	sp#Q14980#NUMA1_HUMAN	1717.83	0.23934	0.355249	0.330329	0.317947	0.25014	0.258087	NA	NA	NA	NA	NA	NA	NA	NA	NA	NA	NA	NA	NA	NA	NA	NA	NA	NA	NA	NA	NA	NA	NA	NA	NA	NA	NA	NA	NA	NA	0.297294	0.324138	0.254114	-0.124715	0.226419	0.351134
K.n[305.21]VLDNYLTSPLPEEVDETSAEDEGVSQR.K	sp#O00299#CLIC1_HUMAN	3295.59	0.239681	0.26565	0.239798	0.250571	0.20066	0.208098	0.0205137	0.145193	0.220986	0.220293	0.170639	0.0975871	0.134176	0.106648	0.112842	0.122605	0.112456	0.0803674	NA	NA	0.11765	0.0692274	NA	NA	0.198484	0.182043	0.198806	0.193752	0.235193	0.21001	0.233552	0.159325	0.20975	0.231666	0.249209	0.157655	0.183576	0.180349	0.158869	0.0255873	0.208535	0.182947
R.n[305.21]MSVFQTQLPTLGVGALK[432.30]PR.E	sp#O95486#SC24A_HUMAN	2650.55	0.239773	0.235527	0.206563	0.222338	0.258989	0.297106	NA	NA	NA	NA	NA	NA	0.529237	0.678575	0.564409	0.529522	0.645718	0.539973	0.42605	0.402256	0.504728	0.409552	0.566966	0.480218	NA	NA	NA	NA	NA	NA	NA	NA	NA	NA	NA	NA	0.413918	0.443629	0.432035	-0.100008	-0.0618031	0.0382048
K.n[305.21]MAVGFM[147.04]LAHPY[467.27]GFTR.V	sp#P04745#AMY1_HUMAN,sp#P19961#AMY2B_HUMAN,sp#P04746#AMYP_HUMAN	2321.23	0.239896	0.154275	0.199825	0.205882	0.301507	0.232812	NA	NA	NA	NA	NA	NA	3.67035	4.66506	4.65236	2.5426	4.68843	3.06306	5.37773	4.17967	6.01164	3.7708	5.05582	6.7992	2.27435	3.0685	2.40613	2.26799	3.14696	2.68975	NA	NA	NA	NA	NA	NA	2.75571	3.23112	2.97125	-0.229608	-0.108644	0.120964
K.n[305.21]LQM[147.04]EAGLC[149.00]EEQLNQADALLQSDVR.L	sp#Q15149#PLEC_HUMAN	3039.46	0.240056	0.267381	0.185394	0.176542	0.223166	0.174882	NA	NA	NA	NA	NA	NA	NA	NA	NA	NA	NA	NA	NA	NA	NA	NA	NA	NA	NA	NA	NA	NA	NA	NA	NA	NA	NA	NA	NA	NA	0.253718	0.180968	0.199024	0.487491	0.350283	-0.137208
K.n[305.21]K[432.30]GVLFGVPGAFTPGC[149.00]SK[432.30].T	sp#P30044#PRDX5_HUMAN	2622.48	0.240375	0.230172	0.243113	0.263104	0.252571	0.246119	0.564509	0.548486	0.581242	0.478023	0.423318	0.578479	1.07958	1.1399	1.38556	1.26745	1.21263	0.982415	0.961028	0.800952	1.06593	1.01874	1.10449	1.06281	NA	NA	NA	NA	NA	NA	NA	NA	NA	NA	NA	NA	0.783438	0.733795	0.699144	0.0944407	0.164229	0.0697882
K.n[305.21]IIEELQDLGPQVWSETK[432.30].S	sp#Q13438#OS9_HUMAN	2592.43	0.240656	0.252142	0.267897	0.27244	0.236019	0.197293	NA	NA	NA	NA	NA	NA	NA	NA	NA	NA	NA	NA	NA	NA	NA	NA	NA	NA	NA	NA	NA	NA	NA	NA	NA	NA	NA	NA	NA	NA	0.246399	0.270168	0.216656	-0.132862	0.185592	0.318454
K.n[305.21]FYGDEEK[432.30].D	sp#P27797#CALR_HUMAN	1494.78	0.240686	0.336521	0.352422	0.28979	0.314429	0.33048	3.08118	2.72139	4.23614	2.84027	3.51738	3.41776	2.01791	2.11015	2.32097	2.34465	2.29709	2.60827	NA	NA	NA	NA	NA	NA	NA	NA	NA	NA	NA	NA	NA	NA	NA	NA	NA	NA	2.05321	2.08045	1.76259	-0.019019	0.220181	0.2392
K.n[305.21]AIM[147.04]TYVSSFYHAFSGAQK[432.30].A	sp#O43707#ACTN4_HUMAN,sp#P12814#ACTN1_HUMAN	2631.36	0.241221	0.285194	0.258403	0.172945	0.223665	0.188291	NA	NA	NA	NA	NA	NA	NA	NA	NA	NA	NA	NA	NA	NA	NA	NA	NA	NA	NA	NA	NA	NA	NA	NA	NA	NA	NA	NA	NA	NA	0.263208	0.215674	0.205978	0.287346	0.353712	0.0663659
K.n[305.21]TGAFSIPVIQIVYETLK[432.30].D	sp#Q92499#DDX1_HUMAN	2486.46	0.241419	0.298345	0.267073	0.201268	0.247891	0.235921	0.246157	0.222862	0.206782	0.237889	0.250889	0.214551	0.243594	0.255062	0.262099	0.273303	0.277045	0.273191	0.387403	0.338563	0.337115	0.402511	0.293031	0.362715	NA	NA	NA	NA	NA	NA	0.52362	0.437472	0.640501	0.615421	0.637287	0.629894	0.351538	0.340694	0.313854	0.0452046	0.163587	0.118382
R.n[305.21]VLDELTLSK[432.30]TDLEM[147.04]QIESLNEELAYMK[432.30].K	sp#P13646#K1C13_HUMAN	4083.18	0.241458	0.288687	0.258747	0.302833	0.308812	0.269613	NA	NA	NA	NA	NA	NA	0.222398	0.180459	0.239318	0.205604	0.195554	0.204236	NA	NA	NA	NA	NA	NA	NA	NA	NA	NA	NA	NA	NA	NA	NA	NA	NA	NA	0.243767	0.240343	0.24532	0.0204098	-0.00916517	-0.029575
R.n[305.21]EAQAALAEAQEDLESER.V	sp#Q7Z406#MYH14_HUMAN	2163.06	0.241462	0.341845	0.298654	0.308231	0.26655	0.281021	0.040224	0.0279526	0.074984	0.0568824	0.0675747	0.0738502	0.417517	0.318783	0.347477	0.389331	0.278844	0.38323	0.355728	0.425351	0.368166	0.3887	0.409532	0.355712	0.286825	0.253015	0.283893	0.27178	0.243781	0.281792	0.276886	0.208813	0.286407	0.297585	0.300111	0.247129	0.279043	0.270703	0.263222	0.0437739	0.0842056	0.0404317
K.n[305.21]YDC[149.00]GEEILITVLSAM[147.04]TEEAAVAIK[432.30].A	sp#P63241#IF5A1_HUMAN,sp#Q6IS14#IF5AL_HUMAN	3238.66	0.241483	0.165039	0.169592	0.176191	0.193431	0.195934	NA	NA	NA	NA	NA	NA	NA	NA	NA	NA	NA	NA	NA	NA	NA	NA	NA	NA	NA	NA	NA	NA	NA	NA	NA	NA	NA	NA	NA	NA	0.203261	0.172891	0.194683	0.23347	0.0622118	-0.171258
R.n[305.21]EYPGQVLVDDVLQYLPFQAADGQVQVFR.Q	sp#Q9Y6R7#FCGBP_HUMAN	3497.81	0.241514	0.184906	0.190507	0.18431	0.200341	0.168561	NA	NA	NA	NA	NA	NA	NA	NA	NA	NA	NA	NA	NA	NA	NA	NA	NA	NA	NA	NA	NA	NA	NA	NA	0.0384986	0.085511	0.0509766	0.0458023	0.05798	NA	0.1308	0.144266	0.123228	-0.141369	0.0860279	0.227397
R.n[305.21]HLQVIFGHLAASR.L	sp#Q93008#USP9X_HUMAN	1752.01	0.241555	0.222193	0.249151	0.249224	0.227075	0.260517	0.584231	0.566506	0.503953	0.385773	0.310686	0.380553	0.256521	0.347679	0.268451	0.238678	0.336159	0.184423	0.329538	0.351078	0.401434	0.329873	0.438469	0.439971	NA	NA	NA	NA	NA	NA	0.444178	0.569725	0.40969	0.402965	0.460185	0.38096	0.340456	0.342978	0.393705	-0.010646	-0.209644	-0.198999
K.n[305.21]LTPFIIQENLNLALNSASAIGC[149.00]HVVNIGAEDLR.A	sp#P13797#PLST_HUMAN	3855.03	0.241579	0.250518	0.248588	0.25405	0.264264	0.273758	NA	NA	NA	NA	NA	NA	NA	NA	NA	NA	NA	NA	NA	NA	NA	NA	NA	NA	NA	NA	NA	NA	NA	NA	0.367694	0.302845	0.322184	0.323369	0.377882	0.284718	0.284412	0.29131	0.30214	-0.0345698	-0.0872345	-0.0526647
K.n[305.21]YGIIC[149.00]MEDLIHEIYTVGK[432.30].R	sp#P18124#RL7_HUMAN	2750.43	0.241738	0.238091	0.276495	0.268225	0.298517	0.392493	0.553809	0.558709	0.422506	0.63736	0.7528	0.664704	0.401889	0.303153	0.446321	0.358868	0.338309	0.461534	1.12211	0.883242	0.861563	1.17184	0.739741	0.953025	0.833482	0.468317	0.734951	0.694003	0.365242	0.600006	0.425614	0.442134	0.810075	0.610663	0.706002	0.626284	0.602332	0.562697	0.556956	0.0981992	0.112995	0.0147957
R.n[305.21]TDPVPEEGEDVAATISATETLSEEEQEELRR.E	sp#P55327#TPD52_HUMAN	3733.8	0.242218	0.115451	0.145842	0.143993	0.11893	0.181913	NA	NA	NA	NA	NA	NA	NA	NA	NA	NA	NA	NA	0.154088	0.15959	0.131171	0.127526	0.145565	0.107303	NA	NA	NA	NA	NA	NA	NA	NA	NA	NA	NA	NA	0.154092	0.135676	0.15363	0.183627	0.00432557	-0.179301
R.n[305.21]NFPDPDTPPLTIFSSNDDIVLVQALELADEAR.R	sp#Q5VVQ6#OTU1_HUMAN	3815.94	0.242428	0.31782	0.224115	0.244829	0.239442	0.266459	0.140506	0.127876	0.115231	0.117105	0.146482	0.147121	0.12857	0.127022	0.122636	0.107782	0.104166	0.127966	0.138685	0.118165	0.109133	0.126344	0.136189	0.155204	0.0777262	0.0499522	0.0642194	0.0815542	0.0659412	0.0722043	0.0706054	0.0761141	0.0608154	0.0587623	0.0637018	0.068345	0.126986	0.129689	0.130094	-0.030384	-0.0348836	-0.00449961
K.n[305.21]VVIEAC[149.00]DELGIILAHTNLR.L	sp#P31939#PUR9_HUMAN	2428.31	0.242935	0.299198	0.268427	0.236951	0.289083	0.282209	NA	NA	NA	NA	NA	NA	NA	NA	NA	NA	NA	NA	NA	NA	NA	NA	NA	NA	NA	NA	NA	NA	NA	NA	NA	NA	NA	NA	NA	NA	0.271066	0.252689	0.285646	0.101282	-0.0755843	-0.176866
K.n[305.21]ADQC[149.00]YEDVR.V	sp#P31146#COR1A_HUMAN	1447.64	0.243431	0.234161	0.18966	0.424854	0.167853	0.299273	0.923254	0.898696	1.79389	1.15803	1.40525	1.24216	1.52028	2.09634	1.36273	3.3503	1.76819	1.11773	0.636843	0.559935	0.59027	0.538984	1.21068	0.483436	NA	NA	NA	NA	NA	NA	3.44884	2.42513	2.41315	2.19722	1.81356	3.15284	1.38822	1.28084	1.29764	0.116145	0.0973365	-0.0188088
K.n[305.21]QDFESTDESEDIESLIPK[432.30].G	sp#Q8WVV4#POF1B_HUMAN	2689.34	0.24349	0.249884	0.200651	0.208319	0.222314	0.192367	0.273006	0.349167	0.31435	0.378791	0.434209	0.380453	0.2978	0.19335	0.340359	0.306459	0.246421	0.29114	0.528493	0.435692	0.368651	0.47948	0.406221	0.560095	0.469011	0.368743	0.374872	0.470606	0.280242	0.446614	0.251581	0.218379	0.300229	0.233514	0.2798	0.193778	0.33839	0.327329	0.316659	0.0479484	0.0957597	0.0478113
R.n[305.21]VWGSPGGEGTGDLDEFDF.-	sp#Q13438#OS9_HUMAN	2187.99	0.243853	0.24714	0.214985	0.210004	0.305687	0.273257	0.0824083	0.0871842	0.0425771	0.054371	0.0519214	0.0701611	NA	NA	NA	NA	NA	NA	NA	NA	NA	NA	NA	NA	0.0729509	0.0827176	0.109529	0.0916534	0.114269	0.0996413	0.129719	0.239999	0.156486	0.113788	0.174468	0.202638	0.132425	0.142261	0.15924	-0.103369	-0.266034	-0.162665
K.n[305.21]ASAGHAVSIAQDDAGADDWETDPDFVNDVSEK[432.30].E	sp#Q14247#SRC8_HUMAN	3939.85	0.244096	0.384049	0.301674	0.208154	0.281145	0.2392	NA	NA	NA	NA	NA	NA	0.190136	0.238712	0.188982	0.122802	0.170838	0.276698	0.111402	0.132839	0.0770184	0.119275	0.0950554	0.0504292	NA	NA	NA	NA	NA	NA	0.341175	0.183084	0.309509	0.38871	0.384596	0.195606	0.229305	0.210381	0.214712	0.124263	0.0948688	-0.0293943
R.n[305.21]QDDFFILQEDAADSFLESVFK[432.30].T	sp#O00160#MYO1F_HUMAN	3071.56	0.244642	0.223827	0.269455	0.361515	0.178712	0.310293	0.123118	0.120697	0.195306	0.132026	0.128976	0.138599	0.157044	0.15598	0.128286	0.259171	0.169698	0.142946	NA	NA	NA	NA	NA	NA	NA	NA	NA	NA	NA	NA	NA	NA	NA	NA	NA	NA	0.19721	0.201865	0.174307	-0.0336583	0.178099	0.211757
K.n[305.21]SISISVAR.G	sp#P04264#K2C1_HUMAN	1135.69	0.244858	0.325566	0.271505	0.229275	0.327122	0.273635	3.13545	5.84832	3.92576	5.35811	4.7836	3.5884	2.65332	2.36933	2.60039	2.00726	2.39479	1.81733	3.29563	3.5732	3.66146	3.12354	3.85982	4.12125	NA	NA	NA	NA	NA	NA	NA	NA	NA	NA	NA	NA	2.65587	2.63325	2.6845	0.0123419	-0.0154708	-0.0278127
R.n[305.21]LEEQLENLIEFIR.S	sp#Q15126#PMVK_HUMAN	1949.08	0.244963	0.241246	0.211424	0.228582	0.254521	0.227333	0.280687	0.254774	0.196514	0.293925	0.312186	0.24833	0.935941	0.889617	1.13319	0.856557	0.919921	0.968895	0.310162	0.308877	0.322378	0.363614	0.243302	0.321973	0.264323	0.260906	0.420704	0.32756	0.427248	0.349769	0.191921	0.181313	0.177991	0.184417	0.187368	0.15363	0.396922	0.381052	0.363364	0.0588646	0.127437	0.068572
R.n[305.21]EYWDYESHVVEWGNQDDYQLVR.K	sp#P68400#CSK21_HUMAN,sp#Q8NEV1#CSK23_HUMAN	3133.44	0.245034	0.206592	0.13584	0.131061	0.145851	0.108536	NA	NA	NA	NA	NA	NA	NA	NA	NA	NA	NA	NA	NA	NA	NA	NA	NA	NA	NA	NA	NA	NA	NA	NA	NA	NA	NA	NA	NA	NA	0.225813	0.133451	0.127194	0.75882	0.828097	0.0692765
K.n[305.21]GLDTVVALLADVVLQPR.L	sp#Q10713#MPPA_HUMAN	2082.24	0.245192	0.154311	0.149422	0.168318	0.192405	0.154825	0.130359	0.11989	0.141291	0.104223	0.112254	0.141473	0.0252066	0.0191922	0.0275263	0.0363928	0.0356607	0.0218965	0.0964427	0.120213	0.101309	0.106141	0.112253	0.126184	0.191017	NA	0.165779	0.187431	NA	0.180342	0.119805	0.112416	0.108764	0.113772	0.104698	0.12368	0.124344	0.116016	0.116525	0.100009	0.093704	-0.00630509
K.n[305.21]AAQEEYVK[432.30].R	sp#P04075#ALDOA_HUMAN	1544.87	0.245324	0.271557	0.269909	0.383085	0.23174	0.313691	1.32682	1.43982	1.82627	1.6794	1.75725	1.44257	NA	NA	NA	NA	NA	NA	NA	NA	NA	NA	NA	NA	1.66954	1.14576	1.47034	1.45594	1.44535	1.3618	NA	NA	NA	NA	NA	NA	1.15814	1.10999	1.02123	0.0612556	0.181502	0.120246
R.n[305.21]Q[111.03]PGAPGGPQPPGSDR.N	sp#Q9BX95#SGPP1_HUMAN	1703.85	0.245431	0.327399	0.230259	0.196062	0.171001	0.221062	NA	NA	NA	NA	NA	NA	NA	NA	NA	NA	NA	NA	NA	NA	NA	NA	NA	NA	NA	NA	NA	NA	NA	NA	NA	NA	NA	NA	NA	NA	0.286415	0.213161	0.196032	0.426166	0.54702	0.120854
K.n[305.21]TAFDEAIAELDTLNEESYK[432.30]DSTLIMQLLR.D	sp#P31946#1433B_HUMAN	3937.05	0.245475	0.193762	0.158719	0.246936	0.197011	0.188158	NA	NA	NA	NA	NA	NA	NA	NA	NA	NA	NA	NA	NA	NA	NA	NA	NA	NA	NA	NA	NA	NA	NA	NA	NA	NA	NA	NA	NA	NA	0.219618	0.202828	0.192584	0.114742	0.189508	0.074766
K.n[305.21]GYTSWAIGLSVADLAESIMK[432.30].N	sp#P00338#LDHA_HUMAN	2719.47	0.245499	0.218341	0.227444	0.265463	0.253115	0.273567	0.470211	0.482232	0.468674	0.532186	0.546128	0.481019	0.465384	0.409423	0.477915	0.472546	0.424464	0.522537	0.410484	0.281423	0.279967	0.355902	0.317771	0.310638	0.335631	0.26738	0.275219	0.267636	0.251529	0.268415	0.39016	0.343519	0.409155	0.404564	0.350902	0.417969	0.3673	0.365357	0.365211	0.00765519	0.00823095	0.000575761
K.n[305.21]EVWEETDGLDPNDFD.P	sp#P80303#NUCB2_HUMAN	2083.92	0.245919	0.1484	0.167599	0.133106	0.236621	0.123021	NA	NA	NA	NA	NA	NA	0.11193	0.110549	0.105021	0.0868493	0.121011	0.0976286	0.205808	0.222763	0.215506	0.183919	0.171406	0.195721	0.186892	0.31381	0.268357	0.330426	0.314979	0.329149	0.161211	0.302493	0.210861	0.135109	0.199239	0.179478	0.193037	0.190932	0.19751	0.0158187	-0.0330491	-0.0488678
R.n[305.21]QGALELIK[432.30]K[432.30]GYTQQLAFR.Q	sp#P01024#CO3_HUMAN	2975.77	0.245964	0.213621	0.306638	0.281365	0.257215	0.325434	NA	NA	NA	NA	NA	NA	NA	NA	NA	NA	NA	NA	NA	NA	NA	NA	NA	NA	NA	NA	NA	NA	NA	NA	NA	NA	NA	NA	NA	NA	0.229792	0.294002	0.291325	-0.355495	-0.342297	0.0131975
K.n[305.21]ESPGQLSDYR.V	sp#Q6P5S2#CF058_HUMAN	1454.73	0.246333	0.12214	0.158519	0.156101	0.263959	0.177544	7.69278	9.93203	5.07214	4.56305	4.86421	5.1134	NA	NA	NA	NA	NA	NA	0.491184	0.541033	0.53913	0.483969	0.669171	0.576704	NA	NA	NA	NA	NA	NA	NA	NA	NA	NA	NA	NA	1.83779	1.92302	3.18309	-0.0653985	-0.792453	-0.727055
R.n[305.21]LLC[149.00]NFMR.Q	sp#P25786#PSA1_HUMAN	1245.63	0.246852	0.433023	0.407729	0.409444	0.372098	0.412099	0.500895	0.665861	0.571472	0.585937	0.587989	0.521797	3.42603	3.8547	3.49721	3.43252	4.96072	3.15672	1.01378	1.15412	1.12837	0.891104	1.23514	1.07931	NA	NA	NA	NA	NA	NA	2.78635	2.46552	2.65261	2.65917	2.11846	2.32232	1.60983	1.67996	1.66515	-0.0615246	-0.0487429	0.0127816
R.n[305.21]TELATYPGIIVSNIC[149.00]PGPVQSNIVENSLAGEVTK[432.30].T	sp#Q9Y394#DHRS7_HUMAN	4167.21	0.246893	0.217443	0.179723	0.183057	0.183824	0.17996	NA	NA	NA	NA	NA	NA	NA	NA	NA	NA	NA	NA	NA	NA	NA	NA	NA	NA	NA	NA	NA	NA	NA	NA	NA	NA	NA	NA	NA	NA	0.232168	0.18139	0.181892	0.356076	0.352092	-0.00398397
K.n[305.21]MHEGDEGPGHHHK[432.30]PGLGEGTP.-	sp#P06702#S10A9_HUMAN	2783.37	0.246981	0.190134	0.202604	1.26806	0.328516	0.254228	1.75379	5.68656	3.19412	2.78137	2.60206	1.83402	1.44135	1.23932	1.43947	1.73527	1.34257	1.30368	1.05734	0.90759	0.818615	1.96687	1.01846	0.904925	1.0444	0.866111	0.895743	2.27621	1.03911	1.02773	0.551644	2.27399	0.602245	0.730608	0.594345	0.464491	1.40647	1.1335	1.4504	0.311287	-0.0443769	-0.355664
K.n[305.21]LC[149.00]YVALDFENEM[147.04]ATAASSSSLEK[432.30].S	sp#P62736#ACTA_HUMAN,sp#P68032#ACTC_HUMAN,sp#P63267#ACTH_HUMAN,sp#P68133#ACTS_HUMAN	3148.52	0.24709	0.269895	0.238129	0.250387	0.250354	0.240301	0.184827	0.180508	0.139097	0.206253	0.185308	0.178259	0.178772	0.15733	0.208607	0.171775	0.175249	0.207127	0.354447	0.35411	0.400161	0.409907	0.275437	0.364022	0.183156	0.169956	0.153652	0.182329	0.161559	0.163433	0.162458	0.175986	0.170096	0.169861	0.164436	0.183235	0.227394	0.212215	0.216017	0.0996645	0.0740464	-0.0256181
K.n[305.21]EAEAM[147.04]ALLAEAER.K	sp#P54920#SNAA_HUMAN	1722.88	0.247104	0.290078	0.222204	0.277992	0.235916	0.301285	0.223548	0.283238	0.275152	0.188851	0.191051	0.195621	NA	NA	NA	NA	NA	NA	NA	NA	NA	NA	NA	NA	0.142628	0.132069	0.162133	0.130483	0.174476	0.216367	NA	NA	NA	NA	NA	NA	0.215634	0.212952	0.219781	0.0180542	-0.0274811	-0.0455353
K.n[305.21]SAVQGPPER.D	sp#P01876#IGHA1_HUMAN,sp#P01877#IGHA2_HUMAN	1243.68	0.247349	0.259252	0.210076	0.267462	0.289233	0.231767	1.71412	1.68224	1.94484	1.59872	1.26635	1.40709	NA	NA	NA	NA	NA	NA	NA	NA	NA	NA	NA	NA	NA	NA	NA	NA	NA	NA	0.114799	0.258549	0.125696	0.0928371	0.396469	0.140781	0.711449	0.614704	0.715118	0.210867	-0.00742223	-0.218289
K.n[305.21]ELQDLELALEGALDK[432.30].G	sp#Q96QA5#GSDMA_HUMAN	2264.27	0.247542	0.203085	0.18317	0.214016	0.187894	0.202732	0.123852	0.151159	0.150289	0.190535	0.24593	0.180456	0.322505	0.2361	0.322894	0.312006	0.212767	0.38177	0.408936	0.311456	0.242177	0.326924	0.323078	0.363729	0.197365	0.195451	0.194086	0.218496	0.332456	0.225379	NA	NA	NA	NA	NA	NA	0.240803	0.266275	0.233745	-0.145063	0.0429207	0.187983
K.n[305.21]SAGTVELDDQIQANLPDEQVLSEEEIDENFK[432.30].A	sp#P07384#CAN1_HUMAN	4083.03	0.247554	0.229523	0.153064	0.148142	0.216967	0.20598	0.077344	0.0507003	0.0487283	0.0391789	0.0526966	0.0791419	0.282097	0.247257	0.370218	0.358253	0.212953	0.36346	NA	NA	NA	NA	NA	NA	0.09883	0.0766947	0.0945799	0.0911302	0.0397584	0.117158	0.246374	0.200786	0.24883	0.28791	0.31337	0.214621	0.201591	0.169436	0.170303	0.250684	0.243324	-0.00735975
K.n[305.21]LM[147.04]LLLEVISGER.L	sp#O43707#ACTN4_HUMAN,sp#P12814#ACTN1_HUMAN,sp#P35609#ACTN2_HUMAN,sp#Q08043#ACTN3_HUMAN	1691.98	0.247596	0.365883	0.317656	0.242036	0.283453	0.246187	0.194632	0.167829	0.175058	0.174916	0.172736	0.162032	0.15428	0.197964	0.13949	0.14257	0.156441	0.126501	0.27238	0.295696	0.306207	0.296093	0.271377	0.255049	0.210309	0.249791	0.25654	0.206914	0.224418	0.188323	0.537585	0.475647	0.417033	0.48746	0.496227	0.381819	0.26798	0.249551	0.273813	0.102789	-0.0310647	-0.133854
K.n[305.21]AAAPAPEEEM[147.04]DEC[149.00]EQALAAEPK[432.30].A	sp#P26641#EF1G_HUMAN	2969.39	0.247836	0.312277	0.257382	0.270244	0.266029	0.290034	0.0988608	0.100616	0.110678	0.110843	0.134603	0.0906055	0.328242	0.308025	0.416201	0.38472	0.343909	0.450635	NA	NA	NA	NA	NA	NA	0.147125	0.090917	0.13665	0.132491	0.0996587	0.108979	0.194823	0.107638	0.196951	0.196529	0.198951	0.141301	0.224518	0.209627	0.193231	0.0990054	0.216502	0.117497
R.n[305.21]IAHIPLYFVNAQFPR.F	sp#Q9NRG9#AAAS_HUMAN	2089.18	0.247926	0.260282	0.265382	0.25777	0.224976	0.307481	NA	NA	NA	NA	NA	NA	NA	NA	NA	NA	NA	NA	0.470121	0.50356	0.547899	0.426134	0.602876	0.600484	NA	NA	NA	NA	NA	NA	NA	NA	NA	NA	NA	NA	0.37056	0.431628	0.376534	-0.220081	-0.0230735	0.197008
R.n[305.21]FLNSFASM[147.04]HR.F	sp#Q16795#NDUA9_HUMAN	1528.78	0.248133	0.610936	0.358766	0.197946	0.221865	0.296327	NA	NA	NA	NA	NA	NA	0.442971	0.947	0.499382	0.568582	0.332968	0.674222	0.374176	1.14247	0.549204	0.357386	0.245623	0.312604	0.403877	0.292785	0.467325	0.305696	0.185697	0.268796	NA	NA	NA	NA	NA	NA	0.45083	0.322078	0.515184	0.485176	-0.192502	-0.677679
R.n[305.21]ILSISADIETIGEILK[432.30].K	sp#P61978#HNRPK_HUMAN	2322.39	0.248161	0.295002	0.320623	0.242814	0.318	0.354605	0.377512	0.318625	0.228541	0.388098	0.40267	0.329194	0.658589	0.623833	0.720996	0.449048	0.623204	0.789376	0.651766	0.60424	0.6054	0.759268	0.412377	0.565114	0.302011	0.216481	0.264132	0.280208	0.269526	0.247156	0.272765	0.23529	0.285454	0.281835	0.272407	0.25327	0.400512	0.393978	0.411143	0.0237314	-0.0377953	-0.0615267
M.n[305.21]VLLESEQFLTELTR.L	sp#P37108#SRP14_HUMAN	1981.1	0.248277	0.279386	0.24754	0.271196	0.264474	0.282288	0.30026	0.294466	0.326746	0.285863	0.287419	0.295212	0.362385	0.393925	0.30502	0.369995	0.432463	0.412296	0.119875	0.0925508	0.0998463	0.0821892	0.106098	0.0895934	0.112887	0.123434	0.108338	0.0959901	0.0876627	0.105665	NA	NA	NA	NA	NA	NA	0.220165	0.233514	0.234655	-0.0849262	-0.0919526	-0.00702643
K.n[305.21]LLGTIYTAAEEIEAVGGK[432.30].A	sp#Q6YN16#HSDL2_HUMAN	2442.38	0.248354	0.275372	0.31747	0.297639	0.274689	0.279192	0.345301	0.305784	0.324343	0.370233	0.369441	0.340657	0.322454	0.314789	0.357858	0.347422	0.35303	0.353049	0.441558	0.457498	0.450786	0.47975	0.419351	0.419148	0.347076	0.207497	0.279173	0.264026	0.223453	0.248573	0.323389	0.251226	0.296508	0.305503	0.29371	0.237139	0.333277	0.322722	0.322538	0.0464334	0.0472553	0.000821952
K.n[305.21]AEVVETTQVYTEEETR.R	sp#Q15149#PLEC_HUMAN	2187.09	0.248563	0.408256	0.434019	0.293328	0.435593	0.470455	0.206329	0.211286	0.244844	0.196407	0.27869	0.208281	0.478786	0.626746	0.50512	0.53158	0.473209	0.54541	0.764763	1.10436	0.799663	0.79088	0.922367	0.738798	0.37872	0.438149	0.444701	0.385543	1.06969	0.473996	0.84323	0.779517	0.827383	0.791467	0.976996	0.735866	0.514534	0.595888	0.561495	-0.211775	-0.126006	0.0857684
K.n[305.21]TAFQEALDAAGDK[432.30]LVVVDFSATWC[149.00]GPC[149.00]K[432.30].M	sp#P10599#THIO_HUMAN	3945.99	0.248608	0.438341	0.364854	0.357695	0.405254	0.282068	0.860797	1.0407	0.613554	1.25225	1.16228	0.815718	0.870013	0.640755	0.968973	0.959176	0.624564	0.83063	0.497151	0.324818	0.490964	0.53076	0.358185	0.43795	0.278012	0.218852	0.247117	0.245966	0.147506	0.260405	0.354767	0.273696	0.255415	0.357467	0.279204	0.246999	0.550716	0.490499	0.503907	0.167058	0.12815	-0.0389074
K.n[305.21]M[147.04]QQNIQELEEQLEEEESAR.Q	sp#P35579#MYH9_HUMAN	2652.25	0.248709	0.200409	0.197763	0.231537	0.201196	0.181633	0.0379817	0.036373	0.0536661	0.0437844	0.0489941	0.0524677	0.144094	0.173304	0.145709	0.128281	0.12973	0.103624	0.306195	0.375642	0.307993	0.283022	0.407547	0.300616	0.18467	0.217069	0.187525	0.17204	0.159941	0.184761	0.294901	NA	0.479463	0.393871	0.386103	0.445798	0.220373	0.22074	0.195733	-0.00240434	0.171061	0.173465
R.n[305.21]GVMLAVDAVIAELK[432.30].K	sp#P10809#CH60_HUMAN	2036.22	0.248899	0.317889	0.399852	0.263203	0.384952	0.407084	0.47592	0.438231	0.345244	0.502676	0.521646	0.483456	1.18521	0.819438	1.20418	0.73122	1.23337	1.78535	0.698715	0.593314	0.629668	0.778672	0.465273	0.697929	0.607098	0.347989	0.49225	0.510934	0.381777	0.508511	0.284441	0.15206	0.317794	0.335664	0.3468	0.238539	0.534591	0.610476	0.532871	-0.1915	0.00464847	0.196148
K.n[305.21]SWIEQEGVTVK[432.30].S	sp#P13928#ANXA8_HUMAN,sp#Q5T2P8#AXA81_HUMAN	1883.06	0.24897	0.346357	0.23011	0.26159	0.342711	NA	NA	NA	NA	NA	NA	NA	NA	NA	NA	NA	NA	NA	NA	NA	NA	NA	NA	NA	NA	NA	NA	NA	NA	NA	NA	NA	NA	NA	NA	NA	0.297664	0.24585	0.342711	0.275904	-0.20331	-0.479213
R.n[305.21]FSVLLLHGIR.F	sp#Q96IU4#ABHEB_HUMAN	1457.9	0.249405	0.385551	0.334893	0.320257	0.324805	0.328595	0.952222	0.838786	0.755455	0.705781	0.713654	0.813793	1.96106	2.56139	1.8722	1.67123	2.30016	1.46722	0.4901	0.530504	0.626752	0.47438	0.516885	0.48954	0.801474	0.965058	0.912869	0.841262	0.730101	0.830013	0.683574	0.948968	0.624237	0.613217	0.600386	0.715484	0.811028	0.819366	0.948878	-0.0147551	-0.22647	-0.211715
K.n[305.21]NAIDK[432.30]LFVLFGAEILK[432.30].K	sp#P37837#TALDO_HUMAN	2702.65	0.249422	0.37596	0.314132	0.274806	0.325639	0.335233	NA	NA	NA	NA	NA	NA	0.702987	0.375308	0.586157	0.931162	0.432361	0.540517	NA	NA	NA	NA	NA	NA	NA	NA	NA	NA	NA	NA	1.23879	0.790025	0.7061	1.13184	0.803137	1.06926	0.663441	0.572369	0.627998	0.213022	0.0792089	-0.133813
R.n[305.21]K[432.30]APDAGGC[149.00]LHADPDLGVLC[149.00]PTGC[149.00]QLQEALLQQERPIR.N	sp#P02675#FIBB_HUMAN	4658.32	0.249726	NA	0.213758	NA	NA	NA	NA	NA	NA	NA	NA	NA	NA	NA	NA	NA	NA	NA	NA	NA	NA	NA	NA	NA	NA	NA	NA	NA	0.572386	NA	NA	NA	NA	NA	NA	NA	0.249726	0.393072	NA	-0.654447	NA	NA
K.n[305.21]TTSDLLLVMSNLYSLNAGSLTM[147.04]SEK[432.30].R	sp#Q16851#UGPA_HUMAN	3311.75	0.249885	0.250352	0.230152	0.245402	0.217632	0.195308	NA	NA	NA	NA	NA	NA	NA	NA	NA	NA	NA	NA	NA	NA	NA	NA	NA	NA	NA	NA	NA	NA	NA	NA	NA	NA	NA	NA	NA	NA	0.250119	0.237777	0.20647	0.0730039	0.276679	0.203675
K.n[305.21]LFEISDIVIK[432.30].D	sp#Q9NSD9#SYFB_HUMAN	1784.09	0.249944	0.357181	0.322859	0.347862	0.298014	0.302081	NA	NA	NA	NA	NA	NA	NA	NA	NA	NA	NA	NA	NA	NA	NA	NA	NA	NA	NA	NA	NA	NA	NA	NA	0.315754	0.362148	0.562985	0.485742	0.531808	0.39906	0.413963	0.400397	0.319499	0.0480697	0.37369	0.32562
K.n[305.21]EFYGEDAK[432.30].K	sp#P30838#AL3A1_HUMAN	1565.82	0.250203	0.222004	0.205531	0.24283	0.287434	0.209921	0.984679	1.18818	1.131	1.47369	1.64492	1.2008	0.38479	0.446025	0.509721	0.346315	0.480853	0.513597	NA	NA	NA	NA	NA	NA	1.25372	0.990096	1.15006	1.11718	0.973607	1.07335	5.76588	4.34866	6.35159	6.91895	6.91094	5.55665	1.94707	1.88031	1.58594	0.0503341	0.295966	0.245632
R.n[305.21]SLAEDFAEQPIK[432.30]DAVITVPVFFNQAER.R	sp#Q9Y4L1#HYOU1_HUMAN	3641.96	0.250442	0.22146	0.203108	0.224215	0.241001	0.197118	NA	NA	NA	NA	NA	NA	NA	NA	NA	NA	NA	NA	NA	NA	NA	NA	NA	NA	0.440555	0.352447	0.509372	0.444106	0.378338	0.404334	0.576079	0.42815	0.591154	0.548942	0.552466	0.612788	0.427579	0.395875	0.372558	0.111147	0.198725	0.0875789
K.n[305.21]GNFTLPEVAEC[149.00]FDEITYVELQK[432.30].E	sp#Q00839#HNRPU_HUMAN	3198.61	0.250751	0.268009	0.267682	0.258896	0.275824	0.269806	0.165202	0.185761	0.162918	0.214423	0.246026	0.223941	0.194839	0.184706	0.191777	0.209198	0.241343	0.310792	0.226095	0.220553	0.188594	0.245906	0.216959	0.227877	0.199121	0.162628	0.152708	0.176849	0.183562	0.146088	0.114755	0.0978039	0.110071	0.119906	0.0990605	0.0847574	0.190926	0.208915	0.191424	-0.129907	-0.00376306	0.126144
R.n[305.21]VFLQYLPAIR.A	sp#Q14344#GNA13_HUMAN	1522.92	0.251259	0.339246	0.287325	0.317939	0.284521	0.288284	0.682793	0.642148	0.612518	0.477492	0.480102	0.589023	NA	NA	NA	NA	NA	NA	0.531897	0.498705	0.539225	0.533892	0.57017	0.456936	NA	NA	NA	NA	NA	NA	NA	NA	NA	NA	NA	NA	0.458939	0.450249	0.488058	0.0275781	-0.0887515	-0.11633
R.n[305.21]Q[111.03]VC[149.00]TTEPLDGVMLEK[432.30].D	sp#P15822#ZEP1_HUMAN	2299.17	0.251433	0.285486	0.349097	0.298106	0.237455	0.301591	NA	NA	NA	NA	NA	NA	NA	NA	NA	NA	NA	NA	NA	NA	NA	NA	NA	NA	NA	NA	NA	NA	NA	NA	NA	NA	NA	NA	NA	NA	0.268459	0.323601	0.269523	-0.269514	-0.00570548	0.263809
K.n[305.21]YFK[432.30]PGMPFDLMVFVTNPDGSPAYR.V	sp#P01024#CO3_HUMAN	3356.72	0.251752	0.22275	0.337519	0.273536	0.258033	0.377514	1.09811	1.09822	1.35272	0.638738	0.721967	1.3171	0.0917296	0.119408	0.112241	0.139381	0.118427	0.0988753	0.842877	0.781067	0.626969	0.757434	0.970605	0.548466	0.570966	0.612823	0.549692	0.521948	1.35802	0.665633	NA	NA	NA	NA	NA	NA	0.517363	0.641015	0.585075	-0.309181	-0.177446	0.131735
R.n[305.21]C[149.00]LC[149.00]LPGFSGPR.C	sp#P98160#PGBM_HUMAN	1544.73	0.251844	0.303513	0.258919	0.338316	0.378178	0.31304	NA	NA	NA	NA	NA	NA	NA	NA	NA	NA	NA	NA	NA	NA	NA	NA	NA	NA	NA	NA	NA	NA	NA	NA	NA	NA	NA	NA	NA	NA	0.277679	0.298618	0.345609	-0.104883	-0.315725	-0.210842
K.n[305.21]VDNAYWLWTFQGR.L	sp#P55884#EIF3B_HUMAN	1958.99	0.252026	0.271199	0.242944	0.29333	0.242703	0.215755	NA	NA	NA	NA	NA	NA	0.531693	0.46562	0.581893	0.412406	0.59432	0.476312	1.35638	1.70951	1.62865	1.46967	1.44481	1.56192	NA	NA	NA	NA	NA	NA	NA	NA	NA	NA	NA	NA	0.769306	0.768939	0.75361	0.000688891	0.0297392	0.0290503
R.n[305.21]GVPQIEVTFDIDANGILNVTATDK[432.30].S	sp#P08107#HSP71_HUMAN,sp#P34931#HS71L_HUMAN	3137.71	0.25205	0.236309	0.266762	0.243029	0.2315	0.24219	NA	NA	NA	NA	NA	NA	NA	NA	NA	NA	NA	NA	NA	NA	NA	NA	NA	NA	NA	NA	NA	NA	NA	NA	NA	NA	NA	NA	NA	NA	0.24418	0.254896	0.236845	-0.0619632	0.0439992	0.105962
K.n[305.21]FALITWIGENVSGLQR.A	sp#Q14019#COTL1_HUMAN	2107.17	0.252118	0.291028	0.286564	0.301374	0.285944	0.305101	NA	NA	NA	NA	NA	NA	NA	NA	NA	NA	NA	NA	NA	NA	NA	NA	NA	NA	NA	NA	NA	NA	NA	NA	NA	NA	NA	NA	NA	NA	0.271573	0.293969	0.295522	-0.114323	-0.121928	-0.00760454
K.n[305.21]WESGYNTR.A	sp#P61626#LYSC_HUMAN	1315.65	0.252184	0.166038	0.24469	0.160977	0.195769	0.207522	7.3388	6.93817	5.6438	6.99022	4.91081	4.8214	NA	NA	NA	NA	NA	NA	0.886171	0.882778	0.847135	0.879233	0.973979	0.750462	NA	NA	NA	NA	NA	NA	NA	NA	NA	NA	NA	NA	2.4631	1.97705	2.74153	0.317125	-0.154508	-0.471632
K.n[305.21]SFIMGADEALESELGLGELAGLTVANEADSLTYDIANNK[432.30].D	sp#O43815#STRN_HUMAN	4649.35	0.252569	0.242579	0.220145	0.130756	0.224225	0.22215	NA	NA	NA	NA	NA	NA	NA	NA	NA	NA	NA	0.0298134	NA	NA	NA	NA	NA	NA	NA	NA	NA	NA	NA	NA	NA	NA	NA	NA	NA	NA	0.247574	0.126905	0.223188	0.964112	0.1496	-0.814512
R.n[305.21]LTLVC[149.00]ESAPGPITMDLTGDLEALK[432.30]K[432.30].E	sp#P52566#GDIR2_HUMAN	3572.96	0.252646	0.228771	0.26036	0.387834	0.280726	0.368094	0.28573	0.218839	0.320431	0.268789	0.34008	0.289207	NA	NA	NA	NA	NA	NA	NA	NA	NA	NA	NA	NA	0.479744	0.462456	0.299726	0.381377	0.63879	0.347928	0.397499	0.402996	0.338675	0.339584	0.333579	0.562759	0.30375	0.395067	0.362011	-0.379215	-0.253149	0.126066
K.n[305.21]HQPQEFPTYVEPTNDEIC[149.00]EAFR.K	sp#P02774#VTDB_HUMAN	2999.37	0.252656	0.53649	0.465447	0.413512	0.423488	0.451321	1.06456	0.851129	1.03655	0.903547	0.811364	1.07763	0.286577	0.340254	0.298896	0.428161	0.312482	0.391965	0.792637	0.943246	0.847777	0.801098	0.913512	0.768239	0.992254	1.20771	1.05586	1.00695	1.46806	1.0979	1.68959	2.04167	1.43873	1.50017	1.59694	1.99439	0.84224	0.94262	0.923704	-0.162444	-0.133198	0.0292461
R.n[305.21]VLELPYQGEELSM[147.04]VILLPDDIEDESTGLK[432.30].K	sp#P30740#ILEU_HUMAN	3869.04	0.253194	0.282845	0.279789	0.218844	0.279184	0.263646	0.270808	0.249368	0.242496	0.246576	0.210841	0.256359	0.325159	0.30567	0.328115	0.212107	0.264666	0.387066	NA	NA	NA	NA	NA	NA	0.244131	0.284982	0.231146	0.248066	0.27683	0.255782	0.100192	0.0941234	0.0731208	0.0974979	0.112311	0.0610237	0.221516	0.232351	0.241726	-0.0688936	-0.125962	-0.0570681
K.n[305.21]AGVLSQADYLNLVQC[149.00]ETLEDLK[432.30].L	sp#P61421#VA0D1_HUMAN	3075.61	0.253829	0.222717	NA	0.294929	0.327674	NA	NA	NA	NA	NA	NA	NA	0.685995	0.549097	0.496021	0.676263	0.520796	0.561883	NA	NA	NA	NA	NA	NA	NA	NA	NA	NA	NA	NA	NA	NA	NA	NA	NA	NA	0.412207	0.459202	0.520922	-0.15576	-0.337697	-0.181937
K.n[305.21]NLEAIVQEIK[432.30]PTALIGVAAIGGAFSEQILK[432.30].D	sp#P48163#MAOX_HUMAN	4005.36	0.25389	0.21825	0.23426	0.204752	0.297919	0.240378	0.435283	0.451702	0.342646	0.594158	0.606292	0.478026	0.4828	0.344976	0.633004	0.415069	0.442946	0.501288	0.119338	0.0493021	0.0906441	0.104917	0.109213	0.0879268	NA	NA	NA	NA	NA	NA	0.0741947	0.073585	0.100389	0.104277	0.0716454	0.0817605	0.285724	0.281811	0.256948	0.0198969	0.153149	0.133252
K.n[305.21]VTMLISGR.C	sp#P31025#LCN1_HUMAN	1179.7	0.254871	0.358616	0.241394	0.265851	0.171283	0.198109	7.10275	5.7686	3.0496	2.95476	4.05902	5.9862	31.5817	50.172	21.0293	8.80097	21.0207	14.1262	17.2157	10.7476	10.7523	5.37473	19.1212	6.38474	0.45806	1.31906	0.64221	0.549779	1.37419	1.04706	4.09473	5.88794	7.91991	3.07288	6.28228	2.94851	5.39666	6.90478	11.2265	-0.35553	-1.05676	-0.701235
R.n[305.21]DAEEAISQTIDTIVDMIK[432.30].N	sp#P12109#CO6A1_HUMAN	2599.39	0.255003	0.175728	0.19368	0.177604	0.210989	0.224218	0.215456	0.255454	0.179005	0.155896	0.150263	0.215553	0.182597	0.183901	0.196052	0.192967	0.184984	0.193596	0.189247	0.163454	0.18577	0.216432	0.129489	0.174594	NA	NA	NA	NA	NA	NA	NA	NA	NA	NA	NA	NA	0.194607	0.17747	0.203165	0.132985	-0.0620868	-0.195072
R.n[305.21]GPTEADELM[147.04]K[432.30].R	sp#P11413#G6PD_HUMAN	1713.91	0.255296	0.228253	0.198069	0.278338	0.239054	0.253032	NA	NA	NA	NA	NA	NA	NA	NA	NA	NA	NA	NA	NA	NA	NA	NA	NA	NA	1.28354	1.32958	0.956286	1.06019	1.30734	0.991568	NA	NA	NA	NA	NA	NA	0.625007	0.693829	0.776302	-0.150708	-0.312746	-0.162038
K.n[305.21]EDIPPADLSDQVPDTESETR.L	sp#P01024#CO3_HUMAN	2517.2	0.255319	0.255555	0.255166	0.261676	0.200251	0.223861	0.11063	0.110042	0.198529	0.120122	0.129985	0.126202	NA	NA	NA	NA	NA	NA	NA	NA	NA	NA	NA	NA	0.0866732	0.14218	0.104337	0.119445	0.21211	0.112144	0.155782	0.301362	0.154925	0.137955	0.137226	0.211547	0.168273	0.180757	0.166348	-0.103244	0.0166057	0.11985
K.n[305.21]EALK[432.30]DEYDDLSDLTAAQQETLSDWESQFTFK[432.30].Y	sp#O00264#PGRC1_HUMAN	4535.26	0.255988	0.293721	0.299272	0.211415	0.26625	0.256764	NA	NA	NA	NA	NA	NA	NA	NA	NA	NA	NA	NA	NA	NA	NA	NA	NA	NA	NA	NA	NA	NA	NA	NA	NA	NA	NA	NA	NA	NA	0.274854	0.255344	0.261507	0.106228	0.0718161	-0.0344115
R.n[305.21]EHHTDEYEYDELIVR.R	sp#P22735#TGM1_HUMAN	2251.07	0.256193	0.483846	0.386444	0.322367	0.387082	0.299998	0.278616	0.317158	0.348767	0.330864	0.376429	0.306628	1.07485	1.15955	1.33698	1.16853	1.19792	1.58879	1.03183	1.3498	1.10365	1.1532	1.95393	1.09711	0.465235	0.347399	0.483539	0.397409	0.49733	0.356417	2.10292	1.64131	2.35071	2.39436	2.50451	1.71496	0.984004	1.02524	0.871312	-0.0592204	0.175474	0.234694
K.n[305.21]VDSLNDEINFLK[432.30]VLYDAELSQMQTHVSDTSVVLSMDNNR.N	sp#P19013#K2C4_HUMAN	5047.54	0.256261	0.345824	0.258034	0.268191	0.33514	0.21819	0.269908	0.381919	0.13037	0.456949	0.362115	0.366054	NA	NA	NA	NA	NA	NA	0.578483	0.646688	0.626749	0.737197	0.257642	0.540611	0.134635	0.106637	0.15324	0.173254	0.0849359	0.106037	NA	NA	NA	NA	NA	NA	0.35998	0.280452	0.33395	0.360163	0.108286	-0.251877
R.n[305.21]VIDFDENTALDDAEEESFR.K	sp#Q14257#RCN2_HUMAN	2518.17	0.2564	0.224252	0.157109	0.329506	0.206056	0.204931	0.0229496	NA	0.0360976	NA	0.0211867	NA	0.0703133	0.0889084	0.0849442	0.139851	0.125953	0.108472	0.0577128	0.0883189	0.0941632	0.111344	0.0759283	0.075627	NA	NA	NA	NA	NA	NA	NA	NA	NA	NA	NA	NA	0.135293	0.127683	0.105599	0.0835209	0.357499	0.273978
R.n[305.21]AAFVAYALAFPR.A	sp#Q6XQN6#PNCB_HUMAN	1599.91	0.25652	0.487499	0.422153	0.384068	0.390493	0.415977	1.0253	0.830111	0.882224	0.777067	0.896463	0.676878	0.534199	0.601533	0.472315	0.610909	0.616213	0.54575	0.669613	0.618201	0.852025	0.719776	0.758929	0.780822	0.259141	0.254513	0.24707	0.195278	0.186868	0.218175	0.937905	0.959836	0.93792	0.997741	0.970227	0.69291	0.619695	0.595788	0.624735	0.0567599	-0.0116862	-0.0684462
K.n[305.21]GIPEFWFTIFR.N	sp#Q99733#NP1L4_HUMAN	1715.93	0.256594	0.30392	0.268246	0.27822	0.237265	0.370874	0.458311	0.478622	0.384646	0.489619	0.551509	0.525579	0.675369	0.671655	0.819492	0.776052	0.768056	0.81393	0.057455	0.0921431	0.0607894	0.0673292	0.0683133	0.0375411	0.201028	0.264213	0.202293	0.278223	0.235985	0.344697	0.718781	0.669544	0.734679	0.752032	0.732085	0.75549	0.427139	0.448304	0.407938	-0.0697723	0.0663545	0.136127
R.n[305.21]LLTETEDWLYEEGEDQAK[432.30].Q	sp#Q92598#HS105_HUMAN	2776.39	0.256633	0.410045	0.271633	0.262995	0.270269	0.256258	0.150124	0.125086	0.169244	0.161933	0.158424	0.118926	NA	NA	NA	NA	NA	NA	NA	NA	NA	NA	NA	NA	NA	NA	NA	NA	NA	NA	0.254094	0.208458	0.251954	0.24499	0.218523	0.1449	0.249133	0.1959	0.210715	0.346799	0.241626	-0.105173
R.n[305.21]LLGSDGSPLMDMLQLAEEPVPQAGQELR.V	sp#Q6XQN6#PNCB_HUMAN	3297.69	0.256679	0.275307	0.209433	0.221216	0.214627	0.189085	0.172464	0.149709	0.134163	0.149745	0.166628	0.164322	0.203612	0.200846	0.148831	0.178063	0.13356	0.191543	NA	NA	NA	NA	NA	NA	0.220554	0.217393	0.233989	0.204123	0.294084	0.237286	0.0805381	0.0518707	0.0634509	0.0967196	0.106951	0.0691866	0.174107	0.179421	0.17007	-0.0433747	0.0338458	0.0772205
R.n[305.21]DIETFYNTSIEEM[147.04]PLNVADLI.-	sp#P60842#IF4A1_HUMAN	2746.36	0.257332	0.332363	0.284555	0.246589	0.257779	0.273216	0.0826061	0.0563778	NA	0.0397616	0.0505299	0.0569732	0.213334	0.216158	0.190017	0.18633	0.201439	0.21371	0.286173	0.339898	0.287621	0.283019	0.260948	0.387152	0.11702	0.123419	0.121707	0.112704	0.130404	0.142884	0.229092	0.262997	0.198575	0.246568	0.258477	0.197039	0.205091	0.202558	0.204839	0.0179254	0.00177088	-0.0161545
K.n[305.21]GGPGAPGAPGPK[432.30].G	sp#P02746#C1QB_HUMAN	1569.91	0.257496	0.0697171	0.176875	0.22379	0.418329	0.108376	NA	NA	NA	NA	NA	NA	NA	NA	NA	NA	NA	NA	NA	NA	NA	NA	NA	NA	NA	NA	NA	NA	NA	NA	NA	NA	NA	NA	NA	NA	0.163607	0.200332	0.263353	-0.292165	-0.686765	-0.3946
K.n[305.21]DM[147.04]LLELEEQLAESR.R	sp#Q32MZ4#LRRF1_HUMAN	1995.01	0.257541	0.39654	0.322867	0.269427	0.240587	0.242392	NA	NA	NA	NA	NA	NA	NA	NA	NA	NA	NA	NA	NA	NA	NA	NA	NA	NA	NA	NA	NA	NA	NA	NA	NA	NA	NA	NA	NA	NA	0.327041	0.296147	0.241489	0.143156	0.437512	0.294356
R.n[305.21]GLNTIPLFVQLLYSPIENIQR.V	sp#P35222#CTNB1_HUMAN	2731.56	0.257586	0.187501	0.217033	0.25261	0.231403	0.259095	0.21504	0.207183	0.227273	0.18974	0.210479	0.210052	0.574823	0.460365	0.793142	0.525543	0.56251	0.667246	0.664033	0.49523	0.493374	0.633768	0.551946	0.695668	0.702957	0.482156	0.437895	0.478706	0.37328	0.398386	0.290274	0.327533	0.308852	0.360522	0.343393	0.39877	0.407825	0.406781	0.409174	0.00369948	-0.00476464	-0.00846411
K.n[305.21]RPC[149.00]PFWNDISQC[149.00]GR.R	sp#Q96HE7#ERO1A_HUMAN	2073.93	0.257756	0.392071	0.39199	0.527338	0.332959	0.47663	0.415378	0.503542	0.406925	0.442668	0.474881	0.384843	4.45712	1.64036	2.02161	1.56718	2.45937	1.51664	1.23503	1.32713	1.39773	1.20287	1.31455	1.31624	1.33876	1.77958	1.4992	1.2937	1.58457	1.50628	1.81666	1.80108	1.40712	1.37613	1.26639	1.40449	1.10541	1.17897	1.42702	-0.092936	-0.368419	-0.275483
K.n[305.21]LQDVFNTVGADIIQLPQIVVVGTQSSGK[432.30].S	sp#O00429#DNM1L_HUMAN	3533.99	0.258169	0.23906	0.334523	0.21609	0.287785	0.24683	NA	NA	NA	NA	NA	NA	NA	NA	NA	NA	NA	NA	NA	NA	NA	NA	NA	NA	NA	NA	NA	NA	NA	NA	NA	NA	NA	NA	NA	NA	0.248615	0.275307	0.267307	-0.147127	-0.104587	0.0425397
R.n[305.21]SDVWSLGITLYELATGR.F	sp#P45985#MP2K4_HUMAN	2184.17	0.2582	0.241627	0.326687	0.313054	0.299775	0.347121	NA	NA	NA	NA	NA	NA	NA	NA	NA	NA	NA	NA	NA	NA	NA	NA	NA	NA	NA	NA	NA	NA	NA	NA	0.299217	0.430984	0.289607	0.319613	0.295403	0.342434	0.277262	0.319394	0.344274	-0.204089	-0.312309	-0.10822
K.n[305.21]ITGTMPPLPLEATGLALSSLR.L	sp#P08571#CD14_HUMAN	2441.39	0.258364	0.223577	0.316311	0.307878	0.296721	0.195711	0.271045	0.283803	0.260149	0.167553	0.197612	0.244718	0.554378	0.656942	0.525567	0.396651	0.681107	0.544354	NA	NA	NA	NA	NA	NA	NA	NA	NA	NA	NA	NA	NA	NA	NA	NA	NA	NA	0.30531	0.381997	0.376433	-0.323284	-0.302118	0.0211655
K.n[305.21]K[432.30]EESEESDDDM[147.04]GFGLFD.-	sp#P05387#RLA2_HUMAN,sp#P05386#RLA1_HUMAN	2573.16	0.258544	0.3315	0.294036	0.252638	0.266696	0.308911	NA	NA	NA	NA	NA	NA	NA	NA	NA	NA	NA	NA	NA	NA	NA	NA	NA	NA	0.212975	0.185645	0.167164	0.201552	0.140378	0.18053	0.530201	0.372872	0.485714	0.403113	0.483993	0.489871	0.307931	0.306908	0.312883	0.00480376	-0.023017	-0.0278208
K.n[305.21]ADM[147.04]VIEAVFEDLSLK[432.30].H	sp#P40939#ECHA_HUMAN	2303.25	0.258817	0.461134	0.316435	0.362545	0.444466	0.420128	0.388143	0.390412	0.405126	0.455722	0.436508	0.456944	0.588402	0.543157	0.560673	0.608033	0.498293	0.611061	NA	NA	NA	NA	NA	NA	NA	NA	NA	NA	NA	NA	NA	NA	NA	NA	NA	NA	0.458251	0.446964	0.462452	0.0359783	-0.0131641	-0.0491424
K.n[305.21]FMHVLYPR.K	sp#Q96EC8#YIPF6_HUMAN	1365.75	0.258921	0.398786	0.334943	0.336669	0.376863	0.375697	1.35149	1.22985	2.63232	0.991724	0.905559	1.14911	0.644581	0.903064	0.653138	0.700052	0.739729	0.667485	0.398663	0.373692	0.393338	0.403286	0.522742	0.454784	NA	NA	NA	NA	NA	NA	NA	NA	NA	NA	NA	NA	0.803945	0.638877	0.706737	0.331558	0.185923	-0.145635
R.n[305.21]SFLGIHR.L	sp#A8K2U0#A2ML1_HUMAN	1132.67	0.259305	0.333345	0.375093	0.409129	0.343563	0.444348	2.96932	3.13442	1.98082	2.65056	1.82259	2.91297	1.54739	2.27465	1.44053	1.41886	1.65225	1.94891	1.80632	2.50458	1.8392	2.43862	1.24937	2.99284	NA	NA	NA	NA	NA	NA	0.887506	1.02557	0.782425	0.92513	0.720848	0.886605	1.40688	1.49706	1.69377	-0.0896328	-0.267735	-0.178103
R.n[305.21]FQEHLQLQNLGINPANIGFSTLTMESDK[432.30].F	sp#Q00610#CLH1_HUMAN	3752.97	0.259759	0.374331	0.370216	0.231265	0.459514	0.541359	NA	NA	NA	NA	NA	NA	NA	NA	NA	NA	NA	NA	1.00856	0.955074	1.14324	1.0895	1.03192	1.18587	NA	NA	NA	NA	NA	NA	0.468453	0.412993	0.613132	0.602982	0.585732	0.446251	0.680492	0.641876	0.640992	0.0842825	0.0862705	0.00198798
R.n[305.21]DSNGAILVYDITDEDSFQK[432.30].V	sp#Q9UL25#RAB21_HUMAN	2737.39	0.260147	0.247854	0.200478	0.193959	0.194461	0.196983	NA	NA	NA	NA	NA	NA	0.334449	0.286355	0.294559	0.360421	0.281004	0.351264	0.681107	0.722029	0.712564	0.674709	0.66104	0.53179	0.799418	0.858813	0.897383	0.73084	0.845108	0.736932	0.828137	0.531464	0.659582	0.790729	0.757233	0.713653	0.562879	0.527246	0.543322	0.0943484	0.0510182	-0.0433302
R.n[305.21]VLVIGLGNTGGDIAVELSR.T	sp#P31512#FMO4_HUMAN	2186.26	0.260161	0.275006	0.276684	0.267902	0.257772	0.218581	NA	NA	NA	NA	NA	NA	NA	NA	NA	NA	NA	NA	NA	NA	NA	NA	NA	NA	NA	NA	NA	NA	NA	NA	NA	NA	NA	NA	NA	NA	0.267584	0.272293	0.238177	-0.0251683	0.167958	0.193126
R.n[305.21]VGPLLAC[149.00]LLGK[432.30].Q	sp#P22079#PERL_HUMAN	1737.05	0.260381	0.159129	0.277748	0.30181	0.42225	0.310748	2.6371	2.81767	0.879751	1.23186	1.21938	2.00332	2.68083	2.38074	2.30712	1.60918	2.69881	2.33395	1.50852	0.75187	1.16238	0.92894	0.945371	1.04427	0.404393	0.914127	0.681893	0.994728	0.809827	0.86082	1.83603	4.35303	2.79594	1.85532	2.62839	3.03043	1.23889	1.51284	1.75144	-0.28822	-0.499501	-0.211281
R.n[305.21]ALVDELEWEIAQVDPK[432.30].K	sp#Q9Y2B0#CNPY2_HUMAN	2462.35	0.260986	0.29506	0.266417	0.286918	0.243672	0.2631	0.207978	0.2051	0.27209	0.224649	0.231571	0.2015	0.498122	0.634024	0.53454	0.587455	0.476259	0.555971	0.351722	0.389916	0.349081	0.379565	0.34224	0.330645	NA	NA	NA	NA	NA	NA	NA	NA	NA	NA	NA	NA	0.362928	0.33644	0.349204	0.109334	0.0556135	-0.0537203
R.n[305.21]LATLLGLQAPPTR.L	sp#Q14152#EIF3A_HUMAN	1654.01	0.261029	0.312095	0.279849	0.289841	0.263745	0.26004	0.529138	0.509495	0.535715	0.415837	0.381212	0.393523	0.481079	0.64491	0.499135	0.497665	0.65107	0.339495	0.190454	0.232898	0.245868	0.178959	0.262362	0.20425	NA	NA	NA	NA	NA	NA	0.762945	0.934905	0.672832	0.684354	0.655211	0.656652	0.430349	0.411347	0.480961	0.0651532	-0.160412	-0.225565
M.n[347.22]SILK[432.30]IHAR.E	sp#P06733#ENOA_HUMAN	1587.01	0.261113	0.18382	0.192002	0.162576	0.300811	0.242001	NA	NA	NA	NA	NA	NA	NA	NA	NA	NA	NA	NA	NA	NA	NA	NA	NA	NA	NA	NA	NA	NA	NA	NA	NA	NA	NA	NA	NA	NA	0.222467	0.177289	0.271406	0.327485	-0.286864	-0.614348
K.n[305.21]LEAAIAEAEER.G	sp#P08729#K2C7_HUMAN	1504.8	0.261177	0.291863	0.241096	0.177197	0.205175	0.127221	0.205963	0.250168	0.326901	0.27827	0.271502	0.282991	0.0639342	0.130736	0.120425	0.105836	0.106986	0.089216	0.21247	0.322031	0.282805	0.425297	0.242509	0.284985	0.733386	0.915066	1.01225	0.847881	0.733743	0.85906	0.477277	0.377889	0.739292	0.761683	0.48355	0.462938	0.454473	0.352981	0.33511	0.364604	0.439561	0.0749576
R.n[305.21]ESTVFEDLSDEAERDEYELLC[149.00]PDNTR.K	sp#P02788#TRFL_HUMAN	3424.52	0.261325	0.330852	0.300209	0.347281	0.13445	0.225588	0.105616	0.134882	0.271893	0.14917	0.113507	0.0850918	0.516214	0.907572	0.452883	1.35509	0.688212	0.354898	0.0957847	0.081313	0.0557377	0.126698	0.203924	0.100073	0.189114	0.297999	0.227895	0.266361	0.331795	0.262988	0.248795	0.227667	0.212838	0.217194	0.202246	0.195647	0.327328	0.265489	0.263749	0.302082	0.311568	0.00948601
K.n[305.21]TITDVINIGIGGSDLGPLMVTEALK[432.30]PYSSGGPR.V	sp#P06744#G6PI_HUMAN	3936.15	0.261394	0.208282	0.157041	0.159514	0.190419	0.155025	NA	NA	NA	NA	NA	NA	NA	NA	NA	NA	NA	NA	NA	NA	NA	NA	NA	NA	0.633644	0.744581	0.512969	0.643451	0.591327	0.610889	0.333639	0.201923	0.243213	0.285907	0.249505	NA	0.359203	0.353655	0.376538	0.0224545	-0.0679987	-0.0904532
R.n[305.21]LGDPAEYAHLVQAIIENPFLNGEVIR.L	sp#Q99714#HCD2_HUMAN	3181.71	0.261482	0.235852	0.268711	0.26006	0.26742	0.274766	0.562379	0.544778	0.404222	0.552929	0.738204	0.516943	0.172577	0.144037	0.188949	0.198103	0.16969	0.235109	NA	NA	NA	NA	NA	NA	0.11192	0.109781	0.0936645	0.122143	0.0928675	0.12623	0.149511	0.188576	0.205345	0.189242	0.201175	0.224918	0.245193	0.283391	0.252574	-0.208875	-0.0427904	0.166084
R.n[305.21]EEMHLEDSANFIK[432.30].Y	sp#P16615#AT2A2_HUMAN	2170.12	0.261655	0.351759	0.428425	0.4228	0.334158	0.331173	NA	NA	NA	NA	NA	NA	NA	NA	NA	NA	NA	NA	NA	NA	NA	NA	NA	NA	NA	NA	NA	NA	NA	NA	NA	NA	NA	NA	NA	NA	0.306707	0.425613	0.332665	-0.472679	-0.11721	0.355469
K.n[305.21]VVTDTDETELAR.Q	sp#P05198#IF2A_HUMAN	1651.86	0.261984	0.350902	0.367934	0.341298	0.35222	0.355967	NA	NA	NA	NA	NA	NA	NA	NA	NA	NA	NA	NA	NA	NA	NA	NA	NA	NA	NA	NA	NA	NA	NA	NA	0.087968	0.0588304	0.103659	0.0900218	0.100666	0.0819539	0.201642	0.222963	0.213746	-0.14501	-0.0841067	0.0609031
R.n[305.21]YSSQLSQVQSLITNVESQLAEIR.S	sp#Q15323#K1H1_HUMAN,sp#Q14525#KT33B_HUMAN	2896.54	0.262112	0.249591	0.248662	0.289925	0.272037	0.268524	NA	NA	NA	NA	NA	NA	NA	NA	NA	NA	NA	NA	NA	NA	NA	NA	NA	NA	NA	NA	NA	NA	NA	NA	NA	NA	NA	NA	NA	NA	0.255851	0.269293	0.27028	-0.0738719	-0.0791502	-0.00527825
R.n[305.21]GAFSSVSM[147.04]SGGAGR.C	sp#P19013#K2C4_HUMAN	1589.78	0.262182	0.322537	0.327342	0.247327	0.383361	0.242302	2.22373	2.08352	1.66154	2.02315	1.58051	1.83591	1.4573	1.48122	1.7181	1.61647	1.66335	1.39471	1.20832	1.28187	1.29421	1.32753	1.01074	1.28924	0.594769	0.68135	0.591987	0.614057	0.839451	0.652725	0.583066	0.887163	0.664264	0.661972	0.615677	0.71229	1.06317	1.01411	1.09233	0.0681603	-0.039044	-0.107204
R.n[305.21]SSELRPGEFVVAIGSPFSLQNTVTTGIVSTTQR.G	sp#Q92743#HTRA1_HUMAN	3782.02	0.262336	0.248321	0.169049	0.233086	0.243907	0.217199	NA	NA	NA	NA	NA	NA	0.846384	0.708652	0.737984	0.753454	0.813501	0.664435	NA	NA	NA	NA	NA	NA	NA	NA	NA	NA	NA	NA	NA	NA	NA	NA	NA	NA	0.500524	0.470018	0.504035	0.0907244	-0.0100856	-0.10081
K.n[305.21]K[432.30]ASVVTLPVYLNFTR.A	sp#Q14204#DYHC1_HUMAN	2315.38	0.262424	0.259741	0.30281	0.283433	0.292803	0.316732	NA	NA	NA	NA	NA	NA	NA	NA	NA	NA	NA	NA	0.69349	0.663265	0.655408	0.691463	0.699716	0.695064	NA	NA	NA	NA	NA	NA	NA	NA	NA	NA	NA	NA	0.467259	0.495256	0.491572	-0.0839509	-0.0731813	0.0107696
R.n[305.21]K[432.30]SDLFQDDLYPDTAGPEAALEAEEWVSGR.D	sp#Q9BR76#COR1B_HUMAN	3816.89	0.26249	0.280047	0.279757	0.253156	0.233768	0.240686	NA	NA	NA	NA	NA	NA	0.274763	0.287817	0.288317	0.356022	0.294852	0.302735	0.189805	0.244495	0.17888	0.194036	0.181997	0.168236	0.239532	0.267939	0.243005	0.223128	0.298235	0.224457	0.35325	0.506349	0.45539	0.439347	0.420119	0.356581	0.292066	0.278013	0.28384	0.0711457	0.0412158	-0.02993
R.n[305.21]SFFWNVAPGAESAVASFVTQLAAAEALQK[432.30].A	sp#Q92542#NICA_HUMAN	3617.93	0.262545	0.199562	0.259948	0.32352	0.300684	0.287383	NA	NA	NA	NA	NA	NA	NA	NA	NA	NA	NA	NA	NA	NA	NA	NA	NA	NA	NA	NA	NA	NA	NA	NA	NA	NA	NA	NA	NA	NA	0.231054	0.291734	0.294034	-0.336426	-0.347754	-0.0113276
R.n[305.21]GLGMTLSYLFR.E	sp#O00217#NDUS8_HUMAN	1560.86	0.262662	0.343951	0.36445	0.356339	0.322373	0.360336	0.225748	0.22318	0.252686	0.178603	0.156536	0.184779	1.54331	1.45583	1.76146	1.89553	1.94496	2.09452	0.796732	0.81592	0.89361	0.878393	0.656708	0.828454	NA	NA	NA	NA	NA	NA	1.30865	1.40062	1.41907	1.4036	1.42686	1.35597	0.928957	0.936957	0.84527	-0.0123718	0.136199	0.148571
R.n[305.21]FQSSAVMALQEASEAYLVGLFEDTNLC[149.00]AIHAK[432.30].R	sp#Q71DI3#H32_HUMAN	4110.07	0.262991	0.218866	0.23186	0.336144	0.247495	0.357152	0.216118	0.198299	0.189268	0.173263	0.214285	0.15739	NA	NA	NA	NA	NA	NA	0.451055	0.372246	0.383433	0.588761	0.368779	0.431738	0.258437	0.254749	0.186368	0.225918	0.215121	0.19053	NA	NA	NA	NA	NA	NA	0.278609	0.268231	0.294444	0.0547648	-0.0797528	-0.134518
R.n[305.21]AYIFIDEAHITQALIWLSQR.Q	sp#P01023#A2MG_HUMAN	2691.47	0.2632	0.267664	0.285589	0.218111	0.228406	0.278249	0.330817	0.363281	0.328796	0.29469	0.319568	0.432889	0.447004	0.487927	0.46675	0.483029	0.524942	0.50458	0.651518	0.727843	0.581814	0.627393	0.842234	0.564482	0.540314	0.59578	0.489341	0.494024	1.19854	0.578881	0.625152	0.768197	0.555724	0.601382	0.651459	0.824206	0.454484	0.57879	0.503707	-0.34881	-0.148357	0.200453
K.n[305.21]DIEEIIDELK[432.30].A	sp#P19404#NDUV2_HUMAN	1824.03	0.263372	0.582553	0.520763	0.465761	0.498664	0.559558	0.255117	0.24057	0.341278	0.321245	0.327255	0.288776	0.769598	0.700293	0.787861	0.967318	0.708742	1.12852	0.715793	0.640465	0.657546	0.673442	0.562857	0.616835	0.417202	0.251253	0.309468	0.327824	0.270229	0.278808	0.291278	0.149775	0.30462	0.298451	0.289398	0.230483	0.486248	0.474035	0.457464	0.0366977	0.0880346	0.0513369
K.n[305.21]ETALLQELEDLELGI.-	sp#Q9BY44#EIF2A_HUMAN	1989.08	0.263526	0.118869	0.110715	0.132526	0.157751	0.130982	NA	NA	NA	NA	NA	NA	0.0978002	0.106375	0.105338	0.0959	0.08122	0.0919776	0.0931866	0.0739601	0.0560039	0.0685345	0.0804172	0.127458	0.026879	NA	NA	NA	NA	0.0371274	0.0874098	0.139286	0.108424	0.0762779	0.0902358	0.0494081	0.111609	0.0890094	0.101514	0.326428	0.136773	-0.189654
R.n[305.21]VTFLPTGITFK[432.30].S	sp#Q9Y624#JAM1_HUMAN	1831.11	0.263544	0.356988	0.439075	0.288564	0.46865	0.393197	1.55947	1.67777	1.07588	1.51647	1.44632	2.21507	NA	NA	NA	NA	NA	NA	0.86671	1.02415	1.08152	0.866943	0.845871	1.06762	0.482482	0.624812	0.54412	0.515467	0.425323	0.560855	NA	NA	NA	NA	NA	NA	0.777617	0.911088	0.887155	-0.228531	-0.190127	0.0384038
R.n[305.21]HPFLLLGTTANR.T	sp#Q96IJ6#GMPPA_HUMAN	1642.95	0.26357	0.321201	0.379173	0.312952	0.330515	0.342524	NA	NA	NA	NA	NA	NA	2.5888	2.73842	2.57527	2.11883	2.87466	2.11943	1.83362	1.88431	2.20975	1.5041	1.9673	1.55364	NA	NA	NA	NA	NA	NA	NA	NA	NA	NA	NA	NA	1.49879	1.53453	1.6197	-0.0339964	-0.111929	-0.0779322
R.n[305.21]DVEDEILWVTER.L	sp#O15020#SPTN2_HUMAN	1806.93	0.264055	0.429252	0.430275	0.444041	0.364425	0.3609	0.843133	0.795435	0.684107	0.953992	1.05595	0.753352	0.861341	0.903341	1.21836	1.07674	0.899477	1.26566	0.547039	0.598634	0.492827	0.642912	0.404972	0.426787	0.750777	0.406246	0.723464	0.671137	0.39467	0.634229	0.778092	0.506407	0.977741	0.867628	0.964382	0.659093	0.750184	0.694407	0.642981	0.111463	0.222469	0.111006
R.n[305.21]GYVHYFFGC[149.00]R.D	sp#O00391#QSOX1_HUMAN	1597.75	0.264171	0.215055	0.238608	0.162209	0.24339	0.24934	1.35777	1.35861	1.40308	1.17304	1.40075	1.6057	NA	NA	NA	NA	NA	NA	0.499151	0.622968	0.675047	0.525774	0.697973	0.561554	NA	NA	NA	NA	NA	NA	NA	NA	NA	NA	NA	NA	0.70936	0.777799	0.721871	-0.132878	-0.0252215	0.107657
R.n[305.21]AATAPLLEAVDNLSAFASNPEFSSIPAQISPEGR.A	sp#Q9Y490#TLN1_HUMAN	3773.94	0.264882	0.242934	0.258113	0.260806	0.258856	0.258461	NA	NA	NA	NA	NA	NA	NA	NA	NA	NA	NA	NA	NA	NA	NA	NA	NA	NA	NA	NA	NA	NA	NA	NA	0.185129	0.202333	0.180652	0.17283	0.171874	0.199403	0.215324	0.222549	0.226195	-0.0476098	-0.0710542	-0.0234444
K.n[305.21]ELETVC[149.00]NDVLSLLDK[432.30].F	sp#Q04917#1433F_HUMAN	2344.25	0.264883	0.208152	0.224644	0.33451	0.242531	0.288615	0.302237	0.263581	0.396033	0.245757	0.261201	0.296635	0.367257	0.363836	0.366254	0.391407	0.485298	0.405777	0.330879	0.294587	0.287441	0.325167	0.330186	0.342234	NA	NA	NA	NA	NA	NA	0.318548	0.42015	0.312681	0.302512	0.284324	0.399054	0.310029	0.336386	0.319222	-0.117717	-0.0421592	0.0755579
R.n[305.21]WLVEPQIDDPNSNLEEAINEAEAITSVNSLGSK[432.30].Q	sp#O94919#ENDD1_HUMAN	4190.15	0.264895	0.347309	0.332864	0.251145	0.32381	0.268916	0.307623	0.326363	0.117219	0.337854	0.334801	0.253843	0.136994	0.108091	0.174035	0.0759057	0.0926665	0.160969	0.254048	0.282565	0.316018	0.278754	0.19411	0.244732	0.168418	0.165254	0.186605	0.18252	0.152826	0.15143	0.0835762	0.0761043	0.0962514	0.0918388	0.0966157	0.0232865	0.205767	0.190774	0.20848	0.109147	-0.0188989	-0.128046
R.n[305.21]FIFLTTAVTNSAR.L	sp#Q9H267#VP33B_HUMAN	1743.98	0.264932	0.291965	0.261222	0.243432	0.281581	0.246748	NA	NA	NA	NA	NA	NA	NA	NA	NA	NA	NA	NA	0.288771	0.361967	0.32137	0.273559	0.377116	0.414946	NA	NA	NA	NA	NA	NA	NA	NA	NA	NA	NA	NA	0.287957	0.324179	0.294767	-0.17094	-0.0337217	0.137218
R.n[305.21]M[147.04]SPVTIALISC[149.00]R.H	sp#Q9UHA7#IL36A_HUMAN	1655.87	0.26495	0.290328	0.292143	0.217573	0.262805	0.248604	NA	NA	NA	NA	NA	NA	0.650666	0.856377	0.644719	0.608675	0.713135	0.64817	0.856539	1.21003	1.20752	0.867323	1.30285	1.16298	NA	NA	NA	NA	NA	NA	NA	NA	NA	NA	NA	NA	0.647253	0.722808	0.680837	-0.159282	-0.0729791	0.0863026
K.n[305.21]LEAAVAEAEQQGEAALSDAR.C	sp#P78386#KRT85_HUMAN	2332.18	0.265284	0.230743	0.206373	0.209437	0.219534	0.183087	0.1755	0.180752	0.239588	0.188253	0.228933	0.208088	0.25337	0.224929	0.257177	0.223154	0.207478	0.247443	0.425017	0.358509	0.341721	0.270247	0.405173	0.308062	0.32202	0.34019	0.403384	0.401968	0.544105	0.425759	0.126902	0.136823	0.111533	0.134454	0.125626	0.091075	0.255625	0.267296	0.245553	-0.0644065	0.0579991	0.122406
K.n[305.21]EELEEVIK[432.30]DI.-	sp#P28066#PSA5_HUMAN	1824.03	0.265536	0.33352	0.306546	0.27395	0.257426	0.376182	NA	NA	NA	NA	NA	NA	0.426847	0.339235	0.5064	0.544354	0.322028	0.427349	1.80766	1.11568	1.33977	1.53352	1.00473	1.25947	0.681308	0.345134	0.419099	0.485003	0.349275	0.402476	0.254422	0.138615	0.265808	0.276995	0.279636	0.240079	0.597001	0.486554	0.57425	0.295133	0.0560529	-0.23908
K.n[305.21]MSPDEGQEELEEVQAELK[432.30].K	sp#Q9HC07#TM165_HUMAN	2668.34	0.266021	0.410799	0.32484	0.253773	0.284788	0.319865	0.0205441	0.0285154	0.0435105	0.0330717	0.0458933	0.0259999	0.384742	0.507892	0.442108	0.416965	0.42496	0.512799	0.282375	0.358961	0.298346	0.341697	0.234758	0.283018	0.199654	0.121564	0.178364	0.165568	0.109911	0.146918	0.394072	0.196907	0.409136	0.432536	0.370514	0.281414	0.28651	0.251233	0.258323	0.189559	0.149409	-0.0401508
R.n[305.21]IIEVVDAIMTTAQSHQR.T	sp#Q01813#K6PP_HUMAN	2215.19	0.26604	0.229993	0.216802	0.35784	0.232505	0.306073	0.659589	0.873137	0.649971	0.982885	0.894886	0.792014	0.490298	0.582678	0.569722	0.532198	0.606738	0.557243	0.493289	0.362141	0.470758	0.39633	NA	NA	NA	NA	NA	NA	NA	NA	1.18174	1.19042	1.16964	1.13266	1.16444	1.2563	0.64002	0.730783	0.637187	-0.191325	0.00639921	0.197724
K.n[305.21]TVGM[147.04]VAGDEETYEVFADLFDPVIQER.H	sp#P12532#KCRU_HUMAN	3249.57	0.266063	0.138851	0.147457	0.138199	0.184275	0.127891	0.257431	0.294746	0.0770506	0.0843177	0.0793213	0.176493	0.121134	0.19848	0.181484	0.150236	0.221379	0.148659	0.127947	0.11314	0.0861776	0.0872604	0.0665437	0.115389	0.152666	0.192081	0.206581	0.241486	0.263051	0.288915	0.0978157	0.182797	0.146136	0.0713634	0.128615	0.0866106	0.144751	0.155053	0.170867	-0.0991896	-0.239305	-0.140116
K.n[305.21]TYIGEIFTQILVLPYVGK[432.30].E	sp#P35237#SPB6_HUMAN	2661.56	0.266088	0.257764	0.273781	0.272874	0.334301	0.334135	0.260881	0.2162	0.211382	0.232788	0.296873	0.252605	0.248769	0.226912	0.193783	0.19566	0.236589	0.338258	0.373114	0.329792	0.322621	0.374182	0.320916	0.403291	0.410849	0.274814	0.355946	0.301987	0.26432	0.31119	0.373726	0.374523	0.353488	0.394966	0.405211	0.416311	0.288388	0.316018	0.313168	-0.131997	-0.118927	0.0130697
K.n[305.21]AVSTGGGGHVQLLR.R	sp#P18054#LOX12_HUMAN	1654.94	0.266333	0.262454	0.300842	0.331451	0.340053	0.252474	2.21767	2.31095	2.91041	2.24441	2.25648	2.31704	NA	NA	NA	NA	NA	NA	2.07053	2.62829	2.39967	2.18713	2.59336	2.65519	NA	NA	NA	NA	NA	NA	NA	NA	NA	NA	NA	NA	1.71173	1.74239	1.63666	-0.0256114	0.0647041	0.0903154
R.n[305.21]YC[149.00]M[147.04]QLAQIQEM[147.04]IGSVEEQLAQLR.C	sp#P02533#K1C14_HUMAN	3062.48	0.266481	0.29129	0.267445	0.281003	0.275294	0.296437	NA	NA	NA	NA	NA	NA	NA	NA	NA	NA	NA	NA	NA	NA	NA	NA	NA	NA	NA	NA	NA	NA	NA	NA	NA	NA	NA	NA	NA	NA	0.278885	0.274224	0.285866	0.0243179	-0.0356647	-0.0599826
K.n[305.21]LPVPASAPIPFFHR.C	sp#Q8WWI5#CTL1_HUMAN	1852.07	0.266724	0.449288	0.761135	0.42688	0.349245	0.335373	NA	NA	NA	NA	NA	NA	NA	NA	NA	NA	NA	NA	NA	NA	NA	NA	NA	NA	NA	NA	NA	NA	NA	NA	NA	NA	NA	NA	NA	NA	0.358006	0.594008	0.342309	-0.730498	0.0646843	0.795182
K.n[305.21]NLDSLEEDLDFLR.D	sp#P61758#PFD3_HUMAN	1881.96	0.26677	0.369472	0.399436	0.275648	0.233557	0.359708	0.285246	0.237036	0.364405	0.349978	0.35303	0.301779	0.388562	0.407855	0.45108	0.483737	0.375873	0.419913	0.415571	0.432885	0.372316	0.425435	0.391637	0.353848	NA	NA	NA	NA	NA	NA	NA	NA	NA	NA	NA	NA	0.385399	0.358896	0.345052	0.102789	0.159538	0.0567488
K.n[305.21]K[432.30]NVFIIGATNRPDIID.P	sp#P55072#TERA_HUMAN	2393.39	0.267021	0.206695	0.261991	0.248959	0.249548	0.246255	NA	NA	NA	NA	NA	NA	1.21896	1.38961	1.58873	1.36056	1.63367	1.10147	1.21053	1.11572	1.44446	1.1842	1.36873	1.15403	NA	NA	NA	NA	NA	NA	NA	NA	NA	NA	NA	NA	1.00861	0.961474	0.905104	0.0690498	0.156214	0.087164
R.n[305.21]SLFVQELLLSTLVR.E	sp#Q9P0J7#KCMF1_HUMAN	1921.16	0.267416	0.290936	0.289666	0.749208	0.209463	0.426777	0.218372	0.228717	0.175031	0.176324	0.175311	0.244961	0.355249	0.328614	0.30682	0.270176	0.331523	0.296519	NA	NA	NA	NA	NA	NA	NA	NA	NA	NA	NA	NA	0.515555	0.559821	0.446149	0.474618	0.406117	0.809216	0.300934	0.412815	0.355321	-0.45605	-0.239676	0.216373
K.n[305.21]EVASNSELVQSSR.S	sp#P08779#K1C16_HUMAN	1708.89	0.267432	0.257007	0.183381	0.253164	0.250089	0.255143	2.71269	3.0989	2.90401	5.02948	7.41002	4.8725	NA	NA	NA	NA	NA	NA	1.41032	1.72777	1.22724	1.34033	2.20598	2.19133	0.0601089	NA	0.0567145	0.0758294	0.0794736	NA	0.42806	0.630209	0.484857	0.528711	0.481229	0.394843	1.21716	2.00799	1.17481	-0.722232	0.0510928	0.773325
R.n[305.21]IGYPHLQEVLQSHGPPTHR.L	sp#Q6ZNJ1#NBEL2_HUMAN	2469.32	0.26752	0.224969	0.24949	0.304359	0.237208	0.199539	NA	NA	NA	NA	NA	NA	NA	NA	NA	NA	NA	NA	NA	NA	NA	NA	NA	NA	NA	NA	NA	NA	NA	NA	NA	NA	NA	NA	NA	NA	0.246244	0.276925	0.218373	-0.169402	0.173294	0.342696
R.n[305.21]YGLIPEEFFQFLYPK[432.30].T	sp#P24539#AT5F1_HUMAN	2498.37	0.267552	0.287247	0.29732	0.266965	0.26422	0.307077	0.816451	0.689171	0.510312	0.589368	0.604005	0.705893	0.225689	0.245948	0.274921	0.332384	0.253534	0.408944	0.233234	0.221838	0.209072	0.284031	0.184438	0.238916	0.264433	0.164158	0.211626	0.243823	0.205232	0.175489	0.262548	0.297133	0.298975	0.267532	0.288209	0.331535	0.314737	0.33004	0.332658	-0.0684943	-0.0798954	-0.0114011
K.n[305.21]DLADELALVDVIEDK[432.30].L	sp#P00338#LDHA_HUMAN	2265.26	0.267631	0.240327	0.231059	0.332553	0.240473	0.326362	0.156253	0.155056	0.239497	0.177623	0.215658	0.168919	0.265453	0.295871	0.26742	0.456439	0.295819	0.347954	0.24144	0.195367	0.195584	0.20709	0.267465	0.204239	0.25542	0.156867	0.164229	0.182951	0.20108	0.164452	0.255604	0.160521	0.269277	0.232321	0.231015	0.264748	0.241699	0.243747	0.225391	-0.0121711	0.100785	0.112956
R.n[305.21]K[432.30]GPEDTAQLAHAVLAK[432.30].L	sp#Q15833#STXB2_HUMAN	2560.51	0.267843	0.178914	0.227881	0.271238	0.198346	0.205313	NA	NA	NA	NA	NA	NA	NA	NA	NA	NA	NA	NA	NA	NA	NA	NA	NA	NA	NA	NA	NA	NA	NA	NA	NA	NA	NA	NA	NA	NA	0.223379	0.24956	0.201829	-0.159894	0.146356	0.30625
K.n[305.21]EIAEAYLGYPVTNAVITVPAYFNDSQR.Q	sp#P08107#HSP71_HUMAN	3304.69	0.267961	0.293383	0.284814	0.213715	0.381362	0.342842	NA	NA	NA	0.120802	0.108115	0.0830349	0.188401	0.202831	0.208055	0.20919	0.30802	0.293836	0.239794	NA	NA	0.123388	0.329172	NA	0.661635	1.05165	0.463637	0.435702	0.642272	0.438824	0.158329	NA	0.083599	0.0986034	0.108705	NA	0.230432	0.281051	0.403355	-0.286491	-0.80771	-0.521219
R.n[305.21]APLDIPIPD.P	sp#Q9UL46#PSME2_HUMAN	1253.72	0.267961	0.400385	0.369669	0.352559	0.277705	0.436373	NA	NA	NA	NA	NA	NA	NA	NA	NA	NA	NA	NA	NA	NA	NA	NA	NA	NA	NA	NA	NA	NA	NA	NA	NA	NA	NA	NA	NA	NA	0.334173	0.361114	0.357039	-0.111859	-0.0954848	0.0163746
R.n[305.21]GEVNAADAFDIGSFDEEDTK[432.30].G	sp#P25098#ARBK1_HUMAN,sp#P35626#ARBK2_HUMAN	2737.32	0.268456	0.254253	0.234157	0.266115	0.210995	0.263029	NA	NA	NA	NA	NA	NA	0.548579	0.56412	0.496866	0.73406	0.530925	0.602206	0.336963	0.366183	0.31626	0.350529	0.419129	0.357694	NA	NA	NA	NA	NA	NA	0.344091	0.262628	0.354341	0.32694	0.332823	0.392988	0.387713	0.392005	0.362073	-0.0158802	0.0987078	0.114588
K.n[305.21]VLC[149.00]LAVAVGHVK[432.30].M	sp#P62906#RL10A_HUMAN	1862.11	0.268477	0.433183	0.342829	0.311124	0.374982	0.348295	0.454733	0.384828	0.385765	0.478372	0.503535	0.397192	0.811824	1.0492	0.862085	0.726021	0.990717	0.881769	1.07908	1.00558	0.977269	1.11751	0.801432	1.15905	NA	NA	NA	NA	NA	NA	1.25831	1.19818	1.30888	1.27869	1.25335	1.13265	0.783625	0.777365	0.796501	0.0115702	-0.0235134	-0.0350836
K.n[305.21]ATIADLILSALER.A	sp#Q6UX73#CP089_HUMAN	1689	0.268934	0.309324	0.369061	0.309577	0.290302	0.26267	0.215206	0.195948	0.185854	0.176979	0.196393	0.196055	0.197467	0.241237	0.182954	0.210106	0.222591	0.229416	NA	NA	NA	NA	NA	NA	NA	NA	NA	NA	NA	NA	0.0831167	0.184669	0.109917	0.0801984	0.134625	0.0845249	0.190533	0.21778	0.208827	-0.192829	-0.132265	0.060564
K.n[305.21]LMNFMYFQR.N	sp#Q7L576#CYFP1_HUMAN	1552.78	0.26898	0.617898	0.531857	0.388783	0.539896	0.446705	1.29257	1.27868	1.0933	1.16121	1.32681	1.09932	1.65501	2.15872	1.88709	1.68233	2.26586	1.35536	0.470226	0.629311	0.659706	0.535947	0.592363	0.6054	0.61931	0.767283	0.839376	0.730665	0.680199	0.619078	1.54425	1.65575	1.36228	1.53801	1.71037	1.3659	1.0314	1.04511	1.08814	-0.0190496	-0.0772633	-0.0582138
R.n[305.21]RPTGDFGFSLR.R	sp#Q92614#MY18A_HUMAN	1555.84	0.269121	0.44342	0.492091	0.476835	0.433224	0.440921	NA	NA	NA	NA	NA	NA	NA	NA	NA	NA	NA	NA	NA	NA	NA	NA	NA	NA	NA	NA	NA	NA	NA	NA	NA	NA	NA	NA	NA	NA	0.356271	0.484463	0.437072	-0.443413	-0.294898	0.148515
K.n[305.21]C[149.00]APFFYGGC[149.00]GGNR.N	sp#P05067#A4_HUMAN	1743.73	0.269313	0.284181	0.271974	0.323818	0.288465	0.27798	NA	NA	NA	NA	NA	NA	NA	NA	NA	NA	NA	NA	NA	NA	NA	NA	NA	NA	NA	NA	NA	NA	NA	NA	NA	NA	NA	NA	NA	NA	0.276747	0.297896	0.283222	-0.106241	-0.0333665	0.0728747
K.n[305.21]LAMLEEDLLALK[432.30].S	sp#Q6NVY1#HIBCH_HUMAN	1966.16	0.269415	0.441927	0.413997	0.37186	0.39743	0.389609	0.461599	0.462919	0.410795	0.597412	0.573366	0.504535	0.78765	0.682489	0.858855	0.866228	0.777719	0.720161	0.54157	0.350198	0.541977	0.619273	0.28081	0.520787	0.327625	0.188045	0.232574	0.254789	0.179765	0.213311	0.378501	0.291747	0.502921	0.453765	0.472666	0.266074	0.504161	0.441254	0.438282	0.192274	0.202025	0.00975155
R.n[305.21]YYGGTEFIDELETLC[149.00]QK[432.30].R	sp#P34896#GLYC_HUMAN	2662.31	0.269745	0.480145	0.411737	0.377231	0.431425	0.475463	0.426231	0.532438	0.299648	0.611898	0.517389	0.555526	NA	NA	NA	NA	NA	NA	NA	NA	NA	NA	NA	NA	NA	NA	NA	NA	NA	NA	NA	NA	NA	NA	NA	NA	0.415359	0.465471	0.466389	-0.164331	-0.167176	-0.00284479
R.n[305.21]FFVMTSLR.N	sp#P53007#TXTP_HUMAN	1303.73	0.270091	0.405151	0.430722	0.349902	0.47992	0.435475	NA	NA	NA	NA	NA	NA	NA	NA	NA	NA	NA	NA	NA	NA	NA	NA	NA	NA	NA	NA	NA	NA	NA	NA	NA	NA	NA	NA	NA	NA	0.337621	0.390312	0.457697	-0.209221	-0.438988	-0.229767
K.n[305.21]WLLLTGISAQQNR.V	sp#Q00610#CLH1_HUMAN	1803.03	0.271036	0.378879	0.374142	0.310495	0.314646	0.306608	0.822872	0.686626	0.735939	0.784291	0.730499	0.719744	0.532924	0.678794	0.578006	0.509411	0.67548	0.374036	0.746969	0.981763	0.894424	0.75877	0.877932	0.859612	0.602078	0.700218	0.711974	0.719016	0.674502	0.655664	2.2388	1.91384	1.84267	2.26202	2.12382	1.82998	0.870536	0.850492	0.877178	0.0336056	-0.0109668	-0.0445724
R.n[305.21]DDTIMATESEVTAFAVLDQDQK[432.30].E	sp#P55263#ADK_HUMAN	3034.53	0.271088	0.327308	0.282077	0.284055	0.282123	0.279648	0.137124	0.16318	0.14593	0.167321	0.188768	0.158544	0.300188	0.280773	0.328287	0.256429	0.28572	0.324768	0.567136	0.486461	0.581527	0.498448	0.452258	0.595189	0.172357	0.113596	0.146248	0.148828	0.0730545	0.130486	0.147257	0.106764	0.168785	0.16147	0.150531	0.119748	0.266806	0.253766	0.253051	0.0722883	0.0763637	0.00407542
K.n[305.21]YC[149.00]YLQNEVFGLFQK[432.30].L	sp#P15924#DESP_HUMAN	2405.24	0.271693	0.339585	0.352557	0.390699	0.349907	0.32956	0.441202	0.459841	0.415873	0.624544	0.58465	0.572638	1.20066	1.10534	1.49849	1.35448	1.59912	1.85514	1.49012	1.24545	1.23898	1.51429	1.33999	1.59731	0.523222	0.224201	0.383791	0.454847	0.173653	0.277729	2.25659	1.34952	2.49612	2.76459	2.54041	1.80258	1.11311	1.09054	0.914635	0.0295504	0.283324	0.253774
R.n[305.21]LDSVESVLPYEYTAFDFC[149.00]QASEGK[432.30].R	sp#Q99805#TM9S2_HUMAN	3351.61	0.271711	0.363424	0.313066	0.290753	0.308959	0.321669	0.294955	0.347189	0.235607	0.301017	0.343039	0.391757	0.264936	0.231724	0.244592	0.23256	0.206373	0.293958	NA	NA	NA	NA	NA	NA	0.281653	0.226816	0.231531	0.267629	0.251792	0.278112	0.113951	0.0510673	0.0701273	0.137589	0.155551	NA	0.235579	0.280489	0.244292	-0.251735	-0.0523976	0.199338
K.n[305.21]FM[147.04]DSVIFTLYNYASNQR.E	sp#P46940#IQGA1_HUMAN	2388.17	0.271819	0.222653	0.231767	0.150336	0.24165	0.169275	NA	NA	NA	NA	NA	NA	NA	NA	NA	NA	NA	NA	NA	NA	NA	NA	NA	NA	NA	NA	NA	NA	NA	NA	NA	NA	NA	NA	NA	NA	0.247236	0.191051	0.205463	0.37193	0.267015	-0.104915
R.n[305.21]NPEILAIAPVLLDALTDPSR.K	sp#Q92616#GCN1L_HUMAN	2421.38	0.271989	0.334429	0.333838	0.315107	0.326256	0.355053	0.101864	0.10232	0.105976	0.103559	0.112456	0.111128	0.158147	0.155525	0.178039	0.156665	0.110432	0.18882	0.395736	0.399445	0.34016	0.389933	0.334573	0.42099	0.267729	0.233206	0.208699	0.228482	0.215711	0.209947	0.27142	0.448964	0.278482	0.270356	0.24545	0.256826	0.238897	0.23794	0.267972	0.00579489	-0.165691	-0.171486
K.n[305.21]FSLFAGGMLR.V	sp#Q9BVK6#TMED9_HUMAN	1401.77	0.272213	0.387228	0.424858	0.450613	0.408211	0.465328	0.469481	0.39361	0.408955	0.360658	0.371206	0.531753	1.34148	1.60708	1.60727	1.80245	1.74398	1.42612	0.905235	0.895976	0.908247	0.916693	0.915882	0.970881	NA	NA	NA	NA	NA	NA	1.56664	1.39657	1.32609	1.41684	1.37993	1.7133	0.940664	0.992853	0.944962	-0.0779	-0.00657586	0.0713241
R.n[305.21]AGTLTVEELGATLTSLLAQAQAQAR.A	sp#P58107#EPIPL_HUMAN,sp#P58107#EPIPL_HUMAN,sp#P58107#EPIPL_HUMAN	2816.55	0.272252	0.196652	0.24763	0.270846	0.265131	0.373096	0.279781	0.271748	0.22946	0.296578	0.32325	0.298993	0.756461	0.470695	0.919838	0.751206	0.598715	0.908771	0.314194	0.20211	0.185717	0.24984	0.241594	0.273197	1.20827	0.648976	0.773942	0.851523	0.492992	0.799051	0.324712	0.375551	0.29525	0.30554	0.298715	0.331193	0.443983	0.423746	0.45756	0.0673059	-0.0434577	-0.110764
R.n[305.21]GQYC[149.00]YELDEK[432.30].A	sp#P04004#VTNC_HUMAN	1900.92	0.27234	0.541486	0.480021	0.282337	0.390533	0.48375	NA	NA	NA	NA	NA	NA	NA	NA	NA	NA	NA	NA	NA	NA	NA	NA	NA	NA	NA	NA	NA	NA	NA	NA	NA	NA	NA	NA	NA	NA	0.406913	0.381179	0.437141	0.0942515	-0.103379	-0.197631
K.n[305.21]VYFLPITPHYVTQVIR.N	sp#P27708#PYR1_HUMAN	2249.29	0.272482	0.318438	0.375336	0.3938	0.27116	0.29781	NA	NA	NA	NA	NA	NA	NA	NA	NA	NA	NA	NA	NA	NA	NA	NA	NA	NA	NA	NA	NA	NA	NA	NA	NA	NA	NA	NA	NA	NA	0.29546	0.384568	0.284485	-0.380278	0.0546102	0.434888
R.n[305.21]EK[432.30]VETELQGVC[149.00]DTVLGLLDSHLIK[432.30].E	sp#P31947#1433S_HUMAN	3596.99	0.272613	0.314828	0.295747	0.271707	0.371635	0.349647	0.394957	0.400033	0.253475	0.616231	0.586344	0.428902	0.722034	0.493871	0.850444	0.654697	0.549052	0.967039	0.82872	0.568387	0.577174	0.94632	0.468324	0.733482	0.573874	0.271952	0.389392	0.451654	0.208652	0.351562	0.360387	0.312571	0.472254	0.45553	0.445057	0.380749	0.521218	0.473885	0.470672	0.13735	0.147164	0.00981356
K.n[305.21]IHSDC[149.00]AANQQVTYR.L	sp#Q02413#DSG1_HUMAN	1954.93	0.272831	0.297058	0.294963	0.251221	0.309292	0.21331	NA	NA	NA	NA	NA	NA	0.527592	0.632183	0.7419	0.705932	0.902314	0.441122	1.24833	1.10282	1.11304	1.11446	1.23301	1.23825	1.14458	1.32431	1.19966	1.1667	1.3733	1.29455	0.300904	0.342465	0.272855	0.231925	0.243162	0.247512	0.711637	0.75194	0.714579	-0.0794764	-0.00595231	0.0735241
K.n[305.21]STAGDTHLGGEDFDNR.M	sp#P54652#HSP72_HUMAN,sp#P11142#HSP7C_HUMAN	1994.92	0.273228	0.290692	0.270492	0.425693	0.27732	0.280349	0.611379	0.643999	0.696615	0.683822	0.779647	0.655144	0.947596	0.980825	0.855805	1.02727	0.799942	0.947613	1.10299	1.22155	1.33297	1.47153	1.08738	1.16257	0.730388	0.607614	0.635729	0.708722	0.543534	0.615249	1.40149	1.25652	1.12474	1.30141	1.32203	1.0531	0.866877	0.8052	0.838502	0.10648	0.0480139	-0.0584663
R.n[305.21]LPQLVDMAAQVAEGMAYMER.M	sp#P09769#FGR_HUMAN	2526.26	0.273326	0.229803	0.280586	0.254274	0.292338	0.288711	NA	NA	NA	NA	NA	NA	NA	NA	NA	NA	NA	NA	NA	NA	NA	NA	NA	NA	NA	NA	NA	NA	NA	NA	NA	NA	NA	NA	NA	NA	0.251565	0.26743	0.290524	-0.0882311	-0.207731	-0.1195
K.n[305.21]VDSLNDEINFLK[432.30]VLYDAELSQMQTHVSDTSVVLSM[147.04]DNNR.N	sp#P19013#K2C4_HUMAN	5063.53	0.273345	0.363824	0.326716	0.24387	0.371741	0.258808	NA	NA	NA	NA	NA	NA	NA	NA	NA	NA	NA	NA	0.131967	0.134665	0.209054	0.242049	0.105992	0.158427	NA	NA	NA	NA	NA	NA	NA	NA	NA	NA	NA	NA	0.272068	0.208752	0.224295	0.382181	0.27857	-0.10361
K.n[305.21]IEEFLEAVLC[149.00]PPR.Y	sp#O00299#CLIC1_HUMAN	1864.97	0.273626	0.257409	0.253469	0.254912	0.282147	0.317992	0.120792	0.135181	0.107575	0.101319	0.0931236	0.119256	0.144957	0.208101	0.145357	0.137902	0.210895	0.178815	0.0990526	0.151835	0.126011	0.111666	0.136482	0.123641	0.333376	0.225385	0.342111	0.29981	0.279241	0.2483	0.183509	0.250843	0.20117	0.188188	0.176102	0.230743	0.191012	0.192081	0.204431	-0.00805555	-0.0979508	-0.0898953
K.n[305.21]SFDFFDEYFVLLK[432.30]PR.N	sp#Q5K651#SAMD9_HUMAN	2530.37	0.273706	0.404078	0.384227	0.290411	0.346786	0.398996	NA	NA	NA	NA	NA	NA	0.998711	0.72296	0.840592	0.67148	0.797823	1.0516	0.529987	0.464971	0.489956	0.504466	0.483225	0.725101	NA	NA	NA	NA	NA	NA	NA	NA	NA	NA	NA	NA	0.530713	0.622065	0.577069	-0.229133	-0.120811	0.108322
R.n[305.21]LSLQLALTELETLAEK[432.30].L	sp#Q9HCE6#ARGAL_HUMAN	2379.41	0.273862	0.414909	0.38374	0.339262	0.330696	0.364855	0.266958	0.227668	0.189181	0.300058	0.303206	0.26929	0.33703	0.249512	0.34817	0.339618	0.30386	0.369043	0.0322987	0.0246431	0.0385719	0.0432434	0.0496049	0.031508	NA	NA	NA	NA	NA	NA	NA	NA	NA	NA	NA	NA	0.243452	0.256189	0.229208	-0.0735746	0.0869808	0.160555
K.n[305.21]DTDAAVGDNIGYITFVLFPR.H	sp#O15144#ARPC2_HUMAN	2487.3	0.273874	0.453425	0.406119	0.402211	0.42573	0.388597	0.360756	0.363541	0.362762	0.625439	0.694932	0.414458	0.506273	0.807437	0.478427	0.486436	0.502907	0.59363	0.241689	0.293644	0.263867	0.302662	0.267606	0.252153	0.550856	0.715688	0.436673	0.513576	0.461417	0.589458	0.0989976	NA	0.0548258	0.051697	0.0763744	NA	0.358639	0.423751	0.43211	-0.240687	-0.268867	-0.02818
K.n[305.21]VLGILAMIDEGETDWK[432.30].V	sp#Q15181#IPYR_HUMAN	2397.31	0.274544	0.499824	0.418658	0.315348	0.398202	0.355357	0.400297	0.346573	0.227197	0.335872	0.346336	0.320023	1.2446	1.14553	1.56704	0.850472	1.23367	1.67519	0.195155	0.20547	0.260466	0.272608	0.17752	0.158818	0.305613	0.230342	0.255511	0.275948	0.205641	0.238228	0.394422	0.311054	0.34002	0.387603	0.360847	0.289122	0.462259	0.478283	0.461052	-0.0491633	0.00377208	0.0529354
K.n[305.21]YLMASDPNLQVLGAAYIQHK[432.30].C	sp#Q9Y446#PKP3_HUMAN	2839.55	0.274684	0.627223	0.666429	0.549022	0.706805	0.724516	1.50094	1.39381	1.16402	1.58626	1.43203	1.33556	1.7799	1.74121	1.96766	1.7048	1.9106	1.84105	1.32923	1.29324	1.5546	1.44444	1.35264	1.41122	1.63122	1.57817	1.72135	1.53383	1.41908	1.5318	0.507759	0.340076	0.613749	0.495033	0.52445	0.55802	1.22397	1.21099	1.21057	0.0153805	0.0158796	0.000499125
K.n[305.21]ADLEM[147.04]QIESLTEELAYLK[432.30].K	sp#P13645#K1C10_HUMAN	2719.45	0.274703	0.496417	0.363901	0.300168	0.310005	0.284303	0.310131	0.759239	0.635092	0.713045	0.492346	0.31131	0.568083	0.426859	0.468193	0.471996	0.579242	0.529428	0.547054	0.378373	0.38239	0.39579	0.697218	0.636123	0.362662	0.249132	0.286257	0.358069	0.296382	0.335023	0.332347	0.231191	0.240523	0.380619	0.304527	0.215912	0.425258	0.421798	0.396615	0.0117844	0.100599	0.0888142
R.n[305.21]VGVQDFVLLENFTSEAAFIENLR.R	sp#O00159#MYO1C_HUMAN	2914.54	0.274711	0.316956	0.318911	0.276465	0.302056	0.349429	0.416783	0.353962	0.269875	0.344498	0.315322	0.387867	0.295794	0.312714	0.30404	0.263728	0.29125	0.394779	0.472195	0.514824	0.454775	0.559182	0.404433	0.508682	NA	NA	NA	NA	NA	NA	NA	NA	NA	NA	NA	NA	0.348471	0.362214	0.37722	-0.0558031	-0.114367	-0.0585638
R.n[305.21]GTLQGLVSWGTFPC[149.00]GQPNDPGVYTQVC[149.00]K[432.30].F	sp#P49862#KLK7_HUMAN	3651.78	0.275724	0.260122	NA	NA	NA	NA	NA	NA	NA	NA	NA	NA	0.451821	0.466491	0.692176	0.492907	0.564153	0.549145	NA	NA	NA	NA	NA	NA	NA	NA	NA	NA	NA	NA	NA	NA	NA	NA	NA	NA	0.430232	0.556649	0.459156	-0.371651	-0.0938677	0.277784
M.n[305.21]PGPWLLLALALTLNLTGVPGGR.A	sp#P20396#TRH_HUMAN	2532.51	0.275743	0.228485	0.228031	0.263977	0.301788	0.242415	NA	NA	NA	NA	NA	NA	NA	NA	NA	NA	NA	NA	NA	NA	NA	NA	NA	NA	NA	NA	NA	NA	NA	NA	NA	NA	NA	NA	NA	NA	0.252114	0.246004	0.272101	0.0353971	-0.110068	-0.145465
R.n[305.21]RTPITVVK[432.30].Q	sp#P06396#GELS_HUMAN	1520.99	0.275786	0.272344	0.274007	0.210204	0.355722	0.294708	0.764136	0.715692	0.884621	0.829886	0.586434	0.729642	NA	NA	NA	NA	NA	NA	3.90798	4.43511	4.7926	4.09084	3.10897	4.65094	NA	NA	NA	NA	NA	NA	2.06714	3.3316	2.31183	2.06007	2.10659	2.45704	1.93975	1.76548	1.98401	0.135808	-0.0325517	-0.16836
R.n[305.21]EFSITDLVPYSITLR.W	sp#O95757#HS74L_HUMAN	2057.14	0.275871	0.39986	0.435907	0.321286	0.353545	0.465275	NA	NA	NA	NA	NA	NA	NA	NA	NA	NA	NA	NA	NA	NA	NA	NA	NA	NA	NA	NA	NA	NA	NA	NA	1.12842	1.12606	1.24829	1.25272	1.31471	1.21079	0.794185	0.820673	0.768327	-0.0473334	0.0477549	0.0950883
R.n[305.21]EELLAEFGSGTLDLPALTR.R	sp#P58107#EPIPL_HUMAN,sp#P58107#EPIPL_HUMAN,sp#P58107#EPIPL_HUMAN,sp#P58107#EPIPL_HUMAN,sp#P58107#EPIPL_HUMAN	2335.26	0.276253	0.224331	0.261792	0.233367	0.179206	0.235371	0.474468	0.4016	0.378763	0.493452	0.617039	0.547288	0.626995	0.433635	0.476267	0.575734	0.430923	0.539308	0.406802	0.279408	0.319079	0.333757	0.32008	0.23271	0.417032	0.364743	0.432249	0.345568	0.400245	0.339911	0.589007	0.496615	0.595274	0.486725	0.518974	0.707649	0.411454	0.429107	0.40874	-0.0606053	0.00954829	0.0701536
R.n[305.21]YFEITSEAPFLHYLSMFSSK[432.30].E	sp#P31146#COR1A_HUMAN	3004.55	0.276327	0.281635	0.235764	0.308472	0.294679	0.316448	NA	NA	NA	NA	NA	NA	0.190208	0.229238	0.10847	0.316248	0.194353	0.172661	NA	NA	NA	NA	NA	NA	NA	NA	NA	NA	NA	NA	NA	NA	NA	NA	NA	NA	0.24567	0.227813	0.257643	0.108875	-0.0686532	-0.177528
K.n[305.21]GPEDSGAGGTGC[149.00]GGADDPAK[432.30].K	sp#P78337#PITX1_HUMAN	2372.08	0.276382	0.155793	0.17352	0.224074	0.311808	0.25037	NA	NA	NA	NA	NA	NA	NA	NA	NA	NA	NA	NA	NA	NA	NA	NA	NA	NA	NA	NA	NA	NA	NA	NA	NA	NA	NA	NA	NA	NA	0.216087	0.198797	0.281089	0.12032	-0.379412	-0.499732
R.n[305.21]ELVLDNC[149.00]K[432.30].S	sp#Q92688#AN32B_HUMAN	1586.86	0.276534	0.189613	0.237812	0.274132	0.211524	0.167498	NA	NA	NA	NA	NA	NA	NA	NA	NA	NA	NA	NA	NA	NA	NA	NA	NA	NA	NA	NA	NA	NA	NA	NA	NA	NA	NA	NA	NA	NA	0.233073	0.255972	0.189511	-0.135201	0.298505	0.433707
K.n[305.21]AYEEDYGSSLEEDIQADTSGYLER.L	sp#P13928#ANXA8_HUMAN,sp#Q5T2P8#AXA81_HUMAN,sp#Q5VT79#AXA82_HUMAN	3043.37	0.276771	0.114099	0.110805	0.095333	0.41265	0.0941069	NA	NA	NA	NA	NA	NA	0.102221	0.0978374	0.0902837	0.101046	0.101497	0.104264	0.114666	0.10933	0.137887	0.115199	0.109749	0.156001	0.135379	0.186595	0.172102	0.148191	0.13474	0.257524	0.16504	0.186781	0.206775	0.165753	0.183955	0.142404	0.152811	0.139627	0.160461	0.130165	-0.0704726	-0.200638
K.n[305.21]C[149.00]LAALASLR.H	sp#Q12906#ILF3_HUMAN	1266.71	0.276993	0.354379	0.3722	0.318825	0.317638	0.321478	NA	NA	NA	NA	NA	NA	0.392138	0.484277	0.397408	0.40247	0.561369	0.228461	0.376696	0.620749	0.613401	0.387785	0.756907	0.537895	NA	NA	NA	NA	NA	NA	NA	NA	NA	NA	NA	NA	0.405406	0.46261	0.418829	-0.190428	-0.0469944	0.143434
R.n[305.21]YDQATDTILTVTENIFSSMGDAGEMVR.Q	sp#Q9Y490#TLN1_HUMAN	3267.56	0.277239	0.240942	0.218035	0.299316	0.282227	0.295781	0.152282	0.13701	0.113694	0.115152	0.119041	0.127297	0.111467	0.112383	0.1125	0.101529	0.121107	0.115522	NA	NA	NA	NA	NA	NA	0.192415	0.153895	0.165745	0.200524	0.131582	0.186962	0.0962306	0.0665168	0.0638065	0.0571637	0.084655	0.0789172	0.144829	0.148243	0.160021	-0.033613	-0.143903	-0.11029
R.n[305.21]IAIC[149.00]GAISTYNR.T	sp#Q14914#PTGR1_HUMAN	1630.85	0.277252	0.289498	0.262872	0.294578	0.304923	0.248475	NA	NA	NA	NA	NA	NA	0.62506	1.05823	0.707436	0.613069	0.790888	0.607623	0.668106	0.800985	0.742103	0.760207	0.746768	0.691743	NA	NA	NA	NA	NA	NA	NA	NA	NA	NA	NA	NA	0.564928	0.565745	0.61763	-0.0020871	-0.128678	-0.126591
R.n[305.21]LQALVNSLC[149.00]AGQSP.-	sp#Q6XQN6#PNCB_HUMAN	1749.91	0.277441	0.275074	0.226566	0.599636	0.269941	0.230032	0.454352	0.838346	0.431394	0.435834	0.41647	0.441553	0.605341	0.56332	0.632632	0.642181	0.589443	0.535664	NA	NA	NA	NA	NA	NA	NA	NA	NA	NA	NA	NA	0.404173	1.28683	0.366669	0.432367	0.409262	0.446383	0.436699	0.458122	0.581542	-0.0690938	-0.413245	-0.344151
R.n[305.21]GVPQIEVTFDIDANGILNVSAVDK[432.30].S	sp#P11142#HSP7C_HUMAN	3121.71	0.277473	0.138998	0.221438	0.206636	0.206471	0.202005	NA	NA	NA	NA	NA	NA	NA	NA	NA	NA	NA	NA	NA	NA	NA	NA	NA	NA	NA	NA	NA	NA	NA	NA	NA	NA	NA	NA	NA	NA	0.208235	0.214037	0.204238	-0.0396446	0.0279645	0.0676091
R.n[305.21]EALPM[147.04]DTEVYESPYADPEEIRPK[432.30].E	sp#P43405#KSYK_HUMAN	3302.65	0.277606	0.429333	0.337848	0.362444	0.274461	0.303855	NA	NA	NA	NA	NA	NA	NA	NA	NA	NA	NA	NA	NA	NA	NA	NA	NA	NA	NA	NA	NA	NA	NA	NA	NA	NA	NA	NA	NA	NA	0.35347	0.350146	0.289158	0.0136296	0.289729	0.2761
K.n[305.21]LC[149.00]SAHGVLVPGGFGVR.G	sp#P17812#PYRG1_HUMAN	1918.02	0.277673	0.341889	0.322447	0.37063	0.318659	0.334067	NA	NA	NA	NA	NA	NA	NA	NA	NA	NA	NA	NA	NA	NA	NA	NA	NA	NA	NA	NA	NA	NA	NA	NA	NA	NA	NA	NA	NA	NA	0.309781	0.346538	0.326363	-0.161764	-0.0752282	0.0865358
R.n[305.21]YFDENAAEDFEK[432.30].H	sp#Q9Y4E8#UBP15_HUMAN	2085.02	0.277838	0.400377	0.384379	0.292181	0.346856	0.349105	0.736571	0.914201	0.857855	1.04387	1.10104	0.904275	0.270789	0.238751	0.242493	0.355502	0.234193	0.281935	0.304418	0.375579	0.30686	0.359094	0.423921	0.373265	1.73896	1.41381	1.78088	1.38045	1.31816	1.49742	1.14644	0.840234	1.07002	1.09792	1.18452	1.22612	0.76443	0.768452	0.722976	-0.00757066	0.0804354	0.088006
R.n[305.21]K[432.30]LEWPLTEVAEGVFETEAPGGYK[432.30].F	sp#Q9HC38#GLOD4_HUMAN	3461.88	0.278026	0.308399	0.279909	0.336199	0.305593	0.228742	NA	NA	NA	NA	NA	NA	NA	NA	NA	NA	NA	NA	NA	NA	NA	NA	NA	NA	0.215027	0.192767	0.192191	0.184697	0.190581	0.193088	NA	NA	NA	NA	NA	NA	0.240828	0.249944	0.235532	-0.0536013	0.0320801	0.0856814
K.n[305.21]TMQTLLSLVR.Q	sp#P00492#HPRT_HUMAN	1464.86	0.278364	0.390389	0.404685	0.361674	0.270758	0.315453	1.00751	0.908196	1.0263	0.760738	0.773626	0.777871	0.782416	1.06091	0.861582	0.930597	1.14843	0.556421	1.61885	2.00308	2.14345	1.53411	3.23974	1.8576	NA	NA	NA	NA	NA	NA	2.17183	2.37207	1.58408	1.63517	1.74739	2.10652	1.11448	1.2974	1.25111	-0.219251	-0.166838	0.0524128
K.n[305.21]TAFDEAIAELDTLNEESYK[432.30].D	sp#P31946#1433B_HUMAN	2766.41	0.278399	0.290573	0.271809	0.285918	0.267817	0.286304	0.380259	0.419258	0.410591	0.448173	0.443073	0.405802	0.375269	0.379534	0.41809	0.591397	0.413307	0.432647	0.435692	0.370337	0.422394	0.546165	0.33967	0.33413	NA	NA	NA	NA	NA	NA	0.308223	0.22689	0.365091	0.364641	0.349958	0.309963	0.413551	0.358628	0.344958	0.20558	0.261644	0.0560646
R.n[305.21]EM[147.04]EENFAVEAANYQDTIGR.L	sp#P08670#VIME_HUMAN	2506.16	0.278764	0.347026	0.220776	0.458279	0.340648	0.305025	0.894363	0.7644	1.11614	0.847104	0.856177	1.10128	NA	NA	NA	NA	NA	NA	0.525122	0.838862	0.565654	0.516817	0.589638	0.702804	0.515096	0.71618	0.60438	0.634318	0.697332	0.583235	0.527522	0.463376	0.290283	0.512935	0.399014	NA	0.571342	0.623171	0.589059	-0.125273	-0.0440584	0.0812142
R.n[305.21]C[149.00]EMEQQSQEYQILLDVK[432.30]TRLEQEIATYR.R	sp#P08779#K1C16_HUMAN	4098.07	0.278797	0.352672	0.241897	0.355079	0.278591	0.297775	NA	NA	NA	NA	NA	NA	NA	NA	NA	NA	NA	NA	NA	NA	NA	NA	NA	NA	NA	NA	NA	NA	NA	NA	NA	NA	NA	NA	NA	NA	0.315734	0.298488	0.288183	0.0810383	0.131726	0.0506879
R.n[305.21]Y[467.27]FYFGK[432.30].L	sp#Q96DA0#ZG16B_HUMAN	1736.01	0.278915	0.20339	0.271317	0.197277	0.380474	0.266501	NA	NA	NA	NA	NA	NA	NA	NA	NA	NA	NA	NA	NA	NA	NA	NA	NA	NA	NA	NA	NA	NA	NA	NA	NA	NA	NA	NA	NA	NA	0.241152	0.234297	0.323488	0.0416073	-0.423765	-0.465372
R.n[305.21]AEEDVEPEC[149.00]IM[147.04]EK[432.30].V	sp#Q9UJU6#DBNL_HUMAN	2191.03	0.279207	0.396156	0.323823	0.361113	0.292557	0.338805	NA	NA	NA	NA	NA	NA	NA	NA	NA	NA	NA	NA	NA	NA	NA	NA	NA	NA	NA	NA	NA	NA	NA	NA	NA	NA	NA	NA	NA	NA	0.337682	0.342468	0.315681	-0.0203051	0.0971966	0.117502
R.n[305.21]SGGGFSSGSAGIINY[467.27]QR.R	sp#P04264#K2C1_HUMAN	2265.2	0.279336	0.326638	0.397707	0.283817	0.429865	0.291663	1.34859	1.69564	1.59702	1.43753	1.35921	1.29893	2.01929	2.08228	2.14224	1.75499	2.5061	1.27993	1.44774	1.35523	1.51914	1.38708	1.85554	1.83295	1.44984	1.56618	1.69506	1.5709	1.44273	1.71452	2.92194	3.65873	3.34081	3.03325	2.73069	3.36891	1.67367	1.67259	1.68891	0.000932354	-0.0130841	-0.0140165
R.n[305.21]LFAVVHFASR.Q	sp#Q7Z2W9#RM21_HUMAN	1449.84	0.279378	0.368422	0.333401	0.2787	0.285303	0.310922	NA	NA	NA	NA	NA	NA	0.489572	0.57791	0.41037	0.479758	0.549865	0.378519	0.335584	0.44686	0.511643	0.318835	0.436588	0.419634	NA	NA	NA	NA	NA	NA	NA	NA	NA	NA	NA	NA	0.394734	0.399451	0.407692	-0.0171365	-0.0465965	-0.0294601
R.n[305.21]DLEAEHVEVEDTTLNR.C	sp#Q9H3K6#BOLA2_HUMAN	2173.08	0.279687	0.35222	0.307512	0.350693	0.313011	0.323361	NA	NA	NA	NA	NA	NA	NA	NA	NA	NA	NA	NA	NA	NA	NA	NA	NA	NA	0.193009	0.200622	0.18281	0.18092	0.124699	0.166771	0.776043	0.579296	0.616137	0.637323	0.682606	0.66071	0.374849	0.382165	0.397557	-0.0278847	-0.0848506	-0.0569659
K.n[305.21]QDSLSSQNQLGVLPLSWDIPELVNM[147.04]GQWK[432.30].L	sp#P01024#CO3_HUMAN	3906.04	0.28026	0.265666	0.27221	0.285007	0.226869	0.299319	NA	NA	NA	NA	NA	NA	NA	NA	NA	NA	NA	NA	NA	NA	NA	NA	NA	NA	NA	NA	NA	NA	NA	NA	NA	NA	NA	NA	NA	NA	0.272963	0.278609	0.263094	-0.0295362	0.0531275	0.0826637
K.n[305.21]HGFFVNPSDSVAVIAANIFSIPYFQQTGVR.G	sp#P36871#PGM1_HUMAN	3584.87	0.280297	0.22614	0.312804	0.225001	0.24422	0.318045	0.372606	0.366141	0.3357	0.353905	0.295585	0.30954	NA	NA	NA	NA	NA	NA	0.429576	0.359528	0.434061	0.422499	0.449236	0.421376	NA	NA	NA	NA	NA	NA	NA	NA	NA	NA	NA	NA	0.3421	0.33559	0.348353	0.0277194	-0.026129	-0.0538483
R.n[305.21]LYNTLDDLLLYINAR.E	sp#Q6UX06#OLFM4_HUMAN	2113.17	0.280335	0.266139	0.326666	0.272633	0.257089	0.30301	0.510625	0.392457	0.649079	0.39322	0.487579	0.490336	0.487605	0.545781	0.475235	0.835897	0.801842	0.480942	0.208434	0.248916	0.297738	0.349681	0.333734	0.234606	NA	NA	NA	NA	NA	NA	NA	NA	NA	NA	NA	NA	0.443415	0.428542	0.36924	0.0492213	0.264102	0.214881
K.n[305.21]EHQAHVENLEADIK[432.30].R	sp#Q13439#GOGA4_HUMAN	2240.2	0.281034	0.426257	0.362964	0.333353	0.3513	0.401953	NA	NA	NA	NA	NA	NA	NA	NA	NA	NA	NA	NA	NA	NA	NA	NA	NA	NA	NA	NA	NA	NA	NA	NA	NA	NA	NA	NA	NA	NA	0.353646	0.348159	0.376627	0.0225604	-0.0908299	-0.11339
K.n[305.21]HLEEPLSLQELDTSSGVLLPFFDPDTNIVYLC[149.00]GK[432.30].G	sp#P31146#COR1A_HUMAN	4443.28	0.281076	0.223163	0.220741	0.280723	0.200387	0.24212	0.163634	0.125286	0.205416	0.163366	0.165766	0.187856	NA	NA	NA	NA	NA	NA	NA	NA	NA	NA	NA	NA	NA	NA	NA	NA	NA	NA	NA	NA	NA	NA	NA	NA	0.218255	0.213771	0.182857	0.0299481	0.255302	0.225354
R.n[305.21]ERPGLGSNPC[149.00]IPFFYR.A	sp#Q08379#GOGA2_HUMAN	2202.1	0.281245	0.335881	0.399259	0.334946	0.33562	0.395541	NA	NA	NA	NA	NA	NA	NA	NA	NA	NA	NA	NA	NA	NA	NA	NA	NA	NA	NA	NA	NA	NA	NA	NA	NA	NA	NA	NA	NA	NA	0.308563	0.367103	0.365581	-0.25062	-0.244626	0.00599417
K.n[305.21]ADSSPVK[432.30].A	sp#P0CG05#LAC2_HUMAN	1310.77	0.281407	0.271976	0.301056	0.278713	0.35797	0.218941	8.01404	7.27096	6.30623	6.95355	4.0574	6.5519	NA	NA	NA	NA	NA	NA	NA	NA	NA	NA	NA	NA	NA	NA	NA	NA	NA	NA	0.0303849	NA	0.0304205	0.033536	NA	NA	2.31285	2.79727	3.17846	-0.274343	-0.458654	-0.18431
R.n[305.21]FHSTEDPETVDK[432.30].L	sp#Q9UL52#TM11E_HUMAN	2012.03	0.281515	0.320357	0.292419	0.409461	0.299032	0.276976	0.727516	0.850038	0.803794	0.812015	0.982715	0.742494	NA	NA	NA	NA	NA	NA	2.11741	3.50695	2.7169	2.56707	2.51196	2.11557	1.34471	1.35666	1.44851	1.26436	0.783899	1.04079	1.3759	1.4832	1.30519	1.24854	1.28636	1.10093	1.27682	1.12666	1.33384	0.180508	-0.0630256	-0.243534
R.n[305.21]DAILDALENLTAEELK[432.30].K	sp#Q9ULZ3#ASC_HUMAN	2365.32	0.281559	0.281016	0.282581	0.352815	0.238148	0.348074	0.190075	0.168879	0.371783	0.244248	0.277489	0.204893	0.498845	0.432125	0.427287	0.711378	0.50981	0.575403	0.404317	0.351032	0.325996	0.387381	0.542241	0.368416	0.420062	0.362303	0.342246	0.376701	0.659191	0.407182	0.157358	0.146942	0.138452	0.127905	0.122728	0.141404	0.334663	0.370346	0.309847	-0.146166	0.111153	0.257319
K.n[305.21]DLADELALVDVIEDK[432.30]LK[432.30].G	sp#P00338#LDHA_HUMAN	2810.64	0.281736	0.493257	0.356695	0.311395	0.335902	0.318612	0.0594532	0.0908909	0.0813207	0.164605	0.0820504	0.0781684	0.635884	0.461326	0.604672	0.682099	0.340632	0.459345	NA	NA	NA	NA	NA	NA	NA	NA	NA	NA	NA	NA	NA	NA	NA	NA	NA	NA	0.384615	0.271381	0.317011	0.503095	0.27888	-0.224215
K.n[305.21]ETC[149.00]FAEEGK[432.30].K	sp#P02768#ALBU_HUMAN	1666.82	0.28176	0.285368	0.191863	0.263565	0.211821	0.172791	2.2302	1.99026	3.415	1.9168	2.01979	3.34967	1.71588	2.54165	1.50981	2.226	3.09944	2.04875	1.66859	1.64348	1.17589	1.60358	2.77454	1.43303	2.87362	3.13906	2.80811	2.89025	19.2276	3.02335	2.34739	2.12596	1.75161	1.56338	1.63372	3.57675	1.78563	3.55351	1.88839	-0.992812	-0.0807254	0.912087
K.n[305.21]MFLNLLSPR.T	sp#O00178#GTPB1_HUMAN	1393.81	0.28201	0.201345	0.233984	0.247605	0.176674	0.160244	NA	NA	NA	NA	NA	NA	NA	NA	NA	NA	NA	NA	NA	NA	NA	NA	NA	NA	NA	NA	NA	NA	NA	NA	NA	NA	NA	NA	NA	NA	0.241677	0.240795	0.168459	0.00527931	0.520682	0.515403
R.n[305.21]ADEVAAAPEQIAADIPEVVVSLAWDESLAPK[432.30].H	sp#P59665#DEF1_HUMAN,sp#P59666#DEF3_HUMAN	3812.03	0.28268	0.271074	0.284651	0.297863	0.222693	0.260383	0.181363	0.172536	0.188083	0.139122	0.141814	0.181479	0.0355057	0.0483963	0.0238294	0.0513381	0.0579102	0.0357874	0.196365	0.182212	0.163771	0.147659	0.197044	0.186076	0.0766381	0.126256	0.0999964	0.12797	0.181238	0.138381	0.0828041	0.121502	0.104071	0.0576364	0.078741	0.0875466	0.138102	0.155711	0.142221	-0.17313	-0.0423973	0.130733
K.n[305.21]TGAEGAVLDEAK[432.30].N	sp#P33176#KINH_HUMAN,sp#Q12840#KIF5A_HUMAN,sp#O60282#KIF5C_HUMAN	1767.98	0.282727	0.498485	0.427889	0.278912	0.464206	0.542708	0.815141	0.825224	1.07059	0.862485	0.995754	0.841185	0.569526	0.524621	0.515918	0.525574	0.409741	0.538101	0.577688	1.02731	0.8546	0.951634	1.40876	0.933266	1.29702	1.20501	1.12595	1.15737	2.07759	1.05878	2.13762	1.01444	1.87441	1.78916	2.06319	1.77544	0.959075	1.06738	0.916708	-0.154364	0.0651806	0.219544
R.n[305.21]ALLLPDYYLVTVMLSGIK[432.30].C	sp#Q7KZF4#SND1_HUMAN	2616.54	0.282812	0.271628	0.302462	0.260976	0.311251	0.317523	0.477304	0.417324	0.320559	0.483746	0.514321	0.432134	0.521431	0.348147	0.619706	0.519375	0.454288	0.61876	0.217227	0.162481	0.175431	0.227371	0.173408	0.166781	0.174452	0.161806	0.149055	0.178741	0.149589	0.155176	0.257645	0.247602	0.282156	0.294545	0.270403	0.233369	0.317094	0.310972	0.301183	0.0281244	0.0742705	0.0461462
R.n[305.21]LELMDIIAENVLSEDR.R	sp#Q96AX1#VP33A_HUMAN	2163.14	0.283134	0.232133	0.260128	0.234281	0.239222	0.197398	NA	NA	NA	NA	NA	NA	0.233004	0.262531	0.209425	0.271231	0.248062	0.241822	NA	NA	NA	NA	NA	NA	NA	NA	NA	NA	NA	NA	0.173535	0.180588	0.129395	0.137256	0.125286	0.155736	0.210429	0.210886	0.214379	-0.00313013	-0.0268341	-0.023704
R.n[305.21]DLNPEDFWEIIGELGDGAFGK[432.30].V	sp#Q9H2G2#SLK_HUMAN	2929.5	0.283225	0.282762	0.282658	0.27751	0.306699	0.287651	0.221911	0.237739	0.165867	0.231388	0.241402	0.256789	0.264053	0.247599	0.283169	0.252771	0.258103	0.380847	0.40281	0.39162	0.410995	0.496179	0.304675	0.451527	0.28915	0.200001	0.266269	0.263554	0.197659	0.215091	0.0929316	0.0884231	0.101468	0.117876	0.109951	0.0982135	0.26296	0.256202	0.252549	0.0375613	0.0582808	0.0207195
K.n[305.21]DEVLEVLEDGR.Q	sp#Q9H6S3#ES8L2_HUMAN	1576.83	0.283279	0.470019	0.398926	0.364615	0.400638	0.363546	0.231953	0.183849	0.199701	0.229869	0.314857	0.244311	0.257209	0.303244	0.271872	0.253609	0.360056	0.334351	0.778044	0.955896	0.666977	0.928536	0.660376	0.821811	0.35374	0.176781	0.311109	0.296098	0.150536	0.22513	0.115178	0.0948184	0.141032	0.122397	0.136197	NA	0.347875	0.364651	0.351241	-0.0679495	-0.013894	0.0540554
R.n[305.21]QQDAQEFFLHLINMVER.N	sp#P45974#UBP5_HUMAN	2421.24	0.28338	0.423729	0.430719	0.439257	0.460432	0.391118	0.262419	0.210881	0.251737	0.354726	0.33341	0.38887	0.409378	0.35915	0.391549	0.411406	0.406808	0.468197	0.193091	0.220836	0.213555	0.221445	0.14416	0.102107	0.290556	NA	0.2299	0.323911	NA	0.23016	NA	NA	NA	NA	NA	NA	0.310534	0.327076	0.310873	-0.0748773	-0.00157649	0.0733008
K.n[305.21]SSASAPDVDDPEAFPALA.-	sp#Q8NC51#PAIRB_HUMAN	2063	0.283462	0.198926	0.141482	0.165969	0.186062	0.172501	0.351987	0.466638	0.343222	0.352103	0.450868	0.459021	0.264009	0.281762	0.345023	0.306984	0.285593	0.323463	0.139546	0.177319	0.127824	0.158791	0.183305	0.122117	0.312787	0.342148	0.385319	0.419672	0.340476	0.515332	0.463277	0.296629	0.387302	0.390778	0.35981	0.300975	0.308284	0.304034	0.287889	0.0200247	0.0987479	0.0787232
R.n[305.21]VFLQNLLSVSQAR.L	sp#P16930#FAAA_HUMAN	1778.04	0.283918	0.296153	0.27235	0.300462	0.271292	0.264581	0.227132	0.345424	0.369119	0.293195	0.230445	0.320893	0.427772	0.418908	0.377878	0.412959	0.455682	0.290695	0.156969	0.117586	0.169032	0.147948	0.166362	0.155404	NA	NA	NA	NA	NA	NA	NA	NA	NA	NA	NA	NA	0.293775	0.274037	0.278708	0.100344	0.0759576	-0.0243862
R.n[305.21]VLLLSHLAR.M	sp#Q9UGP8#SEC63_HUMAN	1324.85	0.283997	0.367846	0.282382	0.419215	0.344125	0.414059	0.34587	0.272748	0.310091	0.260363	0.236625	0.230945	0.468486	0.607195	0.466365	0.503914	0.534669	0.379594	0.381907	0.358462	0.479508	0.38755	0.49868	0.353546	NA	NA	NA	NA	NA	NA	0.942285	1.2806	0.821974	0.975746	0.765643	0.898081	0.485735	0.459938	0.541574	0.0787311	-0.156988	-0.235719
R.n[305.21]VTVPLMGAVSDLC[149.00]EALSR.L	sp#Q13107#UBP4_HUMAN	2210.14	0.28421	0.245223	0.181405	0.256255	0.253114	0.254499	NA	NA	NA	NA	NA	NA	0.0439292	0.0321935	0.0634623	0.05776	0.0483999	0.0467158	NA	NA	NA	NA	NA	NA	NA	NA	NA	NA	NA	NA	0.38731	0.398926	0.377926	0.340199	0.39726	0.360651	0.22813	0.215114	0.228328	0.0847542	-0.00125375	-0.086008
K.n[305.21]QDHSLDGPLTNGDGR.E	sp#Q6RI45#BRWD3_HUMAN	1884.92	0.284285	0.393965	0.323676	0.347509	0.321059	0.321571	NA	NA	NA	NA	NA	NA	NA	NA	NA	NA	NA	NA	NA	NA	NA	NA	NA	NA	NA	NA	NA	NA	NA	NA	NA	NA	NA	NA	NA	NA	0.339125	0.335593	0.321315	0.0151054	0.0778284	0.0627229
K.n[305.21]QVYEEEYGSSLEDDVVGDTSGYYQR.M	sp#P08758#ANXA5_HUMAN	3191.44	0.284498	0.291687	0.248696	0.300646	0.286699	0.267444	0.238355	0.248322	0.252167	0.184643	0.225583	0.158163	0.127417	0.176297	0.148233	0.116953	0.140134	0.113207	0.18704	0.180151	0.182466	0.169813	0.171854	0.187717	0.174834	0.196711	0.19882	0.222514	0.222005	0.16117	0.208884	0.293033	0.218803	0.201186	0.285175	0.232117	0.205982	0.203872	0.215432	0.0148513	-0.0647177	-0.079569
K.n[305.21]LMLLLEVISGER.L	sp#O43707#ACTN4_HUMAN,sp#P12814#ACTN1_HUMAN,sp#P35609#ACTN2_HUMAN,sp#Q08043#ACTN3_HUMAN	1675.98	0.284751	0.451286	0.406096	0.342649	0.384665	0.354566	0.824658	0.713334	0.570838	0.82556	0.84409	0.631472	0.38086	0.446378	0.413534	0.344632	0.474559	0.289064	0.268255	0.246174	0.256184	0.288707	0.231039	0.240776	0.513657	0.384305	0.453951	0.473486	0.318072	0.346246	0.639459	0.543525	0.501895	0.630053	0.597335	0.487761	0.457907	0.434097	0.474986	0.0770368	-0.0528332	-0.12987
K.n[305.21]LIC[149.00]C[149.00]DILDVLDK[432.30].H	sp#P62258#1433E_HUMAN	2062.08	0.284855	0.292146	0.299574	0.341782	0.321167	0.342528	0.408544	0.418288	0.411062	0.542656	0.574503	0.524367	0.222056	0.163831	0.289487	0.265231	0.219976	0.245732	1.12563	0.839505	0.870492	1.15036	0.819105	1.08076	0.828327	0.502828	0.646874	0.703308	0.409857	0.619032	0.937059	0.661735	1.08126	1.10254	0.978085	0.883574	0.636689	0.583029	0.564292	0.127021	0.174147	0.0471259
R.n[305.21]AQEPESGLSEETQVK[432.30].C	sp#P78527#PRKDC_HUMAN	2239.18	0.284917	0.342801	0.262886	0.370797	0.288687	0.406552	NA	NA	NA	NA	NA	NA	NA	NA	NA	NA	NA	NA	NA	NA	NA	NA	NA	NA	0.0424723	NA	NA	0.0302936	NA	NA	0.194591	0.116386	0.206704	0.181042	0.191538	0.188494	0.209152	0.253429	0.209738	-0.277032	-0.00403805	0.272994
R.n[305.21]VTMLFLGLHNVR.Q	sp#P14868#SYDC_HUMAN	1702.99	0.284932	0.297442	0.287816	0.371475	0.28712	0.278364	1.11669	1.56478	2.57168	1.04093	1.08789	1.76184	1.90952	1.4978	0.963179	1.33021	1.33601	1.04895	0.57951	0.670786	0.689714	0.524611	0.813032	0.876309	0.771932	1.31562	0.98322	0.916801	0.987301	1.07153	0.819402	0.845055	0.711674	0.710108	0.741238	0.87051	0.918708	0.937825	0.971383	-0.0297136	-0.0804346	-0.050721
R.n[305.21]C[149.00]EM[147.04]EQQNQEYK[432.30].L	sp#P02533#K1C14_HUMAN,sp#Q04695#K1C17_HUMAN	2098.96	0.285011	0.266357	0.251333	0.296082	0.261891	0.286729	0.432534	0.440931	0.588881	0.619728	0.712828	0.461451	1.46841	1.26967	1.43346	1.60904	1.30547	1.55595	1.45905	1.06096	0.95955	1.20262	1.07534	0.933529	NA	NA	NA	NA	NA	NA	1.20778	1.38023	1.00559	1.10556	1.15884	0.951504	0.90758	0.870232	0.926818	0.0606251	-0.0302611	-0.0908862
K.n[305.21]SLEGDLEDLK[432.30]DQIAQLEASLAAAK[432.30].K	sp#P20700#LMNB1_HUMAN	3439.92	0.285191	0.233572	0.309885	0.291612	0.263131	0.28944	0.441597	0.304849	0.566361	0.339791	0.33328	0.340878	0.381378	0.261777	0.337367	0.578197	0.365741	0.402697	0.333376	0.243719	0.348791	0.339082	0.356952	0.224184	0.286313	0.204767	0.381918	0.278361	0.233468	0.301249	NA	NA	NA	NA	NA	NA	0.368863	0.315995	0.301035	0.223185	0.293155	0.0699703
R.n[305.21]IVAFADAAVEPIDFPIAPVYAASMVLK[432.30].D	sp#P24752#THIL_HUMAN	3425.91	0.285685	0.312738	0.31103	0.274545	0.349347	0.324091	0.463728	0.336062	0.256097	0.411649	0.397145	0.389966	NA	NA	NA	NA	NA	NA	NA	NA	NA	NA	NA	NA	NA	NA	NA	NA	NA	NA	0.179203	0.242771	0.20455	0.236544	0.227795	0.205648	0.284544	0.301021	0.315867	-0.0812137	-0.150665	-0.0694511
K.n[305.21]EISEVFPDQFIHLGGDEVEFK[432.30].C	sp#P07686#HEXB_HUMAN	3042.58	0.285715	0.436265	0.299982	0.309538	0.300768	0.251147	0.614166	0.804301	0.574682	0.620875	0.642987	0.736741	NA	NA	NA	NA	NA	NA	NA	NA	NA	NA	NA	NA	NA	NA	NA	NA	NA	NA	1.13866	1.0046	1.17976	1.2821	1.18127	1.18685	0.729899	0.726228	0.685607	0.00727408	0.0903148	0.0830407
R.n[305.21]FMC[149.00]AQLPNPVLDSISIIDTPGILSGEK[432.30].Q	sp#Q9H4M9#EHD1_HUMAN	3511.86	0.285772	0.264862	0.265309	0.268662	0.290958	0.278823	NA	NA	NA	NA	NA	NA	NA	NA	NA	NA	NA	NA	NA	NA	NA	NA	NA	NA	NA	NA	NA	NA	NA	NA	0.241317	0.207322	0.21698	0.226007	0.216258	0.260972	0.248405	0.2528	0.254605	-0.0253016	-0.0355663	-0.0102647
K.n[305.21]LVGYLDR.N	sp#P07602#SAP_HUMAN	1138.67	0.286171	0.270115	0.307022	0.395519	0.27032	0.227322	NA	NA	NA	NA	NA	NA	NA	NA	NA	NA	NA	NA	NA	NA	NA	NA	NA	NA	NA	NA	NA	NA	NA	NA	NA	NA	NA	NA	NA	NA	0.278143	0.351271	0.248821	-0.336756	0.160717	0.497474
R.n[305.21]AADAVEDLR.W	sp#Q9UNF0#PACN2_HUMAN	1262.68	0.286242	0.287719	0.247013	0.312591	0.28646	0.27792	0.727385	0.733657	0.909996	0.742358	0.777445	0.734829	0.411657	0.365427	0.418685	0.48038	0.285207	0.482152	NA	NA	NA	NA	NA	NA	2.09226	2.10518	2.16047	2.25664	2.43598	2.03384	1.12409	0.982978	1.15798	1.03379	1.14728	1.02648	0.973425	0.948281	0.910701	0.0377557	0.0960925	0.0583368
R.n[305.21]LAAYLMLMR.S	sp#P04114#APOB_HUMAN	1384.79	0.286328	0.349881	0.445615	0.364119	0.355406	0.406535	NA	NA	NA	NA	NA	NA	NA	NA	NA	NA	NA	NA	0.153448	0.205796	0.201867	0.134733	0.277227	0.13668	NA	NA	NA	NA	NA	NA	NA	NA	NA	NA	NA	NA	0.243203	0.30591	0.280296	-0.33095	-0.204794	0.126156
K.n[305.21]ATFLDAWEAMEELVDEGLVK[432.30].A	sp#O60218#AK1BA_HUMAN	2873.5	0.286481	0.321792	0.274599	0.312147	0.328637	0.31256	0.302179	0.29077	0.213717	0.495646	0.491116	0.302545	0.387565	0.330517	0.508358	0.46229	0.396633	0.566219	0.46779	0.319439	0.333222	0.42079	0.245091	0.37643	0.242403	0.136725	0.155228	0.167601	0.138552	0.172635	0.15829	0.15203	0.170059	0.140117	0.16881	0.12511	0.306275	0.29749	0.285742	0.041984	0.100114	0.0581299
K.n[305.21]EELDSLMTDETIANVPILILGNK[432.30].L	sp#Q9Y6B6#SAR1B_HUMAN	3135.72	0.286499	0.298776	0.317287	0.464637	0.333292	0.339577	0.328463	0.343649	0.301268	0.419318	0.473276	0.476483	0.405137	0.327381	0.449124	0.359554	0.394906	0.540489	0.480624	0.498036	0.477914	0.553412	0.4453	0.524909	0.592173	0.387951	0.545413	0.501455	0.414593	0.463425	0.443702	0.327034	0.465797	0.480686	0.507894	0.380248	0.428268	0.450287	0.400585	-0.0723313	0.0964069	0.168738
K.n[305.21]FYPEDVAEELIQDITQK[432.30].L	sp#P15311#EZRI_HUMAN	2645.4	0.286634	0.370238	0.323481	0.321593	0.333442	0.347857	0.293704	0.393341	0.316751	0.484785	0.491028	0.391245	0.227423	0.207029	0.272772	0.269314	0.235169	0.262179	0.613664	0.484149	0.50571	0.548658	0.399771	0.506897	0.476004	0.322524	0.337264	0.398218	0.295571	0.343216	0.237342	0.204312	0.248357	0.241226	0.271814	0.229496	0.356661	0.339288	0.345066	0.0720409	0.0476802	-0.0243607
R.n[305.21]VEFEELC[149.00]ADLFER.V	sp#Q9Y4L1#HYOU1_HUMAN	1948.92	0.28672	0.423904	0.482913	0.316966	0.321642	0.446206	0.368999	0.350143	0.450453	0.314292	0.344406	0.492684	0.248172	0.276398	0.232574	0.297848	0.276561	0.312084	0.168447	0.135509	0.133221	0.155483	0.205045	0.207069	0.205532	0.20195	0.223858	0.188937	0.597354	0.223399	NA	NA	NA	NA	NA	NA	0.270729	0.345848	0.2723	-0.353289	-0.0083451	0.344944
K.n[305.21]VTLTC[149.00]VAPLSGVDFQLR.R	sp#P04217#A1BG_HUMAN	2168.16	0.286833	0.353492	0.377826	0.313433	0.366048	0.269557	NA	NA	NA	NA	NA	NA	0.825569	0.715545	0.67326	0.83558	0.895781	0.860667	0.57068	0.581213	0.525069	0.472277	0.738858	0.534975	NA	NA	NA	NA	NA	NA	0.558727	0.696362	0.48805	0.447326	0.483621	0.788868	0.510236	0.624254	0.572963	-0.290968	-0.167277	0.123691
K.n[305.21]LWISNGGLADIFTVFAK[432.30].T	sp#P49748#ACADV_HUMAN	2459.4	0.286882	0.32498	0.325618	0.272923	0.351813	0.294584	0.354921	0.390109	0.32247	0.421168	0.359587	0.358004	1.18108	0.615282	1.378	1.13085	0.912842	1.38856	0.321412	0.322961	0.31901	0.405655	0.254734	0.400239	0.43125	0.305575	0.389497	0.445905	0.34985	0.411805	0.6879	0.702642	0.685462	0.737504	0.797419	0.735823	0.570615	0.547284	0.496628	0.0602293	0.200354	0.140124
K.n[305.21]SLPGQNEDLVLTGYQVDK[432.30].N	sp#P01040#CYTA_HUMAN	2583.4	0.286993	1.14588	0.451084	0.439268	0.409603	0.310596	2.43005	2.83253	2.0724	5.97365	3.96159	2.73005	0.671906	0.541707	0.566497	0.631254	0.381967	0.509766	NA	NA	NA	NA	NA	NA	1.41224	1.12665	1.15174	1.2632	0.914916	1.09317	3.25195	1.33244	1.6585	2.52908	1.85868	1.4164	1.72792	1.37569	1.43197	0.328881	0.271037	-0.0578437
K.n[305.21]VYDFLSTFITSGMR.F	sp#P55058#PLTP_HUMAN	1940	0.287201	0.258519	0.265097	0.30015	0.269607	0.243333	0.55054	0.586338	0.398409	0.355812	0.370116	0.472839	0.447641	0.520738	0.492761	0.443205	0.70302	0.563716	0.201769	0.232078	0.223988	0.17843	0.180175	0.391398	NA	NA	NA	NA	NA	NA	NA	NA	NA	NA	NA	NA	0.329791	0.405814	0.381506	-0.299268	-0.210154	0.0891146
K.n[305.21]IAQDLEM[147.04]YGINYFEIK[432.30].N	sp#P15311#EZRI_HUMAN	2570.36	0.288498	0.3544	0.339612	0.269208	0.350096	0.290321	NA	NA	NA	NA	NA	NA	NA	NA	NA	NA	NA	NA	0.752809	0.666807	0.788872	0.673478	0.731338	0.697673	NA	NA	NA	NA	NA	NA	0.608473	0.508155	0.573084	0.620658	0.689398	0.641427	0.549832	0.561443	0.529444	-0.0301488	0.0545122	0.084661
R.n[305.21]K[432.30]PPTFGDASVIALELLNSGYEFDEGSIIFNK[432.30].F	sp#P36542#ATPG_HUMAN	4283.31	0.288511	0.302423	0.331163	0.309644	0.343074	0.332101	0.360593	0.486996	0.355352	0.473262	0.472803	0.435811	0.367566	0.330728	0.494051	0.245694	0.319984	0.577823	NA	NA	NA	NA	NA	NA	NA	NA	NA	NA	NA	NA	NA	NA	NA	NA	NA	NA	0.359882	0.407871	0.370176	-0.18059	-0.0406883	0.139902
R.n[305.21]AGVPMEVMGLMLGEFVDDYTVR.V	sp#O00487#PSDE_HUMAN	2732.35	0.288584	0.255624	0.256625	0.25251	0.282036	0.275118	0.300862	0.210978	0.143905	0.192719	0.217271	0.235835	0.210789	0.194475	0.220209	0.1952	0.214754	0.222437	0.33968	0.356238	0.272775	0.341206	0.235358	0.315814	0.766591	0.463755	0.559131	0.55702	0.385589	0.472924	0.237832	0.290453	0.225637	0.258546	0.254835	0.228093	0.292546	0.274337	0.327401	0.0927159	-0.162392	-0.255108
[truncated: 20,935 more rows]

## Sheet: Summary
peptide	protein	G1_G2_L2R	G1_Ctrl_L2R	G2_Ctrl_L2R
K.n[305.21]GGSSSSSSSGYGVSGGSGSGYGGVSSGSTGGR.G	sp|Q01546|K22O_HUMAN	0.0305621	-0.0366555	-0.0672176
K.n[305.21]AINC[149.00]ATSGVVGLVNC[149.00]LR.R	sp|P49327|FAS_HUMAN	0.0579924	-0.0141394	-0.0721318
[truncated: 22,026 more rows]
