# Supplementary material for: Saliva Proteomics Analysis Offers Insights on Type 1 Diabetes Pathology in a Pediatric Population
Source: Front Physiol. 2018 Apr 26;9:444. doi: 10.3389/fphys.2018.00444 (PMC5932525; doi:10.3389/fphys.2018.00444)
Supplement: Supplementary file 5 [file Table_5.XLSX]

## Sheet: itraq1_2_3_4_5_6_TOTAL
protein	description	Itraq1.protein.probability	Itraq1.percent.coverage	Itraq1.LIBRA.number.peptides	G1.1.Itraq1.LIBRA.113.ratio	G1.1.Itraq1.LIBRA.113.error	G1.2.Itraq1.LIBRA.114.ratio	G1.2.Itraq1.LIBRA.114.error	G2.1.Itraq1.LIBRA.115.ratio	G2.1.Itraq1..LIBRA.115.error	G2.2.Itraq1.LIBRA.116.ratio	G2.2.Itraq1.LIBRA.116.error	Ctrl1.Itraq1.LIBRA.117.ratio	Ctrl1.Itraq1.LIBRA.117.error	Ctrl2.Itraq1.LIBRA.118.ratio	Ctrl2.Itraq1.LIBRA.118.error	Itraq1.num.unique.peps	Itraq1.tot.indep.spectra	Itraq1.percent.share.of.spectrum.ids	Itraq2.protein.probability	Itraq2.percent.coverage	Itraq2.LIBRA.number.peptides	Ctrl3.itraq2.LIBRA.115.ratio	Ctrl3.itraq2.LIBRA.115.error	Ctrl4.itraq2.LIBRA.116.ratio	Ctrl4.itraq2.LIBRA.116.error	G1.3.itraq2.LIBRA.117.ratio	G1.3.itraq2..LIBRA.117.error	G1.4.itraq2.LIBRA.118.ratio	G1.4.itraq2.LIBRA.118.error	G2.3.itraq2.LIBRA.119.ratio	G2.3.itraq2.LIBRA.119.error	G2.4.itraq2.LIBRA.121.ratio	G2.4.itraq2.LIBRA.121.error	Itraq2.num.unique.peps	Itraq2.tot.indep.spectra	Itraq2.percent.share.of.spectrum.ids	itraq3.protein.probability	itraq3.percent.coverage	itraq3.LIBRA.number.peptides	Ctrl5.itraq3.LIBRA.113.ratio	Ctrl5.itraq3.LIBRA.113.error	Ctrl6.itraq3.LIBRA.114.ratio	Ctrl6.itraq3.LIBRA.114.error	G1.5.itraq3.LIBRA.117.ratio	G1.5.itraq3.LIBRA.117.error	G1.6.itraq3.LIBRA.118.ratio	G1.6.itraq3.LIBRA.118.error	G2.5.itraq3.LIBRA.119.ratio
sp#P02810#PRPC_HUMAN	Salivary acidic proline-rich phosphoprotein 1/2 OS=Homo sapiens GN=PRH1 PE=1 SV=2	0.9919	26.5	2	0.24	0.07	0.03	0	0.04	0.01	0.25	0.07	0.26	0.02	0.15	0.03	1	12	0.024	1	26.5	5	0.1	0.03	0.26	0.02	0.27	0.04	0.18	0.04	0.09	0.02	0.05	0.01	2	21	0.026	1	26.5	21	0.18	0.01	0.06	0.01	0.28	0.01	0.15	0.01	0.16
sp#Q96EB1#ELP4_HUMAN	Elongator complex protein 4 OS=Homo sapiens GN=ELP4 PE=1 SV=2	0.8427	8.7	1	0.26	99.99	0.03	99.99	0.07	99.99	0.21	99.99	0.22	99.99	0.21	99.99	1	1	0.003	NA	NA	NA	NA	NA	NA	NA	NA	NA	NA	NA	NA	NA	NA	NA	NA	NA	NA	NA	NA	NA	NA	NA	NA	NA	NA	NA	NA	NA	NA
sp#P02812#PRB2_HUMAN	Basic salivary proline-rich protein 2 OS=Homo sapiens GN=PRB2 PE=1 SV=3	1	49.3	15	0.24	0.02	0.05	0.01	0.07	0.01	0.18	0.01	0.23	0.01	0.2	0.01	3	34	0.06	1	49.3	6	0.18	0.02	0.09	0.02	0.14	0.02	0.08	0.02	0.11	0.02	0.34	0.05	3	9	0.013	NA	NA	NA	NA	NA	NA	NA	NA	NA	NA	NA	NA
sp#Q5T011#SZT2_HUMAN	Protein SZT2 OS=Homo sapiens GN=SZT2 PE=2 SV=3	0.9786	2.6	1	0.34	99.99	0.05	99.99	0.04	99.99	0.23	99.99	0.23	99.99	0.11	99.99	5	6	0.006	0.9999	6.8	7	0.15	0.02	0.23	0.03	0.12	0.02	0.16	0.01	0.17	0.01	0.14	0.01	11	14	0.013	0.9936	3.1	3	0.23	0.11	0.13	0.03	0.14	0.01	0.1	0.04	0.11
sp#P02746#C1QB_HUMAN	Complement C1q subcomponent subunit B OS=Homo sapiens GN=C1QB PE=1 SV=3	0.72	15.4	1	0.16	99.99	0.05	99.99	0.14	99.99	0.14	99.99	0.45	99.99	0.07	99.99	1	1	0.002	NA	NA	NA	NA	NA	NA	NA	NA	NA	NA	NA	NA	NA	NA	NA	NA	NA	NA	NA	NA	NA	NA	NA	NA	NA	NA	NA	NA	NA	NA
sp#Q9C0D6#FHDC1_HUMAN	FH2 domain-containing protein 1 OS=Homo sapiens GN=FHDC1 PE=1 SV=2	0.9158	11.7	1	0.2	99.99	0.07	99.99	0.09	99.99	0.07	99.99	0.52	99.99	0.05	99.99	3	7	0.007	NA	NA	NA	NA	NA	NA	NA	NA	NA	NA	NA	NA	NA	NA	NA	NA	NA	NA	NA	NA	NA	NA	NA	NA	NA	NA	NA	NA	NA	NA
sp#P11277#SPTB1_HUMAN	Spectrin beta chain, erythrocytic OS=Homo sapiens GN=SPTB PE=1 SV=5	0.9724	8.2	2	0.32	0.23	0.09	0.01	0.07	0.02	0.11	0.1	0.18	0.09	0.1	0.03	6	9	0.009	0.8868	4.1	2	0.11	0.01	0.14	0.01	0.24	0.01	0.2	0.02	0.19	0.02	0.12	0.03	3	6	0.006	NA	NA	NA	NA	NA	NA	NA	NA	NA	NA	NA	NA
sp#O95714#HERC2_HUMAN	E3 ubiquitin-protein ligase HERC2 OS=Homo sapiens GN=HERC2 PE=1 SV=2	0.9669	4.1	1	0.65	99.99	0.09	99.99	0.06	99.99	0.06	99.99	0.08	99.99	0.06	99.99	7	8	0.007	0.9934	6.1	1	0.08	99.99	0.21	99.99	0.15	99.99	0.13	99.99	0.2	99.99	0.24	99.99	8	10	0.009	0.9633	3	2	0.15	0.01	0.15	0	0.18	0.01	0.16	0.01	0.18
sp#A6NCW0#U17L3_HUMAN,sp#Q6R6M4#U17L2_HUMAN,sp#Q7RTZ2#U17L1_HUMAN	Ubiquitin carboxyl-terminal hydrolase 17-like protein 3 OS=Homo sapiens GN=USP17L3 PE=3 SV=1,Ubiquitin carboxyl-terminal hydrolase 17 OS=Homo sapiens GN=USP17L2 PE=1 SV=2,Putative ubiquitin carboxyl-terminal hydrolase 17-like protein 1 OS=Homo sapiens GN=USP17L1P PE=5 SV=1	0.7717	4.5	1	0.57	99.99	0.09	99.99	0.07	99.99	0.07	99.99	0.15	99.99	0.05	99.99	2	2	0.004	NA	NA	NA	NA	NA	NA	NA	NA	NA	NA	NA	NA	NA	NA	NA	NA	NA	NA	NA	NA	NA	NA	NA	NA	NA	NA	NA	NA	NA	NA
sp#Q8N335#GPD1L_HUMAN	Glycerol-3-phosphate dehydrogenase 1-like protein OS=Homo sapiens GN=GPD1L PE=1 SV=1	0.696	9.1	1	0.19	99.99	0.09	99.99	0.07	99.99	0.07	99.99	0.51	99.99	0.07	99.99	2	2	0.003	0.9962	24.8	1	0.12	99.99	0.13	99.99	0.09	99.99	0.23	99.99	0.28	99.99	0.16	99.99	2	2	0.004	1	21.1	5	0.16	0.01	0.12	0.01	0.17	0.01	0.17	0.01	0.12
sp#Q9BZE9#ASPC1_HUMAN	Tether containing UBX domain for GLUT4 OS=Homo sapiens GN=ASPSCR1 PE=1 SV=1	0.9996	3.6	2	0.12	0.01	0.1	0.02	0.18	0	0.19	0.01	0.1	0.02	0.31	0.04	2	2	0.005	NA	NA	NA	NA	NA	NA	NA	NA	NA	NA	NA	NA	NA	NA	NA	NA	NA	NA	NA	NA	NA	NA	NA	NA	NA	NA	NA	NA	NA	NA
sp#Q9Y4Z0#LSM4_HUMAN	U6 snRNA-associated Sm-like protein LSm4 OS=Homo sapiens GN=LSM4 PE=1 SV=1	0.8363	5	2	0.53	0.16	0.1	0.04	0.08	0.04	0.07	0.01	0.06	0.05	0.09	0.03	2	3	0.004	0.7532	16.5	1	0.1	99.99	0.12	99.99	0.1	99.99	0.11	99.99	0.2	99.99	0.37	99.99	1	1	0.002	NA	NA	NA	NA	NA	NA	NA	NA	NA	NA	NA	NA
sp#P06309#KV205_HUMAN	Ig kappa chain V-II region GM607 (Fragment) OS=Homo sapiens PE=4 SV=1	0.8021	35.9	1	0.12	99.99	0.1	99.99	0.25	99.99	0.21	99.99	0.22	99.99	0.09	99.99	1	1	0.004	NA	NA	NA	NA	NA	NA	NA	NA	NA	NA	NA	NA	NA	NA	NA	NA	NA	NA	NA	NA	NA	NA	NA	NA	NA	NA	NA	NA	NA	NA
sp#Q99727#TIMP4_HUMAN	Metalloproteinase inhibitor 4 OS=Homo sapiens GN=TIMP4 PE=1 SV=1	0.7247	7.6	1	0.27	99.99	0.1	99.99	0.12	99.99	0.13	99.99	0.2	99.99	0.17	99.99	1	1	0.002	NA	NA	NA	NA	NA	NA	NA	NA	NA	NA	NA	NA	NA	NA	NA	NA	NA	NA	NA	NA	NA	NA	NA	NA	NA	NA	NA	NA	NA	NA
sp#Q16787#LAMA3_HUMAN	Laminin subunit alpha-3 OS=Homo sapiens GN=LAMA3 PE=1 SV=2	0.9959	3.2	2	0.18	0.02	0.11	0.06	0.13	0	0.13	0.01	0.28	0.04	0.15	0.01	9	14	0.011	NA	NA	NA	NA	NA	NA	NA	NA	NA	NA	NA	NA	NA	NA	NA	NA	NA	NA	0.9996	4.7	5	0.18	0.01	0.12	0	0.17	0.01	0.19	0.01	0.13
sp#Q02575#HEN1_HUMAN	Helix-loop-helix protein 1 OS=Homo sapiens GN=NHLH1 PE=1 SV=1	0.7384	6.8	12	0.17	0.01	0.12	0.01	0.16	0.01	0.1	0.01	0.35	0.01	0.09	0.01	1	21	0.026	NA	NA	NA	NA	NA	NA	NA	NA	NA	NA	NA	NA	NA	NA	NA	NA	NA	NA	NA	NA	NA	NA	NA	NA	NA	NA	NA	NA	NA	NA
sp#O15050#TRNK1_HUMAN	TPR and ankyrin repeat-containing protein 1 OS=Homo sapiens GN=TRANK1 PE=2 SV=4	0.9834	2.6	1	0.16	99.99	0.12	99.99	0.16	99.99	0.21	99.99	0.17	99.99	0.19	99.99	8	11	0.008	NA	NA	NA	NA	NA	NA	NA	NA	NA	NA	NA	NA	NA	NA	NA	NA	NA	NA	NA	NA	NA	NA	NA	NA	NA	NA	NA	NA	NA	NA
sp#Q9NWS6#F118A_HUMAN	Protein FAM118A OS=Homo sapiens GN=FAM118A PE=2 SV=2	0.9294	9	3	0.12	0.03	0.12	0.04	0.13	0.01	0.12	0.02	0.21	0.02	0.25	0.08	2	3	0.007	0.8073	3.9	2	0.15	0.02	0.26	0	0.07	0	0.21	0	0.13	0	0.17	0.02	1	2	0.003	0.9658	3.9	2	0.11	0.01	0.15	0.01	0.22	0.02	0.21	0	0.13
sp#Q8NCU4#K1407_HUMAN	Coiled-coil domain-containing protein KIAA1407 OS=Homo sapiens GN=KIAA1407 PE=2 SV=1	0.8085	3	1	0.04	99.99	0.12	99.99	0.46	99.99	0.07	99.99	0.17	99.99	0.14	99.99	2	3	0.005	NA	NA	NA	NA	NA	NA	NA	NA	NA	NA	NA	NA	NA	NA	NA	NA	NA	NA	NA	NA	NA	NA	NA	NA	NA	NA	NA	NA	NA	NA
sp#Q5VY43#PEAR1_HUMAN	Platelet endothelial aggregation receptor 1 OS=Homo sapiens GN=PEAR1 PE=1 SV=1	0.9451	6.1	1	0.21	99.99	0.12	99.99	0.16	99.99	0.1	99.99	0.3	99.99	0.12	99.99	2	2	0.004	NA	NA	NA	NA	NA	NA	NA	NA	NA	NA	NA	NA	NA	NA	NA	NA	NA	NA	NA	NA	NA	NA	NA	NA	NA	NA	NA	NA	NA	NA
sp#O00267#SPT5H_HUMAN	Transcription elongation factor SPT5 OS=Homo sapiens GN=SUPT5H PE=1 SV=1	0.8747	8	1	0.19	99.99	0.12	99.99	0.19	99.99	0.09	99.99	0.19	99.99	0.22	99.99	1	1	0.003	NA	NA	NA	NA	NA	NA	NA	NA	NA	NA	NA	NA	NA	NA	NA	NA	NA	NA	NA	NA	NA	NA	NA	NA	NA	NA	NA	NA	NA	NA
sp#Q8NHQ9#DDX55_HUMAN	ATP-dependent RNA helicase DDX55 OS=Homo sapiens GN=DDX55 PE=1 SV=3	0.7546	4.5	2	0.13	0	0.12	0	0.17	0	0.16	0	0.1	0.01	0.32	0.01	1	2	0.003	0.9714	11.2	2	0.1	0.02	0.11	0.01	0.18	0.1	0.2	0.02	0.21	0.06	0.15	0.01	3	3	0.005	NA	NA	NA	NA	NA	NA	NA	NA	NA	NA	NA	NA
sp#P07998#RNAS1_HUMAN	Ribonuclease pancreatic OS=Homo sapiens GN=RNASE1 PE=1 SV=4	0.984	17.9	1	0.14	99.99	0.12	99.99	0.14	99.99	0.17	99.99	0.26	99.99	0.17	99.99	1	1	0.002	NA	NA	NA	NA	NA	NA	NA	NA	NA	NA	NA	NA	NA	NA	NA	NA	NA	NA	NA	NA	NA	NA	NA	NA	NA	NA	NA	NA	NA	NA
sp#P19961#AMY2B_HUMAN	Alpha-amylase 2B OS=Homo sapiens GN=AMY2B PE=1 SV=1	0.9999	65.8	1	0.1	99.99	0.13	99.99	0.07	99.99	0.06	99.99	0.52	99.99	0.12	99.99	2	2	0.961	1	80.4	3	0.17	0.02	0.24	0.04	0.08	0.02	0.15	0.01	0.18	0.02	0.16	0.01	23	364	1.729	1	64.8	1	0.15	99.99	0.16	99.99	0.17	99.99	0.18	99.99	0.11
sp#P23280#CAH6_HUMAN	Carbonic anhydrase 6 OS=Homo sapiens GN=CA6 PE=1 SV=3	1	52.3	174	0.19	0	0.13	0	0.12	0	0.16	0	0.25	0	0.14	0	31	209	0.385	1	53.9	150	0.16	0	0.21	0	0.08	0	0.13	0	0.2	0	0.21	0	48	206	0.303	1	41.9	122	0.13	0	0.12	0	0.17	0	0.12	0	0.15
sp#Q96DR5#BPIA2_HUMAN	BPI fold-containing family A member 2 OS=Homo sapiens GN=BPIFA2 PE=1 SV=2	1	47.8	75	0.14	0	0.13	0.01	0.18	0	0.12	0	0.26	0.01	0.15	0	23	100	0.168	1	70.3	66	0.18	0	0.15	0	0.1	0.01	0.13	0	0.19	0	0.23	0	34	105	0.15	1	47.8	55	0.18	0	0.11	0	0.15	0	0.16	0.01	0.15
sp#P31151#S10A7_HUMAN	Protein S100-A7 OS=Homo sapiens GN=S100A7 PE=1 SV=4	1	65.3	13	0.08	0.01	0.13	0.01	0.15	0.01	0.09	0	0.11	0.01	0.42	0.02	16	22	0.037	1	61.4	13	0.08	0	0.09	0.01	0.09	0.01	0.14	0.01	0.43	0.02	0.15	0.01	12	15	0.025	1	42.6	8	0.16	0.01	0.16	0.01	0.13	0	0.21	0.01	0.11
sp#Q96F07#CYFP2_HUMAN	Cytoplasmic FMR1-interacting protein 2 OS=Homo sapiens GN=CYFIP2 PE=1 SV=2	0.9988	9.8	2	0.29	0.3	0.13	0.07	0.09	0.08	0.09	0.08	0.09	0.01	0.11	0.06	3	3	0.01	NA	NA	NA	NA	NA	NA	NA	NA	NA	NA	NA	NA	NA	NA	NA	NA	NA	NA	0.7782	12.7	1	0.21	99.99	0.1	99.99	0.32	99.99	0.12	99.99	0.09
sp#Q495T6#MMEL1_HUMAN	Membrane metallo-endopeptidase-like 1 OS=Homo sapiens GN=MMEL1 PE=1 SV=2	0.9932	13.9	2	0.07	0.03	0.13	0.07	0.11	0.05	0.31	0.27	0.12	0.03	0.11	0.07	7	9	0.008	NA	NA	NA	NA	NA	NA	NA	NA	NA	NA	NA	NA	NA	NA	NA	NA	NA	NA	NA	NA	NA	NA	NA	NA	NA	NA	NA	NA	NA	NA
sp#Q969H6#POP5_HUMAN	Ribonuclease P/MRP protein subunit POP5 OS=Homo sapiens GN=POP5 PE=1 SV=1	0.8685	22.1	2	0.19	0.02	0.13	0	0.17	0.01	0.13	0.02	0.24	0.02	0.14	0.01	1	2	0.005	0.7374	11.7	2	0.11	0.01	0.18	0	0.11	0.01	0.17	0.01	0.18	0	0.24	0.02	1	3	0.004	NA	NA	NA	NA	NA	NA	NA	NA	NA	NA	NA	NA
sp#Q96NX9#DACH2_HUMAN	Dachshund homolog 2 OS=Homo sapiens GN=DACH2 PE=2 SV=1	0.6375	5.7	1	0.15	99.99	0.13	99.99	0.16	99.99	0.12	99.99	0.18	99.99	0.26	99.99	1	2	0.004	NA	NA	NA	NA	NA	NA	NA	NA	NA	NA	NA	NA	NA	NA	NA	NA	NA	NA	NA	NA	NA	NA	NA	NA	NA	NA	NA	NA	NA	NA
sp#P78337#PITX1_HUMAN	Pituitary homeobox 1 OS=Homo sapiens GN=PITX1 PE=1 SV=2	0.9919	9.2	1	0.16	99.99	0.13	99.99	0.12	99.99	0.13	99.99	0.27	99.99	0.19	99.99	1	1	0.002	NA	NA	NA	NA	NA	NA	NA	NA	NA	NA	NA	NA	NA	NA	NA	NA	NA	NA	NA	NA	NA	NA	NA	NA	NA	NA	NA	NA	NA	NA
sp#Q9BXJ4#C1QT3_HUMAN	Complement C1q tumor necrosis factor-related protein 3 OS=Homo sapiens GN=C1QTNF3 PE=2 SV=1	0.9919	5.3	1	0.16	99.99	0.13	99.99	0.14	99.99	0.14	99.99	0.25	99.99	0.18	99.99	1	1	0.002	0.9902	5.3	2	0.12	0	0.18	0	0.13	0	0.15	0	0.21	0.01	0.22	0.01	1	2	0.003	0.9912	5.3	3	0.16	0.01	0.13	0.01	0.16	0.01	0.17	0.02	0.15
sp#Q8TAT6#NPL4_HUMAN	Nuclear protein localization protein 4 homolog OS=Homo sapiens GN=NPLOC4 PE=1 SV=3	0.9519	9.5	1	0.1	99.99	0.13	99.99	0.17	99.99	0.19	99.99	0.23	99.99	0.18	99.99	1	1	0.002	1	11.3	5	0.11	0	0.13	0.01	0.15	0.01	0.22	0.01	0.24	0.01	0.15	0.01	6	7	0.009	1	11.2	7	0.16	0	0.13	0.01	0.19	0	0.19	0.01	0.12
sp#P28325#CYTD_HUMAN	Cystatin-D OS=Homo sapiens GN=CST5 PE=1 SV=1	1	62	37	0.16	0	0.14	0.01	0.13	0.01	0.12	0	0.3	0.02	0.11	0.01	14	54	0.088	1	71.8	17	0.11	0	0.16	0.01	0.08	0.01	0.2	0.01	0.18	0.01	0.24	0.02	14	25	0.036	1	71.8	9	0.18	0.01	0.12	0.01	0.21	0.01	0.14	0.01	0.17
sp#P02647#APOA1_HUMAN	Apolipoprotein A-I OS=Homo sapiens GN=APOA1 PE=1 SV=1	1	38.6	36	0.14	0	0.14	0.01	0.21	0	0.13	0	0.13	0	0.22	0.01	23	45	0.083	1	50.9	26	0.09	0	0.11	0	0.2	0.01	0.14	0.01	0.23	0	0.2	0.01	26	36	0.052	1	46.4	13	0.1	0.01	0.13	0.01	0.13	0.01	0.27	0.01	0.16
sp#P02808#STAT_HUMAN	Statherin OS=Homo sapiens GN=STATH PE=1 SV=2	1	48.4	21	0.09	0.01	0.14	0.01	0.3	0.02	0.12	0.01	0.13	0.01	0.19	0.01	8	50	0.078	1	85.5	22	0.16	0.01	0.21	0.01	0.08	0	0.18	0.01	0.21	0.01	0.13	0.01	7	51	0.052	1	48.4	12	0.13	0.01	0.11	0.01	0.14	0.01	0.11	0.01	0.29
sp#Q5XKE5#K2C79_HUMAN	Keratin, type II cytoskeletal 79 OS=Homo sapiens GN=KRT79 PE=1 SV=2	0.8981	18.3	1	0.16	99.99	0.14	99.99	0.2	99.99	0.16	99.99	0.11	99.99	0.23	99.99	2	2	0.075	NA	NA	NA	NA	NA	NA	NA	NA	NA	NA	NA	NA	NA	NA	NA	NA	NA	NA	NA	NA	NA	NA	NA	NA	NA	NA	NA	NA	NA	NA
sp#Q9H892#TTC12_HUMAN	Tetratricopeptide repeat protein 12 OS=Homo sapiens GN=TTC12 PE=2 SV=2	1	7.2	5	0.12	0	0.14	0.01	0.2	0.02	0.22	0.01	0.19	0.02	0.1	0.01	8	16	0.019	1	8.4	11	0.12	0.01	0.16	0.01	0.08	0.01	0.26	0.02	0.19	0.01	0.17	0.01	9	21	0.027	1	7.7	8	0.14	0.01	0.1	0.01	0.22	0	0.12	0.02	0.18
sp#O15263#DFB4A_HUMAN	Beta-defensin 4A OS=Homo sapiens GN=DEFB4A PE=1 SV=1	1	35.9	5	0.1	0.01	0.14	0.02	0.14	0.01	0.1	0.01	0.12	0.02	0.37	0.06	5	6	0.01	0.9999	37.5	3	0.12	0.03	0.11	0.02	0.1	0.04	0.16	0.04	0.3	0.11	0.13	0	4	4	0.005	0.9999	35.9	2	0.15	0.01	0.14	0.03	0.19	0	0.22	0.02	0.12
sp#P31629#ZEP2_HUMAN	Transcription factor HIVEP2 OS=Homo sapiens GN=HIVEP2 PE=1 SV=2	0.9993	6.5	1	0.44	99.99	0.14	99.99	0.09	99.99	0.09	99.99	0.11	99.99	0.14	99.99	8	11	0.01	0.8381	3.6	3	0.12	0.01	0.21	0.02	0.14	0.02	0.2	0.03	0.19	0.02	0.13	0.01	2	4	0.006	0.971	8.1	1	0.19	99.99	0.13	99.99	0.2	99.99	0.24	99.99	0.09
sp#Q96PV0#SYGP1_HUMAN	Ras/Rap GTPase-activating protein SynGAP OS=Homo sapiens GN=SYNGAP1 PE=1 SV=4	0.7429	8	4	0.13	0.01	0.14	0.01	0.2	0.01	0.12	0.01	0.15	0.01	0.26	0.01	2	6	0.01	NA	NA	NA	NA	NA	NA	NA	NA	NA	NA	NA	NA	NA	NA	NA	NA	NA	NA	NA	NA	NA	NA	NA	NA	NA	NA	NA	NA	NA	NA
sp#Q96IC2#REXON_HUMAN	Putative RNA exonuclease NEF-sp OS=Homo sapiens GN=44M2.3 PE=2 SV=1	0.9552	5.8	4	0.08	0.01	0.14	0	0.18	0	0.21	0.01	0.32	0.01	0.06	0.01	1	4	0.009	NA	NA	NA	NA	NA	NA	NA	NA	NA	NA	NA	NA	NA	NA	NA	NA	NA	NA	NA	NA	NA	NA	NA	NA	NA	NA	NA	NA	NA	NA
sp#Q14789#GOGB1_HUMAN	Golgin subfamily B member 1 OS=Homo sapiens GN=GOLGB1 PE=1 SV=2	0.9901	5.5	2	0.16	0.06	0.14	0.05	0.24	0.04	0.16	0.02	0.15	0.01	0.11	0.06	7	7	0.008	1	4.7	5	0.11	0.01	0.12	0.01	0.13	0	0.23	0.01	0.26	0.01	0.14	0	13	14	0.015	1	5	6	0.15	0.01	0.11	0	0.19	0.01	0.22	0.02	0.11
sp#P0CJ78#ZN865_HUMAN	Zinc finger protein 865 OS=Homo sapiens GN=ZNF865 PE=3 SV=1	0.8643	3.5	4	0.34	0.08	0.14	0.02	0.13	0.02	0.1	0.01	0.13	0.01	0.12	0.02	3	6	0.008	NA	NA	NA	NA	NA	NA	NA	NA	NA	NA	NA	NA	NA	NA	NA	NA	NA	NA	NA	NA	NA	NA	NA	NA	NA	NA	NA	NA	NA	NA
sp#Q9P2D8#UNC79_HUMAN	Protein unc-79 homolog OS=Homo sapiens GN=UNC79 PE=2 SV=3	0.9855	5.9	1	0.16	99.99	0.14	99.99	0.18	99.99	0.12	99.99	0.17	99.99	0.24	99.99	8	8	0.007	NA	NA	NA	NA	NA	NA	NA	NA	NA	NA	NA	NA	NA	NA	NA	NA	NA	NA	0.8971	2.2	1	0.08	99.99	0.07	99.99	0.11	99.99	0.12	99.99	0.4
sp#Q9UBH6#XPR1_HUMAN	Xenotropic and polytropic retrovirus receptor 1 OS=Homo sapiens GN=XPR1 PE=1 SV=1	0.8898	2.7	4	0.17	0.07	0.14	0.01	0.13	0.01	0.13	0.01	0.23	0.03	0.16	0.02	2	4	0.007	NA	NA	NA	NA	NA	NA	NA	NA	NA	NA	NA	NA	NA	NA	NA	NA	NA	NA	NA	NA	NA	NA	NA	NA	NA	NA	NA	NA	NA	NA
sp#Q7L2H7#EIF3M_HUMAN	Eukaryotic translation initiation factor 3 subunit M OS=Homo sapiens GN=EIF3M PE=1 SV=1	0.9989	10.2	1	0.18	99.99	0.14	99.99	0.2	99.99	0.15	99.99	0.18	99.99	0.15	99.99	2	2	0.005	1	24.1	3	0.12	0.01	0.13	0.01	0.1	0.01	0.23	0.01	0.24	0.02	0.17	0.02	6	6	0.008	1	16.8	3	0.13	0	0.12	0.02	0.18	0.02	0.18	0.01	0.13
sp#P35670#ATP7B_HUMAN	Copper-transporting ATPase 2 OS=Homo sapiens GN=ATP7B PE=1 SV=4	0.9755	3.4	1	0.42	99.99	0.14	99.99	0.11	99.99	0.09	99.99	0.12	99.99	0.12	99.99	2	2	0.005	NA	NA	NA	NA	NA	NA	NA	NA	NA	NA	NA	NA	NA	NA	NA	NA	NA	NA	NA	NA	NA	NA	NA	NA	NA	NA	NA	NA	NA	NA
sp#Q8WV35#LRC29_HUMAN	Leucine-rich repeat-containing protein 29 OS=Homo sapiens GN=LRRC29 PE=2 SV=1	0.829	30.5	1	0.21	99.99	0.14	99.99	0.12	99.99	0.14	99.99	0.25	99.99	0.15	99.99	2	2	0.004	NA	NA	NA	NA	NA	NA	NA	NA	NA	NA	NA	NA	NA	NA	NA	NA	NA	NA	NA	NA	NA	NA	NA	NA	NA	NA	NA	NA	NA	NA
sp#P29016#CD1B_HUMAN	T-cell surface glycoprotein CD1b OS=Homo sapiens GN=CD1B PE=1 SV=1	0.7164	12	1	0.16	99.99	0.14	99.99	0.22	99.99	0.15	99.99	0.14	99.99	0.19	99.99	1	3	0.004	NA	NA	NA	NA	NA	NA	NA	NA	NA	NA	NA	NA	NA	NA	NA	NA	NA	NA	NA	NA	NA	NA	NA	NA	NA	NA	NA	NA	NA	NA
sp#O43272#PROD_HUMAN	Proline dehydrogenase 1, mitochondrial OS=Homo sapiens GN=PRODH PE=1 SV=3	0.6894	7.5	1	0.16	99.99	0.14	99.99	0.2	99.99	0.1	99.99	0.12	99.99	0.29	99.99	2	3	0.004	NA	NA	NA	NA	NA	NA	NA	NA	NA	NA	NA	NA	NA	NA	NA	NA	NA	NA	NA	NA	NA	NA	NA	NA	NA	NA	NA	NA	NA	NA
sp#Q96HA7#TONSL_HUMAN	Tonsoku-like protein OS=Homo sapiens GN=TONSL PE=1 SV=2	0.7172	6	1	0.14	99.99	0.14	99.99	0.12	99.99	0.09	99.99	0.26	99.99	0.25	99.99	1	2	0.003	NA	NA	NA	NA	NA	NA	NA	NA	NA	NA	NA	NA	NA	NA	NA	NA	NA	NA	NA	NA	NA	NA	NA	NA	NA	NA	NA	NA	NA	NA
sp#Q9HC29#NOD2_HUMAN	Nucleotide-binding oligomerization domain-containing protein 2 OS=Homo sapiens GN=NOD2 PE=1 SV=1	0.7143	2.4	1	0.05	99.99	0.14	99.99	0.18	99.99	0.19	99.99	0.2	99.99	0.24	99.99	2	3	0.003	NA	NA	NA	NA	NA	NA	NA	NA	NA	NA	NA	NA	NA	NA	NA	NA	NA	NA	NA	NA	NA	NA	NA	NA	NA	NA	NA	NA	NA	NA
sp#O14525#ASTN1_HUMAN	Astrotactin-1 OS=Homo sapiens GN=ASTN1 PE=2 SV=3	0.6775	2.6	1	0.14	99.99	0.14	99.99	0.12	99.99	0.14	99.99	0.11	99.99	0.35	99.99	1	3	0.003	NA	NA	NA	NA	NA	NA	NA	NA	NA	NA	NA	NA	NA	NA	NA	NA	NA	NA	NA	NA	NA	NA	NA	NA	NA	NA	NA	NA	NA	NA
sp#O75019#LIRA1_HUMAN,sp#Q8N6C8#LIRA3_HUMAN,sp#Q8NHL6#LIRB1_HUMAN	Leukocyte immunoglobulin-like receptor subfamily A member 1 OS=Homo sapiens GN=LILRA1 PE=2 SV=1,Leukocyte immunoglobulin-like receptor subfamily A member 3 OS=Homo sapiens GN=LILRA3 PE=1 SV=3,Leukocyte immunoglobulin-like receptor subfamily B member 1 OS=Homo sapiens GN=LILRB1 PE=1 SV=1	0.8968	2.7	1	0.15	99.99	0.14	99.99	0.16	99.99	0.17	99.99	0.17	99.99	0.21	99.99	1	1	0.002	NA	NA	NA	NA	NA	NA	NA	NA	NA	NA	NA	NA	NA	NA	NA	NA	NA	NA	NA	NA	NA	NA	NA	NA	NA	NA	NA	NA	NA	NA
sp#P27216#ANX13_HUMAN	Annexin A13 OS=Homo sapiens GN=ANXA13 PE=1 SV=3	0.7443	8.5	1	0.1	99.99	0.14	99.99	0.13	99.99	0.22	99.99	0.15	99.99	0.26	99.99	1	1	0.002	NA	NA	NA	NA	NA	NA	NA	NA	NA	NA	NA	NA	NA	NA	NA	NA	NA	NA	0.922	8.9	1	0.11	99.99	0.12	99.99	0.07	99.99	0.44	99.99	0.16
sp#Q9NQW8#CNGB3_HUMAN	Cyclic nucleotide-gated cation channel beta-3 OS=Homo sapiens GN=CNGB3 PE=1 SV=2	0.7237	3.6	1	0.14	99.99	0.14	99.99	0.18	99.99	0.14	99.99	0.16	99.99	0.24	99.99	1	1	0.002	NA	NA	NA	NA	NA	NA	NA	NA	NA	NA	NA	NA	NA	NA	NA	NA	NA	NA	NA	NA	NA	NA	NA	NA	NA	NA	NA	NA	NA	NA
sp#P02768#ALBU_HUMAN	Serum albumin OS=Homo sapiens GN=ALB PE=1 SV=2	1	84.6	1203	0.13	0	0.15	0	0.2	0	0.14	0	0.14	0	0.21	0	173	1491	2.677	1	83.1	873	0.11	0	0.13	0	0.2	0	0.15	0	0.19	0	0.21	0	183	1227	1.723	1	79.3	538	0.14	0	0.14	0	0.16	0	0.21	0	0.14
sp#Q8N4F0#BPIB2_HUMAN	BPI fold-containing family B member 2 OS=Homo sapiens GN=BPIFB2 PE=1 SV=2	1	34.1	95	0.17	0	0.15	0	0.16	0	0.11	0	0.25	0.01	0.14	0	30	112	0.209	1	40.6	48	0.13	0	0.19	0.01	0.09	0	0.17	0	0.19	0.01	0.21	0.01	26	60	0.095	1	27.7	40	0.21	0.01	0.16	0.01	0.17	0	0.11	0.01	0.12
sp#P15515#HIS1_HUMAN	Histatin-1 OS=Homo sapiens GN=HTN1 PE=1 SV=2	1	40.4	84	0.14	0	0.15	0	0.17	0	0.17	0.01	0.23	0	0.12	0	9	112	0.204	1	28.1	60	0.19	0.01	0.23	0.01	0.08	0	0.17	0.01	0.16	0	0.14	0	12	81	0.116	1	28.1	53	0.17	0.01	0.11	0	0.17	0	0.12	0	0.26
sp#P02652#APOA2_HUMAN	Apolipoprotein A-II OS=Homo sapiens GN=APOA2 PE=1 SV=1	1	43	14	0.15	0	0.15	0.01	0.21	0.01	0.12	0.01	0.15	0.01	0.21	0.01	5	16	0.032	1	39	9	0.11	0	0.14	0.01	0.13	0.01	0.17	0.01	0.25	0	0.2	0.01	5	12	0.019	1	51	8	0.12	0.01	0.11	0.01	0.15	0.01	0.2	0.01	0.16
sp#Q16378#PROL4_HUMAN	Proline-rich protein 4 OS=Homo sapiens GN=PRR4 PE=1 SV=3	1	22.4	12	0.25	0.03	0.15	0.01	0.09	0.01	0.15	0	0.21	0.01	0.11	0.01	5	17	0.031	1	22.4	9	0.09	0.01	0.2	0.01	0.28	0.02	0.16	0	0.15	0.02	0.1	0.01	3	15	0.018	1	11.2	12	0.22	0.02	0.16	0.01	0.12	0.01	0.13	0.02	0.11
sp#Q15746#MYLK_HUMAN	Myosin light chain kinase, smooth muscle OS=Homo sapiens GN=MYLK PE=1 SV=4	0.9882	4.6	12	0.11	0	0.15	0.01	0.2	0	0.21	0.01	0.22	0.01	0.1	0	5	26	0.031	0.9962	6.4	21	0.11	0	0.13	0	0.09	0	0.29	0	0.21	0	0.17	0	6	37	0.042	0.9864	3.5	9	0.2	0.01	0.09	0	0.2	0	0.09	0	0.22
sp#Q9UKK3#PARP4_HUMAN	Poly [ADP-ribose] polymerase 4 OS=Homo sapiens GN=PARP4 PE=1 SV=3	1	5.2	5	0.15	0.01	0.15	0.02	0.16	0.01	0.1	0.01	0.23	0.02	0.2	0.01	5	11	0.017	NA	NA	NA	NA	NA	NA	NA	NA	NA	NA	NA	NA	NA	NA	NA	NA	NA	NA	1	4.1	3	0.11	0.05	0.22	0.23	0.12	0.04	0.11	0.04	0.09
sp#P18135#KV312_HUMAN,sp#P18136#KV313_HUMAN	Ig kappa chain V-III region HAH OS=Homo sapiens PE=2 SV=1,Ig kappa chain V-III region HIC OS=Homo sapiens PE=2 SV=2	0.9999	36.4	2	0.16	0.01	0.15	0.01	0.13	0.05	0.12	0.03	0.17	0.01	0.26	0	2	3	0.016	1	51.9	8	0.16	0.01	0.18	0.01	0.16	0.01	0.21	0.01	0.15	0.01	0.13	0	5	9	0.014	NA	NA	NA	NA	NA	NA	NA	NA	NA	NA	NA	NA
sp#P63000#RAC1_HUMAN	Ras-related C3 botulinum toxin substrate 1 OS=Homo sapiens GN=RAC1 PE=1 SV=1	1	24.5	4	0.13	0.01	0.15	0.03	0.16	0.01	0.14	0.03	0.22	0.01	0.18	0.01	5	5	0.013	1	46.9	5	0.12	0	0.17	0.01	0.11	0	0.2	0.01	0.22	0.01	0.18	0.02	5	7	0.011	1	34.9	6	0.15	0.01	0.12	0.02	0.21	0.02	0.16	0.03	0.13
sp#O00148#DX39A_HUMAN	ATP-dependent RNA helicase DDX39A OS=Homo sapiens GN=DDX39A PE=1 SV=2	0.8145	20.6	1	0.14	99.99	0.15	99.99	0.17	99.99	0.15	99.99	0.14	99.99	0.25	99.99	2	2	0.01	NA	NA	NA	NA	NA	NA	NA	NA	NA	NA	NA	NA	NA	NA	NA	NA	NA	NA	0.9983	18	1	0.12	99.99	0.14	99.99	0.18	99.99	0.15	99.99	0.14
sp#Q9HBH0#RHOF_HUMAN	Rho-related GTP-binding protein RhoF OS=Homo sapiens GN=RHOF PE=2 SV=1	0.6834	7.6	4	0.13	0.02	0.15	0.01	0.16	0.02	0.1	0.01	0.34	0.01	0.1	0.02	1	15	0.01	NA	NA	NA	NA	NA	NA	NA	NA	NA	NA	NA	NA	NA	NA	NA	NA	NA	NA	NA	NA	NA	NA	NA	NA	NA	NA	NA	NA	NA	NA
sp#Q96T58#MINT_HUMAN	Msx2-interacting protein OS=Homo sapiens GN=SPEN PE=1 SV=1	0.9968	3.5	3	0.13	0.02	0.15	0.05	0.19	0.02	0.14	0.02	0.17	0.02	0.19	0.02	7	9	0.008	NA	NA	NA	NA	NA	NA	NA	NA	NA	NA	NA	NA	NA	NA	NA	NA	NA	NA	NA	NA	NA	NA	NA	NA	NA	NA	NA	NA	NA	NA
sp#Q6Q759#SPG17_HUMAN	Sperm-associated antigen 17 OS=Homo sapiens GN=SPAG17 PE=1 SV=1	0.9123	3.3	1	0.16	99.99	0.15	99.99	0.17	99.99	0.12	99.99	0.19	99.99	0.21	99.99	3	3	0.008	0.6911	2	1	0.15	99.99	0.18	99.99	0.13	99.99	0.24	99.99	0.16	99.99	0.13	99.99	1	1	0.004	0.652	2.1	1	0.11	99.99	0.12	99.99	0.19	99.99	0.26	99.99	0.13
sp#Q8N4C6#NIN_HUMAN	Ninein OS=Homo sapiens GN=NIN PE=1 SV=4	0.9812	4.4	1	0.39	99.99	0.15	99.99	0.1	99.99	0.09	99.99	0.16	99.99	0.11	99.99	5	5	0.007	NA	NA	NA	NA	NA	NA	NA	NA	NA	NA	NA	NA	NA	NA	NA	NA	NA	NA	NA	NA	NA	NA	NA	NA	NA	NA	NA	NA	NA	NA
sp#P42694#HELZ_HUMAN	Probable helicase with zinc finger domain OS=Homo sapiens GN=HELZ PE=1 SV=2	0.7974	3.9	1	0.12	99.99	0.15	99.99	0.18	99.99	0.16	99.99	0.21	99.99	0.18	99.99	4	8	0.007	NA	NA	NA	NA	NA	NA	NA	NA	NA	NA	NA	NA	NA	NA	NA	NA	NA	NA	0.9104	5.2	3	0.15	0.01	0.15	0.01	0.21	0	0.14	0	0.18
sp#P07477#TRY1_HUMAN	Trypsin-1 OS=Homo sapiens GN=PRSS1 PE=1 SV=1	0.9975	11.3	3	0.13	0.01	0.15	0.05	0.16	0.01	0.18	0.02	0.19	0.02	0.16	0.02	2	5	0.006	NA	NA	NA	NA	NA	NA	NA	NA	NA	NA	NA	NA	NA	NA	NA	NA	NA	NA	NA	NA	NA	NA	NA	NA	NA	NA	NA	NA	NA	NA
sp#Q86WI1#PKHL1_HUMAN	Fibrocystin-L OS=Homo sapiens GN=PKHD1L1 PE=2 SV=2	0.6668	3.7	1	0.39	99.99	0.15	99.99	0.12	99.99	0.09	99.99	0.15	99.99	0.09	99.99	1	1	0.005	NA	NA	NA	NA	NA	NA	NA	NA	NA	NA	NA	NA	NA	NA	NA	NA	NA	NA	0.9239	4.5	1	0.13	99.99	0.12	99.99	0.18	99.99	0.2	99.99	0.2
sp#P53582#MAP11_HUMAN	Methionine aminopeptidase 1 OS=Homo sapiens GN=METAP1 PE=1 SV=2	0.9988	3.4	2	0.08	0.01	0.15	0.02	0.16	0.02	0.16	0.02	0.19	0.03	0.25	0.07	2	2	0.004	0.9993	14.2	3	0.11	0.02	0.15	0.01	0.15	0.01	0.2	0.02	0.24	0.01	0.15	0.01	2	3	0.005	0.8616	3.4	1	0.17	99.99	0.11	99.99	0.17	99.99	0.2	99.99	0.14
sp#A8MQ03#CI169_HUMAN	UPF0574 protein C9orf169 OS=Homo sapiens GN=C9orf169 PE=1 SV=1	0.9934	27.8	1	0.13	99.99	0.15	99.99	0.14	99.99	0.22	99.99	0.2	99.99	0.15	99.99	1	1	0.003	0.993	9.7	3	0.09	0.02	0.14	0.02	0.18	0.02	0.2	0.02	0.21	0.01	0.17	0.01	1	3	0.005	NA	NA	NA	NA	NA	NA	NA	NA	NA	NA	NA	NA
sp#Q92542#NICA_HUMAN	Nicastrin OS=Homo sapiens GN=NCSTN PE=1 SV=2	0.986	7.8	1	0.12	99.99	0.15	99.99	0.17	99.99	0.17	99.99	0.21	99.99	0.18	99.99	1	1	0.003	0.9967	4.7	2	0.1	0	0.13	0.01	0.17	0	0.2	0	0.23	0.01	0.16	0.02	3	3	0.004	0.9954	8.6	1	0.17	99.99	0.12	99.99	0.17	99.99	0.2	99.99	0.13
sp#P04155#TFF1_HUMAN	Trefoil factor 1 OS=Homo sapiens GN=TFF1 PE=1 SV=1	0.9919	19	1	0.18	99.99	0.15	99.99	0.16	99.99	0.12	99.99	0.21	99.99	0.17	99.99	1	1	0.002	NA	NA	NA	NA	NA	NA	NA	NA	NA	NA	NA	NA	NA	NA	NA	NA	NA	NA	NA	NA	NA	NA	NA	NA	NA	NA	NA	NA	NA	NA
sp#P04431#KV123_HUMAN	Ig kappa chain V-I region Walker OS=Homo sapiens PE=1 SV=1	0.9919	18.6	1	0.15	99.99	0.15	99.99	0.14	99.99	0.1	99.99	0.17	99.99	0.28	99.99	1	1	0.002	NA	NA	NA	NA	NA	NA	NA	NA	NA	NA	NA	NA	NA	NA	NA	NA	NA	NA	NA	NA	NA	NA	NA	NA	NA	NA	NA	NA	NA	NA
sp#O43291#SPIT2_HUMAN	Kunitz-type protease inhibitor 2 OS=Homo sapiens GN=SPINT2 PE=1 SV=2	0.984	4	1	0.09	99.99	0.15	99.99	0.15	99.99	0.27	99.99	0.19	99.99	0.14	99.99	1	1	0.002	NA	NA	NA	NA	NA	NA	NA	NA	NA	NA	NA	NA	NA	NA	NA	NA	NA	NA	NA	NA	NA	NA	NA	NA	NA	NA	NA	NA	NA	NA
sp#O43653#PSCA_HUMAN	Prostate stem cell antigen OS=Homo sapiens GN=PSCA PE=1 SV=1	0.721	22	1	0.14	99.99	0.15	99.99	0.16	99.99	0.16	99.99	0.22	99.99	0.17	99.99	1	1	0.002	0.9916	8.1	1	0.14	99.99	0.31	99.99	0.11	99.99	0.08	99.99	0.26	99.99	0.11	99.99	1	1	0.002	0.9733	8.1	1	0.19	99.99	0.2	99.99	0.13	99.99	0.16	99.99	0.14
sp#Q96EK6#GNA1_HUMAN	Glucosamine 6-phosphate N-acetyltransferase OS=Homo sapiens GN=GNPNAT1 PE=1 SV=1	0.7015	6	1	0.13	99.99	0.15	99.99	0.23	99.99	0.11	99.99	0.2	99.99	0.18	99.99	1	1	0.002	NA	NA	NA	NA	NA	NA	NA	NA	NA	NA	NA	NA	NA	NA	NA	NA	NA	NA	NA	NA	NA	NA	NA	NA	NA	NA	NA	NA	NA	NA
sp#P04798#CP1A1_HUMAN	Cytochrome P450 1A1 OS=Homo sapiens GN=CYP1A1 PE=1 SV=1	0.6367	1.6	1	0.11	99.99	0.15	99.99	0.29	99.99	0.06	99.99	0.23	99.99	0.15	99.99	1	2	0.002	0.983	7.4	3	0.08	0.01	0.14	0.05	0.11	0	0.11	0.01	0.22	0	0.32	0.04	1	3	0.006	0.9463	1.6	1	0.15	99.99	0.13	99.99	0.2	99.99	0.12	99.99	0.12
sp#Q9HC84#MUC5B_HUMAN	Mucin-5B OS=Homo sapiens GN=MUC5B PE=1 SV=3	1	21.5	366	0.17	0	0.16	0	0.16	0	0.1	0	0.24	0	0.15	0	154	450	0.834	1	24	295	0.12	0	0.18	0	0.1	0	0.18	0	0.19	0	0.22	0	175	390	0.568	1	19.5	187	0.19	0	0.15	0	0.2	0	0.13	0	0.13
sp#Q96DA0#ZG16B_HUMAN	Zymogen granule protein 16 homolog B OS=Homo sapiens GN=ZG16B PE=1 SV=3	1	59.1	369	0.14	0	0.16	0	0.16	0	0.11	0	0.24	0	0.17	0	40	447	0.818	1	59.1	531	0.17	0	0.18	0	0.11	0	0.2	0	0.19	0	0.14	0	69	700	1.068	1	59.6	444	0.18	0	0.14	0	0.16	0	0.13	0	0.17
sp#P12273#PIP_HUMAN	Prolactin-inducible protein OS=Homo sapiens GN=PIP PE=1 SV=1	1	73.3	299	0.11	0	0.16	0	0.16	0	0.14	0	0.26	0	0.16	0	36	376	0.661	1	77.4	290	0.14	0	0.23	0	0.12	0	0.2	0	0.17	0	0.12	0	45	399	0.559	1	69.9	224	0.2	0	0.13	0	0.16	0	0.16	0	0.14
sp#P01023#A2MG_HUMAN	Alpha-2-macroglobulin OS=Homo sapiens GN=A2M PE=1 SV=3	1	50.5	100	0.13	0	0.16	0	0.21	0	0.13	0	0.14	0	0.22	0	89	127	0.228	1	49.6	83	0.12	0	0.12	0	0.2	0	0.15	0	0.18	0	0.21	0	89	114	0.161	1	33	37	0.14	0	0.14	0	0.15	0	0.21	0.01	0.14
sp#Q8TDL5#BPIB1_HUMAN	BPI fold-containing family B member 1 OS=Homo sapiens GN=BPIFB1 PE=2 SV=1	1	60.3	54	0.17	0.01	0.16	0.01	0.18	0	0.14	0	0.19	0	0.13	0	38	72	0.133	1	63	78	0.12	0	0.14	0	0.11	0	0.15	0	0.16	0	0.29	0.01	55	106	0.157	1	60.1	43	0.18	0	0.14	0	0.19	0	0.11	0.01	0.13
sp#P69905#HBA_HUMAN	Hemoglobin subunit alpha OS=Homo sapiens GN=HBA1 PE=1 SV=2	1	57	20	0.09	0	0.16	0.01	0.13	0.01	0.36	0.02	0.12	0.01	0.12	0.01	15	30	0.052	1	67.6	51	0.06	0	0.08	0.01	0.42	0.03	0.11	0.01	0.12	0.01	0.1	0.01	21	73	0.098	1	50.7	12	0.09	0.01	0.08	0.01	0.11	0.01	0.43	0.04	0.14
sp#Q63HN8#RN213_HUMAN	E3 ubiquitin-protein ligase RNF213 OS=Homo sapiens GN=RNF213 PE=1 SV=3	1	5	9	0.14	0	0.16	0.02	0.15	0.01	0.13	0	0.25	0.02	0.16	0	13	33	0.031	1	5.1	5	0.1	0.01	0.15	0.01	0.11	0.01	0.19	0.01	0.3	0.02	0.13	0	19	25	0.02	0.9791	2.2	1	0.15	99.99	0.14	99.99	0.12	99.99	0.18	99.99	0.19
sp#P19957#ELAF_HUMAN	Elafin OS=Homo sapiens GN=PI3 PE=1 SV=3	1	21.4	8	0.1	0	0.16	0.01	0.19	0	0.12	0.01	0.17	0	0.26	0.02	4	10	0.019	0.9976	26.5	5	0.1	0.01	0.13	0	0.13	0.02	0.19	0.01	0.3	0.04	0.13	0.01	4	5	0.007	1	33.3	5	0.14	0.01	0.1	0.01	0.2	0.03	0.19	0.04	0.12
sp#P01620#KV302_HUMAN	Ig kappa chain V-III region SIE OS=Homo sapiens PE=1 SV=1	0.9976	59.6	1	0.15	99.99	0.16	99.99	0.14	99.99	0.12	99.99	0.22	99.99	0.21	99.99	1	2	0.019	NA	NA	NA	NA	NA	NA	NA	NA	NA	NA	NA	NA	NA	NA	NA	NA	NA	NA	1	59.6	6	0.14	0.01	0.11	0.01	0.21	0.01	0.23	0.01	0.14
sp#Q03164#KMT2A_HUMAN	Histone-lysine N-methyltransferase 2A OS=Homo sapiens GN=KMT2A PE=1 SV=5	0.9896	4.4	6	0.13	0.01	0.16	0.02	0.16	0.01	0.17	0.02	0.18	0.01	0.17	0.01	10	22	0.017	NA	NA	NA	NA	NA	NA	NA	NA	NA	NA	NA	NA	NA	NA	NA	NA	NA	NA	0.9999	3.9	5	0.14	0.01	0.17	0.09	0.15	0.02	0.16	0.03	0.13
sp#P01033#TIMP1_HUMAN	Metalloproteinase inhibitor 1 OS=Homo sapiens GN=TIMP1 PE=1 SV=1	1	43.5	6	0.16	0.01	0.16	0.01	0.16	0.01	0.12	0.01	0.23	0.01	0.15	0.01	9	9	0.015	1	38.6	9	0.12	0.01	0.17	0.01	0.12	0.01	0.2	0	0.21	0.01	0.17	0.01	11	12	0.018	1	40.6	7	0.17	0.01	0.13	0	0.18	0	0.16	0.02	0.13
sp#Q9P2K5#MYEF2_HUMAN	Myelin expression factor 2 OS=Homo sapiens GN=MYEF2 PE=1 SV=3	0.9875	21.8	2	0.14	0	0.16	0.02	0.2	0.01	0.17	0.03	0.15	0.03	0.17	0.07	6	12	0.011	NA	NA	NA	NA	NA	NA	NA	NA	NA	NA	NA	NA	NA	NA	NA	NA	NA	NA	NA	NA	NA	NA	NA	NA	NA	NA	NA	NA	NA	NA
sp#Q9Y493#ZAN_HUMAN	Zonadhesin OS=Homo sapiens GN=ZAN PE=2 SV=4	0.9995	4	3	0.14	0.08	0.16	0.04	0.2	0.07	0.12	0.03	0.13	0.04	0.16	0.03	6	7	0.009	NA	NA	NA	NA	NA	NA	NA	NA	NA	NA	NA	NA	NA	NA	NA	NA	NA	NA	NA	NA	NA	NA	NA	NA	NA	NA	NA	NA	NA	NA
sp#Q9P265#DIP2B_HUMAN	Disco-interacting protein 2 homolog B OS=Homo sapiens GN=DIP2B PE=1 SV=3	1	6.2	2	0.14	0.02	0.16	0.02	0.19	0.01	0.17	0	0.18	0.04	0.15	0.03	6	6	0.007	1	5.8	3	0.12	0.01	0.15	0.02	0.16	0.03	0.2	0	0.21	0.02	0.14	0.01	8	10	0.007	1	6.8	4	0.16	0.01	0.11	0.01	0.21	0.01	0.18	0.01	0.14
sp#Q12769#NU160_HUMAN	Nuclear pore complex protein Nup160 OS=Homo sapiens GN=NUP160 PE=1 SV=3	0.9995	4.8	2	0.13	0.03	0.16	0.04	0.13	0.05	0.14	0.04	0.26	0.03	0.16	0	7	9	0.007	NA	NA	NA	NA	NA	NA	NA	NA	NA	NA	NA	NA	NA	NA	NA	NA	NA	NA	0.9647	5.6	1	0.16	99.99	0.13	99.99	0.19	99.99	0.15	99.99	0.16
sp#Q9C0I1#MTMRC_HUMAN	Myotubularin-related protein 12 OS=Homo sapiens GN=MTMR12 PE=1 SV=2	0.9533	6.2	2	0.13	0	0.16	0.01	0.16	0	0.15	0.01	0.24	0.02	0.16	0	3	5	0.007	NA	NA	NA	NA	NA	NA	NA	NA	NA	NA	NA	NA	NA	NA	NA	NA	NA	NA	NA	NA	NA	NA	NA	NA	NA	NA	NA	NA	NA	NA
sp#P23743#DGKA_HUMAN	Diacylglycerol kinase alpha OS=Homo sapiens GN=DGKA PE=1 SV=3	1	7.2	2	0.13	0	0.16	0.02	0.16	0.01	0.16	0.02	0.2	0	0.18	0.01	4	4	0.006	1	13.2	3	0.12	0	0.12	0	0.12	0.01	0.21	0.01	0.26	0.01	0.16	0.01	4	4	0.006	1	16.7	6	0.16	0.01	0.12	0.01	0.19	0	0.18	0.01	0.13
sp#P01597#KV105_HUMAN	Ig kappa chain V-I region DEE OS=Homo sapiens PE=1 SV=1	0.9999	15.7	3	0.11	0.01	0.16	0.01	0.17	0.01	0.14	0.02	0.21	0.01	0.2	0	3	3	0.006	0.9883	15.7	1	0.12	99.99	0.18	99.99	0.16	99.99	0.29	99.99	0.14	99.99	0.11	99.99	1	1	0.004	0.9916	15.7	1	0.15	99.99	0.14	99.99	0.19	99.99	0.26	99.99	0.13
sp#Q702N8#XIRP1_HUMAN	Xin actin-binding repeat-containing protein 1 OS=Homo sapiens GN=XIRP1 PE=1 SV=1	0.8489	4.7	1	0.19	99.99	0.16	99.99	0.18	99.99	0.07	99.99	0.26	99.99	0.13	99.99	2	3	0.006	NA	NA	NA	NA	NA	NA	NA	NA	NA	NA	NA	NA	NA	NA	NA	NA	NA	NA	NA	NA	NA	NA	NA	NA	NA	NA	NA	NA	NA	NA
sp#Q96T51#RUFY1_HUMAN	RUN and FYVE domain-containing protein 1 OS=Homo sapiens GN=RUFY1 PE=1 SV=2	0.9996	6.4	2	0.17	0.02	0.16	0.03	0.14	0.04	0.11	0.02	0.3	0.09	0.09	0.02	3	3	0.005	1	8.8	2	0.13	0.02	0.13	0	0.13	0.02	0.2	0.01	0.23	0	0.18	0.02	2	2	0.004	1	12.3	4	0.17	0.03	0.15	0.01	0.18	0.01	0.18	0.02	0.13
sp#Q6PKG0#LARP1_HUMAN	La-related protein 1 OS=Homo sapiens GN=LARP1 PE=1 SV=2	0.9974	7.6	1	0.14	99.99	0.16	99.99	0.18	99.99	0.15	99.99	0.21	99.99	0.17	99.99	3	5	0.005	0.969	11.9	2	0.09	0.01	0.14	0.01	0.12	0.01	0.28	0.07	0.24	0.01	0.12	0.02	3	3	0.005	0.9999	8.1	4	0.13	0.01	0.11	0.03	0.21	0.01	0.17	0.01	0.13
sp#Q86SF2#GALT7_HUMAN	N-acetylgalactosaminyltransferase 7 OS=Homo sapiens GN=GALNT7 PE=1 SV=1	0.9974	8.8	1	0.16	99.99	0.16	99.99	0.15	99.99	0.13	99.99	0.26	99.99	0.15	99.99	3	3	0.005	NA	NA	NA	NA	NA	NA	NA	NA	NA	NA	NA	NA	NA	NA	NA	NA	NA	NA	0.6145	6.5	1	0.16	99.99	0.11	99.99	0.15	99.99	0.15	99.99	0.16
sp#Q66PJ3#AR6P4_HUMAN	ADP-ribosylation factor-like protein 6-interacting protein 4 OS=Homo sapiens GN=ARL6IP4 PE=1 SV=1	0.8975	14.4	2	0.16	0	0.16	0.02	0.15	0.03	0.1	0	0.28	0.02	0.14	0.03	1	3	0.005	NA	NA	NA	NA	NA	NA	NA	NA	NA	NA	NA	NA	NA	NA	NA	NA	NA	NA	NA	NA	NA	NA	NA	NA	NA	NA	NA	NA	NA	NA
sp#Q6PI47#KCD18_HUMAN	BTB/POZ domain-containing protein KCTD18 OS=Homo sapiens GN=KCTD18 PE=2 SV=2	0.8527	16	1	0.13	99.99	0.16	99.99	0.18	99.99	0.11	99.99	0.25	99.99	0.17	99.99	3	4	0.005	NA	NA	NA	NA	NA	NA	NA	NA	NA	NA	NA	NA	NA	NA	NA	NA	NA	NA	NA	NA	NA	NA	NA	NA	NA	NA	NA	NA	NA	NA
sp#Q15772#SPEG_HUMAN	Striated muscle preferentially expressed protein kinase OS=Homo sapiens GN=SPEG PE=1 SV=4	0.7312	4.4	1	0.13	99.99	0.16	99.99	0.15	99.99	0.14	99.99	0.18	99.99	0.23	99.99	2	2	0.005	0.9958	6.4	3	0.13	0.02	0.14	0	0.14	0.03	0.18	0.02	0.23	0.02	0.16	0.02	8	8	0.008	0.9521	3.3	1	0.18	99.99	0.21	99.99	0.16	99.99	0.2	99.99	0.12
sp#P02760#AMBP_HUMAN	Protein AMBP OS=Homo sapiens GN=AMBP PE=1 SV=1	0.9957	8.2	1	0.11	99.99	0.16	99.99	0.21	99.99	0.1	99.99	0.18	99.99	0.24	99.99	2	2	0.004	0.7161	10.2	1	0.16	99.99	0.14	99.99	0.15	99.99	0.17	99.99	0.21	99.99	0.16	99.99	1	1	0.002	NA	NA	NA	NA	NA	NA	NA	NA	NA	NA	NA	NA
sp#P10606#COX5B_HUMAN	Cytochrome c oxidase subunit 5B, mitochondrial OS=Homo sapiens GN=COX5B PE=1 SV=2	0.9953	41.9	2	0.12	0.01	0.16	0.02	0.17	0.01	0.15	0	0.23	0.03	0.18	0	2	2	0.004	0.9978	18.6	2	0.1	0.01	0.12	0	0.17	0.02	0.22	0.01	0.26	0	0.13	0.01	3	3	0.004	1	14.7	4	0.16	0.01	0.1	0.01	0.19	0.01	0.21	0.01	0.1
sp#P01596#KV104_HUMAN,sp#P01598#KV106_HUMAN	Ig kappa chain V-I region CAR OS=Homo sapiens PE=1 SV=1,Ig kappa chain V-I region EU OS=Homo sapiens PE=1 SV=1	0.8804	16.8	2	0.13	0	0.16	0.03	0.15	0	0.16	0	0.21	0.02	0.18	0.02	2	4	0.004	0.9998	32.4	3	0.13	0.01	0.16	0.01	0.15	0.01	0.22	0.01	0.18	0.03	0.15	0.01	3	3	0.007	0.9246	22.2	2	0.13	0	0.1	0.01	0.19	0.02	0.26	0	0.14
sp#Q96PX9#PKH4B_HUMAN	Pleckstrin homology domain-containing family G member 4B OS=Homo sapiens GN=PLEKHG4B PE=2 SV=4	0.706	2.4	2	0.17	0	0.16	0.05	0.21	0.03	0.15	0	0.21	0.03	0.07	0.01	1	3	0.004	NA	NA	NA	NA	NA	NA	NA	NA	NA	NA	NA	NA	NA	NA	NA	NA	NA	NA	NA	NA	NA	NA	NA	NA	NA	NA	NA	NA	NA	NA
sp#P04053#TDT_HUMAN	DNA nucleotidylexotransferase OS=Homo sapiens GN=DNTT PE=1 SV=3	0.6679	14.9	1	0.1	99.99	0.16	99.99	0.11	99.99	0.39	99.99	0.12	99.99	0.12	99.99	2	2	0.004	NA	NA	NA	NA	NA	NA	NA	NA	NA	NA	NA	NA	NA	NA	NA	NA	NA	NA	NA	NA	NA	NA	NA	NA	NA	NA	NA	NA	NA	NA
sp#P16035#TIMP2_HUMAN	Metalloproteinase inhibitor 2 OS=Homo sapiens GN=TIMP2 PE=1 SV=2	0.9919	4.1	1	0.11	99.99	0.16	99.99	0.11	99.99	0.39	99.99	0.13	99.99	0.1	99.99	1	2	0.003	0.9997	6.8	2	0.09	0.05	0.28	0.22	0.07	0.02	0.15	0.06	0.16	0.03	0.14	0.05	2	2	0.003	1	13.2	2	0.15	0.01	0.13	0.02	0.18	0.02	0.2	0.03	0.14
sp#O00754#MA2B1_HUMAN	Lysosomal alpha-mannosidase OS=Homo sapiens GN=MAN2B1 PE=1 SV=3	0.7307	3.5	1	0.16	99.99	0.16	99.99	0.2	99.99	0.14	99.99	0.16	99.99	0.19	99.99	1	1	0.003	0.8494	6.4	1	0.17	99.99	0.11	99.99	0.19	99.99	0.16	99.99	0.24	99.99	0.14	99.99	2	2	0.003	1	9.2	4	0.16	0.02	0.14	0.01	0.16	0.01	0.19	0.01	0.13
sp#O00233#PSMD9_HUMAN	26S proteasome non-ATPase regulatory subunit 9 OS=Homo sapiens GN=PSMD9 PE=1 SV=3	0.9919	5.4	1	0.13	99.99	0.16	99.99	0.18	99.99	0.17	99.99	0.18	99.99	0.18	99.99	1	1	0.002	NA	NA	NA	NA	NA	NA	NA	NA	NA	NA	NA	NA	NA	NA	NA	NA	NA	NA	0.9886	5.4	1	0.14	99.99	0.12	99.99	0.17	99.99	0.22	99.99	0.16
sp#Q9H8J5#MANS1_HUMAN	MANSC domain-containing protein 1 OS=Homo sapiens GN=MANSC1 PE=2 SV=1	0.9912	3.5	1	0.17	99.99	0.16	99.99	0.19	99.99	0.15	99.99	0.16	99.99	0.17	99.99	1	1	0.002	NA	NA	NA	NA	NA	NA	NA	NA	NA	NA	NA	NA	NA	NA	NA	NA	NA	NA	NA	NA	NA	NA	NA	NA	NA	NA	NA	NA	NA	NA
sp#P13727#PRG2_HUMAN	Bone marrow proteoglycan OS=Homo sapiens GN=PRG2 PE=1 SV=2	0.9856	4.5	1	0.12	99.99	0.16	99.99	0.18	99.99	0.13	99.99	0.19	99.99	0.22	99.99	1	1	0.002	NA	NA	NA	NA	NA	NA	NA	NA	NA	NA	NA	NA	NA	NA	NA	NA	NA	NA	NA	NA	NA	NA	NA	NA	NA	NA	NA	NA	NA	NA
sp#Q9P0J7#KCMF1_HUMAN	E3 ubiquitin-protein ligase KCMF1 OS=Homo sapiens GN=KCMF1 PE=1 SV=2	0.9215	3.7	1	0.08	99.99	0.16	99.99	0.13	99.99	0.34	99.99	0.09	99.99	0.2	99.99	1	1	0.002	0.9909	15.2	1	0.13	99.99	0.16	99.99	0.1	99.99	0.18	99.99	0.21	99.99	0.21	99.99	1	1	0.002	1	10	3	0.16	0.02	0.12	0.01	0.17	0.01	0.19	0.03	0.13
sp#P01708#LV205_HUMAN	Ig lambda chain V-II region BUR OS=Homo sapiens PE=1 SV=1	0.7516	10.1	1	0.12	99.99	0.16	99.99	0.17	99.99	0.12	99.99	0.21	99.99	0.21	99.99	1	1	0.002	0.892	17.4	1	0.14	99.99	0.21	99.99	0.15	99.99	0.22	99.99	0.15	99.99	0.14	99.99	2	3	0.004	NA	NA	NA	NA	NA	NA	NA	NA	NA	NA	NA	NA
sp#O00442#RTCA_HUMAN	RNA 3'-terminal phosphate cyclase OS=Homo sapiens GN=RTCA PE=1 SV=1	0.6771	2.7	1	0.13	99.99	0.16	99.99	0.16	99.99	0.14	99.99	0.24	99.99	0.16	99.99	1	1	0.002	0.9928	8.2	1	0.14	99.99	0.15	99.99	0.14	99.99	0.2	99.99	0.24	99.99	0.14	99.99	1	1	0.002	0.9986	6.6	2	0.15	0.01	0.17	0.02	0.18	0.02	0.16	0.02	0.11
sp#P04745#AMY1_HUMAN	Alpha-amylase 1 OS=Homo sapiens GN=AMY1A PE=1 SV=2	1	78.7	262	0.13	0	0.17	0	0.16	0	0.12	0	0.25	0	0.16	0	41	485	1.559	1	97.1	325	0.18	0	0.24	0	0.08	0	0.11	0	0.2	0	0.17	0	52	788	2.377	1	86.5	297	0.14	0	0.14	0	0.22	0	0.13	0	0.16
sp#P01037#CYTN_HUMAN	Cystatin-SN OS=Homo sapiens GN=CST1 PE=1 SV=3	1	66	348	0.12	0	0.17	0	0.18	0	0.17	0	0.2	0	0.13	0	28	540	0.945	1	69.5	394	0.12	0	0.15	0	0.1	0	0.22	0	0.21	0	0.18	0	26	498	0.907	1	65.2	298	0.18	0	0.11	0	0.19	0	0.12	0	0.17
sp#P02814#SMR3B_HUMAN	Submaxillary gland androgen-regulated protein 3B OS=Homo sapiens GN=SMR3B PE=1 SV=2	1	65.8	178	0.1	0	0.17	0	0.16	0	0.19	0.01	0.22	0	0.11	0	13	341	0.605	1	65.8	87	0.12	0	0.25	0.01	0.12	0	0.16	0	0.18	0	0.13	0	14	132	0.183	1	65.8	172	0.15	0	0.1	0	0.16	0	0.18	0	0.19
sp#P22079#PERL_HUMAN	Lactoperoxidase OS=Homo sapiens GN=LPO PE=1 SV=2	1	51.1	109	0.11	0	0.17	0	0.17	0	0.14	0	0.22	0	0.18	0	56	145	0.258	1	61.2	82	0.16	0	0.2	0	0.09	0	0.16	0	0.19	0	0.18	0	72	115	0.167	1	59.1	60	0.18	0	0.13	0	0.18	0	0.15	0	0.14
sp#P31025#LCN1_HUMAN	Lipocalin-1 OS=Homo sapiens GN=LCN1 PE=1 SV=1	1	52.3	105	0.2	0	0.17	0	0.21	0	0.16	0	0.15	0	0.1	0	25	134	0.243	1	61.9	213	0.13	0	0.17	0	0.12	0	0.16	0	0.22	0	0.18	0	30	250	0.387	1	56.2	146	0.2	0	0.18	0	0.18	0	0.13	0	0.11
sp#P62805#H4_HUMAN	Histone H4 OS=Homo sapiens GN=HIST1H4A PE=1 SV=2	1	57.3	80	0.11	0	0.17	0	0.15	0	0.19	0	0.16	0	0.21	0	28	109	0.19	1	64.1	72	0.1	0	0.11	0	0.24	0.01	0.17	0	0.21	0	0.15	0	35	88	0.128	1	57.3	48	0.16	0	0.12	0	0.15	0	0.22	0	0.14
sp#Q6P5S2#CF058_HUMAN	UPF0762 protein C6orf58 OS=Homo sapiens GN=C6orf58 PE=1 SV=2	1	46.4	84	0.15	0	0.17	0.01	0.16	0	0.1	0	0.25	0.01	0.15	0	33	103	0.188	1	49.4	123	0.14	0	0.2	0	0.12	0	0.18	0	0.21	0	0.15	0	48	168	0.252	1	38.5	53	0.18	0	0.16	0.01	0.18	0	0.13	0	0.15
sp#P68871#HBB_HUMAN	Hemoglobin subunit beta OS=Homo sapiens GN=HBB PE=1 SV=2	1	84.4	31	0.09	0	0.17	0.01	0.14	0	0.33	0.02	0.13	0.01	0.12	0	25	74	0.151	1	99.3	28	0.06	0	0.08	0.01	0.47	0.03	0.12	0.01	0.13	0.01	0.1	0	30	99	0.127	1	66.7	6	0.11	0.01	0.08	0.01	0.12	0.01	0.39	0.04	0.13
sp#Q6MZM9#CD040_HUMAN	Uncharacterized protein C4orf40 OS=Homo sapiens GN=C4orf40 PE=1 SV=1	1	23.7	42	0.13	0	0.17	0.01	0.18	0	0.13	0	0.25	0.01	0.13	0.01	11	49	0.094	1	23.7	32	0.17	0	0.25	0.01	0.12	0	0.16	0	0.17	0.01	0.12	0	8	40	0.067	1	23.7	32	0.2	0	0.11	0	0.12	0.01	0.16	0.01	0.19
sp#P01860#IGHG3_HUMAN	Ig gamma-3 chain C region OS=Homo sapiens GN=IGHG3 PE=1 SV=2	1	43	6	0.11	0.01	0.17	0.01	0.18	0.01	0.1	0	0.12	0.01	0.31	0.03	9	16	0.036	1	36.6	3	0.12	0.02	0.11	0.01	0.16	0.02	0.19	0.02	0.19	0.01	0.22	0.01	3	3	0.032	1	37.9	6	0.16	0	0.11	0.01	0.17	0.01	0.27	0.03	0.12
sp#P02679#FIBG_HUMAN	Fibrinogen gamma chain OS=Homo sapiens GN=FGG PE=1 SV=3	1	37.1	14	0.12	0	0.17	0.01	0.2	0.01	0.14	0	0.15	0.01	0.22	0.01	18	24	0.035	1	34.7	12	0.12	0	0.11	0.01	0.24	0.01	0.15	0	0.21	0.01	0.17	0.01	20	23	0.032	1	34.7	14	0.13	0	0.15	0.01	0.16	0	0.21	0.01	0.15
sp#P02671#FIBA_HUMAN	Fibrinogen alpha chain OS=Homo sapiens GN=FGA PE=1 SV=2	1	15.9	12	0.12	0	0.17	0.01	0.2	0.01	0.14	0	0.13	0.01	0.22	0.02	15	22	0.032	1	15.8	16	0.11	0	0.11	0.01	0.27	0.01	0.13	0.01	0.21	0.01	0.16	0	17	22	0.033	1	12.7	8	0.15	0.01	0.13	0.01	0.17	0.01	0.22	0.01	0.13
sp#P23284#PPIB_HUMAN	Peptidyl-prolyl cis-trans isomerase B OS=Homo sapiens GN=PPIB PE=1 SV=2	1	43.1	13	0.13	0.01	0.17	0.01	0.15	0.01	0.12	0	0.22	0.01	0.2	0.01	14	15	0.027	1	39.4	8	0.12	0	0.15	0	0.14	0.01	0.18	0	0.24	0.01	0.16	0	12	13	0.024	1	43.1	11	0.15	0.01	0.1	0.01	0.22	0.01	0.19	0	0.11
sp#Q8N474#SFRP1_HUMAN	Secreted frizzled-related protein 1 OS=Homo sapiens GN=SFRP1 PE=1 SV=1	1	21.7	10	0.15	0.01	0.17	0.01	0.17	0	0.16	0	0.2	0.01	0.14	0.01	9	12	0.021	1	42	7	0.14	0.01	0.21	0.01	0.11	0.01	0.21	0.01	0.18	0.01	0.16	0.01	8	9	0.015	1	33.8	7	0.17	0.01	0.14	0.01	0.16	0.01	0.15	0.01	0.15
sp#P04433#KV309_HUMAN	Ig kappa chain V-III region VG (Fragment) OS=Homo sapiens PE=1 SV=1	1	52.2	6	0.13	0.01	0.17	0.01	0.16	0.01	0.11	0.01	0.18	0.01	0.24	0.01	5	7	0.014	1	39.1	5	0.16	0.01	0.17	0.02	0.11	0.02	0.22	0.02	0.17	0.02	0.14	0.01	5	7	0.009	0.9999	33.9	4	0.17	0	0.13	0.01	0.21	0.01	0.21	0.01	0.13
sp#P12109#CO6A1_HUMAN	Collagen alpha-1(VI) chain OS=Homo sapiens GN=COL6A1 PE=1 SV=3	1	5.3	7	0.17	0.01	0.17	0.02	0.17	0.01	0.12	0.01	0.17	0.01	0.18	0.01	5	9	0.014	1	8.9	9	0.15	0.01	0.2	0.01	0.12	0.01	0.16	0.01	0.18	0.01	0.18	0.01	8	17	0.018	1	7.6	6	0.16	0.01	0.11	0.01	0.2	0	0.17	0.01	0.12
sp#P01608#KV116_HUMAN	Ig kappa chain V-I region Roy OS=Homo sapiens PE=1 SV=1	1	24.1	7	0.17	0.01	0.17	0.01	0.16	0	0.13	0.01	0.18	0.01	0.19	0.01	4	7	0.013	0.999	24.1	3	0.12	0.03	0.15	0.02	0.15	0.01	0.23	0.01	0.19	0.05	0.14	0.01	4	9	0.005	0.9908	24.1	2	0.11	0.06	0.12	0	0.17	0	0.23	0.01	0.14
sp#Q9BYD5#CNFN_HUMAN	Cornifelin OS=Homo sapiens GN=CNFN PE=1 SV=2	1	19.6	5	0.13	0.02	0.17	0.02	0.17	0.01	0.15	0.01	0.19	0.01	0.18	0.01	3	7	0.013	0.9997	19.6	2	0.11	0	0.16	0.02	0.13	0.01	0.25	0	0.22	0.02	0.13	0.02	2	2	0.003	1	19.6	6	0.13	0.01	0.12	0.01	0.18	0.01	0.21	0.01	0.13
sp#Q9Y2J8#PADI2_HUMAN	Protein-arginine deiminase type-2 OS=Homo sapiens GN=PADI2 PE=1 SV=2	1	11.1	6	0.13	0.01	0.17	0.02	0.16	0.01	0.16	0.01	0.15	0.01	0.22	0.02	8	8	0.013	1	10.1	6	0.11	0	0.13	0.01	0.21	0.03	0.2	0.01	0.19	0.02	0.14	0.01	7	11	0.014	1	5.6	4	0.14	0.01	0.13	0	0.15	0	0.25	0.03	0.17
sp#Q5S007#LRRK2_HUMAN	Leucine-rich repeat serine/threonine-protein kinase 2 OS=Homo sapiens GN=LRRK2 PE=1 SV=2	1	7.9	3	0.24	0.09	0.17	0.01	0.14	0.02	0.12	0	0.17	0.04	0.12	0.02	9	10	0.012	1	7.1	5	0.1	0.01	0.12	0.01	0.18	0.01	0.21	0.01	0.27	0.02	0.12	0	15	16	0.016	1	5.1	6	0.15	0.01	0.12	0.02	0.17	0.01	0.16	0.01	0.11
sp#Q9NP55#BPIA1_HUMAN	BPI fold-containing family A member 1 OS=Homo sapiens GN=BPIFA1 PE=1 SV=1	1	19.5	5	0.1	0.01	0.17	0.01	0.23	0.01	0.16	0.01	0.19	0	0.13	0.01	7	7	0.012	1	19.5	12	0.14	0.01	0.15	0	0.11	0.01	0.19	0.01	0.16	0.01	0.24	0.01	8	13	0.022	1	34.4	15	0.25	0.02	0.12	0.01	0.19	0.01	0.13	0.01	0.11
sp#P12236#ADT3_HUMAN	ADP/ATP translocase 3 OS=Homo sapiens GN=SLC25A6 PE=1 SV=4	0.8512	24.8	1	0.25	99.99	0.17	99.99	0.15	99.99	0.13	99.99	0.14	99.99	0.16	99.99	1	1	0.012	1	45	3	0.15	0.01	0.13	0.01	0.11	0.01	0.21	0.01	0.24	0.01	0.16	0.01	4	4	0.016	1	39.6	5	0.15	0.01	0.14	0	0.2	0.01	0.16	0.01	0.12
sp#Q32P44#EMAL3_HUMAN	Echinoderm microtubule-associated protein-like 3 OS=Homo sapiens GN=EML3 PE=1 SV=1	0.848	7	5	0.12	0	0.17	0.01	0.16	0	0.13	0	0.23	0.01	0.19	0.01	3	8	0.012	0.9398	10.5	3	0.17	0.01	0.2	0.01	0.12	0.01	0.19	0	0.17	0.01	0.14	0	5	8	0.009	0.9374	7.8	4	0.17	0.03	0.13	0.01	0.16	0.01	0.16	0.02	0.17
sp#Q8NI35#INADL_HUMAN	InaD-like protein OS=Homo sapiens GN=INADL PE=1 SV=3	0.9997	5.2	2	0.14	0.04	0.17	0.03	0.17	0.07	0.11	0.01	0.2	0.03	0.19	0.04	4	6	0.009	0.9123	4.9	1	0.13	99.99	0.15	99.99	0.15	99.99	0.21	99.99	0.22	99.99	0.15	99.99	5	6	0.007	0.9978	5.7	1	0.2	99.99	0.14	99.99	0.18	99.99	0.14	99.99	0.12
sp#P01825#HV207_HUMAN,sp#P06331#HV209_HUMAN	Ig heavy chain V-II region NEWM OS=Homo sapiens PE=1 SV=1,Ig heavy chain V-II region ARH-77 OS=Homo sapiens PE=4 SV=1	1	13.7	4	0.18	0.02	0.17	0.01	0.17	0.01	0.12	0	0.19	0	0.17	0.01	2	4	0.008	1	17.1	3	0.11	0.04	0.12	0.03	0.09	0.03	0.13	0.03	0.13	0.03	0.31	0.15	4	4	0.006	0.9527	13.7	1	0.16	99.99	0.18	99.99	0.17	99.99	0.17	99.99	0.13
sp#Q9Y6Q5#AP1M2_HUMAN	AP-1 complex subunit mu-2 OS=Homo sapiens GN=AP1M2 PE=1 SV=4	1	16.3	3	0.13	0.01	0.17	0.02	0.18	0.01	0.13	0.02	0.22	0.02	0.16	0.01	5	5	0.007	NA	NA	NA	NA	NA	NA	NA	NA	NA	NA	NA	NA	NA	NA	NA	NA	NA	NA	1	12.3	4	0.17	0.02	0.11	0.01	0.19	0.01	0.18	0.01	0.12
sp#O75182#SIN3B_HUMAN	Paired amphipathic helix protein Sin3b OS=Homo sapiens GN=SIN3B PE=1 SV=2	0.9994	4.1	2	0.12	0	0.17	0.04	0.2	0	0.15	0.01	0.17	0.04	0.17	0.01	5	7	0.007	NA	NA	NA	NA	NA	NA	NA	NA	NA	NA	NA	NA	NA	NA	NA	NA	NA	NA	0.9819	7.2	2	0.13	0.03	0.13	0.02	0.16	0.01	0.18	0.04	0.18
sp#Q15833#STXB2_HUMAN	Syntaxin-binding protein 2 OS=Homo sapiens GN=STXBP2 PE=1 SV=2	0.9983	5.1	1	0.16	99.99	0.17	99.99	0.18	99.99	0.17	99.99	0.16	99.99	0.15	99.99	3	7	0.007	1	10.1	6	0.12	0.01	0.13	0.01	0.16	0.02	0.2	0.01	0.21	0.01	0.16	0.01	6	9	0.012	1	11.8	7	0.16	0.01	0.13	0.01	0.17	0	0.2	0.01	0.14
sp#Q9C0H5#RHG39_HUMAN	Rho GTPase-activating protein 39 OS=Homo sapiens GN=ARHGAP39 PE=1 SV=2	0.869	7.5	1	0.11	99.99	0.17	99.99	0.17	99.99	0.21	99.99	0.15	99.99	0.19	99.99	4	7	0.007	NA	NA	NA	NA	NA	NA	NA	NA	NA	NA	NA	NA	NA	NA	NA	NA	NA	NA	NA	NA	NA	NA	NA	NA	NA	NA	NA	NA	NA	NA
sp#Q15042#RB3GP_HUMAN	Rab3 GTPase-activating protein catalytic subunit OS=Homo sapiens GN=RAB3GAP1 PE=1 SV=3	0.8067	6.7	3	0.14	0.01	0.17	0.02	0.16	0.02	0.16	0.01	0.15	0.01	0.22	0.01	2	6	0.007	0.8484	9.3	3	0.11	0.01	0.11	0.01	0.13	0.01	0.24	0	0.23	0.02	0.18	0.01	3	5	0.007	NA	NA	NA	NA	NA	NA	NA	NA	NA	NA	NA	NA
sp#P54803#GALC_HUMAN	Galactocerebrosidase OS=Homo sapiens GN=GALC PE=1 SV=2	0.7794	9.3	1	0.13	99.99	0.17	99.99	0.17	99.99	0.1	99.99	0.27	99.99	0.15	99.99	3	6	0.007	NA	NA	NA	NA	NA	NA	NA	NA	NA	NA	NA	NA	NA	NA	NA	NA	NA	NA	0.7829	6.6	1	0.16	99.99	0.11	99.99	0.18	99.99	0.21	99.99	0.1
sp#P60985#KTDAP_HUMAN	Keratinocyte differentiation-associated protein OS=Homo sapiens GN=KRTDAP PE=1 SV=1	1	27.3	3	0.1	0	0.17	0.02	0.17	0	0.14	0	0.2	0.01	0.22	0.02	3	3	0.006	1	27.3	3	0.07	0.02	0.11	0.01	0.1	0.02	0.34	0.05	0.28	0.02	0.08	0.03	3	3	0.006	0.9928	12.1	1	0.16	99.99	0.08	99.99	0.17	99.99	0.25	99.99	0.11
sp#P61769#B2MG_HUMAN	Beta-2-microglobulin OS=Homo sapiens GN=B2M PE=1 SV=1	1	29.4	3	0.12	0.01	0.17	0.03	0.17	0	0.12	0	0.25	0.01	0.16	0.02	3	3	0.006	1	59.7	4	0.14	0.01	0.18	0.01	0.12	0.01	0.21	0.01	0.21	0.01	0.15	0	8	9	0.012	NA	NA	NA	NA	NA	NA	NA	NA	NA	NA	NA	NA
sp#P42357#HUTH_HUMAN	Histidine ammonia-lyase OS=Homo sapiens GN=HAL PE=1 SV=1	0.9992	5.2	3	0.13	0.01	0.17	0.02	0.2	0	0.12	0.01	0.2	0.02	0.17	0.02	2	3	0.006	1	6.2	2	0.08	0.01	0.15	0	0.14	0.02	0.2	0.01	0.27	0	0.15	0.02	4	4	0.005	1	19	6	0.2	0.01	0.12	0.01	0.17	0.01	0.15	0.01	0.13
sp#O75864#PPR37_HUMAN	Protein phosphatase 1 regulatory subunit 37 OS=Homo sapiens GN=PPP1R37 PE=1 SV=4	0.968	10.4	1	0.11	99.99	0.17	99.99	0.19	99.99	0.13	99.99	0.17	99.99	0.23	99.99	3	3	0.006	NA	NA	NA	NA	NA	NA	NA	NA	NA	NA	NA	NA	NA	NA	NA	NA	NA	NA	NA	NA	NA	NA	NA	NA	NA	NA	NA	NA	NA	NA
sp#O95861#BPNT1_HUMAN	3'(2'),5'-bisphosphate nucleotidase 1 OS=Homo sapiens GN=BPNT1 PE=1 SV=1	0.9638	11	1	0.11	99.99	0.17	99.99	0.15	99.99	0.15	99.99	0.15	99.99	0.27	99.99	3	4	0.006	1	28.6	6	0.12	0.01	0.14	0.01	0.14	0.01	0.21	0.01	0.22	0.02	0.16	0.01	10	15	0.014	0.8436	22.4	1	0.15	99.99	0.14	99.99	0.18	99.99	0.11	99.99	0.13
sp#Q92747#ARC1A_HUMAN	Actin-related protein 2/3 complex subunit 1A OS=Homo sapiens GN=ARPC1A PE=1 SV=2	0.9299	17.8	3	0.1	0.01	0.17	0.01	0.18	0.01	0.15	0.01	0.2	0.02	0.19	0.01	2	3	0.006	1	25.9	5	0.11	0	0.13	0	0.1	0.01	0.21	0.01	0.27	0.01	0.17	0.01	8	8	0.01	1	28.9	9	0.16	0.01	0.12	0.01	0.19	0.01	0.16	0.01	0.13
sp#P42345#MTOR_HUMAN	Serine/threonine-protein kinase mTOR OS=Homo sapiens GN=MTOR PE=1 SV=1	0.8846	6.3	1	0.11	99.99	0.17	99.99	0.4	99.99	0.1	99.99	0.11	99.99	0.1	99.99	5	6	0.006	NA	NA	NA	NA	NA	NA	NA	NA	NA	NA	NA	NA	NA	NA	NA	NA	NA	NA	0.9999	6.4	2	0.17	0.03	0.15	0	0.16	0.01	0.17	0.01	0.14
sp#Q96SF7#TBX15_HUMAN	T-box transcription factor TBX15 OS=Homo sapiens GN=TBX15 PE=2 SV=2	0.8779	5.5	3	0.15	0.02	0.17	0.01	0.15	0.01	0.15	0.01	0.22	0.01	0.15	0.02	3	5	0.006	0.993	10.5	5	0.11	0.01	0.1	0.01	0.16	0.04	0.22	0.01	0.22	0.02	0.16	0.01	8	18	0.013	NA	NA	NA	NA	NA	NA	NA	NA	NA	NA	NA	NA
sp#Q9P2D3#HTR5B_HUMAN	HEAT repeat-containing protein 5B OS=Homo sapiens GN=HEATR5B PE=1 SV=2	0.7658	4.3	1	0.28	99.99	0.17	99.99	0.13	99.99	0.12	99.99	0.16	99.99	0.14	99.99	2	3	0.006	NA	NA	NA	NA	NA	NA	NA	NA	NA	NA	NA	NA	NA	NA	NA	NA	NA	NA	NA	NA	NA	NA	NA	NA	NA	NA	NA	NA	NA	NA
sp#Q9H6T0#ESRP2_HUMAN	Epithelial splicing regulatory protein 2 OS=Homo sapiens GN=ESRP2 PE=1 SV=1	0.9997	5.6	1	0.22	99.99	0.17	99.99	0.04	99.99	0.07	99.99	0.46	99.99	0.04	99.99	2	2	0.005	0.9026	7.6	1	0.09	99.99	0.13	99.99	0.2	99.99	0.17	99.99	0.24	99.99	0.16	99.99	3	3	0.004	0.9916	3.7	1	0.16	99.99	0.09	99.99	0.22	99.99	0.19	99.99	0.13
sp#P45985#MP2K4_HUMAN	Dual specificity mitogen-activated protein kinase kinase 4 OS=Homo sapiens GN=MAP2K4 PE=1 SV=1	0.9967	20.6	1	0.1	99.99	0.17	99.99	0.2	99.99	0.14	99.99	0.18	99.99	0.21	99.99	2	2	0.005	0.9258	20.1	3	0.07	0.02	0.09	0.03	0.32	0.15	0.15	0.03	0.16	0.03	0.12	0.03	2	3	0.005	1	43.4	2	0.17	0.02	0.12	0.02	0.21	0.02	0.14	0.03	0.13
sp#Q13488#VPP3_HUMAN	V-type proton ATPase 116 kDa subunit a isoform 3 OS=Homo sapiens GN=TCIRG1 PE=1 SV=3	0.9928	8.8	1	0.12	99.99	0.17	99.99	0.15	99.99	0.16	99.99	0.19	99.99	0.21	99.99	3	3	0.005	0.9821	3.9	1	0.15	99.99	0.16	99.99	0.15	99.99	0.18	99.99	0.19	99.99	0.17	99.99	2	2	0.003	NA	NA	NA	NA	NA	NA	NA	NA	NA	NA	NA	NA
sp#O75556#SG2A1_HUMAN	Mammaglobin-B OS=Homo sapiens GN=SCGB2A1 PE=1 SV=1	1	18.9	2	0.09	0.02	0.17	0.04	0.4	0.1	0.08	0.02	0.09	0.02	0.15	0	2	2	0.004	0.993	18.9	1	0.12	99.99	0.17	99.99	0.1	99.99	0.19	99.99	0.27	99.99	0.16	99.99	1	1	0.002	1	27.4	2	0.35	0.03	0.07	0.02	0.19	0	0.09	0.03	0.05
sp#P06311#KV311_HUMAN	Ig kappa chain V-III region IARC/BL41 OS=Homo sapiens PE=1 SV=1	0.9999	24.2	2	0.15	0.01	0.17	0.02	0.16	0.01	0.14	0	0.18	0.01	0.2	0.02	2	2	0.004	0.9923	11.7	1	0.12	99.99	0.15	99.99	0.21	99.99	0.18	99.99	0.18	99.99	0.16	99.99	1	1	0.002	NA	NA	NA	NA	NA	NA	NA	NA	NA	NA	NA	NA
sp#Q8WUM0#NU133_HUMAN	Nuclear pore complex protein Nup133 OS=Homo sapiens GN=NUP133 PE=1 SV=2	0.9951	4.8	1	0.16	99.99	0.17	99.99	0.16	99.99	0.15	99.99	0.18	99.99	0.17	99.99	1	1	0.004	0.9935	1.9	1	0.11	99.99	0.12	99.99	0.12	99.99	0.24	99.99	0.26	99.99	0.15	99.99	1	1	0.002	0.9928	5.2	1	0.15	99.99	0.09	99.99	0.21	99.99	0.15	99.99	0.14
sp#Q01974#ROR2_HUMAN	Tyrosine-protein kinase transmembrane receptor ROR2 OS=Homo sapiens GN=ROR2 PE=1 SV=2	0.8652	2.4	2	0.12	0	0.17	0.01	0.14	0.01	0.13	0.02	0.25	0.02	0.18	0.02	2	2	0.004	0.9189	5.8	2	0.14	0.01	0.16	0.01	0.14	0	0.24	0	0.18	0	0.14	0	2	9	0.008	NA	NA	NA	NA	NA	NA	NA	NA	NA	NA	NA	NA
sp#P0C7V5#ZN812_HUMAN	Putative zinc finger protein 812 OS=Homo sapiens GN=ZNF812 PE=5 SV=1	0.8596	2	2	0.13	0	0.17	0.03	0.15	0.01	0.1	0	0.25	0.05	0.19	0.02	2	2	0.004	NA	NA	NA	NA	NA	NA	NA	NA	NA	NA	NA	NA	NA	NA	NA	NA	NA	NA	NA	NA	NA	NA	NA	NA	NA	NA	NA	NA	NA	NA
sp#O95365#ZBT7A_HUMAN	Zinc finger and BTB domain-containing protein 7A OS=Homo sapiens GN=ZBTB7A PE=1 SV=1	0.8199	8.6	1	0.09	99.99	0.17	99.99	0.14	99.99	0.16	99.99	0.1	99.99	0.34	99.99	1	2	0.004	NA	NA	NA	NA	NA	NA	NA	NA	NA	NA	NA	NA	NA	NA	NA	NA	NA	NA	NA	NA	NA	NA	NA	NA	NA	NA	NA	NA	NA	NA
sp#Q8WVQ1#CANT1_HUMAN	Soluble calcium-activated nucleotidase 1 OS=Homo sapiens GN=CANT1 PE=1 SV=1	0.7769	8.2	1	0.13	99.99	0.17	99.99	0.17	99.99	0.16	99.99	0.19	99.99	0.17	99.99	2	3	0.004	NA	NA	NA	NA	NA	NA	NA	NA	NA	NA	NA	NA	NA	NA	NA	NA	NA	NA	NA	NA	NA	NA	NA	NA	NA	NA	NA	NA	NA	NA
sp#Q8NDM7#WDR96_HUMAN	WD repeat-containing protein 96 OS=Homo sapiens GN=WDR96 PE=2 SV=3	0.6995	5.1	1	0.09	99.99	0.17	99.99	0.15	99.99	0.22	99.99	0.25	99.99	0.11	99.99	1	1	0.004	0.9491	5.3	4	0.06	0.02	0.09	0.01	0.1	0.04	0.25	0.04	0.19	0.04	0.24	0.05	4	5	0.006	0.9094	5.2	2	0.18	0.01	0.18	0.01	0.17	0.01	0.17	0.01	0.11
sp#Q7Z572#SPT21_HUMAN	Spermatogenesis-associated protein 21 OS=Homo sapiens GN=SPATA21 PE=2 SV=3	0.6918	8.5	1	0.12	99.99	0.17	99.99	0.09	99.99	0.18	99.99	0.26	99.99	0.18	99.99	1	6	0.004	NA	NA	NA	NA	NA	NA	NA	NA	NA	NA	NA	NA	NA	NA	NA	NA	NA	NA	NA	NA	NA	NA	NA	NA	NA	NA	NA	NA	NA	NA
sp#Q8ND71#GIMA8_HUMAN	GTPase IMAP family member 8 OS=Homo sapiens GN=GIMAP8 PE=1 SV=2	0.6759	10.2	1	0.1	99.99	0.17	99.99	0.09	99.99	0.06	99.99	0.12	99.99	0.45	99.99	2	2	0.004	NA	NA	NA	NA	NA	NA	NA	NA	NA	NA	NA	NA	NA	NA	NA	NA	NA	NA	NA	NA	NA	NA	NA	NA	NA	NA	NA	NA	NA	NA
sp#Q86U90#YRDC_HUMAN	YrdC domain-containing protein, mitochondrial OS=Homo sapiens GN=YRDC PE=1 SV=1	0.652	4.7	2	0.15	0	0.17	0.01	0.18	0.01	0.14	0.01	0.17	0	0.2	0	1	2	0.004	NA	NA	NA	NA	NA	NA	NA	NA	NA	NA	NA	NA	NA	NA	NA	NA	NA	NA	NA	NA	NA	NA	NA	NA	NA	NA	NA	NA	NA	NA
sp#Q12852#M3K12_HUMAN	Mitogen-activated protein kinase kinase kinase 12 OS=Homo sapiens GN=MAP3K12 PE=1 SV=2	0.6509	11.2	1	0.26	99.99	0.17	99.99	0.08	99.99	0.09	99.99	0.3	99.99	0.09	99.99	2	5	0.004	0.9984	9.2	5	0.12	0.02	0.15	0.02	0.19	0.05	0.17	0.02	0.2	0.01	0.13	0.02	6	12	0.01	NA	NA	NA	NA	NA	NA	NA	NA	NA	NA	NA	NA
sp#Q9GZR7#DDX24_HUMAN	ATP-dependent RNA helicase DDX24 OS=Homo sapiens GN=DDX24 PE=1 SV=1	0.9934	3.6	1	0.21	99.99	0.17	99.99	0.17	99.99	0.11	99.99	0.19	99.99	0.16	99.99	1	1	0.003	NA	NA	NA	NA	NA	NA	NA	NA	NA	NA	NA	NA	NA	NA	NA	NA	NA	NA	NA	NA	NA	NA	NA	NA	NA	NA	NA	NA	NA	NA
sp#P49788#TIG1_HUMAN	Retinoic acid receptor responder protein 1 OS=Homo sapiens GN=RARRES1 PE=2 SV=2	0.9822	7.5	1	0.11	99.99	0.17	99.99	0.16	99.99	0.2	99.99	0.18	99.99	0.17	99.99	1	1	0.003	0.7904	3.1	1	0.11	99.99	0.16	99.99	0.16	99.99	0.18	99.99	0.2	99.99	0.19	99.99	1	1	0.002	NA	NA	NA	NA	NA	NA	NA	NA	NA	NA	NA	NA
sp#Q14118#DAG1_HUMAN	Dystroglycan OS=Homo sapiens GN=DAG1 PE=1 SV=2	0.9919	1.7	1	0.15	99.99	0.17	99.99	0.17	99.99	0.12	99.99	0.2	99.99	0.18	99.99	1	1	0.002	0.9971	12.7	1	0.16	99.99	0.2	99.99	0.1	99.99	0.2	99.99	0.17	99.99	0.17	99.99	2	2	0.004	1	6.3	2	0.17	0.01	0.12	0	0.2	0	0.17	0.02	0.14
sp#Q8N5J2#FA63A_HUMAN	Protein FAM63A OS=Homo sapiens GN=FAM63A PE=1 SV=2	0.9919	7.9	1	0.16	99.99	0.17	99.99	0.2	99.99	0.12	99.99	0.17	99.99	0.18	99.99	1	1	0.002	NA	NA	NA	NA	NA	NA	NA	NA	NA	NA	NA	NA	NA	NA	NA	NA	NA	NA	0.9825	7.9	1	0.15	99.99	0.12	99.99	0.19	99.99	0.17	99.99	0.11
sp#P05771#KPCB_HUMAN	Protein kinase C beta type OS=Homo sapiens GN=PRKCB PE=1 SV=4	0.9912	9.8	1	0.14	99.99	0.17	99.99	0.11	99.99	0.2	99.99	0.16	99.99	0.23	99.99	1	1	0.002	NA	NA	NA	NA	NA	NA	NA	NA	NA	NA	NA	NA	NA	NA	NA	NA	NA	NA	NA	NA	NA	NA	NA	NA	NA	NA	NA	NA	NA	NA
sp#P23083#HV103_HUMAN	Ig heavy chain V-I region V35 OS=Homo sapiens PE=1 SV=1	0.9872	11.1	1	0.11	99.99	0.17	99.99	0.19	99.99	0.12	99.99	0.18	99.99	0.23	99.99	1	1	0.002	1	27.4	3	0.12	0.05	0.22	0.04	0.09	0.02	0.16	0.04	0.2	0.01	0.16	0.06	3	3	0.007	0.9908	19.7	1	0.17	99.99	0.2	99.99	0.16	99.99	0.16	99.99	0.11
sp#Q86YM7#HOME1_HUMAN	Homer protein homolog 1 OS=Homo sapiens GN=HOMER1 PE=1 SV=2	0.9104	9	1	0.2	99.99	0.17	99.99	0.09	99.99	0.08	99.99	0.4	99.99	0.05	99.99	1	1	0.002	NA	NA	NA	NA	NA	NA	NA	NA	NA	NA	NA	NA	NA	NA	NA	NA	NA	NA	NA	NA	NA	NA	NA	NA	NA	NA	NA	NA	NA	NA
sp#Q969M3#YIPF5_HUMAN	Protein YIPF5 OS=Homo sapiens GN=YIPF5 PE=1 SV=1	0.909	16	1	0.13	99.99	0.17	99.99	0.16	99.99	0.15	99.99	0.16	99.99	0.23	99.99	1	1	0.002	NA	NA	NA	NA	NA	NA	NA	NA	NA	NA	NA	NA	NA	NA	NA	NA	NA	NA	NA	NA	NA	NA	NA	NA	NA	NA	NA	NA	NA	NA
sp#Q6P995#F171B_HUMAN	Protein FAM171B OS=Homo sapiens GN=FAM171B PE=2 SV=3	0.695	2.7	1	0.1	99.99	0.17	99.99	0.17	99.99	0.13	99.99	0.2	99.99	0.22	99.99	1	1	0.002	NA	NA	NA	NA	NA	NA	NA	NA	NA	NA	NA	NA	NA	NA	NA	NA	NA	NA	NA	NA	NA	NA	NA	NA	NA	NA	NA	NA	NA	NA
sp#P01036#CYTS_HUMAN	Cystatin-S OS=Homo sapiens GN=CST4 PE=1 SV=3	1	62.4	496	0.13	0	0.18	0	0.16	0	0.2	0	0.21	0	0.1	0	22	722	1.313	1	72.3	498	0.12	0	0.19	0	0.09	0	0.21	0	0.19	0	0.18	0	34	779	1.117	1	83.7	372	0.19	0	0.12	0	0.17	0	0.14	0	0.17
sp#P09228#CYTT_HUMAN	Cystatin-SA OS=Homo sapiens GN=CST2 PE=1 SV=1	1	63.1	169	0.15	0	0.18	0	0.2	0	0.18	0	0.16	0	0.11	0	18	209	0.442	1	66	147	0.09	0	0.13	0	0.11	0	0.29	0.01	0.22	0	0.14	0	24	220	0.332	1	58.9	73	0.14	0	0.1	0	0.2	0	0.15	0	0.15
sp#P25311#ZA2G_HUMAN	Zinc-alpha-2-glycoprotein OS=Homo sapiens GN=AZGP1 PE=1 SV=2	1	59.7	182	0.15	0	0.18	0	0.15	0	0.13	0	0.23	0	0.16	0	45	228	0.398	1	58.1	156	0.13	0	0.2	0	0.12	0	0.18	0	0.19	0	0.15	0	58	212	0.308	1	53.4	104	0.19	0	0.13	0	0.19	0	0.16	0	0.13
sp#P02787#TRFE_HUMAN	Serotransferrin OS=Homo sapiens GN=TF PE=1 SV=3	1	51.7	101	0.13	0	0.18	0	0.2	0	0.13	0	0.15	0	0.2	0	65	124	0.226	1	59.2	76	0.13	0	0.12	0	0.15	0	0.18	0	0.21	0	0.2	0	63	105	0.157	1	51.6	42	0.14	0	0.14	0	0.18	0	0.18	0.01	0.15
sp#P02675#FIBB_HUMAN	Fibrinogen beta chain OS=Homo sapiens GN=FGB PE=1 SV=2	1	46.8	36	0.11	0	0.18	0.01	0.2	0.01	0.13	0	0.14	0.01	0.21	0.01	28	44	0.083	1	49.5	28	0.13	0	0.11	0	0.24	0.01	0.14	0.01	0.21	0	0.16	0	30	33	0.05	1	21.8	13	0.13	0.01	0.14	0.01	0.14	0.01	0.23	0	0.15
sp#P80303#NUCB2_HUMAN	Nucleobindin-2 OS=Homo sapiens GN=NUCB2 PE=1 SV=2	1	29.8	32	0.16	0	0.18	0.01	0.17	0	0.12	0	0.24	0.01	0.13	0	21	40	0.074	1	51.4	32	0.17	0	0.22	0.01	0.08	0	0.18	0	0.17	0.01	0.18	0.01	30	46	0.069	1	37.1	30	0.17	0	0.14	0	0.18	0	0.13	0.01	0.15
sp#P01034#CYTC_HUMAN	Cystatin-C OS=Homo sapiens GN=CST3 PE=1 SV=1	1	56.8	30	0.13	0	0.18	0.01	0.17	0	0.14	0	0.22	0.01	0.14	0	15	38	0.067	1	61	35	0.15	0.01	0.2	0.01	0.1	0	0.18	0	0.2	0.01	0.16	0	20	47	0.071	1	56.2	21	0.19	0.01	0.1	0.01	0.19	0	0.16	0.01	0.15
sp#P01009#A1AT_HUMAN	Alpha-1-antitrypsin OS=Homo sapiens GN=SERPINA1 PE=1 SV=3	1	46.9	21	0.13	0.01	0.18	0.01	0.2	0	0.1	0	0.2	0.01	0.18	0	21	35	0.058	1	47.1	24	0.13	0	0.17	0	0.11	0.01	0.16	0.01	0.18	0	0.24	0.01	25	31	0.045	1	40.7	21	0.14	0	0.12	0	0.21	0	0.14	0.01	0.13
sp#P07602#SAP_HUMAN	Proactivator polypeptide OS=Homo sapiens GN=PSAP PE=1 SV=2	1	40.3	25	0.15	0	0.18	0.01	0.15	0	0.13	0	0.21	0.01	0.16	0	22	30	0.056	1	44.8	25	0.15	0	0.19	0	0.13	0.01	0.2	0	0.18	0.01	0.15	0	26	31	0.048	1	26.3	10	0.19	0.01	0.12	0	0.18	0	0.17	0.01	0.14
sp#P22532#SPR2D_HUMAN,sp#P35325#SPR2B_HUMAN	Small proline-rich protein 2D OS=Homo sapiens GN=SPRR2D PE=2 SV=2,Small proline-rich protein 2B OS=Homo sapiens GN=SPRR2B PE=2 SV=1	1	65.3	8	0.11	0	0.18	0	0.17	0	0.14	0.01	0.18	0	0.22	0.01	3	10	0.047	1	79.2	6	0.1	0.01	0.11	0	0.12	0.02	0.21	0.01	0.29	0.02	0.15	0.01	4	7	0.03	1	79.2	5	0.15	0	0.08	0.02	0.18	0	0.21	0.02	0.11
sp#P0C0L5#CO4B_HUMAN	Complement C4-B OS=Homo sapiens GN=C4B PE=1 SV=2	1	26	2	0.13	0.02	0.18	0.02	0.18	0.03	0.15	0.01	0.16	0.05	0.18	0.04	34	49	0.046	1	27.8	2	0.16	0.02	0.14	0.01	0.17	0.01	0.18	0.01	0.21	0	0.15	0	37	41	0.032	NA	NA	NA	NA	NA	NA	NA	NA	NA	NA	NA	NA
sp#P04114#APOB_HUMAN	Apolipoprotein B-100 OS=Homo sapiens GN=APOB PE=1 SV=2	1	6	17	0.12	0	0.18	0.01	0.19	0	0.13	0	0.18	0	0.19	0.01	25	31	0.041	1	6.9	12	0.11	0.01	0.13	0	0.18	0.01	0.18	0.01	0.22	0.01	0.17	0	22	23	0.026	1	3.5	3	0.15	0	0.14	0	0.15	0.01	0.22	0.03	0.15
sp#P35326#SPR2A_HUMAN	Small proline-rich protein 2A OS=Homo sapiens GN=SPRR2A PE=2 SV=1	1	65.3	5	0.07	0	0.18	0.01	0.18	0	0.15	0	0.2	0.01	0.21	0.01	3	5	0.04	1	79.2	5	0.11	0.01	0.14	0.01	0.12	0.02	0.21	0	0.27	0.03	0.14	0	2	5	0.027	1	79.2	5	0.15	0.01	0.09	0.02	0.2	0.01	0.2	0.01	0.11
sp#P54108#CRIS3_HUMAN	Cysteine-rich secretory protein 3 OS=Homo sapiens GN=CRISP3 PE=1 SV=1	1	41.2	17	0.13	0.01	0.18	0.01	0.17	0.01	0.12	0	0.23	0.01	0.15	0.01	11	23	0.038	1	25.7	12	0.16	0.01	0.21	0.01	0.13	0.01	0.2	0	0.17	0.01	0.13	0	9	17	0.026	1	22.4	13	0.16	0	0.15	0.01	0.21	0.01	0.16	0.01	0.16
sp#A6NI72#NCF1B_HUMAN,sp#P14598#NCF1_HUMAN	Putative neutrophil cytosol factor 1B OS=Homo sapiens GN=NCF1B PE=5 SV=2,Neutrophil cytosol factor 1 OS=Homo sapiens GN=NCF1 PE=1 SV=3	1	36.7	15	0.13	0.01	0.18	0.01	0.16	0.01	0.19	0.01	0.14	0.01	0.19	0.01	12	19	0.035	1	34.4	13	0.12	0.01	0.11	0.01	0.2	0.02	0.19	0	0.22	0.01	0.15	0.01	11	16	0.023	1	27	8	0.15	0.01	0.12	0.01	0.12	0.01	0.29	0.03	0.15
sp#Q71DI3#H32_HUMAN	Histone H3.2 OS=Homo sapiens GN=HIST2H3A PE=1 SV=3	1	52.2	10	0.12	0.01	0.18	0.01	0.14	0.01	0.17	0.01	0.16	0	0.22	0.01	4	13	0.035	1	54.4	8	0.13	0.01	0.12	0.01	0.16	0.01	0.18	0	0.26	0.01	0.14	0.01	7	13	0.04	1	49.3	5	0.15	0.01	0.1	0.01	0.19	0.02	0.19	0.02	0.14
sp#Q96RM1#SPR2F_HUMAN	Small proline-rich protein 2F OS=Homo sapiens GN=SPRR2F PE=2 SV=1	1	47.2	13	0.11	0.01	0.18	0.01	0.17	0	0.12	0	0.18	0	0.22	0.01	3	18	0.031	1	48.6	6	0.1	0.01	0.11	0.01	0.12	0.02	0.22	0.01	0.3	0.03	0.13	0.01	3	7	0.016	1	48.6	7	0.13	0.01	0.09	0.01	0.17	0.01	0.2	0.01	0.12
sp#P00738#HPT_HUMAN	Haptoglobin OS=Homo sapiens GN=HP PE=1 SV=1	1	23.9	14	0.1	0	0.18	0.01	0.21	0	0.13	0	0.15	0	0.22	0.01	15	20	0.03	1	36.9	23	0.11	0	0.09	0.01	0.37	0.02	0.12	0.01	0.15	0.01	0.13	0	24	32	0.036	1	39.2	12	0.16	0.01	0.14	0.01	0.15	0.01	0.22	0.01	0.15
sp#Q13509#TBB3_HUMAN	Tubulin beta-3 chain OS=Homo sapiens GN=TUBB3 PE=1 SV=2	0.9999	32.2	2	0.1	0	0.18	0.02	0.17	0	0.18	0.07	0.17	0.03	0.18	0.02	2	3	0.03	0.9996	38.7	1	0.1	99.99	0.31	99.99	0.11	99.99	0.15	99.99	0.2	99.99	0.12	99.99	1	1	0.02	NA	NA	NA	NA	NA	NA	NA	NA	NA	NA	NA	NA
sp#P53675#CLH2_HUMAN	Clathrin heavy chain 2 OS=Homo sapiens GN=CLTCL1 PE=1 SV=2	0.9653	9.1	1	0.07	99.99	0.18	99.99	0.26	99.99	0.18	99.99	0.14	99.99	0.17	99.99	2	3	0.026	NA	NA	NA	NA	NA	NA	NA	NA	NA	NA	NA	NA	NA	NA	NA	NA	NA	NA	NA	NA	NA	NA	NA	NA	NA	NA	NA	NA	NA	NA
sp#P04839#CY24B_HUMAN	Cytochrome b-245 heavy chain OS=Homo sapiens GN=CYBB PE=1 SV=2	1	10.4	9	0.13	0.01	0.18	0.01	0.15	0.01	0.19	0.01	0.14	0.01	0.21	0.01	8	14	0.025	1	21.4	13	0.12	0	0.12	0	0.2	0.02	0.19	0.01	0.21	0.01	0.15	0.01	16	19	0.027	1	7.4	8	0.16	0.01	0.13	0.01	0.13	0.01	0.24	0.02	0.17
sp#P12724#ECP_HUMAN	Eosinophil cationic protein OS=Homo sapiens GN=RNASE3 PE=1 SV=2	1	51.9	11	0.12	0.01	0.18	0.01	0.17	0.01	0.19	0.01	0.16	0.01	0.18	0	8	15	0.025	1	61.9	13	0.13	0.01	0.11	0	0.23	0.01	0.17	0.01	0.21	0.01	0.14	0	12	17	0.025	1	57.5	9	0.13	0.01	0.13	0.01	0.14	0.01	0.31	0.02	0.14
sp#P19021#AMD_HUMAN	Peptidyl-glycine alpha-amidating monooxygenase OS=Homo sapiens GN=PAM PE=1 SV=2	1	18.4	9	0.15	0.01	0.18	0	0.17	0	0.12	0.01	0.22	0.01	0.15	0.01	14	14	0.024	1	13.2	6	0.14	0.01	0.18	0.01	0.12	0.01	0.18	0.01	0.21	0	0.16	0.01	8	8	0.012	1	8.5	6	0.16	0.01	0.15	0.01	0.17	0.01	0.19	0.01	0.15
sp#P52566#GDIR2_HUMAN	Rho GDP-dissociation inhibitor 2 OS=Homo sapiens GN=ARHGDIB PE=1 SV=3	1	49.8	9	0.12	0.01	0.18	0.01	0.15	0.01	0.19	0.02	0.14	0.01	0.2	0.01	10	12	0.022	1	54.7	15	0.09	0	0.1	0.01	0.28	0.02	0.17	0.01	0.21	0.01	0.13	0.01	14	20	0.025	1	25.9	4	0.14	0.01	0.12	0.01	0.14	0.01	0.25	0.03	0.15
sp#O15511#ARPC5_HUMAN	Actin-related protein 2/3 complex subunit 5 OS=Homo sapiens GN=ARPC5 PE=1 SV=3	1	47.7	8	0.11	0.01	0.18	0	0.16	0	0.18	0.01	0.15	0.01	0.21	0.01	9	12	0.021	1	42.4	6	0.1	0.01	0.1	0.01	0.22	0.02	0.19	0.01	0.24	0.01	0.14	0.01	9	11	0.013	1	53.6	5	0.18	0.05	0.11	0.02	0.16	0.01	0.21	0.04	0.12
sp#P04196#HRG_HUMAN	Histidine-rich glycoprotein OS=Homo sapiens GN=HRG PE=1 SV=1	1	14.5	9	0.11	0.01	0.18	0.01	0.2	0.01	0.14	0.01	0.15	0.01	0.2	0.01	9	11	0.021	1	13.7	6	0.12	0.02	0.12	0.01	0.23	0.03	0.14	0.01	0.22	0.01	0.16	0.01	9	9	0.014	1	15.6	4	0.15	0.01	0.15	0.02	0.17	0.01	0.19	0.01	0.13
sp#P19652#A1AG2_HUMAN	Alpha-1-acid glycoprotein 2 OS=Homo sapiens GN=ORM2 PE=1 SV=2	1	31.3	8	0.1	0.01	0.18	0.02	0.2	0.01	0.12	0.01	0.15	0.01	0.21	0.01	8	12	0.02	1	34.3	6	0.14	0.01	0.14	0.01	0.15	0.01	0.17	0.01	0.23	0.01	0.17	0.01	5	7	0.014	1	31.8	4	0.15	0.01	0.11	0.01	0.17	0.01	0.19	0.03	0.16
sp#P02765#FETUA_HUMAN	Alpha-2-HS-glycoprotein OS=Homo sapiens GN=AHSG PE=1 SV=1	1	31.9	8	0.13	0.01	0.18	0.01	0.19	0.01	0.14	0.01	0.17	0.01	0.17	0.01	7	11	0.019	1	36	9	0.12	0.01	0.14	0.01	0.11	0.02	0.2	0.01	0.22	0.01	0.19	0.01	8	14	0.019	1	41.1	11	0.16	0.01	0.13	0	0.18	0	0.15	0.01	0.16
sp#P02766#TTHY_HUMAN	Transthyretin OS=Homo sapiens GN=TTR PE=1 SV=1	1	34.7	7	0.13	0.01	0.18	0.01	0.17	0.01	0.14	0.01	0.18	0.02	0.18	0.01	8	8	0.016	1	29.3	4	0.14	0	0.14	0	0.17	0.01	0.19	0	0.21	0.01	0.14	0.01	6	7	0.009	NA	NA	NA	NA	NA	NA	NA	NA	NA	NA	NA	NA
sp#P49913#CAMP_HUMAN	Cathelicidin antimicrobial peptide OS=Homo sapiens GN=CAMP PE=1 SV=1	1	18.8	8	0.11	0.01	0.18	0.01	0.16	0.01	0.18	0.01	0.12	0.01	0.24	0.02	6	8	0.016	1	31.8	12	0.12	0.01	0.11	0.01	0.29	0.03	0.14	0.01	0.18	0.01	0.13	0.01	11	15	0.023	1	18.8	6	0.1	0.01	0.1	0.01	0.09	0.03	0.39	0.05	0.16
sp#Q13217#DNJC3_HUMAN	DnaJ homolog subfamily C member 3 OS=Homo sapiens GN=DNAJC3 PE=1 SV=1	1	21.2	5	0.13	0.01	0.18	0.02	0.17	0.01	0.12	0.01	0.23	0.02	0.16	0.01	8	9	0.016	1	22.6	9	0.12	0.01	0.17	0.01	0.12	0.01	0.18	0.01	0.22	0.01	0.18	0.01	10	12	0.016	1	23.6	8	0.15	0	0.14	0.01	0.17	0.01	0.18	0.01	0.12
sp#Q6ZRV2#FA83H_HUMAN	Protein FAM83H OS=Homo sapiens GN=FAM83H PE=1 SV=3	1	12	6	0.11	0.02	0.18	0.03	0.19	0.01	0.13	0.01	0.18	0.02	0.18	0.02	9	14	0.015	1	12	10	0.11	0.01	0.14	0.01	0.14	0.01	0.19	0.01	0.25	0.01	0.16	0.01	13	15	0.02	1	17.5	9	0.14	0.01	0.13	0.01	0.18	0	0.18	0.01	0.15
sp#P07996#TSP1_HUMAN	Thrombospondin-1 OS=Homo sapiens GN=THBS1 PE=1 SV=2	1	11.8	6	0.12	0.01	0.18	0.03	0.17	0.01	0.17	0.02	0.21	0.02	0.13	0.01	8	9	0.014	1	9	4	0.13	0.02	0.2	0.02	0.13	0.01	0.18	0.01	0.18	0.02	0.18	0.01	7	8	0.009	1	9.7	3	0.15	0.02	0.14	0.01	0.2	0.03	0.16	0.01	0.17
sp#Q02388#CO7A1_HUMAN	Collagen alpha-1(VII) chain OS=Homo sapiens GN=COL7A1 PE=1 SV=2	0.9994	8.9	3	0.12	0.01	0.18	0	0.18	0.01	0.13	0.01	0.2	0.01	0.19	0.01	11	12	0.012	0.9976	9.2	2	0.12	0	0.13	0.01	0.15	0.01	0.19	0.01	0.26	0	0.15	0.02	10	18	0.013	0.9999	13.3	5	0.17	0.02	0.12	0.01	0.19	0.01	0.16	0.03	0.14
sp#Q92882#OSTF1_HUMAN	Osteoclast-stimulating factor 1 OS=Homo sapiens GN=OSTF1 PE=1 SV=2	1	46.3	3	0.13	0.02	0.18	0.02	0.16	0	0.15	0.01	0.2	0.01	0.18	0.01	6	6	0.011	1	18.2	3	0.12	0.02	0.13	0.02	0.16	0.01	0.21	0.02	0.21	0.02	0.16	0.01	3	3	0.005	1	44.9	7	0.15	0.01	0.12	0.01	0.19	0.01	0.22	0.01	0.13
sp#P16870#CBPE_HUMAN	Carboxypeptidase E OS=Homo sapiens GN=CPE PE=1 SV=1	1	21.6	5	0.15	0.01	0.18	0.01	0.17	0	0.11	0.01	0.24	0.02	0.15	0.01	7	7	0.01	1	35.3	11	0.11	0.01	0.15	0.01	0.14	0.01	0.2	0.01	0.22	0.01	0.17	0	10	15	0.02	0.9346	4.4	1	0.19	99.99	0.12	99.99	0.21	99.99	0.18	99.99	0.13
sp#Q6P2Q9#PRP8_HUMAN	Pre-mRNA-processing-splicing factor 8 OS=Homo sapiens GN=PRPF8 PE=1 SV=2	1	4.6	6	0.25	0.08	0.18	0.04	0.14	0.02	0.09	0.01	0.15	0.01	0.12	0.02	6	9	0.01	1	8.1	5	0.13	0.01	0.13	0.01	0.13	0.01	0.19	0.01	0.24	0.02	0.16	0.01	13	17	0.015	1	6.2	7	0.15	0.01	0.14	0.01	0.17	0.01	0.18	0	0.14
sp#P01717#LV403_HUMAN	Ig lambda chain V-IV region Hil OS=Homo sapiens PE=1 SV=1	1	28	4	0.12	0.01	0.18	0.02	0.16	0	0.16	0.01	0.21	0.01	0.17	0.01	2	5	0.009	1	17.8	3	0.14	0.02	0.15	0.01	0.17	0.04	0.2	0	0.17	0.02	0.15	0.03	3	3	0.005	0.9912	17.8	1	0.19	99.99	0.14	99.99	0.18	99.99	0.23	99.99	0.09
sp#Q13185#CBX3_HUMAN	Chromobox protein homolog 3 OS=Homo sapiens GN=CBX3 PE=1 SV=4	1	23.5	5	0.15	0.12	0.18	0.03	0.13	0.02	0.14	0.03	0.12	0.02	0.15	0.03	5	5	0.009	0.8706	7.7	2	0.08	0	0.09	0.01	0.25	0.01	0.19	0.02	0.23	0.01	0.17	0	2	2	0.003	0.9996	29	2	0.13	0	0.12	0.03	0.14	0	0.22	0.04	0.12
sp#Q15080#NCF4_HUMAN	Neutrophil cytosol factor 4 OS=Homo sapiens GN=NCF4 PE=1 SV=2	1	33	4	0.12	0.01	0.18	0.02	0.14	0.02	0.18	0.03	0.14	0.01	0.21	0.02	4	4	0.009	1	20.6	2	0.11	0	0.15	0	0.17	0.02	0.19	0.01	0.23	0.01	0.15	0	3	5	0.006	1	33.6	6	0.15	0.01	0.12	0.01	0.17	0.02	0.23	0.02	0.14
sp#Q96BQ1#FAM3D_HUMAN	Protein FAM3D OS=Homo sapiens GN=FAM3D PE=1 SV=1	1	17.9	4	0.13	0.01	0.18	0.01	0.18	0.02	0.11	0.01	0.24	0.02	0.16	0	5	5	0.009	1	43.3	8	0.14	0.01	0.2	0.01	0.09	0.01	0.19	0.01	0.19	0	0.18	0.01	10	11	0.016	1	26.8	5	0.18	0.01	0.12	0.01	0.16	0	0.17	0.03	0.13
sp#P41240#CSK_HUMAN	Tyrosine-protein kinase CSK OS=Homo sapiens GN=CSK PE=1 SV=1	0.9947	8.7	5	0.14	0.01	0.18	0.01	0.19	0.01	0.14	0.01	0.13	0.01	0.2	0.01	4	7	0.009	1	18.7	7	0.1	0	0.13	0	0.14	0.01	0.23	0	0.24	0.01	0.16	0.01	9	13	0.016	1	29.1	13	0.15	0	0.12	0.01	0.18	0	0.22	0.02	0.12
sp#Q5JRA6#MIA3_HUMAN	Melanoma inhibitory activity protein 3 OS=Homo sapiens GN=MIA3 PE=1 SV=1	0.9789	9.6	2	0.14	0	0.18	0.02	0.13	0.02	0.23	0.03	0.23	0.03	0.08	0.02	7	11	0.008	0.9991	8.2	6	0.12	0.02	0.19	0.02	0.11	0.01	0.21	0.02	0.19	0.02	0.16	0.01	9	12	0.01	0.9998	9.8	5	0.17	0.01	0.11	0.01	0.18	0.01	0.16	0.02	0.14
sp#P30613#KPYR_HUMAN	Pyruvate kinase PKLR OS=Homo sapiens GN=PKLR PE=1 SV=2	0.7996	11.1	1	0.12	99.99	0.18	99.99	0.12	99.99	0.2	99.99	0.16	99.99	0.23	99.99	2	2	0.008	0.9029	16.6	2	0.08	0	0.13	0.02	0.18	0	0.24	0.02	0.22	0.02	0.14	0.02	3	5	0.008	NA	NA	NA	NA	NA	NA	NA	NA	NA	NA	NA	NA
sp#P26232#CTNA2_HUMAN	Catenin alpha-2 OS=Homo sapiens GN=CTNNA2 PE=1 SV=5	0.7155	12.7	1	0.08	99.99	0.18	99.99	0.19	99.99	0.13	99.99	0.27	99.99	0.15	99.99	2	2	0.008	0.9953	14.4	2	0.1	0.01	0.15	0.03	0.11	0.04	0.23	0.01	0.22	0.05	0.17	0	7	8	0.013	0.9924	14.5	2	0.09	0	0.31	0.01	0.3	0.01	0.11	0	0.07
sp#P09769#FGR_HUMAN	Tyrosine-protein kinase Fgr OS=Homo sapiens GN=FGR PE=1 SV=2	1	12.1	2	0.14	0.01	0.18	0	0.18	0	0.13	0.01	0.18	0.02	0.18	0	3	5	0.007	NA	NA	NA	NA	NA	NA	NA	NA	NA	NA	NA	NA	NA	NA	NA	NA	NA	NA	0.856	6.4	1	0.32	99.99	0.09	99.99	0.21	99.99	0.11	99.99	0.08
sp#P42566#EPS15_HUMAN	Epidermal growth factor receptor substrate 15 OS=Homo sapiens GN=EPS15 PE=1 SV=2	1	10.6	4	0.18	0.05	0.18	0.06	0.12	0.02	0.12	0.01	0.21	0.03	0.12	0.02	5	5	0.007	1	8.3	3	0.12	0.02	0.13	0.01	0.17	0.01	0.22	0.01	0.25	0.01	0.1	0.03	5	5	0.006	1	6.9	5	0.15	0.01	0.13	0.01	0.16	0.01	0.21	0.01	0.1
sp#Q92876#KLK6_HUMAN	Kallikrein-6 OS=Homo sapiens GN=KLK6 PE=1 SV=1	1	22.5	4	0.13	0.01	0.18	0.02	0.15	0.01	0.14	0.02	0.15	0.02	0.22	0.04	4	4	0.007	NA	NA	NA	NA	NA	NA	NA	NA	NA	NA	NA	NA	NA	NA	NA	NA	NA	NA	NA	NA	NA	NA	NA	NA	NA	NA	NA	NA	NA	NA
sp#Q92888#ARHG1_HUMAN	Rho guanine nucleotide exchange factor 1 OS=Homo sapiens GN=ARHGEF1 PE=1 SV=2	1	8.2	3	0.11	0.03	0.18	0.04	0.16	0.02	0.13	0.03	0.18	0.01	0.2	0.01	4	4	0.007	1	7.9	3	0.12	0.01	0.13	0.01	0.16	0.03	0.2	0	0.24	0	0.15	0.02	5	7	0.007	1	6.5	2	0.17	0	0.14	0.01	0.14	0.01	0.2	0.04	0.13
sp#Q9BY44#EIF2A_HUMAN	Eukaryotic translation initiation factor 2A OS=Homo sapiens GN=EIF2A PE=1 SV=3	1	10.4	3	0.17	0.05	0.18	0.01	0.16	0.02	0.12	0.01	0.19	0.01	0.16	0.01	4	4	0.007	NA	NA	NA	NA	NA	NA	NA	NA	NA	NA	NA	NA	NA	NA	NA	NA	NA	NA	1	4.6	2	0.17	0.01	0.14	0.01	0.21	0.02	0.15	0.04	0.11
sp#Q9NRA1#PDGFC_HUMAN	Platelet-derived growth factor C OS=Homo sapiens GN=PDGFC PE=1 SV=2	1	10.1	4	0.15	0.02	0.18	0.03	0.16	0.01	0.14	0.01	0.19	0.01	0.17	0.01	4	4	0.007	NA	NA	NA	NA	NA	NA	NA	NA	NA	NA	NA	NA	NA	NA	NA	NA	NA	NA	NA	NA	NA	NA	NA	NA	NA	NA	NA	NA	NA	NA
sp#O43633#CHM2A_HUMAN	Charged multivesicular body protein 2a OS=Homo sapiens GN=CHMP2A PE=1 SV=1	0.9999	18.9	2	0.19	0.04	0.18	0.05	0.19	0.02	0.13	0.01	0.18	0	0.12	0.02	2	3	0.007	0.9989	24.8	2	0.14	0.06	0.12	0.01	0.14	0.04	0.19	0	0.25	0.01	0.14	0.02	3	5	0.008	1	10.8	3	0.14	0.01	0.11	0.01	0.19	0.02	0.17	0.01	0.12
sp#Q24JP5#T132A_HUMAN	Transmembrane protein 132A OS=Homo sapiens GN=TMEM132A PE=2 SV=1	0.9851	10	1	0.13	99.99	0.18	99.99	0.18	99.99	0.14	99.99	0.19	99.99	0.19	99.99	6	8	0.007	0.9943	9.3	1	0.11	99.99	0.13	99.99	0.14	99.99	0.21	99.99	0.25	99.99	0.16	99.99	4	6	0.005	NA	NA	NA	NA	NA	NA	NA	NA	NA	NA	NA	NA
sp#Q86UQ4#ABCAD_HUMAN	ATP-binding cassette sub-family A member 13 OS=Homo sapiens GN=ABCA13 PE=2 SV=3	0.9821	1.8	3	0.19	0.14	0.18	0.03	0.13	0.03	0.13	0.01	0.14	0.05	0.12	0.03	6	8	0.007	0.7199	0.7	4	0.14	0.02	0.15	0.01	0.16	0.01	0.21	0.01	0.2	0.01	0.13	0	1	6	0.007	0.9993	1.5	7	0.14	0.01	0.12	0	0.19	0.01	0.19	0.01	0.16
sp#P61916#NPC2_HUMAN	Epididymal secretory protein E1 OS=Homo sapiens GN=NPC2 PE=1 SV=1	1	31.8	3	0.13	0.01	0.18	0.01	0.18	0.02	0.14	0.01	0.18	0.01	0.17	0	3	3	0.006	0.9771	15.2	1	0.11	99.99	0.18	99.99	0.1	99.99	0.22	99.99	0.24	99.99	0.15	99.99	1	1	0.002	1	27.8	3	0.17	0.01	0.12	0.01	0.19	0.02	0.2	0.03	0.12
sp#Q8NI22#MCFD2_HUMAN	Multiple coagulation factor deficiency protein 2 OS=Homo sapiens GN=MCFD2 PE=1 SV=1	1	28.1	2	0.18	0.08	0.18	0.05	0.11	0.04	0.16	0.01	0.19	0.05	0.14	0.03	2	3	0.006	1	28.1	5	0.13	0.01	0.23	0.03	0.1	0.01	0.17	0.01	0.22	0.01	0.14	0.01	4	6	0.009	0.9912	16.4	4	0.19	0.01	0.12	0.01	0.19	0.02	0.14	0.02	0.14
sp#Q9GZZ8#LACRT_HUMAN	Extracellular glycoprotein lacritin OS=Homo sapiens GN=LACRT PE=1 SV=1	0.9972	21	4	0.09	0.01	0.18	0.04	0.23	0.04	0.13	0	0.22	0.03	0.11	0.02	4	4	0.006	0.9997	21.7	2	0.14	0.06	0.2	0.06	0.11	0.02	0.15	0.04	0.22	0.04	0.15	0.02	7	7	0.006	1	21.7	5	0.16	0.01	0.07	0.01	0.18	0.01	0.29	0.06	0.11
sp#P16070#CD44_HUMAN	CD44 antigen OS=Homo sapiens GN=CD44 PE=1 SV=3	0.9919	4.3	3	0.12	0	0.18	0	0.17	0.01	0.15	0.01	0.18	0.01	0.2	0	1	3	0.006	NA	NA	NA	NA	NA	NA	NA	NA	NA	NA	NA	NA	NA	NA	NA	NA	NA	NA	NA	NA	NA	NA	NA	NA	NA	NA	NA	NA	NA	NA
sp#Q9UMZ3#PTPRQ_HUMAN	Phosphatidylinositol phosphatase PTPRQ OS=Homo sapiens GN=PTPRQ PE=1 SV=2	0.9499	4.3	1	0.17	99.99	0.18	99.99	0.23	99.99	0.11	99.99	0.16	99.99	0.15	99.99	7	7	0.006	NA	NA	NA	NA	NA	NA	NA	NA	NA	NA	NA	NA	NA	NA	NA	NA	NA	NA	NA	NA	NA	NA	NA	NA	NA	NA	NA	NA	NA	NA
sp#Q6UWU2#GLB1L_HUMAN	Beta-galactosidase-1-like protein OS=Homo sapiens GN=GLB1L PE=2 SV=1	0.837	8.9	2	0.07	0.01	0.18	0	0.16	0.01	0.2	0.02	0.14	0.02	0.24	0.01	4	5	0.006	0.8375	10.6	2	0.06	0.02	0.09	0.03	0.08	0.04	0.35	0.06	0.27	0.04	0.12	0.01	3	5	0.007	NA	NA	NA	NA	NA	NA	NA	NA	NA	NA	NA	NA
sp#Q14847#LASP1_HUMAN	LIM and SH3 domain protein 1 OS=Homo sapiens GN=LASP1 PE=1 SV=2	0.9997	14.6	2	0.1	0	0.18	0.03	0.17	0	0.16	0.01	0.2	0	0.19	0.03	3	3	0.005	NA	NA	NA	NA	NA	NA	NA	NA	NA	NA	NA	NA	NA	NA	NA	NA	NA	NA	1	13.8	4	0.16	0.02	0.12	0.02	0.15	0.01	0.2	0.01	0.14
sp#P14406#CX7A2_HUMAN	Cytochrome c oxidase subunit 7A2, mitochondrial OS=Homo sapiens GN=COX7A2 PE=1 SV=1	0.996	27.7	2	0.11	0	0.18	0.01	0.2	0.01	0.12	0.01	0.16	0.01	0.22	0	2	2	0.005	0.7725	27.7	2	0.11	0.01	0.13	0	0.12	0.02	0.2	0.01	0.27	0.04	0.16	0.02	2	3	0.004	0.9975	27.7	2	0.13	0.02	0.12	0.04	0.19	0.01	0.18	0.01	0.11
sp#Q9UQE7#SMC3_HUMAN	Structural maintenance of chromosomes protein 3 OS=Homo sapiens GN=SMC3 PE=1 SV=2	0.9881	5.8	1	0.12	99.99	0.18	99.99	0.16	99.99	0.16	99.99	0.18	99.99	0.2	99.99	3	3	0.005	1	7.1	6	0.11	0.01	0.14	0.01	0.19	0.01	0.2	0.01	0.22	0.01	0.14	0.01	12	14	0.014	0.9769	6.7	1	0.13	99.99	0.09	99.99	0.16	99.99	0.26	99.99	0.15
sp#Q7Z4H7#HAUS6_HUMAN	HAUS augmin-like complex subunit 6 OS=Homo sapiens GN=HAUS6 PE=1 SV=2	0.9617	6.1	1	0.12	99.99	0.18	99.99	0.15	99.99	0.19	99.99	0.17	99.99	0.2	99.99	3	5	0.005	NA	NA	NA	NA	NA	NA	NA	NA	NA	NA	NA	NA	NA	NA	NA	NA	NA	NA	NA	NA	NA	NA	NA	NA	NA	NA	NA	NA	NA	NA
sp#O95395#GCNT3_HUMAN	Beta-1,3-galactosyl-O-glycosyl-glycoprotein beta-1,6-N-acetylglucosaminyltransferase 3 OS=Homo sapiens GN=GCNT3 PE=2 SV=1	0.9476	8.2	2	0.12	0.02	0.18	0.02	0.15	0.02	0.15	0.05	0.25	0.03	0.14	0	3	3	0.005	1	12.1	3	0.13	0.02	0.17	0.02	0.15	0.02	0.18	0.02	0.21	0.02	0.15	0.01	5	9	0.009	0.847	8.2	1	0.17	99.99	0.12	99.99	0.19	99.99	0.11	99.99	0.15
sp#Q86WR7#PRSR2_HUMAN	Proline and serine-rich protein 2 OS=Homo sapiens GN=PROSER2 PE=1 SV=2	0.9323	12	2	0.17	0.02	0.18	0.01	0.18	0.01	0.13	0	0.18	0.01	0.15	0.01	2	2	0.005	NA	NA	NA	NA	NA	NA	NA	NA	NA	NA	NA	NA	NA	NA	NA	NA	NA	NA	0.766	4.4	1	0.13	99.99	0.3	99.99	0.15	99.99	0.15	99.99	0.17
sp#P30566#PUR8_HUMAN	Adenylosuccinate lyase OS=Homo sapiens GN=ADSL PE=1 SV=2	0.915	17.4	1	0.13	99.99	0.18	99.99	0.17	99.99	0.15	99.99	0.18	99.99	0.19	99.99	1	1	0.005	0.998	5.8	2	0.1	0.01	0.11	0	0.23	0	0.19	0	0.25	0.01	0.13	0	2	2	0.004	0.9891	19.6	2	0.16	0.01	0.14	0.01	0.19	0.01	0.18	0.01	0.13
sp#P03950#ANGI_HUMAN	Angiogenin OS=Homo sapiens GN=ANG PE=1 SV=1	1	34.7	2	0.14	0.03	0.18	0.03	0.13	0.03	0.13	0.01	0.23	0.06	0.17	0.01	2	2	0.004	0.9916	6.8	1	0.12	99.99	0.21	99.99	0.13	99.99	0.18	99.99	0.18	99.99	0.18	99.99	1	1	0.002	0.9999	15.6	2	0.16	0	0.14	0.01	0.17	0.02	0.2	0.01	0.13
sp#P09382#LEG1_HUMAN	Galectin-1 OS=Homo sapiens GN=LGALS1 PE=1 SV=2	1	14.8	2	0.12	0.02	0.18	0	0.17	0	0.16	0	0.17	0.01	0.21	0.02	2	2	0.004	0.9977	5.9	2	0.09	0	0.1	0	0.24	0.01	0.22	0	0.22	0	0.13	0.01	2	2	0.003	NA	NA	NA	NA	NA	NA	NA	NA	NA	NA	NA	NA
sp#Q9UHQ9#NB5R1_HUMAN	NADH-cytochrome b5 reductase 1 OS=Homo sapiens GN=CYB5R1 PE=1 SV=1	0.999	9.2	1	0.11	99.99	0.18	99.99	0.16	99.99	0.14	99.99	0.21	99.99	0.21	99.99	2	2	0.004	1	26.2	6	0.12	0.01	0.14	0.01	0.12	0.01	0.2	0.01	0.26	0.01	0.15	0	7	8	0.011	1	26.9	6	0.14	0.01	0.13	0	0.18	0.01	0.18	0.01	0.13
sp#P46976#GLYG_HUMAN	Glycogenin-1 OS=Homo sapiens GN=GYG1 PE=1 SV=4	0.9988	6	2	0.1	0	0.18	0.02	0.18	0.01	0.16	0.03	0.15	0.03	0.2	0.04	2	2	0.004	1	9.7	5	0.09	0.01	0.11	0.01	0.24	0.02	0.19	0.01	0.2	0.01	0.15	0.01	5	6	0.009	1	17.1	6	0.16	0.01	0.13	0.01	0.17	0.01	0.22	0.02	0.14
sp#Q02809#PLOD1_HUMAN	Procollagen-lysine,2-oxoglutarate 5-dioxygenase 1 OS=Homo sapiens GN=PLOD1 PE=1 SV=2	0.8784	6.1	1	0.13	99.99	0.18	99.99	0.15	99.99	0.14	99.99	0.23	99.99	0.16	99.99	1	1	0.004	1	11.3	6	0.14	0	0.2	0.01	0.13	0.01	0.16	0.01	0.18	0	0.18	0.01	6	6	0.01	1	7.3	5	0.16	0.01	0.13	0	0.17	0.01	0.2	0.04	0.15
sp#P01613#KV121_HUMAN	Ig kappa chain V-I region Ni OS=Homo sapiens PE=1 SV=1	0.8542	16.1	2	0.13	0	0.18	0.01	0.18	0.02	0.15	0.03	0.17	0	0.18	0.01	2	2	0.004	NA	NA	NA	NA	NA	NA	NA	NA	NA	NA	NA	NA	NA	NA	NA	NA	NA	NA	NA	NA	NA	NA	NA	NA	NA	NA	NA	NA	NA	NA
sp#Q96CV9#OPTN_HUMAN	Optineurin OS=Homo sapiens GN=OPTN PE=1 SV=2	0.8319	7.1	1	0.32	99.99	0.18	99.99	0.16	99.99	0.08	99.99	0.14	99.99	0.12	99.99	2	2	0.004	NA	NA	NA	NA	NA	NA	NA	NA	NA	NA	NA	NA	NA	NA	NA	NA	NA	NA	1	5.7	4	0.13	0.03	0.19	0.13	0.14	0.03	0.15	0.03	0.1
sp#Q58EX2#SDK2_HUMAN	Protein sidekick-2 OS=Homo sapiens GN=SDK2 PE=1 SV=3	0.6475	1.8	2	0.18	0.01	0.18	0.02	0.16	0.03	0.11	0	0.19	0.01	0.17	0.01	1	2	0.004	NA	NA	NA	NA	NA	NA	NA	NA	NA	NA	NA	NA	NA	NA	NA	NA	NA	NA	NA	NA	NA	NA	NA	NA	NA	NA	NA	NA	NA	NA
sp#P54725#RD23A_HUMAN	UV excision repair protein RAD23 homolog A OS=Homo sapiens GN=RAD23A PE=1 SV=1	0.9922	9.9	1	0.17	99.99	0.18	99.99	0.14	99.99	0.15	99.99	0.22	99.99	0.14	99.99	1	1	0.003	NA	NA	NA	NA	NA	NA	NA	NA	NA	NA	NA	NA	NA	NA	NA	NA	NA	NA	NA	NA	NA	NA	NA	NA	NA	NA	NA	NA	NA	NA
sp#Q8TCD5#NT5C_HUMAN	5'(3')-deoxyribonucleotidase, cytosolic type OS=Homo sapiens GN=NT5C PE=1 SV=2	0.9922	21.4	1	0.11	99.99	0.18	99.99	0.14	99.99	0.15	99.99	0.17	99.99	0.24	99.99	1	1	0.003	1	21.4	3	0.12	0.01	0.15	0.01	0.1	0.01	0.19	0.01	0.25	0.01	0.19	0.01	2	3	0.005	1	24.4	4	0.16	0	0.12	0	0.17	0.01	0.16	0	0.11
sp#Q9NSC7#SIA7A_HUMAN	Alpha-N-acetylgalactosaminide alpha-2,6-sialyltransferase 1 OS=Homo sapiens GN=ST6GALNAC1 PE=2 SV=1	0.9922	6.7	1	0.16	99.99	0.18	99.99	0.16	99.99	0.12	99.99	0.23	99.99	0.15	99.99	1	1	0.003	NA	NA	NA	NA	NA	NA	NA	NA	NA	NA	NA	NA	NA	NA	NA	NA	NA	NA	NA	NA	NA	NA	NA	NA	NA	NA	NA	NA	NA	NA
sp#P49593#PPM1F_HUMAN	Protein phosphatase 1F OS=Homo sapiens GN=PPM1F PE=1 SV=3	0.9904	4.6	1	0.12	99.99	0.18	99.99	0.14	99.99	0.17	99.99	0.25	99.99	0.14	99.99	1	3	0.003	NA	NA	NA	NA	NA	NA	NA	NA	NA	NA	NA	NA	NA	NA	NA	NA	NA	NA	NA	NA	NA	NA	NA	NA	NA	NA	NA	NA	NA	NA
sp#Q8TCA0#LRC20_HUMAN	Leucine-rich repeat-containing protein 20 OS=Homo sapiens GN=LRRC20 PE=2 SV=1	0.7896	5.4	1	0.18	99.99	0.18	99.99	0.16	99.99	0.12	99.99	0.19	99.99	0.18	99.99	1	1	0.003	NA	NA	NA	NA	NA	NA	NA	NA	NA	NA	NA	NA	NA	NA	NA	NA	NA	NA	0.9951	23.4	2	0.16	0.01	0.15	0.02	0.2	0.02	0.13	0.03	0.13
sp#P11474#ERR1_HUMAN	Steroid hormone receptor ERR1 OS=Homo sapiens GN=ESRRA PE=1 SV=3	0.6688	2.1	1	0.12	99.99	0.18	99.99	0.16	99.99	0.18	99.99	0.13	99.99	0.24	99.99	1	1	0.003	NA	NA	NA	NA	NA	NA	NA	NA	NA	NA	NA	NA	NA	NA	NA	NA	NA	NA	NA	NA	NA	NA	NA	NA	NA	NA	NA	NA	NA	NA
sp#P08294#SODE_HUMAN	Extracellular superoxide dismutase [Cu-Zn] OS=Homo sapiens GN=SOD3 PE=1 SV=2	0.9919	6.7	1	0.14	99.99	0.18	99.99	0.19	99.99	0.14	99.99	0.19	99.99	0.16	99.99	1	1	0.002	NA	NA	NA	NA	NA	NA	NA	NA	NA	NA	NA	NA	NA	NA	NA	NA	NA	NA	0.8938	20	2	0.22	0.01	0.14	0.01	0.16	0.01	0.18	0.01	0.13
sp#P30533#AMRP_HUMAN	Alpha-2-macroglobulin receptor-associated protein OS=Homo sapiens GN=LRPAP1 PE=1 SV=1	0.9919	4.5	1	0.11	99.99	0.18	99.99	0.23	99.99	0.14	99.99	0.16	99.99	0.17	99.99	1	1	0.002	NA	NA	NA	NA	NA	NA	NA	NA	NA	NA	NA	NA	NA	NA	NA	NA	NA	NA	NA	NA	NA	NA	NA	NA	NA	NA	NA	NA	NA	NA
sp#Q9BRP8#WIBG_HUMAN	Partner of Y14 and mago OS=Homo sapiens GN=WIBG PE=1 SV=1	0.9919	6.4	1	0.11	99.99	0.18	99.99	0.13	99.99	0.15	99.99	0.21	99.99	0.22	99.99	1	1	0.002	1	22.1	1	0.12	99.99	0.14	99.99	0.16	99.99	0.17	99.99	0.27	99.99	0.13	99.99	3	4	0.005	0.9964	13.7	2	0.18	0.03	0.13	0.03	0.17	0	0.15	0	0.13
sp#Q8TBC4#UBA3_HUMAN	NEDD8-activating enzyme E1 catalytic subunit OS=Homo sapiens GN=UBA3 PE=1 SV=2	0.9832	6.5	1	0.11	99.99	0.18	99.99	0.16	99.99	0.16	99.99	0.17	99.99	0.22	99.99	1	1	0.002	NA	NA	NA	NA	NA	NA	NA	NA	NA	NA	NA	NA	NA	NA	NA	NA	NA	NA	1	8.9	2	0.16	0.01	0.12	0.01	0.2	0.01	0.16	0	0.14
sp#Q9H0A8#COMD4_HUMAN	COMM domain-containing protein 4 OS=Homo sapiens GN=COMMD4 PE=1 SV=1	0.977	18.6	1	0.13	99.99	0.18	99.99	0.23	99.99	0.14	99.99	0.14	99.99	0.17	99.99	1	1	0.002	NA	NA	NA	NA	NA	NA	NA	NA	NA	NA	NA	NA	NA	NA	NA	NA	NA	NA	0.9336	7.5	1	0.13	99.99	0.12	99.99	0.17	99.99	0.21	99.99	0.16
sp#Q8N423#LIRB2_HUMAN	Leukocyte immunoglobulin-like receptor subfamily B member 2 OS=Homo sapiens GN=LILRB2 PE=1 SV=4	0.9708	2	1	0.13	99.99	0.18	99.99	0.18	99.99	0.15	99.99	0.16	99.99	0.2	99.99	1	1	0.002	NA	NA	NA	NA	NA	NA	NA	NA	NA	NA	NA	NA	NA	NA	NA	NA	NA	NA	NA	NA	NA	NA	NA	NA	NA	NA	NA	NA	NA	NA
sp#O43768#ENSA_HUMAN	Alpha-endosulfine OS=Homo sapiens GN=ENSA PE=1 SV=1	0.9519	14	1	0.18	99.99	0.18	99.99	0.13	99.99	0.13	99.99	0.21	99.99	0.17	99.99	1	1	0.002	NA	NA	NA	NA	NA	NA	NA	NA	NA	NA	NA	NA	NA	NA	NA	NA	NA	NA	NA	NA	NA	NA	NA	NA	NA	NA	NA	NA	NA	NA
sp#P21912#DHSB_HUMAN	Succinate dehydrogenase [ubiquinone] iron-sulfur subunit, mitochondrial OS=Homo sapiens GN=SDHB PE=1 SV=3	0.8239	3.9	1	0.12	99.99	0.18	99.99	0.18	99.99	0.13	99.99	0.2	99.99	0.19	99.99	1	1	0.002	NA	NA	NA	NA	NA	NA	NA	NA	NA	NA	NA	NA	NA	NA	NA	NA	NA	NA	0.7489	7.9	1	0.17	99.99	0.11	99.99	0.2	99.99	0.21	99.99	0.12
sp#Q96SU4#OSBL9_HUMAN	Oxysterol-binding protein-related protein 9 OS=Homo sapiens GN=OSBPL9 PE=1 SV=2	0.7931	3.7	1	0.1	99.99	0.18	99.99	0.14	99.99	0.24	99.99	0.15	99.99	0.18	99.99	1	1	0.002	NA	NA	NA	NA	NA	NA	NA	NA	NA	NA	NA	NA	NA	NA	NA	NA	NA	NA	NA	NA	NA	NA	NA	NA	NA	NA	NA	NA	NA	NA
sp#P25090#FPR2_HUMAN	N-formyl peptide receptor 2 OS=Homo sapiens GN=FPR2 PE=2 SV=2	0.6337	3.1	1	0.13	99.99	0.18	99.99	0.18	99.99	0.15	99.99	0.2	99.99	0.16	99.99	1	1	0.002	NA	NA	NA	NA	NA	NA	NA	NA	NA	NA	NA	NA	NA	NA	NA	NA	NA	NA	NA	NA	NA	NA	NA	NA	NA	NA	NA	NA	NA	NA
sp#P05109#S10A8_HUMAN	Protein S100-A8 OS=Homo sapiens GN=S100A8 PE=1 SV=1	1	86	483	0.11	0	0.19	0	0.16	0	0.16	0	0.16	0	0.2	0	34	590	1.068	1	95.7	967	0.1	0	0.11	0	0.17	0	0.2	0	0.26	0	0.15	0	54	1192	1.844	1	90.3	818	0.15	0	0.1	0	0.18	0	0.21	0	0.12
sp#P01833#PIGR_HUMAN	Polymeric immunoglobulin receptor OS=Homo sapiens GN=PIGR PE=1 SV=4	1	61.8	427	0.12	0	0.19	0	0.16	0	0.13	0	0.21	0	0.17	0	88	548	0.989	1	62.4	417	0.14	0	0.19	0	0.12	0	0.2	0	0.19	0	0.14	0	108	535	0.783	1	49.6	205	0.16	0	0.13	0	0.18	0	0.18	0	0.14
sp#P01024#CO3_HUMAN	Complement C3 OS=Homo sapiens GN=C3 PE=1 SV=2	1	54.2	138	0.12	0	0.19	0	0.19	0	0.13	0	0.16	0	0.2	0	106	177	0.33	1	61.2	114	0.12	0	0.12	0	0.2	0	0.16	0	0.21	0	0.17	0	116	145	0.22	1	41.6	60	0.14	0	0.15	0	0.17	0	0.19	0	0.15
sp#Q9UGM3#DMBT1_HUMAN	Deleted in malignant brain tumors 1 protein OS=Homo sapiens GN=DMBT1 PE=1 SV=2	1	40.4	100	0.14	0	0.19	0	0.17	0	0.13	0	0.21	0	0.15	0	43	119	0.219	1	40.1	89	0.13	0	0.17	0	0.12	0	0.21	0	0.18	0	0.17	0	53	119	0.172	1	34.6	47	0.16	0	0.13	0	0.16	0	0.18	0	0.15
sp#P01857#IGHG1_HUMAN	Ig gamma-1 chain C region OS=Homo sapiens GN=IGHG1 PE=1 SV=1	1	55.8	69	0.14	0	0.19	0	0.17	0	0.15	0	0.15	0	0.19	0	28	119	0.195	1	62.7	32	0.11	0	0.11	0	0.16	0.01	0.24	0.01	0.21	0	0.17	0	25	76	0.106	1	60.9	30	0.13	0	0.1	0	0.18	0	0.28	0.01	0.12
sp#P06870#KLK1_HUMAN	Kallikrein-1 OS=Homo sapiens GN=KLK1 PE=1 SV=2	1	59.9	69	0.12	0	0.19	0.01	0.18	0	0.13	0	0.22	0	0.14	0	27	88	0.16	1	65.3	35	0.17	0	0.17	0	0.12	0	0.19	0.01	0.23	0	0.11	0	25	48	0.073	1	63	25	0.13	0.01	0.12	0	0.21	0.01	0.21	0	0.13
sp#P0CG05#LAC2_HUMAN	Ig lambda-2 chain C regions OS=Homo sapiens GN=IGLC2 PE=1 SV=1	1	85.8	32	0.13	0	0.19	0	0.17	0	0.14	0	0.22	0	0.15	0	11	59	0.141	1	88.7	14	0.13	0.01	0.16	0.01	0.16	0.01	0.22	0.01	0.17	0.01	0.14	0.01	9	57	0.112	NA	NA	NA	NA	NA	NA	NA	NA	NA	NA	NA	NA
sp#P01871#IGHM_HUMAN	Ig mu chain C region OS=Homo sapiens GN=IGHM PE=1 SV=3	1	36.9	24	0.12	0	0.19	0.01	0.14	0	0.13	0	0.15	0	0.26	0.01	34	120	0.132	1	50.7	29	0.15	0	0.2	0.01	0.14	0	0.17	0	0.19	0	0.15	0	47	98	0.1	1	33	14	0.14	0	0.12	0	0.15	0.01	0.26	0.01	0.09
sp#P30740#ILEU_HUMAN	Leukocyte elastase inhibitor OS=Homo sapiens GN=SERPINB1 PE=1 SV=1	1	56.7	43	0.11	0	0.19	0	0.18	0	0.13	0	0.2	0	0.18	0	36	57	0.109	1	62.8	48	0.12	0	0.14	0	0.12	0	0.2	0	0.23	0	0.17	0	47	68	0.099	1	55.1	34	0.16	0	0.12	0	0.18	0	0.14	0.01	0.11
sp#P59666#DEF3_HUMAN	Neutrophil defensin 3 OS=Homo sapiens GN=DEFA3 PE=1 SV=1	0.9015	67	2	0.11	0.01	0.19	0.07	0.19	0.03	0.16	0	0.19	0.04	0.14	0.01	1	3	0.103	0.8966	67	1	0.09	99.99	0.13	99.99	0.13	99.99	0.35	99.99	0.19	99.99	0.12	99.99	1	1	0.104	NA	NA	NA	NA	NA	NA	NA	NA	NA	NA	NA	NA
sp#O95678#K2C75_HUMAN	Keratin, type II cytoskeletal 75 OS=Homo sapiens GN=KRT75 PE=1 SV=2	0.9948	29	1	0.14	99.99	0.19	99.99	0.15	99.99	0.22	99.99	0.17	99.99	0.13	99.99	4	7	0.099	0.9863	32.3	2	0.06	0.05	0.08	0.06	0.06	0.01	0.14	0.06	0.42	0.19	0.15	0.01	4	4	0.308	1	29	2	0.14	0.01	0.11	0.03	0.21	0.06	0.18	0	0.14
sp#P03973#SLPI_HUMAN	Antileukoproteinase OS=Homo sapiens GN=SLPI PE=1 SV=2	1	56.8	31	0.15	0.01	0.19	0.01	0.16	0	0.13	0	0.21	0.01	0.15	0.01	23	43	0.072	1	68.2	37	0.14	0	0.16	0	0.13	0.01	0.23	0	0.18	0	0.14	0	25	61	0.081	1	51.5	30	0.16	0	0.13	0	0.21	0	0.18	0	0.15
sp#P35527#K1C9_HUMAN	Keratin, type I cytoskeletal 9 OS=Homo sapiens GN=KRT9 PE=1 SV=3	1	44.6	22	0.13	0	0.19	0.01	0.18	0	0.12	0	0.23	0.01	0.12	0.01	19	33	0.069	1	45.3	24	0.13	0	0.23	0.01	0.12	0	0.18	0	0.2	0.01	0.13	0	33	44	0.067	1	37.7	21	0.17	0	0.1	0.01	0.16	0	0.14	0.01	0.14
sp#P02774#VTDB_HUMAN	Vitamin D-binding protein OS=Homo sapiens GN=GC PE=1 SV=1	1	33.8	26	0.12	0	0.19	0.01	0.19	0.01	0.13	0	0.16	0	0.19	0	18	37	0.068	1	29.3	18	0.12	0.01	0.13	0	0.15	0.01	0.19	0	0.22	0.01	0.19	0.01	16	22	0.032	1	23.8	11	0.15	0.01	0.13	0	0.18	0	0.18	0.01	0.12
sp#Q08380#LG3BP_HUMAN	Galectin-3-binding protein OS=Homo sapiens GN=LGALS3BP PE=1 SV=1	1	35.7	29	0.13	0	0.19	0.01	0.16	0	0.13	0	0.22	0.01	0.16	0	25	35	0.062	1	38.5	25	0.14	0	0.19	0.01	0.12	0	0.18	0.01	0.2	0	0.15	0.01	26	33	0.048	1	26.8	17	0.17	0	0.14	0.01	0.18	0	0.16	0.01	0.15
sp#P20061#TCO1_HUMAN	Transcobalamin-1 OS=Homo sapiens GN=TCN1 PE=1 SV=2	1	27.5	26	0.12	0	0.19	0.01	0.18	0	0.11	0	0.25	0.01	0.15	0	16	32	0.06	1	34.4	33	0.13	0	0.21	0.01	0.13	0	0.19	0	0.17	0.01	0.15	0	28	43	0.06	1	27.5	29	0.16	0	0.15	0	0.19	0.01	0.17	0.01	0.14
sp#Q562R1#ACTBL_HUMAN	Beta-actin-like protein 2 OS=Homo sapiens GN=ACTBL2 PE=1 SV=2	1	27.9	3	0.13	0.01	0.19	0.01	0.18	0.01	0.14	0.01	0.17	0.01	0.18	0.02	2	3	0.05	1	20.2	3	0.11	0.01	0.12	0.01	0.17	0.02	0.2	0.01	0.26	0.02	0.14	0	3	3	0.055	1	19.9	3	0.13	0.02	0.1	0.01	0.18	0.02	0.29	0.05	0.12
sp#P02763#A1AG1_HUMAN	Alpha-1-acid glycoprotein 1 OS=Homo sapiens GN=ORM1 PE=1 SV=1	1	36.8	19	0.11	0	0.19	0.01	0.2	0	0.13	0	0.15	0	0.21	0.01	11	27	0.049	1	33.8	15	0.12	0.01	0.11	0.01	0.22	0.01	0.15	0.01	0.19	0.01	0.19	0.01	14	19	0.028	1	44.8	12	0.14	0.01	0.16	0.01	0.15	0	0.21	0.01	0.14
sp#P08246#ELNE_HUMAN	Neutrophil elastase OS=Homo sapiens GN=ELANE PE=1 SV=1	1	23.6	20	0.11	0.01	0.19	0.01	0.21	0.02	0.14	0.01	0.15	0.01	0.17	0.01	8	29	0.048	1	37.1	29	0.11	0	0.12	0	0.25	0.01	0.16	0	0.2	0	0.14	0	14	39	0.059	1	38.6	15	0.14	0	0.11	0	0.14	0.01	0.29	0.01	0.16
sp#P01861#IGHG4_HUMAN	Ig gamma-4 chain C region OS=Homo sapiens GN=IGHG4 PE=1 SV=1	1	48.9	6	0.15	0.01	0.19	0.01	0.16	0.01	0.12	0	0.16	0.01	0.22	0.03	11	28	0.047	1	37	6	0.13	0.01	0.15	0.02	0.14	0.02	0.15	0.01	0.22	0.01	0.18	0.01	4	8	0.026	1	36.4	3	0.1	0.02	0.12	0.01	0.17	0.01	0.29	0.02	0.16
sp#P41218#MNDA_HUMAN	Myeloid cell nuclear differentiation antigen OS=Homo sapiens GN=MNDA PE=1 SV=1	1	42.5	19	0.12	0	0.19	0.01	0.16	0	0.18	0.01	0.14	0	0.2	0.01	18	22	0.039	1	45.2	20	0.11	0	0.11	0	0.24	0.01	0.18	0	0.21	0	0.14	0	34	40	0.047	1	37.3	11	0.15	0.01	0.12	0	0.14	0.01	0.26	0.02	0.15
sp#P17213#BPI_HUMAN	Bactericidal permeability-increasing protein OS=Homo sapiens GN=BPI PE=1 SV=4	1	44.6	16	0.1	0.01	0.19	0.01	0.16	0	0.16	0.01	0.15	0	0.22	0.01	17	21	0.036	1	38	12	0.1	0.01	0.1	0	0.24	0.01	0.2	0	0.21	0.01	0.14	0.01	14	16	0.027	1	20.9	8	0.15	0.01	0.14	0	0.14	0.01	0.2	0.01	0.21
sp#O00391#QSOX1_HUMAN	Sulfhydryl oxidase 1 OS=Homo sapiens GN=QSOX1 PE=1 SV=3	1	24.8	11	0.13	0	0.19	0	0.16	0	0.13	0	0.21	0.01	0.17	0.01	14	19	0.033	1	22.9	13	0.12	0.01	0.15	0.01	0.14	0.01	0.2	0.01	0.22	0.01	0.17	0	17	19	0.027	1	16.6	11	0.17	0.01	0.12	0	0.2	0	0.16	0	0.14
sp#P80723#BASP1_HUMAN	Brain acid soluble protein 1 OS=Homo sapiens GN=BASP1 PE=1 SV=2	1	41.9	12	0.13	0	0.19	0.01	0.16	0.01	0.21	0.01	0.14	0.01	0.16	0	8	17	0.033	1	30.4	4	0.09	0.01	0.12	0.02	0.23	0.05	0.17	0.02	0.25	0.02	0.11	0.01	4	4	0.006	1	10.6	3	0.14	0.01	0.09	0.02	0.14	0	0.36	0.06	0.12
sp#Q9H4M9#EHD1_HUMAN	EH domain-containing protein 1 OS=Homo sapiens GN=EHD1 PE=1 SV=2	1	28.8	14	0.12	0	0.19	0.01	0.16	0	0.15	0.01	0.18	0	0.18	0.01	17	18	0.032	1	37.3	14	0.11	0	0.12	0	0.17	0.01	0.2	0.01	0.24	0.01	0.15	0.01	17	18	0.029	1	30.3	10	0.16	0	0.12	0	0.18	0	0.21	0.01	0.13
sp#P04217#A1BG_HUMAN	Alpha-1B-glycoprotein OS=Homo sapiens GN=A1BG PE=1 SV=4	1	25.3	14	0.12	0.01	0.19	0.01	0.21	0.01	0.13	0	0.17	0.01	0.18	0.01	11	16	0.028	1	24.8	14	0.13	0.01	0.14	0.01	0.16	0.01	0.19	0.01	0.21	0.01	0.17	0.01	12	20	0.028	1	24.4	7	0.16	0.01	0.13	0.01	0.18	0.01	0.19	0.01	0.13
sp#Q14515#SPRL1_HUMAN	SPARC-like protein 1 OS=Homo sapiens GN=SPARCL1 PE=1 SV=2	1	30.1	11	0.16	0.01	0.19	0.01	0.16	0.01	0.1	0.01	0.23	0.01	0.14	0.01	15	16	0.025	1	27	12	0.14	0.01	0.24	0.01	0.12	0.01	0.19	0	0.17	0.01	0.13	0.01	17	22	0.031	1	21.7	8	0.17	0.01	0.14	0.01	0.18	0.01	0.16	0.01	0.13
sp#P02751#FINC_HUMAN	Fibronectin OS=Homo sapiens GN=FN1 PE=1 SV=4	1	9.8	8	0.13	0	0.19	0.01	0.2	0.01	0.11	0.01	0.17	0.01	0.2	0	14	16	0.024	1	6	7	0.14	0.01	0.14	0.01	0.17	0.01	0.18	0	0.22	0.01	0.16	0.01	8	9	0.013	1	6.1	4	0.14	0.01	0.14	0.01	0.17	0.01	0.2	0.02	0.15
sp#P08603#CFAH_HUMAN	Complement factor H OS=Homo sapiens GN=CFH PE=1 SV=4	1	11.7	10	0.12	0.01	0.19	0.01	0.18	0.01	0.13	0	0.16	0	0.21	0.01	13	18	0.024	NA	NA	NA	NA	NA	NA	NA	NA	NA	NA	NA	NA	NA	NA	NA	NA	NA	NA	1	11.9	3	0.14	0	0.15	0.01	0.16	0.01	0.2	0.01	0.16
sp#P80511#S10AC_HUMAN	Protein S100-A12 OS=Homo sapiens GN=S100A12 PE=1 SV=2	1	21.7	9	0.13	0.01	0.19	0.01	0.16	0	0.18	0.01	0.15	0.01	0.19	0	4	13	0.023	1	85.9	19	0.1	0	0.1	0.01	0.31	0.01	0.16	0.01	0.18	0.01	0.13	0.01	21	28	0.043	1	57.6	19	0.15	0	0.1	0.01	0.13	0.01	0.32	0.02	0.15
sp#P01781#HV320_HUMAN	Ig heavy chain V-III region GAL OS=Homo sapiens PE=1 SV=1	1	56	10	0.14	0.01	0.19	0.01	0.16	0.01	0.12	0	0.2	0.01	0.19	0.01	8	15	0.021	1	31	9	0.15	0.01	0.19	0.01	0.16	0.01	0.19	0.01	0.16	0.01	0.14	0	7	11	0.014	1	46.6	5	0.15	0.01	0.15	0.01	0.19	0	0.22	0.01	0.12
sp#P22894#MMP8_HUMAN	Neutrophil collagenase OS=Homo sapiens GN=MMP8 PE=1 SV=1	1	26.1	9	0.15	0	0.19	0.01	0.16	0.01	0.17	0.01	0.14	0.01	0.18	0.01	10	11	0.021	1	25.9	10	0.11	0.01	0.11	0.01	0.27	0.02	0.17	0.01	0.2	0.01	0.14	0.01	13	16	0.023	1	24	8	0.13	0.01	0.12	0.01	0.16	0.01	0.25	0.01	0.15
sp#P51659#DHB4_HUMAN	Peroxisomal multifunctional enzyme type 2 OS=Homo sapiens GN=HSD17B4 PE=1 SV=3	1	21.7	7	0.12	0.01	0.19	0.01	0.17	0.01	0.14	0.01	0.19	0.01	0.18	0.01	11	12	0.02	1	18.1	12	0.12	0	0.14	0.01	0.13	0.01	0.21	0.01	0.23	0.01	0.15	0	13	16	0.022	1	30.7	15	0.15	0	0.12	0	0.19	0	0.18	0.01	0.13
sp#P08571#CD14_HUMAN	Monocyte differentiation antigen CD14 OS=Homo sapiens GN=CD14 PE=1 SV=2	1	31.7	8	0.14	0.01	0.19	0.01	0.17	0.01	0.12	0	0.19	0.01	0.18	0.01	9	10	0.019	1	31.5	10	0.15	0.01	0.18	0	0.12	0.01	0.18	0.01	0.2	0.01	0.18	0.01	11	14	0.02	1	26.7	7	0.16	0	0.13	0.01	0.18	0	0.18	0.01	0.14
sp#Q9NVH0#EXD2_HUMAN	Exonuclease 3'-5' domain-containing protein 2 OS=Homo sapiens GN=EXD2 PE=1 SV=2	0.9866	12.9	6	0.15	0.01	0.19	0.01	0.18	0	0.11	0.01	0.19	0.01	0.17	0.01	9	22	0.019	NA	NA	NA	NA	NA	NA	NA	NA	NA	NA	NA	NA	NA	NA	NA	NA	NA	NA	NA	NA	NA	NA	NA	NA	NA	NA	NA	NA	NA	NA
sp#P01779#HV318_HUMAN	Ig heavy chain V-III region TUR OS=Homo sapiens PE=1 SV=1	1	33.6	7	0.13	0.01	0.19	0.01	0.14	0.01	0.12	0.01	0.21	0.01	0.21	0.02	3	10	0.016	1	33.6	6	0.13	0.01	0.15	0.01	0.14	0.01	0.22	0.01	0.2	0.01	0.16	0	6	10	0.013	NA	NA	NA	NA	NA	NA	NA	NA	NA	NA	NA	NA
sp#P15153#RAC2_HUMAN	Ras-related C3 botulinum toxin substrate 2 OS=Homo sapiens GN=RAC2 PE=1 SV=1	1	28.1	4	0.12	0.01	0.19	0.02	0.19	0.01	0.15	0.01	0.16	0.01	0.18	0.01	6	6	0.015	1	23.4	4	0.11	0.01	0.1	0	0.16	0.05	0.22	0.02	0.22	0.01	0.15	0.01	6	7	0.01	1	25.5	4	0.15	0.02	0.15	0.03	0.14	0.01	0.24	0.06	0.16
sp#Q9BZF9#UACA_HUMAN	Uveal autoantigen with coiled-coil domains and ankyrin repeats OS=Homo sapiens GN=UACA PE=1 SV=2	0.9977	8.6	4	0.12	0.01	0.19	0	0.18	0	0.13	0.01	0.23	0.01	0.15	0.01	6	15	0.015	1	8.7	6	0.11	0.01	0.15	0.01	0.11	0.01	0.21	0.02	0.23	0.01	0.17	0.02	11	14	0.013	0.9999	4.3	2	0.15	0.01	0.12	0.01	0.17	0	0.18	0.02	0.12
sp#Q8WXX0#DYH7_HUMAN	Dynein heavy chain 7, axonemal OS=Homo sapiens GN=DNAH7 PE=1 SV=2	0.9997	8	2	0.14	0.01	0.19	0.03	0.16	0.03	0.14	0.03	0.22	0.04	0.14	0.02	13	14	0.014	NA	NA	NA	NA	NA	NA	NA	NA	NA	NA	NA	NA	NA	NA	NA	NA	NA	NA	NA	NA	NA	NA	NA	NA	NA	NA	NA	NA	NA	NA
sp#B5MCY1#TDR15_HUMAN	Tudor domain-containing protein 15 OS=Homo sapiens GN=TDRD15 PE=2 SV=1	0.9996	3.6	3	0.17	0.02	0.19	0	0.17	0.02	0.11	0.01	0.22	0.01	0.13	0.01	7	17	0.014	NA	NA	NA	NA	NA	NA	NA	NA	NA	NA	NA	NA	NA	NA	NA	NA	NA	NA	NA	NA	NA	NA	NA	NA	NA	NA	NA	NA	NA	NA
sp#O00764#PDXK_HUMAN	Pyridoxal kinase OS=Homo sapiens GN=PDXK PE=1 SV=1	1	35.9	6	0.13	0.02	0.19	0.01	0.15	0.01	0.15	0.01	0.18	0.02	0.18	0.01	7	8	0.013	1	53.5	12	0.11	0	0.13	0.01	0.15	0.01	0.21	0.01	0.24	0.01	0.16	0.01	12	13	0.02	1	38.8	8	0.15	0.01	0.12	0.01	0.18	0.01	0.18	0.01	0.12
sp#P06727#APOA4_HUMAN	Apolipoprotein A-IV OS=Homo sapiens GN=APOA4 PE=1 SV=3	1	16.9	6	0.13	0	0.19	0.01	0.18	0.01	0.13	0	0.17	0.01	0.2	0.01	6	7	0.013	1	18.4	6	0.1	0.01	0.15	0.01	0.15	0.01	0.19	0.01	0.24	0.01	0.17	0.01	7	9	0.01	1	20.7	4	0.12	0.01	0.14	0.01	0.16	0.02	0.22	0.02	0.14
sp#P07858#CATB_HUMAN	Cathepsin B OS=Homo sapiens GN=CTSB PE=1 SV=3	1	15.9	6	0.13	0.01	0.19	0.01	0.17	0.01	0.13	0.01	0.2	0.01	0.17	0.01	6	7	0.013	1	21.2	3	0.12	0	0.15	0.01	0.14	0.02	0.22	0.02	0.21	0.01	0.15	0.01	4	4	0.007	1	13.6	5	0.14	0	0.11	0.01	0.19	0	0.19	0.01	0.12
sp#P11678#PERE_HUMAN	Eosinophil peroxidase OS=Homo sapiens GN=EPX PE=1 SV=2	1	9.5	4	0.1	0.02	0.19	0.02	0.18	0	0.15	0	0.16	0.01	0.21	0.04	5	6	0.013	NA	NA	NA	NA	NA	NA	NA	NA	NA	NA	NA	NA	NA	NA	NA	NA	NA	NA	NA	NA	NA	NA	NA	NA	NA	NA	NA	NA	NA	NA
sp#P28799#GRN_HUMAN	Granulins OS=Homo sapiens GN=GRN PE=1 SV=2	1	14.7	6	0.11	0.01	0.19	0.01	0.18	0.01	0.15	0.01	0.17	0.01	0.19	0.01	8	8	0.013	1	10.3	7	0.14	0.01	0.18	0.01	0.14	0.01	0.22	0.01	0.17	0.01	0.13	0.01	5	7	0.011	1	14.2	8	0.15	0.01	0.12	0.01	0.17	0.01	0.25	0.02	0.14
sp#P80748#LV302_HUMAN	Ig lambda chain V-III region LOI OS=Homo sapiens PE=1 SV=1	1	37.8	5	0.13	0.01	0.19	0.01	0.17	0.01	0.16	0.01	0.19	0.01	0.15	0.02	5	9	0.013	1	21.6	5	0.17	0	0.19	0.01	0.11	0.01	0.24	0.01	0.16	0.01	0.14	0.01	3	6	0.01	0.9505	21.6	1	0.17	99.99	0.14	99.99	0.17	99.99	0.18	99.99	0.18
sp#P05155#IC1_HUMAN	Plasma protease C1 inhibitor OS=Homo sapiens GN=SERPING1 PE=1 SV=2	1	7.8	4	0.14	0.01	0.19	0.01	0.21	0.01	0.11	0.01	0.16	0	0.19	0.02	4	6	0.012	1	13.4	6	0.12	0.01	0.13	0.01	0.19	0.01	0.16	0.01	0.22	0.01	0.18	0.01	5	6	0.01	1	15.8	4	0.14	0.01	0.16	0.01	0.17	0	0.17	0.01	0.17
sp#Q9Y6X9#MORC2_HUMAN	MORC family CW-type zinc finger protein 2 OS=Homo sapiens GN=MORC2 PE=1 SV=2	0.9005	2.7	5	0.11	0.01	0.19	0	0.13	0	0.12	0	0.15	0.01	0.29	0.02	3	9	0.012	NA	NA	NA	NA	NA	NA	NA	NA	NA	NA	NA	NA	NA	NA	NA	NA	NA	NA	NA	NA	NA	NA	NA	NA	NA	NA	NA	NA	NA	NA
sp#A5YKK6#CNOT1_HUMAN	CCR4-NOT transcription complex subunit 1 OS=Homo sapiens GN=CNOT1 PE=1 SV=2	1	6.6	2	0.11	0.01	0.19	0.07	0.13	0.01	0.2	0	0.19	0.06	0.15	0.01	12	15	0.011	0.9992	5.6	5	0.11	0.01	0.14	0.01	0.17	0.03	0.2	0.02	0.22	0.01	0.14	0.01	9	10	0.008	NA	NA	NA	NA	NA	NA	NA	NA	NA	NA	NA	NA
sp#O43490#PROM1_HUMAN	Prominin-1 OS=Homo sapiens GN=PROM1 PE=1 SV=1	1	7.5	5	0.15	0.01	0.19	0.01	0.16	0.01	0.12	0.02	0.22	0.02	0.15	0.01	8	8	0.011	1	12.9	7	0.1	0.01	0.15	0.01	0.15	0.02	0.21	0.02	0.22	0.02	0.16	0.01	9	9	0.012	1	6.7	3	0.17	0.01	0.15	0	0.18	0.01	0.2	0.01	0.13
sp#P98160#PGBM_HUMAN	Basement membrane-specific heparan sulfate proteoglycan core protein OS=Homo sapiens GN=HSPG2 PE=1 SV=4	0.9999	3.5	2	0.11	0.01	0.19	0.03	0.15	0.01	0.15	0	0.26	0.02	0.14	0.03	8	13	0.011	0.9987	4.9	1	0.1	99.99	0.19	99.99	0.08	99.99	0.17	99.99	0.31	99.99	0.16	99.99	10	10	0.008	NA	NA	NA	NA	NA	NA	NA	NA	NA	NA	NA	NA
sp#P26447#S10A4_HUMAN	Protein S100-A4 OS=Homo sapiens GN=S100A4 PE=1 SV=1	1	27.7	4	0.12	0.01	0.19	0.02	0.18	0.01	0.14	0.03	0.15	0.01	0.2	0.01	4	7	0.01	1	35.6	5	0.08	0.01	0.1	0.01	0.28	0.02	0.17	0.02	0.2	0.01	0.15	0.02	5	5	0.008	0.9893	27.7	1	0.19	99.99	0.13	99.99	0.16	99.99	0.21	99.99	0.12
sp#Q05707#COEA1_HUMAN	Collagen alpha-1(XIV) chain OS=Homo sapiens GN=COL14A1 PE=1 SV=3	1	8.9	2	0.13	0.03	0.19	0.03	0.21	0.01	0.13	0.01	0.14	0.03	0.18	0.03	7	14	0.01	1	7.3	8	0.09	0	0.21	0.01	0.1	0.01	0.19	0.01	0.25	0.01	0.14	0.01	10	10	0.016	NA	NA	NA	NA	NA	NA	NA	NA	NA	NA	NA	NA
sp#O15015#ZN646_HUMAN	Zinc finger protein 646 OS=Homo sapiens GN=ZNF646 PE=1 SV=1	0.9998	5.8	1	0.1	99.99	0.19	99.99	0.24	99.99	0.1	99.99	0.22	99.99	0.15	99.99	6	13	0.01	NA	NA	NA	NA	NA	NA	NA	NA	NA	NA	NA	NA	NA	NA	NA	NA	NA	NA	NA	NA	NA	NA	NA	NA	NA	NA	NA	NA	NA	NA
sp#Q14315#FLNC_HUMAN	Filamin-C OS=Homo sapiens GN=FLNC PE=1 SV=3	0.8911	4.9	1	0.13	99.99	0.19	99.99	0.16	99.99	0.13	99.99	0.23	99.99	0.16	99.99	4	9	0.01	NA	NA	NA	NA	NA	NA	NA	NA	NA	NA	NA	NA	NA	NA	NA	NA	NA	NA	NA	NA	NA	NA	NA	NA	NA	NA	NA	NA	NA	NA
sp#P40225#TPO_HUMAN	Thrombopoietin OS=Homo sapiens GN=THPO PE=1 SV=1	0.8172	3.7	5	0.14	0.01	0.19	0.01	0.16	0.01	0.13	0.01	0.2	0.02	0.17	0.01	2	8	0.01	0.7584	8.5	4	0.14	0.01	0.17	0.01	0.15	0.03	0.19	0.01	0.17	0.01	0.17	0.01	2	4	0.005	0.7661	3.7	3	0.16	0.01	0.14	0	0.15	0.02	0.17	0.01	0.15
sp#O00584#RNT2_HUMAN	Ribonuclease T2 OS=Homo sapiens GN=RNASET2 PE=1 SV=2	1	16	5	0.14	0	0.19	0.02	0.15	0.01	0.14	0.01	0.2	0.01	0.16	0.01	4	5	0.009	1	28.1	5	0.13	0.01	0.22	0.01	0.12	0.01	0.2	0.01	0.17	0.01	0.15	0.01	8	9	0.013	0.6469	25.4	1	0.17	99.99	0.11	99.99	0.15	99.99	0.29	99.99	0.08
sp#P01011#AACT_HUMAN	Alpha-1-antichymotrypsin OS=Homo sapiens GN=SERPINA3 PE=1 SV=2	1	19.6	4	0.13	0.01	0.19	0.01	0.16	0.02	0.17	0.01	0.18	0.01	0.16	0.01	6	6	0.009	1	24.6	6	0.14	0	0.16	0.01	0.12	0.01	0.19	0.01	0.21	0.01	0.17	0	7	8	0.012	1	10.9	4	0.15	0	0.15	0.01	0.18	0.01	0.14	0.01	0.14
sp#P62910#RL32_HUMAN	60S ribosomal protein L32 OS=Homo sapiens GN=RPL32 PE=1 SV=2	1	33.3	5	0.12	0.01	0.19	0.01	0.17	0	0.13	0.01	0.19	0.01	0.19	0.01	4	5	0.009	0.9967	21.5	1	0.1	99.99	0.16	99.99	0.14	99.99	0.19	99.99	0.26	99.99	0.15	99.99	2	2	0.003	1	29.6	7	0.14	0.01	0.1	0.01	0.21	0.01	0.17	0.01	0.12
sp#Q13421#MSLN_HUMAN	Mesothelin OS=Homo sapiens GN=MSLN PE=1 SV=2	1	15.1	4	0.17	0.03	0.19	0.03	0.14	0.02	0.12	0.01	0.19	0.02	0.17	0	5	5	0.009	1	16.2	5	0.09	0.01	0.13	0	0.13	0.02	0.21	0.01	0.19	0.01	0.25	0.02	8	8	0.012	1	9	3	0.2	0.03	0.13	0.02	0.18	0.01	0.19	0.01	0.09
sp#Q14669#TRIPC_HUMAN	E3 ubiquitin-protein ligase TRIP12 OS=Homo sapiens GN=TRIP12 PE=1 SV=1	0.9996	3.9	3	0.1	0.02	0.19	0.03	0.16	0.01	0.15	0.01	0.2	0.03	0.18	0.02	4	6	0.009	NA	NA	NA	NA	NA	NA	NA	NA	NA	NA	NA	NA	NA	NA	NA	NA	NA	NA	NA	NA	NA	NA	NA	NA	NA	NA	NA	NA	NA	NA
sp#P60468#SC61B_HUMAN	Protein transport protein Sec61 subunit beta OS=Homo sapiens GN=SEC61B PE=1 SV=2	0.9974	28.1	4	0.11	0.01	0.19	0.02	0.16	0.01	0.16	0.01	0.13	0.02	0.22	0.04	5	8	0.009	0.978	28.1	1	0.13	99.99	0.14	99.99	0.14	99.99	0.19	99.99	0.26	99.99	0.14	99.99	2	6	0.004	0.9233	28.1	1	0.15	99.99	0.1	99.99	0.2	99.99	0.21	99.99	0.14
sp#Q9ULI1#K1239_HUMAN	Leucine-rich repeat and WD repeat-containing protein KIAA1239 OS=Homo sapiens GN=KIAA1239 PE=2 SV=3	0.988	7.9	2	0.1	0.02	0.19	0.01	0.2	0	0.12	0.01	0.21	0.03	0.18	0	8	14	0.009	NA	NA	NA	NA	NA	NA	NA	NA	NA	NA	NA	NA	NA	NA	NA	NA	NA	NA	NA	NA	NA	NA	NA	NA	NA	NA	NA	NA	NA	NA
sp#A6NL28#TPM3L_HUMAN	Putative tropomyosin alpha-3 chain-like protein OS=Homo sapiens PE=5 SV=2	1	10.3	3	0.15	0.01	0.19	0.03	0.15	0.02	0.15	0.02	0.16	0.02	0.19	0.01	2	4	0.008	1	16.1	4	0.09	0	0.11	0	0.17	0.03	0.19	0.02	0.27	0.03	0.14	0.01	7	7	0.01	0.9998	16.1	2	0.18	0.07	0.1	0.01	0.15	0.03	0.21	0.03	0.13
sp#O15269#SPTC1_HUMAN	Serine palmitoyltransferase 1 OS=Homo sapiens GN=SPTLC1 PE=1 SV=1	1	24.3	1	0.2	99.99	0.19	99.99	0.13	99.99	0.11	99.99	0.24	99.99	0.12	99.99	6	7	0.008	0.9991	12.7	2	0.15	0.03	0.15	0.02	0.11	0.03	0.19	0.02	0.25	0.02	0.14	0.04	3	4	0.005	1	9.3	4	0.15	0.01	0.11	0	0.2	0.01	0.17	0.01	0.15
sp#P34096#RNAS4_HUMAN	Ribonuclease 4 OS=Homo sapiens GN=RNASE4 PE=1 SV=3	1	32	4	0.15	0.02	0.19	0.01	0.16	0.01	0.12	0.01	0.22	0.01	0.15	0.01	3	4	0.008	1	26.5	3	0.18	0.02	0.16	0.02	0.13	0	0.16	0.02	0.2	0.01	0.16	0.01	5	5	0.006	1	15	4	0.16	0.01	0.15	0.01	0.2	0.01	0.15	0.02	0.14
sp#P62857#RS28_HUMAN	40S ribosomal protein S28 OS=Homo sapiens GN=RPS28 PE=1 SV=1	1	17.4	4	0.1	0.01	0.19	0.04	0.2	0.01	0.13	0	0.15	0.02	0.21	0.03	2	4	0.008	1	30.4	2	0.12	0.01	0.11	0.01	0.1	0.01	0.17	0.04	0.35	0.03	0.14	0.02	3	3	0.005	1	30.4	4	0.13	0.01	0.13	0	0.22	0.01	0.21	0.01	0.12
sp#Q13231#CHIT1_HUMAN	Chitotriosidase-1 OS=Homo sapiens GN=CHIT1 PE=1 SV=1	1	12.7	4	0.11	0.01	0.19	0.02	0.17	0.01	0.19	0.03	0.14	0.01	0.18	0.01	3	4	0.008	1	27	7	0.11	0.01	0.12	0.01	0.28	0.02	0.16	0.01	0.19	0.01	0.14	0	9	11	0.016	1	21.2	8	0.13	0.01	0.09	0.01	0.15	0.01	0.33	0.02	0.11
sp#Q5JTV8#TOIP1_HUMAN	Torsin-1A-interacting protein 1 OS=Homo sapiens GN=TOR1AIP1 PE=1 SV=2	1	8.4	4	0.11	0	0.19	0.01	0.19	0.01	0.15	0.01	0.17	0	0.19	0	3	4	0.008	1	5.8	4	0.11	0.02	0.12	0.02	0.2	0.03	0.21	0.01	0.22	0.01	0.13	0.01	4	4	0.007	0.9997	5.8	3	0.18	0.02	0.12	0.01	0.18	0.01	0.19	0.02	0.16
sp#P11717#MPRI_HUMAN	Cation-independent mannose-6-phosphate receptor OS=Homo sapiens GN=IGF2R PE=1 SV=3	0.9999	5.7	3	0.14	0.01	0.19	0.02	0.15	0.02	0.15	0.02	0.22	0.03	0.13	0.01	6	7	0.008	0.9031	4.6	1	0.09	99.99	0.15	99.99	0.14	99.99	0.14	99.99	0.19	99.99	0.28	99.99	4	6	0.007	NA	NA	NA	NA	NA	NA	NA	NA	NA	NA	NA	NA
sp#Q13315#ATM_HUMAN	Serine-protein kinase ATM OS=Homo sapiens GN=ATM PE=1 SV=3	0.9986	2.5	3	0.13	0	0.19	0.02	0.15	0.01	0.13	0.01	0.22	0.02	0.18	0.01	5	7	0.008	0.9998	5.4	2	0.09	0.04	0.12	0.06	0.26	0.2	0.15	0.05	0.16	0.02	0.12	0.02	8	9	0.008	0.9997	5.2	4	0.17	0.01	0.11	0.01	0.19	0.01	0.16	0.01	0.11
sp#Q9UPQ7#PZRN3_HUMAN	E3 ubiquitin-protein ligase PDZRN3 OS=Homo sapiens GN=PDZRN3 PE=1 SV=2	0.7531	3.8	4	0.12	0.02	0.19	0.02	0.16	0.01	0.15	0.01	0.2	0.01	0.17	0	1	4	0.008	0.9682	8	5	0.13	0.01	0.15	0.01	0.15	0.01	0.22	0.01	0.2	0.02	0.13	0.01	3	13	0.012	0.9666	6.1	4	0.16	0.02	0.1	0.02	0.17	0.02	0.2	0.02	0.14
sp#O14773#TPP1_HUMAN	Tripeptidyl-peptidase 1 OS=Homo sapiens GN=TPP1 PE=1 SV=2	1	20.6	3	0.14	0.01	0.19	0.02	0.17	0	0.13	0	0.2	0.02	0.16	0	3	3	0.007	1	20.4	5	0.11	0.01	0.15	0.01	0.16	0.03	0.2	0.02	0.22	0.01	0.15	0.01	4	5	0.009	1	16.2	4	0.15	0.01	0.12	0.01	0.18	0.01	0.19	0.01	0.16
sp#P19827#ITIH1_HUMAN	Inter-alpha-trypsin inhibitor heavy chain H1 OS=Homo sapiens GN=ITIH1 PE=1 SV=3	1	5.8	3	0.13	0.01	0.19	0.01	0.17	0.01	0.14	0.01	0.17	0.02	0.2	0.01	4	4	0.007	1	10.4	5	0.12	0	0.14	0	0.2	0.01	0.19	0.01	0.2	0	0.15	0.01	4	8	0.01	0.9995	6.3	2	0.15	0.01	0.14	0.02	0.19	0	0.19	0.02	0.14
sp#P48595#SPB10_HUMAN	Serpin B10 OS=Homo sapiens GN=SERPINB10 PE=1 SV=1	1	13.4	3	0.11	0.01	0.19	0	0.16	0.01	0.17	0	0.14	0.01	0.23	0.01	5	5	0.007	1	12.6	3	0.12	0	0.13	0.01	0.2	0.02	0.19	0.01	0.19	0.01	0.16	0	3	3	0.006	1	7.3	2	0.14	0	0.12	0.01	0.15	0	0.22	0.02	0.19
sp#Q9H190#SDCB2_HUMAN	Syntenin-2 OS=Homo sapiens GN=SDCBP2 PE=2 SV=2	1	15.8	3	0.12	0.02	0.19	0.03	0.16	0	0.13	0	0.21	0	0.18	0.04	4	4	0.007	1	17.1	4	0.11	0.01	0.14	0.01	0.14	0.02	0.2	0.01	0.25	0.02	0.16	0.01	5	5	0.007	1	25.3	6	0.17	0.01	0.12	0.01	0.18	0.01	0.16	0.01	0.14
sp#Q9H1E1#RNAS7_HUMAN	Ribonuclease 7 OS=Homo sapiens GN=RNASE7 PE=1 SV=2	1	38.5	3	0.14	0.01	0.19	0	0.17	0.01	0.15	0.01	0.17	0.01	0.18	0.02	4	4	0.007	NA	NA	NA	NA	NA	NA	NA	NA	NA	NA	NA	NA	NA	NA	NA	NA	NA	NA	NA	NA	NA	NA	NA	NA	NA	NA	NA	NA	NA	NA
sp#Q9H2C0#GAN_HUMAN	Gigaxonin OS=Homo sapiens GN=GAN PE=1 SV=1	0.9989	16.1	3	0.14	0	0.19	0.03	0.17	0.01	0.19	0.04	0.19	0.01	0.1	0.02	2	4	0.007	0.998	9.5	5	0.12	0.01	0.14	0	0.08	0.01	0.28	0.01	0.2	0.01	0.18	0	3	8	0.012	1	16.1	7	0.16	0.01	0.11	0.01	0.19	0.01	0.14	0.01	0.13
sp#O43684#BUB3_HUMAN	Mitotic checkpoint protein BUB3 OS=Homo sapiens GN=BUB3 PE=1 SV=1	0.9983	15.5	2	0.11	0.01	0.19	0	0.14	0.01	0.27	0.02	0.13	0	0.15	0	3	4	0.007	0.748	7.3	1	0.13	99.99	0.11	99.99	0.21	99.99	0.16	99.99	0.2	99.99	0.19	99.99	3	3	0.003	NA	NA	NA	NA	NA	NA	NA	NA	NA	NA	NA	NA
sp#P47224#MSS4_HUMAN	Guanine nucleotide exchange factor MSS4 OS=Homo sapiens GN=RABIF PE=1 SV=2	0.9833	22	2	0.07	0.02	0.19	0.06	0.35	0.16	0.1	0.01	0.12	0.02	0.11	0.04	3	5	0.007	NA	NA	NA	NA	NA	NA	NA	NA	NA	NA	NA	NA	NA	NA	NA	NA	NA	NA	NA	NA	NA	NA	NA	NA	NA	NA	NA	NA	NA	NA
sp#Q70EL1#UBP54_HUMAN	Inactive ubiquitin carboxyl-terminal hydrolase 54 OS=Homo sapiens GN=USP54 PE=1 SV=4	0.8448	4.9	1	0.15	99.99	0.19	99.99	0.15	99.99	0.14	99.99	0.21	99.99	0.16	99.99	3	5	0.007	0.9126	4.4	1	0.11	99.99	0.1	99.99	0.13	99.99	0.21	99.99	0.3	99.99	0.14	99.99	4	4	0.005	NA	NA	NA	NA	NA	NA	NA	NA	NA	NA	NA	NA
sp#P10153#RNAS2_HUMAN	Non-secretory ribonuclease OS=Homo sapiens GN=RNASE2 PE=1 SV=2	1	10.6	3	0.12	0	0.19	0.01	0.17	0.02	0.15	0	0.18	0.01	0.19	0.01	2	3	0.006	1	21.7	6	0.12	0.01	0.16	0.01	0.17	0.01	0.18	0.01	0.21	0	0.16	0.01	3	6	0.01	1	19.9	3	0.16	0.05	0.15	0.03	0.12	0.02	0.25	0.08	0.13
sp#P43243#MATR3_HUMAN	Matrin-3 OS=Homo sapiens GN=MATR3 PE=1 SV=2	1	7	2	0.13	0.02	0.19	0.01	0.18	0.01	0.14	0.01	0.18	0.01	0.18	0.03	3	3	0.006	0.9996	8.4	2	0.13	0.01	0.12	0.02	0.17	0.02	0.19	0.01	0.24	0.02	0.16	0	4	4	0.007	1	8.1	4	0.15	0	0.11	0	0.19	0.01	0.19	0.02	0.13
sp#Q10588#BST1_HUMAN	ADP-ribosyl cyclase 2 OS=Homo sapiens GN=BST1 PE=1 SV=2	1	6.3	3	0.12	0.01	0.19	0.01	0.16	0.01	0.19	0.03	0.12	0.01	0.22	0	3	4	0.006	0.9999	20.1	3	0.08	0.01	0.09	0.01	0.31	0.02	0.17	0	0.21	0.01	0.14	0	5	6	0.008	0.9987	9.1	2	0.14	0.01	0.1	0.02	0.11	0.01	0.38	0.02	0.15
sp#Q13882#PTK6_HUMAN	Protein-tyrosine kinase 6 OS=Homo sapiens GN=PTK6 PE=1 SV=1	0.9999	9.3	4	0.12	0.01	0.19	0.02	0.18	0.01	0.14	0.01	0.18	0.02	0.18	0.01	4	4	0.006	NA	NA	NA	NA	NA	NA	NA	NA	NA	NA	NA	NA	NA	NA	NA	NA	NA	NA	0.9407	1.8	1	0.14	99.99	0.15	99.99	0.18	99.99	0.16	99.99	0.11
sp#P62942#FKB1A_HUMAN	Peptidyl-prolyl cis-trans isomerase FKBP1A OS=Homo sapiens GN=FKBP1A PE=1 SV=2	0.9994	40.7	3	0.14	0.01	0.19	0.01	0.17	0.01	0.17	0.02	0.18	0.01	0.15	0.01	3	4	0.006	1	25.9	5	0.11	0.01	0.11	0.01	0.18	0.02	0.2	0.01	0.24	0.02	0.13	0.01	3	9	0.009	0.9994	25.9	5	0.16	0.01	0.14	0.01	0.18	0	0.2	0.02	0.14
sp#P30536#TSPOA_HUMAN	Translocator protein OS=Homo sapiens GN=TSPO PE=1 SV=3	0.9856	14.2	1	0.19	99.99	0.19	99.99	0.17	99.99	0.12	99.99	0.16	99.99	0.17	99.99	1	3	0.006	1	23.7	4	0.13	0.01	0.14	0.01	0.14	0.01	0.2	0	0.22	0.01	0.17	0.01	4	7	0.009	1	13.6	1	0.14	99.99	0.11	99.99	0.17	99.99	0.18	99.99	0.16
sp#P84095#RHOG_HUMAN	Rho-related GTP-binding protein RhoG OS=Homo sapiens GN=RHOG PE=1 SV=1	0.9783	15.2	3	0.11	0.01	0.19	0.01	0.16	0	0.15	0.01	0.17	0.01	0.2	0.02	2	3	0.006	NA	NA	NA	NA	NA	NA	NA	NA	NA	NA	NA	NA	NA	NA	NA	NA	NA	NA	0.9435	25.1	1	0.16	99.99	0.12	99.99	0.19	99.99	0.24	99.99	0.13
sp#O94851#MICA2_HUMAN	Protein-methionine sulfoxide oxidase MICAL2 OS=Homo sapiens GN=MICAL2 PE=1 SV=1	0.9435	13.5	1	0.16	99.99	0.19	99.99	0.17	99.99	0.13	99.99	0.21	99.99	0.13	99.99	8	8	0.006	NA	NA	NA	NA	NA	NA	NA	NA	NA	NA	NA	NA	NA	NA	NA	NA	NA	NA	NA	NA	NA	NA	NA	NA	NA	NA	NA	NA	NA	NA
sp#P01767#HV306_HUMAN	Ig heavy chain V-III region BUT OS=Homo sapiens PE=1 SV=1	0.9217	26.1	2	0.12	0	0.19	0.02	0.17	0.02	0.13	0	0.19	0.03	0.19	0.01	1	3	0.006	0.7992	26.1	2	0.12	0.02	0.12	0.02	0.12	0	0.24	0.04	0.24	0.01	0.16	0.03	1	3	0.005	NA	NA	NA	NA	NA	NA	NA	NA	NA	NA	NA	NA
sp#Q8N9R8#SCAI_HUMAN	Protein SCAI OS=Homo sapiens GN=SCAI PE=1 SV=2	0.8488	8.1	1	0.13	99.99	0.19	99.99	0.14	99.99	0.16	99.99	0.22	99.99	0.16	99.99	5	7	0.006	NA	NA	NA	NA	NA	NA	NA	NA	NA	NA	NA	NA	NA	NA	NA	NA	NA	NA	NA	NA	NA	NA	NA	NA	NA	NA	NA	NA	NA	NA
sp#Q9UNM6#PSD13_HUMAN	26S proteasome non-ATPase regulatory subunit 13 OS=Homo sapiens GN=PSMD13 PE=1 SV=2	1	12.8	2	0.14	0.01	0.19	0.02	0.16	0	0.13	0.01	0.19	0	0.19	0.01	2	2	0.005	1	35.1	8	0.11	0.01	0.13	0.01	0.13	0.01	0.2	0.01	0.26	0.01	0.16	0.01	12	13	0.017	1	24.2	6	0.16	0.01	0.12	0.01	0.19	0.01	0.17	0.01	0.13
sp#Q9Y265#RUVB1_HUMAN	RuvB-like 1 OS=Homo sapiens GN=RUVBL1 PE=1 SV=1	1	11	2	0.13	0.01	0.19	0.01	0.18	0	0.15	0.02	0.18	0	0.18	0	2	2	0.005	1	17.3	2	0.1	0.01	0.13	0.01	0.18	0.06	0.21	0.01	0.22	0.02	0.15	0.01	3	4	0.005	1	26.5	6	0.15	0	0.14	0.01	0.17	0.01	0.17	0	0.12
sp#P13866#SC5A1_HUMAN	Sodium/glucose cotransporter 1 OS=Homo sapiens GN=SLC5A1 PE=1 SV=1	0.9995	5.9	2	0.13	0.01	0.19	0.01	0.18	0.01	0.13	0.01	0.21	0.02	0.16	0	2	2	0.005	NA	NA	NA	NA	NA	NA	NA	NA	NA	NA	NA	NA	NA	NA	NA	NA	NA	NA	NA	NA	NA	NA	NA	NA	NA	NA	NA	NA	NA	NA
sp#P21926#CD9_HUMAN	CD9 antigen OS=Homo sapiens GN=CD9 PE=1 SV=4	0.9995	4.4	2	0.1	0	0.19	0.02	0.19	0.01	0.13	0.01	0.22	0.02	0.16	0.01	4	4	0.005	1	24.1	6	0.12	0.01	0.14	0.01	0.13	0.01	0.2	0.01	0.25	0.01	0.16	0.01	6	8	0.012	0.9999	7.5	2	0.14	0.01	0.1	0	0.24	0.01	0.19	0.03	0.12
sp#P63220#RS21_HUMAN	40S ribosomal protein S21 OS=Homo sapiens GN=RPS21 PE=1 SV=1	0.9988	22.9	3	0.11	0.01	0.19	0.02	0.18	0.01	0.19	0.05	0.16	0.02	0.16	0.01	3	3	0.005	0.8403	22.9	2	0.12	0.02	0.15	0.03	0.12	0	0.2	0.03	0.26	0.03	0.15	0	2	2	0.003	0.9978	19.3	3	0.16	0.01	0.17	0.04	0.18	0.02	0.18	0	0.16
sp#P42226#STAT6_HUMAN	Signal transducer and activator of transcription 6 OS=Homo sapiens GN=STAT6 PE=1 SV=1	0.9965	6.3	1	0.15	99.99	0.19	99.99	0.17	99.99	0.14	99.99	0.19	99.99	0.17	99.99	4	4	0.005	0.9929	4	1	0.12	99.99	0.14	99.99	0.15	99.99	0.22	99.99	0.21	99.99	0.17	99.99	1	1	0.003	1	12.4	6	0.15	0.01	0.12	0.01	0.18	0.01	0.19	0.01	0.15
sp#Q15363#TMED2_HUMAN	Transmembrane emp24 domain-containing protein 2 OS=Homo sapiens GN=TMED2 PE=1 SV=1	0.9922	10.9	2	0.1	0	0.19	0.04	0.19	0.01	0.14	0	0.18	0.01	0.2	0.03	1	2	0.005	1	25.4	5	0.12	0	0.13	0.01	0.12	0.01	0.21	0.01	0.25	0.01	0.15	0.01	6	6	0.008	NA	NA	NA	NA	NA	NA	NA	NA	NA	NA	NA	NA
sp#Q9P212#PLCE1_HUMAN	1-phosphatidylinositol 4,5-bisphosphate phosphodiesterase epsilon-1 OS=Homo sapiens GN=PLCE1 PE=1 SV=3	0.9092	4.4	1	0.11	99.99	0.19	99.99	0.14	99.99	0.27	99.99	0.13	99.99	0.15	99.99	2	2	0.005	NA	NA	NA	NA	NA	NA	NA	NA	NA	NA	NA	NA	NA	NA	NA	NA	NA	NA	NA	NA	NA	NA	NA	NA	NA	NA	NA	NA	NA	NA
sp#P30679#GNA15_HUMAN	Guanine nucleotide-binding protein subunit alpha-15 OS=Homo sapiens GN=GNA15 PE=1 SV=2	0.9084	16.3	1	0.12	99.99	0.19	99.99	0.15	99.99	0.16	99.99	0.19	99.99	0.17	99.99	3	3	0.005	NA	NA	NA	NA	NA	NA	NA	NA	NA	NA	NA	NA	NA	NA	NA	NA	NA	NA	0.999	11.2	2	0.15	0.01	0.13	0.02	0.19	0.04	0.16	0.03	0.14
sp#Q02750#MP2K1_HUMAN	Dual specificity mitogen-activated protein kinase kinase 1 OS=Homo sapiens GN=MAP2K1 PE=1 SV=2	0.7378	18.3	1	0.14	99.99	0.19	99.99	0.16	99.99	0.15	99.99	0.2	99.99	0.16	99.99	1	1	0.005	1	25.2	6	0.12	0.01	0.15	0.01	0.16	0.02	0.2	0.01	0.22	0.02	0.14	0.01	7	7	0.01	NA	NA	NA	NA	NA	NA	NA	NA	NA	NA	NA	NA
sp#Q13347#EIF3I_HUMAN	Eukaryotic translation initiation factor 3 subunit I OS=Homo sapiens GN=EIF3I PE=1 SV=1	1	12.9	2	0.11	0.01	0.19	0.02	0.18	0.01	0.13	0.01	0.2	0.01	0.19	0	2	2	0.004	0.9998	7.1	2	0.13	0.02	0.15	0.01	0.09	0.05	0.22	0.03	0.22	0.01	0.16	0.01	2	2	0.003	1	8.6	2	0.16	0.02	0.13	0	0.16	0.03	0.16	0.01	0.14
sp#P04062#GLCM_HUMAN	Glucosylceramidase OS=Homo sapiens GN=GBA PE=1 SV=3	0.9996	6.5	2	0.13	0.01	0.19	0.01	0.16	0	0.14	0	0.19	0	0.18	0	2	2	0.004	1	17.5	5	0.1	0.01	0.15	0.01	0.12	0.01	0.21	0.01	0.24	0.01	0.16	0.01	7	8	0.009	1	13.6	3	0.16	0.01	0.11	0.01	0.19	0	0.2	0.02	0.1
sp#P17612#KAPCA_HUMAN	cAMP-dependent protein kinase catalytic subunit alpha OS=Homo sapiens GN=PRKACA PE=1 SV=2	0.9979	8.5	2	0.16	0.06	0.19	0.01	0.16	0.03	0.12	0.01	0.18	0	0.17	0.01	2	2	0.004	0.993	3.4	2	0.11	0	0.13	0.03	0.14	0.01	0.2	0.02	0.23	0.01	0.19	0	1	2	0.003	1	17.1	2	0.15	0.01	0.12	0	0.17	0.01	0.19	0.03	0.13
sp#P11387#TOP1_HUMAN	DNA topoisomerase 1 OS=Homo sapiens GN=TOP1 PE=1 SV=2	0.9959	5.8	1	0.1	99.99	0.19	99.99	0.19	99.99	0.15	99.99	0.16	99.99	0.21	99.99	2	2	0.004	0.9999	7.2	2	0.13	0.01	0.15	0.02	0.17	0.02	0.19	0	0.22	0.01	0.14	0.01	6	6	0.006	1	4.1	2	0.17	0.01	0.12	0.03	0.18	0.01	0.18	0	0.15
sp#Q12774#ARHG5_HUMAN	Rho guanine nucleotide exchange factor 5 OS=Homo sapiens GN=ARHGEF5 PE=1 SV=3	0.9906	4.8	1	0.12	99.99	0.19	99.99	0.17	99.99	0.09	99.99	0.28	99.99	0.15	99.99	1	1	0.004	NA	NA	NA	NA	NA	NA	NA	NA	NA	NA	NA	NA	NA	NA	NA	NA	NA	NA	NA	NA	NA	NA	NA	NA	NA	NA	NA	NA	NA	NA
sp#P04430#KV122_HUMAN	Ig kappa chain V-I region BAN OS=Homo sapiens PE=1 SV=1	0.9856	22.2	2	0.13	0.01	0.19	0.02	0.17	0.01	0.14	0.02	0.2	0.01	0.17	0.01	1	2	0.004	0.9545	22.2	1	0.09	99.99	0.1	99.99	0.12	99.99	0.22	99.99	0.27	99.99	0.19	99.99	1	1	0.004	NA	NA	NA	NA	NA	NA	NA	NA	NA	NA	NA	NA
sp#P83916#CBX1_HUMAN	Chromobox protein homolog 1 OS=Homo sapiens GN=CBX1 PE=1 SV=1	0.9856	9.2	1	0.12	99.99	0.19	99.99	0.1	99.99	0.25	99.99	0.17	99.99	0.17	99.99	1	2	0.004	NA	NA	NA	NA	NA	NA	NA	NA	NA	NA	NA	NA	NA	NA	NA	NA	NA	NA	0.9892	24.3	1	0.15	99.99	0.08	99.99	0.17	99.99	0.22	99.99	0.13
sp#Q14002#CEAM7_HUMAN	Carcinoembryonic antigen-related cell adhesion molecule 7 OS=Homo sapiens GN=CEACAM7 PE=1 SV=1	0.972	15.8	2	0.11	0	0.19	0.03	0.21	0.03	0.17	0.03	0.15	0	0.13	0.1	2	2	0.004	NA	NA	NA	NA	NA	NA	NA	NA	NA	NA	NA	NA	NA	NA	NA	NA	NA	NA	0.9986	16.2	3	0.15	0.01	0.15	0.01	0.16	0.01	0.18	0.01	0.14
sp#Q99935#PROL1_HUMAN	Proline-rich protein 1 OS=Homo sapiens GN=PROL1 PE=1 SV=2	0.9669	12.1	1	0.12	99.99	0.19	99.99	0.18	99.99	0.11	99.99	0.23	99.99	0.17	99.99	3	3	0.004	1	12.1	3	0.12	0.01	0.21	0.04	0.14	0	0.22	0.01	0.16	0.03	0.14	0.02	3	3	0.005	0.9912	5.2	1	0.19	99.99	0.13	99.99	0.19	99.99	0.15	99.99	0.15
sp#Q9Y6B6#SAR1B_HUMAN	GTP-binding protein SAR1b OS=Homo sapiens GN=SAR1B PE=1 SV=1	0.9594	21.2	1	0.1	99.99	0.19	99.99	0.16	99.99	0.2	99.99	0.18	99.99	0.17	99.99	1	1	0.004	0.9999	15.7	2	0.1	0.01	0.12	0.01	0.08	0	0.21	0.01	0.29	0.01	0.2	0	2	2	0.004	1	37.4	4	0.17	0.01	0.11	0.01	0.19	0.01	0.16	0.02	0.11
sp#Q9UQB8#BAIP2_HUMAN	Brain-specific angiogenesis inhibitor 1-associated protein 2 OS=Homo sapiens GN=BAIAP2 PE=1 SV=1	0.9493	7.8	1	0.1	99.99	0.19	99.99	0.18	99.99	0.15	99.99	0.2	99.99	0.18	99.99	3	3	0.004	1	14.9	6	0.1	0.01	0.14	0.01	0.15	0.02	0.22	0.01	0.22	0.01	0.17	0.01	8	9	0.011	1	18.7	7	0.15	0	0.11	0.01	0.18	0.01	0.17	0.01	0.14
sp#P09543#CN37_HUMAN	2',3'-cyclic-nucleotide 3'-phosphodiesterase OS=Homo sapiens GN=CNP PE=1 SV=2	0.9448	11.6	1	0.1	99.99	0.19	99.99	0.21	99.99	0.12	99.99	0.17	99.99	0.21	99.99	2	2	0.004	0.9997	11.9	2	0.15	0.01	0.16	0.02	0.15	0.01	0.18	0.01	0.2	0.01	0.16	0.01	4	4	0.005	1	9	2	0.16	0.02	0.12	0.01	0.17	0.01	0.18	0.02	0.14
sp#Q15654#TRIP6_HUMAN	Thyroid receptor-interacting protein 6 OS=Homo sapiens GN=TRIP6 PE=1 SV=3	0.8724	11.3	1	0.13	99.99	0.19	99.99	0.17	99.99	0.16	99.99	0.18	99.99	0.16	99.99	3	3	0.004	NA	NA	NA	NA	NA	NA	NA	NA	NA	NA	NA	NA	NA	NA	NA	NA	NA	NA	NA	NA	NA	NA	NA	NA	NA	NA	NA	NA	NA	NA
sp#P01601#KV109_HUMAN	Ig kappa chain V-I region HK101 (Fragment) OS=Homo sapiens PE=4 SV=1	0.8446	18.8	2	0.14	0	0.19	0.02	0.18	0	0.13	0	0.19	0.01	0.16	0.01	1	2	0.004	NA	NA	NA	NA	NA	NA	NA	NA	NA	NA	NA	NA	NA	NA	NA	NA	NA	NA	NA	NA	NA	NA	NA	NA	NA	NA	NA	NA	NA	NA
sp#Q13153#PAK1_HUMAN	Serine/threonine-protein kinase PAK 1 OS=Homo sapiens GN=PAK1 PE=1 SV=2	0.9948	8.3	1	0.12	99.99	0.19	99.99	0.21	99.99	0.11	99.99	0.22	99.99	0.15	99.99	2	2	0.003	0.9947	11.6	2	0.12	0.04	0.11	0	0.19	0.05	0.19	0.01	0.25	0	0.14	0.01	3	3	0.004	NA	NA	NA	NA	NA	NA	NA	NA	NA	NA	NA	NA
sp#Q9UBX3#DIC_HUMAN	Mitochondrial dicarboxylate carrier OS=Homo sapiens GN=SLC25A10 PE=1 SV=2	0.9947	12.2	1	0.18	99.99	0.19	99.99	0.18	99.99	0.1	99.99	0.23	99.99	0.12	99.99	2	2	0.003	NA	NA	NA	NA	NA	NA	NA	NA	NA	NA	NA	NA	NA	NA	NA	NA	NA	NA	0.8698	2.8	1	0.14	99.99	0.22	99.99	0.15	99.99	0.19	99.99	0.11
sp#Q6DN03#H2B2C_HUMAN,sp#Q6DRA6#H2B2D_HUMAN	Putative histone H2B type 2-C OS=Homo sapiens GN=HIST2H2BC PE=5 SV=3,Putative histone H2B type 2-D OS=Homo sapiens GN=HIST2H2BD PE=5 SV=3	0.9922	14.6	1	0.13	99.99	0.19	99.99	0.16	99.99	0.17	99.99	0.14	99.99	0.21	99.99	1	1	0.003	NA	NA	NA	NA	NA	NA	NA	NA	NA	NA	NA	NA	NA	NA	NA	NA	NA	NA	NA	NA	NA	NA	NA	NA	NA	NA	NA	NA	NA	NA
sp#Q99719#SEPT5_HUMAN	Septin-5 OS=Homo sapiens GN=SEPT5 PE=1 SV=1	0.9922	6.2	1	0.15	99.99	0.19	99.99	0.17	99.99	0.14	99.99	0.17	99.99	0.18	99.99	1	1	0.003	1	8.4	2	0.11	0	0.13	0.02	0.16	0.02	0.22	0.01	0.24	0.02	0.14	0.02	2	2	0.004	0.9767	3.8	1	0.16	99.99	0.13	99.99	0.19	99.99	0.2	99.99	0.14
sp#Q9UHA4#LTOR3_HUMAN	Ragulator complex protein LAMTOR3 OS=Homo sapiens GN=LAMTOR3 PE=1 SV=1	0.9919	12.9	1	0.12	99.99	0.19	99.99	0.16	99.99	0.18	99.99	0.18	99.99	0.18	99.99	1	1	0.003	NA	NA	NA	NA	NA	NA	NA	NA	NA	NA	NA	NA	NA	NA	NA	NA	NA	NA	0.9393	20.2	1	0.16	99.99	0.12	99.99	0.16	99.99	0.22	99.99	0.12
sp#P48739#PIPNB_HUMAN	Phosphatidylinositol transfer protein beta isoform OS=Homo sapiens GN=PITPNB PE=1 SV=2	0.9912	4.8	1	0.12	99.99	0.19	99.99	0.19	99.99	0.14	99.99	0.18	99.99	0.19	99.99	1	1	0.003	0.9963	14.4	2	0.09	0.01	0.12	0.01	0.15	0.01	0.19	0.02	0.3	0.01	0.15	0.01	3	5	0.008	NA	NA	NA	NA	NA	NA	NA	NA	NA	NA	NA	NA
sp#Q9GZT9#EGLN1_HUMAN	Egl nine homolog 1 OS=Homo sapiens GN=EGLN1 PE=1 SV=1	0.9906	10.6	1	0.09	99.99	0.19	99.99	0.15	99.99	0.32	99.99	0.12	99.99	0.12	99.99	1	1	0.003	NA	NA	NA	NA	NA	NA	NA	NA	NA	NA	NA	NA	NA	NA	NA	NA	NA	NA	NA	NA	NA	NA	NA	NA	NA	NA	NA	NA	NA	NA
sp#Q969T9#WBP2_HUMAN	WW domain-binding protein 2 OS=Homo sapiens GN=WBP2 PE=1 SV=1	0.983	3.8	1	0.1	99.99	0.19	99.99	0.14	99.99	0.14	99.99	0.25	99.99	0.18	99.99	1	2	0.003	NA	NA	NA	NA	NA	NA	NA	NA	NA	NA	NA	NA	NA	NA	NA	NA	NA	NA	0.6406	3.8	1	0.14	99.99	0.12	99.99	0.2	99.99	0.22	99.99	0.13
sp#Q9UIJ7#KAD3_HUMAN	GTP:AMP phosphotransferase AK3, mitochondrial OS=Homo sapiens GN=AK3 PE=1 SV=4	0.9362	16.3	1	0.13	99.99	0.19	99.99	0.2	99.99	0.15	99.99	0.15	99.99	0.19	99.99	2	2	0.003	1	18.9	4	0.12	0.01	0.16	0.01	0.14	0.02	0.2	0.01	0.23	0.01	0.14	0.01	3	4	0.007	1	31.7	6	0.15	0	0.12	0.01	0.21	0.01	0.15	0.01	0.14
sp#P54278#PMS2_HUMAN	Mismatch repair endonuclease PMS2 OS=Homo sapiens GN=PMS2 PE=1 SV=2	0.86	2.9	1	0.13	99.99	0.19	99.99	0.2	99.99	0.14	99.99	0.14	99.99	0.19	99.99	1	1	0.003	NA	NA	NA	NA	NA	NA	NA	NA	NA	NA	NA	NA	NA	NA	NA	NA	NA	NA	NA	NA	NA	NA	NA	NA	NA	NA	NA	NA	NA	NA
sp#Q6P1M0#S27A4_HUMAN	Long-chain fatty acid transport protein 4 OS=Homo sapiens GN=SLC27A4 PE=1 SV=1	0.8023	3.3	2	0.11	0.01	0.19	0.01	0.21	0.03	0.15	0	0.17	0.01	0.17	0.01	2	2	0.003	1	8.4	7	0.11	0.01	0.16	0.02	0.12	0.02	0.23	0.02	0.2	0.02	0.15	0.01	5	8	0.011	1	9.6	5	0.14	0	0.13	0	0.19	0.01	0.17	0	0.14
sp#Q9NVR2#INT10_HUMAN	Integrator complex subunit 10 OS=Homo sapiens GN=INTS10 PE=1 SV=2	0.7605	1.1	2	0.13	0.01	0.19	0.02	0.15	0.01	0.18	0.02	0.17	0.01	0.18	0.04	2	2	0.003	0.9999	6.5	2	0.16	0.01	0.16	0.01	0.16	0.02	0.2	0.01	0.15	0.01	0.17	0.02	4	4	0.005	0.999	6.8	3	0.14	0.01	0.13	0.02	0.17	0.01	0.23	0.02	0.17
sp#Q15800#MSMO1_HUMAN	Methylsterol monooxygenase 1 OS=Homo sapiens GN=MSMO1 PE=1 SV=1	0.701	7.2	1	0.13	99.99	0.19	99.99	0.17	99.99	0.14	99.99	0.18	99.99	0.18	99.99	1	1	0.003	0.9487	2.4	1	0.15	99.99	0.18	99.99	0.12	99.99	0.19	99.99	0.23	99.99	0.12	99.99	1	1	0.002	NA	NA	NA	NA	NA	NA	NA	NA	NA	NA	NA	NA
sp#P42785#PCP_HUMAN	Lysosomal Pro-X carboxypeptidase OS=Homo sapiens GN=PRCP PE=1 SV=1	0.9919	3.8	1	0.12	99.99	0.19	99.99	0.16	99.99	0.12	99.99	0.23	99.99	0.17	99.99	1	1	0.002	1	10.1	3	0.1	0.01	0.16	0.01	0.15	0.03	0.22	0.03	0.22	0.01	0.15	0.01	5	5	0.006	NA	NA	NA	NA	NA	NA	NA	NA	NA	NA	NA	NA
sp#P61619#S61A1_HUMAN	Protein transport protein Sec61 subunit alpha isoform 1 OS=Homo sapiens GN=SEC61A1 PE=1 SV=2	0.9919	4.8	1	0.15	99.99	0.19	99.99	0.19	99.99	0.12	99.99	0.16	99.99	0.2	99.99	1	1	0.002	1	17.6	4	0.12	0.01	0.14	0	0.13	0.01	0.21	0.01	0.23	0.01	0.16	0.01	5	5	0.007	0.9912	5.3	1	0.15	99.99	0.1	99.99	0.19	99.99	0.21	99.99	0.11
sp#Q14258#TRI25_HUMAN	E3 ubiquitin/ISG15 ligase TRIM25 OS=Homo sapiens GN=TRIM25 PE=1 SV=2	0.9919	2.9	1	0.14	99.99	0.19	99.99	0.21	99.99	0.11	99.99	0.18	99.99	0.18	99.99	1	1	0.002	0.9137	1.6	1	0.1	99.99	0.1	99.99	0.12	99.99	0.15	99.99	0.34	99.99	0.19	99.99	1	1	0.002	0.9987	5.9	2	0.16	0.03	0.1	0.01	0.17	0.02	0.2	0.03	0.17
sp#Q969Q5#RAB24_HUMAN	Ras-related protein Rab-24 OS=Homo sapiens GN=RAB24 PE=1 SV=1	0.9919	8.4	1	0.13	99.99	0.19	99.99	0.19	99.99	0.13	99.99	0.18	99.99	0.18	99.99	1	1	0.002	0.7618	8.4	1	0.13	99.99	0.12	99.99	0.15	99.99	0.17	99.99	0.18	99.99	0.25	99.99	1	1	0.002	0.9142	19.7	1	0.18	99.99	0.11	99.99	0.18	99.99	0.2	99.99	0.14
sp#Q9UJJ9#GNPTG_HUMAN	N-acetylglucosamine-1-phosphotransferase subunit gamma OS=Homo sapiens GN=GNPTG PE=1 SV=1	0.9919	8.5	1	0.25	99.99	0.19	99.99	0.08	99.99	0.12	99.99	0.21	99.99	0.15	99.99	1	1	0.002	1	15.4	2	0.12	0.02	0.2	0.01	0.12	0.01	0.18	0	0.19	0.02	0.18	0.01	2	2	0.003	NA	NA	NA	NA	NA	NA	NA	NA	NA	NA	NA	NA
sp#P40199#CEAM6_HUMAN	Carcinoembryonic antigen-related cell adhesion molecule 6 OS=Homo sapiens GN=CEACAM6 PE=1 SV=3	0.9904	3.8	1	0.11	99.99	0.19	99.99	0.19	99.99	0.15	99.99	0.18	99.99	0.18	99.99	1	1	0.002	0.9943	6.7	1	0.1	99.99	0.18	99.99	0.25	99.99	0.18	99.99	0.15	99.99	0.14	99.99	2	2	0.003	NA	NA	NA	NA	NA	NA	NA	NA	NA	NA	NA	NA
sp#P21462#FPR1_HUMAN	fMet-Leu-Phe receptor OS=Homo sapiens GN=FPR1 PE=1 SV=3	0.9809	3.1	1	0.12	99.99	0.19	99.99	0.21	99.99	0.13	99.99	0.17	99.99	0.19	99.99	1	1	0.002	NA	NA	NA	NA	NA	NA	NA	NA	NA	NA	NA	NA	NA	NA	NA	NA	NA	NA	NA	NA	NA	NA	NA	NA	NA	NA	NA	NA	NA	NA
sp#P04424#ARLY_HUMAN	Argininosuccinate lyase OS=Homo sapiens GN=ASL PE=1 SV=4	0.9723	2.6	1	0.13	99.99	0.19	99.99	0.16	99.99	0.13	99.99	0.22	99.99	0.16	99.99	1	1	0.002	0.9888	6.9	1	0.13	99.99	0.12	99.99	0.16	99.99	0.19	99.99	0.23	99.99	0.18	99.99	3	4	0.005	0.9994	9.1	2	0.16	0.02	0.12	0.01	0.17	0.03	0.22	0.01	0.14
sp#Q6NT16#S18B1_HUMAN	MFS-type transporter SLC18B1 OS=Homo sapiens GN=SLC18B1 PE=2 SV=1	0.9394	8.8	1	0.12	99.99	0.19	99.99	0.15	99.99	0.1	99.99	0.3	99.99	0.13	99.99	1	1	0.002	NA	NA	NA	NA	NA	NA	NA	NA	NA	NA	NA	NA	NA	NA	NA	NA	NA	NA	NA	NA	NA	NA	NA	NA	NA	NA	NA	NA	NA	NA
sp#Q9BRG1#VPS25_HUMAN	Vacuolar protein-sorting-associated protein 25 OS=Homo sapiens GN=VPS25 PE=1 SV=1	0.8612	12.5	1	0.13	99.99	0.19	99.99	0.21	99.99	0.13	99.99	0.18	99.99	0.17	99.99	1	1	0.002	NA	NA	NA	NA	NA	NA	NA	NA	NA	NA	NA	NA	NA	NA	NA	NA	NA	NA	0.779	19.3	1	0.15	99.99	0.18	99.99	0.17	99.99	0.18	99.99	0.14
sp#P05546#HEP2_HUMAN	Heparin cofactor 2 OS=Homo sapiens GN=SERPIND1 PE=1 SV=3	0.8345	2.2	1	0.13	99.99	0.19	99.99	0.19	99.99	0.14	99.99	0.17	99.99	0.18	99.99	1	1	0.002	NA	NA	NA	NA	NA	NA	NA	NA	NA	NA	NA	NA	NA	NA	NA	NA	NA	NA	NA	NA	NA	NA	NA	NA	NA	NA	NA	NA	NA	NA
sp#Q9HA77#SYCM_HUMAN	Probable cysteine--tRNA ligase, mitochondrial OS=Homo sapiens GN=CARS2 PE=1 SV=1	0.8063	4.1	1	0.13	99.99	0.19	99.99	0.15	99.99	0.14	99.99	0.18	99.99	0.2	99.99	1	2	0.002	NA	NA	NA	NA	NA	NA	NA	NA	NA	NA	NA	NA	NA	NA	NA	NA	NA	NA	NA	NA	NA	NA	NA	NA	NA	NA	NA	NA	NA	NA
sp#P20396#TRH_HUMAN	Pro-thyrotropin-releasing hormone OS=Homo sapiens GN=TRH PE=1 SV=1	0.7496	15.3	1	0.14	99.99	0.19	99.99	0.15	99.99	0.14	99.99	0.23	99.99	0.16	99.99	1	1	0.002	NA	NA	NA	NA	NA	NA	NA	NA	NA	NA	NA	NA	NA	NA	NA	NA	NA	NA	NA	NA	NA	NA	NA	NA	NA	NA	NA	NA	NA	NA
sp#A8MTW9#YB043_HUMAN	Putative uncharacterized protein ENSP00000380674 OS=Homo sapiens PE=5 SV=2	0.7069	28.2	1	0.12	99.99	0.19	99.99	0.15	99.99	0.14	99.99	0.2	99.99	0.21	99.99	1	1	0.002	NA	NA	NA	NA	NA	NA	NA	NA	NA	NA	NA	NA	NA	NA	NA	NA	NA	NA	NA	NA	NA	NA	NA	NA	NA	NA	NA	NA	NA	NA
sp#P50583#AP4A_HUMAN	Bis(5'-nucleosyl)-tetraphosphatase [asymmetrical] OS=Homo sapiens GN=NUDT2 PE=1 SV=3	0.7042	5.4	1	0.06	99.99	0.19	99.99	0.27	99.99	0.21	99.99	0.14	99.99	0.12	99.99	1	1	0.002	NA	NA	NA	NA	NA	NA	NA	NA	NA	NA	NA	NA	NA	NA	NA	NA	NA	NA	NA	NA	NA	NA	NA	NA	NA	NA	NA	NA	NA	NA
sp#P01876#IGHA1_HUMAN	Ig alpha-1 chain C region OS=Homo sapiens GN=IGHA1 PE=1 SV=2	1	59.8	120	0.12	0	0.2	0	0.15	0	0.14	0	0.21	0	0.17	0	47	511	0.593	1	66	157	0.14	0	0.19	0	0.13	0	0.23	0	0.16	0	0.14	0	60	556	0.567	1	59.2	70	0.16	0	0.14	0	0.17	0	0.23	0	0.13
sp#P08311#CATG_HUMAN	Cathepsin G OS=Homo sapiens GN=CTSG PE=1 SV=2	1	39.6	62	0.1	0	0.2	0	0.17	0	0.19	0	0.14	0	0.19	0	14	70	0.133	1	47.8	43	0.11	0	0.11	0	0.28	0.01	0.17	0	0.18	0	0.13	0	22	56	0.08	1	39.2	32	0.14	0	0.13	0	0.15	0	0.27	0.01	0.15
sp#P08670#VIME_HUMAN	Vimentin OS=Homo sapiens GN=VIM PE=1 SV=4	1	45.9	50	0.12	0	0.2	0.01	0.14	0	0.19	0.01	0.13	0	0.2	0.01	34	69	0.128	1	59.9	47	0.1	0	0.1	0	0.25	0.02	0.18	0	0.2	0	0.12	0	40	59	0.089	1	44	30	0.15	0	0.13	0	0.13	0.01	0.27	0.02	0.15
sp#P14780#MMP9_HUMAN	Matrix metalloproteinase-9 OS=Homo sapiens GN=MMP9 PE=1 SV=3	1	42.7	53	0.13	0	0.2	0.01	0.15	0	0.18	0.01	0.13	0	0.18	0	36	65	0.106	1	47.8	29	0.11	0	0.11	0	0.25	0.01	0.16	0	0.2	0	0.15	0	37	41	0.059	1	37.6	28	0.13	0	0.13	0	0.12	0.01	0.3	0.02	0.15
sp#P00338#LDHA_HUMAN	L-lactate dehydrogenase A chain OS=Homo sapiens GN=LDHA PE=1 SV=2	1	41.3	45	0.12	0	0.2	0	0.16	0	0.15	0	0.17	0	0.19	0	23	60	0.105	1	54.8	52	0.1	0	0.11	0	0.15	0	0.22	0	0.27	0	0.14	0	32	76	0.111	1	57.2	54	0.15	0	0.11	0	0.17	0	0.21	0.01	0.11
sp#P58107#EPIPL_HUMAN	Epiplakin OS=Homo sapiens GN=EPPK1 PE=1 SV=2	1	40.3	38	0.13	0	0.2	0.01	0.16	0	0.12	0	0.18	0	0.2	0.01	40	51	0.089	1	42.8	47	0.11	0	0.13	0	0.12	0.01	0.2	0	0.27	0.01	0.16	0	60	72	0.099	1	43.1	46	0.19	0	0.13	0	0.17	0	0.19	0	0.12
sp#P20160#CAP7_HUMAN	Azurocidin OS=Homo sapiens GN=AZU1 PE=1 SV=3	1	58.2	35	0.11	0	0.2	0.01	0.17	0.01	0.16	0.01	0.16	0	0.18	0.01	16	40	0.078	1	44.6	35	0.11	0	0.13	0	0.24	0.01	0.17	0	0.2	0	0.14	0	17	46	0.072	1	37.5	17	0.14	0.01	0.13	0	0.13	0.01	0.28	0.02	0.16
sp#P06737#PYGL_HUMAN	Glycogen phosphorylase, liver form OS=Homo sapiens GN=PYGL PE=1 SV=4	1	39.3	28	0.11	0	0.2	0.01	0.16	0	0.16	0	0.16	0	0.2	0	27	37	0.073	1	52.9	32	0.12	0	0.12	0	0.18	0.01	0.19	0	0.23	0	0.16	0	33	43	0.072	1	34.6	23	0.15	0.01	0.12	0	0.17	0	0.21	0.01	0.15
sp#P80188#NGAL_HUMAN	Neutrophil gelatinase-associated lipocalin OS=Homo sapiens GN=LCN2 PE=1 SV=2	1	54	21	0.09	0.01	0.2	0.01	0.16	0	0.17	0.01	0.14	0.01	0.23	0.01	19	31	0.058	1	60.6	22	0.11	0	0.11	0.01	0.23	0.01	0.2	0	0.19	0	0.14	0	18	28	0.045	1	60.6	21	0.13	0	0.13	0.01	0.18	0	0.27	0.01	0.11
sp#A5A3E0#POTEF_HUMAN	POTE ankyrin domain family member F OS=Homo sapiens GN=POTEF PE=1 SV=2	1	14.2	3	0.13	0.01	0.2	0	0.13	0.02	0.13	0.01	0.21	0.02	0.2	0.01	5	6	0.054	0.7705	16.8	1	0.1	99.99	0.14	99.99	0.06	99.99	0.26	99.99	0.27	99.99	0.17	99.99	1	1	0.022	0.8065	12.2	1	0.14	99.99	0.08	99.99	0.24	99.99	0.11	99.99	0.13
sp#Q9UM07#PADI4_HUMAN	Protein-arginine deiminase type-4 OS=Homo sapiens GN=PADI4 PE=1 SV=2	1	37.1	20	0.12	0	0.2	0.01	0.17	0	0.17	0.01	0.15	0.01	0.19	0.01	25	31	0.051	1	29.6	16	0.13	0.01	0.13	0.01	0.19	0.01	0.19	0.01	0.21	0.01	0.16	0	20	25	0.032	1	14.3	11	0.15	0	0.11	0	0.12	0.01	0.28	0.01	0.17
sp#P04040#CATA_HUMAN	Catalase OS=Homo sapiens GN=CAT PE=1 SV=3	1	40.4	18	0.13	0	0.2	0.01	0.17	0	0.16	0	0.16	0	0.18	0	18	25	0.045	1	48	25	0.1	0	0.1	0.01	0.28	0.02	0.18	0.01	0.18	0.01	0.14	0	30	37	0.056	1	38.1	22	0.15	0	0.12	0	0.16	0.01	0.25	0.01	0.13
sp#P00450#CERU_HUMAN	Ceruloplasmin OS=Homo sapiens GN=CP PE=1 SV=1	1	26.1	17	0.13	0	0.2	0.01	0.19	0.01	0.13	0	0.16	0	0.18	0.01	18	22	0.04	1	26.3	22	0.12	0	0.14	0	0.16	0.01	0.16	0.01	0.22	0	0.19	0.01	21	28	0.042	1	16.2	11	0.15	0	0.14	0	0.18	0	0.19	0.01	0.13
sp#P20700#LMNB1_HUMAN	Lamin-B1 OS=Homo sapiens GN=LMNB1 PE=1 SV=2	1	27.6	18	0.12	0	0.2	0.01	0.17	0.01	0.15	0.01	0.16	0.01	0.18	0.01	14	21	0.039	1	26.5	14	0.11	0.01	0.11	0.01	0.23	0.01	0.19	0	0.22	0	0.13	0.01	16	22	0.032	1	24.4	15	0.15	0	0.1	0.01	0.16	0.01	0.24	0.01	0.12
sp#P15104#GLNA_HUMAN	Glutamine synthetase OS=Homo sapiens GN=GLUL PE=1 SV=4	1	29.5	14	0.1	0.01	0.2	0.01	0.18	0	0.12	0.01	0.16	0.01	0.23	0.02	12	29	0.037	1	34	17	0.09	0.01	0.11	0	0.11	0.01	0.2	0	0.32	0.02	0.15	0.01	14	22	0.034	1	36.5	15	0.15	0	0.1	0.01	0.16	0	0.18	0	0.11
sp#P01766#HV305_HUMAN	Ig heavy chain V-III region BRO OS=Homo sapiens PE=1 SV=1	1	50	17	0.13	0.01	0.2	0.01	0.16	0	0.13	0	0.19	0.01	0.17	0.01	3	21	0.036	1	44.2	6	0.12	0.01	0.16	0.01	0.14	0.01	0.19	0.01	0.2	0.02	0.16	0.01	3	7	0.012	0.9944	44.2	2	0.14	0	0.15	0.03	0.15	0	0.24	0	0.11
sp#P02790#HEMO_HUMAN	Hemopexin OS=Homo sapiens GN=HPX PE=1 SV=2	1	27.9	18	0.12	0	0.2	0.01	0.19	0.01	0.13	0	0.17	0.01	0.18	0.01	17	23	0.036	1	31.2	17	0.12	0	0.12	0.01	0.21	0.01	0.16	0	0.19	0	0.18	0	18	25	0.035	1	27.7	13	0.13	0	0.14	0.01	0.18	0	0.19	0.01	0.16
sp#Q99536#VAT1_HUMAN	Synaptic vesicle membrane protein VAT-1 homolog OS=Homo sapiens GN=VAT1 PE=1 SV=2	1	42.7	16	0.13	0.01	0.2	0.01	0.17	0	0.15	0.01	0.17	0	0.18	0	12	19	0.036	1	43.8	13	0.1	0.01	0.12	0	0.18	0.01	0.2	0.01	0.24	0.01	0.15	0	19	21	0.032	1	40.7	14	0.15	0.01	0.1	0.01	0.18	0.01	0.21	0.01	0.13
sp#P28676#GRAN_HUMAN	Grancalcin OS=Homo sapiens GN=GCA PE=1 SV=2	1	44.7	16	0.11	0	0.2	0.01	0.16	0	0.18	0.01	0.15	0	0.18	0.01	14	18	0.033	1	39.6	14	0.11	0.01	0.11	0.01	0.27	0.02	0.17	0.01	0.19	0.01	0.13	0.01	12	17	0.025	1	43.8	9	0.14	0	0.12	0.01	0.14	0.01	0.26	0.02	0.17
sp#P15880#RS2_HUMAN	40S ribosomal protein S2 OS=Homo sapiens GN=RPS2 PE=1 SV=2	1	50.9	14	0.11	0	0.2	0.01	0.18	0.01	0.12	0.01	0.19	0.01	0.19	0.01	21	26	0.032	1	60.4	16	0.1	0	0.13	0	0.1	0.01	0.23	0.01	0.27	0.01	0.15	0.01	23	27	0.031	1	45.4	14	0.15	0.01	0.11	0.01	0.19	0	0.16	0.01	0.13
sp#O15144#ARPC2_HUMAN	Actin-related protein 2/3 complex subunit 2 OS=Homo sapiens GN=ARPC2 PE=1 SV=1	1	36.7	12	0.11	0	0.2	0.01	0.17	0	0.14	0.01	0.18	0.01	0.18	0.01	12	15	0.029	1	58.7	20	0.11	0	0.12	0	0.17	0.01	0.2	0.01	0.24	0.01	0.15	0.01	22	28	0.041	1	51	21	0.15	0	0.11	0.01	0.17	0	0.21	0.01	0.13
sp#P62277#RS13_HUMAN	40S ribosomal protein S13 OS=Homo sapiens GN=RPS13 PE=1 SV=2	1	32.5	10	0.11	0.01	0.2	0	0.18	0	0.12	0	0.19	0.01	0.19	0.01	10	17	0.028	1	42.4	11	0.12	0.01	0.12	0.01	0.12	0.01	0.23	0.01	0.26	0.01	0.14	0	13	15	0.019	1	27.8	8	0.15	0.01	0.11	0.01	0.17	0.01	0.19	0.01	0.13
sp#P30086#PEBP1_HUMAN	Phosphatidylethanolamine-binding protein 1 OS=Homo sapiens GN=PEBP1 PE=1 SV=3	1	62.6	11	0.12	0	0.2	0.01	0.17	0	0.14	0	0.19	0.01	0.16	0.01	10	13	0.024	1	74.3	12	0.1	0	0.14	0.01	0.14	0.01	0.22	0.01	0.24	0.01	0.15	0	13	15	0.023	1	42.2	6	0.14	0.01	0.11	0.01	0.26	0.01	0.2	0.01	0.11
sp#P62424#RL7A_HUMAN	60S ribosomal protein L7a OS=Homo sapiens GN=RPL7A PE=1 SV=2	1	19.9	9	0.11	0.01	0.2	0.01	0.17	0.01	0.13	0	0.21	0.01	0.17	0.01	10	12	0.022	1	31.6	10	0.1	0	0.12	0	0.14	0.01	0.23	0.01	0.26	0.01	0.14	0	11	13	0.021	1	21.8	9	0.16	0	0.1	0.01	0.2	0.01	0.18	0.01	0.13
sp#Q6P4A8#PLBL1_HUMAN	Phospholipase B-like 1 OS=Homo sapiens GN=PLBD1 PE=1 SV=2	1	30.2	9	0.14	0.01	0.2	0.01	0.16	0	0.15	0.01	0.17	0	0.17	0.01	11	12	0.022	1	13.7	5	0.1	0.01	0.12	0.01	0.21	0.03	0.18	0.01	0.23	0.01	0.14	0.01	7	7	0.01	1	18.4	6	0.15	0.01	0.12	0.01	0.15	0.01	0.22	0.01	0.13
sp#P40763#STAT3_HUMAN	Signal transducer and activator of transcription 3 OS=Homo sapiens GN=STAT3 PE=1 SV=2	1	23.1	7	0.12	0.01	0.2	0.01	0.17	0	0.13	0	0.17	0	0.2	0.02	14	14	0.021	1	16	10	0.12	0	0.14	0.01	0.12	0.01	0.19	0	0.27	0.01	0.14	0	12	15	0.021	1	25.2	11	0.15	0	0.13	0.01	0.18	0	0.2	0.01	0.12
sp#Q86T26#TM11B_HUMAN	Transmembrane protease serine 11B OS=Homo sapiens GN=TMPRSS11B PE=2 SV=3	1	22.6	10	0.11	0.01	0.2	0	0.19	0	0.14	0	0.18	0	0.17	0	9	13	0.021	1	29.3	13	0.11	0	0.14	0	0.13	0.01	0.2	0	0.24	0	0.16	0	17	26	0.033	1	18.8	7	0.14	0	0.1	0.01	0.21	0.01	0.2	0	0.13
sp#O43240#KLK10_HUMAN	Kallikrein-10 OS=Homo sapiens GN=KLK10 PE=1 SV=3	1	36.2	8	0.13	0.01	0.2	0.01	0.17	0.01	0.13	0.01	0.17	0.01	0.18	0.01	8	11	0.02	1	29	10	0.11	0.01	0.12	0.01	0.13	0.01	0.21	0.01	0.29	0.02	0.13	0	10	14	0.021	1	30.8	10	0.16	0.01	0.12	0	0.22	0.01	0.18	0.01	0.13
sp#Q5VST9#OBSCN_HUMAN	Obscurin OS=Homo sapiens GN=OBSCN PE=1 SV=3	1	6.7	3	0.13	0.01	0.2	0.02	0.15	0.01	0.16	0.01	0.17	0.02	0.18	0.01	17	22	0.02	1	6.6	5	0.1	0.01	0.15	0.02	0.15	0.02	0.21	0.04	0.22	0.02	0.13	0.02	23	41	0.025	1	5.9	2	0.16	0.02	0.12	0.01	0.19	0.03	0.15	0.02	0.12
sp#P84243#H33_HUMAN	Histone H3.3 OS=Homo sapiens GN=H3F3A PE=1 SV=2	1	52.2	4	0.11	0.01	0.2	0.01	0.16	0.01	0.16	0.02	0.16	0.01	0.2	0.01	3	6	0.019	1	54.4	6	0.1	0.01	0.12	0.01	0.13	0.01	0.21	0.01	0.28	0.01	0.15	0.01	4	6	0.032	1	49.3	3	0.16	0	0.12	0.01	0.2	0.01	0.18	0.01	0.13
sp#Q9UKR3#KLK13_HUMAN	Kallikrein-13 OS=Homo sapiens GN=KLK13 PE=1 SV=1	1	43.7	8	0.12	0.01	0.2	0.01	0.19	0.01	0.13	0	0.18	0.01	0.18	0.01	10	10	0.019	1	36.1	10	0.1	0.01	0.12	0	0.11	0.01	0.18	0	0.34	0.01	0.13	0	13	17	0.023	1	36.1	14	0.14	0	0.12	0	0.25	0.01	0.21	0	0.13
sp#P46939#UTRO_HUMAN	Utrophin OS=Homo sapiens GN=UTRN PE=1 SV=2	1	4.6	5	0.08	0.01	0.2	0.01	0.19	0.01	0.17	0.02	0.15	0.01	0.2	0.01	13	20	0.018	1	5	10	0.09	0	0.12	0.02	0.17	0.02	0.2	0.01	0.26	0.01	0.14	0	11	27	0.024	1	4.7	8	0.14	0	0.1	0.01	0.18	0.01	0.25	0.01	0.11
sp#P53618#COPB_HUMAN	Coatomer subunit beta OS=Homo sapiens GN=COPB1 PE=1 SV=3	1	17.7	7	0.11	0.01	0.2	0.02	0.18	0	0.12	0.01	0.18	0.01	0.2	0.01	11	11	0.018	1	21.1	11	0.11	0.01	0.13	0.01	0.14	0.01	0.2	0.01	0.26	0.01	0.14	0	15	17	0.024	1	26.5	16	0.16	0	0.12	0	0.19	0	0.19	0	0.13
sp#Q8NBJ4#GOLM1_HUMAN	Golgi membrane protein 1 OS=Homo sapiens GN=GOLM1 PE=1 SV=1	1	12.2	9	0.16	0.01	0.2	0.02	0.16	0.01	0.11	0.01	0.24	0.01	0.12	0.01	6	9	0.018	1	28.9	8	0.12	0.01	0.17	0.01	0.12	0.01	0.18	0.01	0.2	0	0.19	0.01	13	14	0.018	1	17.5	7	0.2	0.01	0.15	0	0.17	0.01	0.16	0.01	0.1
sp#P26599#PTBP1_HUMAN	Polypyrimidine tract-binding protein 1 OS=Homo sapiens GN=PTBP1 PE=1 SV=1	1	35	6	0.13	0.01	0.2	0.01	0.19	0.01	0.13	0.01	0.18	0.01	0.17	0.01	7	9	0.017	1	25.6	5	0.12	0.01	0.14	0.01	0.12	0.01	0.21	0.01	0.25	0.02	0.15	0.01	6	6	0.009	1	30.7	5	0.14	0.01	0.11	0.01	0.19	0.01	0.17	0.01	0.14
sp#P36222#CH3L1_HUMAN	Chitinase-3-like protein 1 OS=Homo sapiens GN=CHI3L1 PE=1 SV=2	1	25.6	6	0.12	0.01	0.2	0.01	0.16	0.01	0.15	0.01	0.17	0.01	0.2	0.01	8	10	0.017	1	32.9	6	0.13	0	0.12	0.01	0.22	0.02	0.16	0.01	0.21	0	0.15	0.01	9	9	0.012	1	23.5	5	0.16	0.01	0.14	0.01	0.17	0.01	0.21	0.01	0.14
sp#P49902#5NTC_HUMAN	Cytosolic purine 5'-nucleotidase OS=Homo sapiens GN=NT5C2 PE=1 SV=1	1	19.8	8	0.12	0.01	0.2	0.01	0.19	0.01	0.13	0	0.18	0.01	0.18	0.01	7	9	0.017	1	16.2	6	0.12	0.01	0.13	0.01	0.12	0.01	0.21	0.02	0.26	0.01	0.15	0	6	7	0.011	1	23.7	6	0.15	0.01	0.11	0	0.18	0.01	0.18	0.01	0.13
sp#Q13162#PRDX4_HUMAN	Peroxiredoxin-4 OS=Homo sapiens GN=PRDX4 PE=1 SV=1	1	45.8	4	0.11	0.01	0.2	0.01	0.17	0.01	0.12	0.02	0.22	0.02	0.17	0.01	6	11	0.017	0.9994	24	3	0.1	0.01	0.14	0.03	0.19	0.08	0.19	0.02	0.2	0	0.15	0.02	3	4	0.009	0.9999	16.6	2	0.18	0.01	0.14	0.01	0.17	0.01	0.16	0.01	0.13
sp#P35237#SPB6_HUMAN	Serpin B6 OS=Homo sapiens GN=SERPINB6 PE=1 SV=3	1	29.5	7	0.1	0.01	0.2	0.01	0.19	0.01	0.13	0	0.19	0.01	0.18	0.01	7	8	0.016	1	31.4	9	0.11	0.01	0.13	0	0.12	0.01	0.21	0.01	0.27	0.01	0.16	0.01	14	15	0.023	1	48.7	14	0.17	0.01	0.12	0	0.14	0.01	0.16	0.01	0.13
sp#P63241#IF5A1_HUMAN	Eukaryotic translation initiation factor 5A-1 OS=Homo sapiens GN=EIF5A PE=1 SV=2	1	58.4	6	0.16	0.01	0.2	0.01	0.16	0.01	0.12	0	0.18	0	0.17	0.01	8	10	0.016	1	51.3	8	0.11	0.01	0.13	0.01	0.1	0.01	0.25	0.01	0.26	0.01	0.15	0.01	11	15	0.021	1	61.7	9	0.15	0.01	0.1	0.01	0.19	0.01	0.14	0.01	0.13
sp#P01042#KNG1_HUMAN	Kininogen-1 OS=Homo sapiens GN=KNG1 PE=1 SV=2	1	8.2	7	0.16	0.02	0.2	0.01	0.18	0	0.16	0.01	0.13	0.01	0.15	0.02	6	9	0.015	1	9.9	6	0.11	0.02	0.12	0	0.18	0.02	0.17	0.01	0.22	0	0.18	0.01	6	7	0.01	NA	NA	NA	NA	NA	NA	NA	NA	NA	NA	NA	NA
sp#P61353#RL27_HUMAN	60S ribosomal protein L27 OS=Homo sapiens GN=RPL27 PE=1 SV=2	1	36	7	0.1	0.01	0.2	0.01	0.17	0.01	0.14	0.01	0.19	0.01	0.2	0.01	5	8	0.015	1	20.6	6	0.12	0.01	0.12	0.01	0.12	0.02	0.22	0	0.26	0.01	0.14	0	5	6	0.01	1	20.6	7	0.14	0.01	0.15	0.02	0.2	0.01	0.14	0.01	0.12
sp#P62826#RAN_HUMAN	GTP-binding nuclear protein Ran OS=Homo sapiens GN=RAN PE=1 SV=3	1	30.6	8	0.12	0.01	0.2	0.01	0.17	0.01	0.14	0.01	0.18	0.01	0.18	0.01	7	9	0.015	1	34.7	10	0.11	0.01	0.13	0.01	0.15	0.01	0.21	0.01	0.24	0.01	0.14	0	10	12	0.017	1	39.8	11	0.14	0	0.12	0.01	0.19	0.01	0.2	0.01	0.13
sp#Q14508#WFDC2_HUMAN	WAP four-disulfide core domain protein 2 OS=Homo sapiens GN=WFDC2 PE=1 SV=2	1	33.9	7	0.12	0.01	0.2	0.01	0.18	0.01	0.15	0.02	0.18	0.02	0.16	0.02	4	8	0.015	1	38.7	5	0.2	0.04	0.14	0.02	0.14	0.01	0.22	0.02	0.18	0.02	0.11	0.02	5	5	0.008	1	45.2	5	0.14	0.01	0.07	0.01	0.21	0.01	0.21	0.02	0.15
sp#Q6ZMR5#TM11A_HUMAN	Transmembrane protease serine 11A OS=Homo sapiens GN=TMPRSS11A PE=1 SV=1	0.7552	4.5	7	0.12	0	0.2	0.02	0.17	0	0.13	0.01	0.22	0.01	0.15	0.01	2	15	0.015	0.9999	4.3	13	0.12	0.01	0.15	0.01	0.13	0	0.24	0.01	0.21	0.02	0.14	0.01	3	21	0.023	0.6537	4	4	0.18	0.01	0.13	0.01	0.19	0.01	0.19	0.01	0.11
sp#P15328#FOLR1_HUMAN	Folate receptor alpha OS=Homo sapiens GN=FOLR1 PE=1 SV=3	1	23.7	7	0.12	0	0.2	0.01	0.17	0	0.13	0	0.2	0.01	0.17	0.01	6	7	0.014	1	13.2	4	0.12	0	0.2	0.02	0.17	0.02	0.2	0.01	0.16	0.02	0.14	0.01	4	4	0.007	1	10.9	3	0.13	0.02	0.12	0.01	0.21	0.01	0.22	0.01	0.13
sp#Q9C0C2#TB182_HUMAN	182 kDa tankyrase-1-binding protein OS=Homo sapiens GN=TNKS1BP1 PE=1 SV=4	1	13.4	3	0.14	0.02	0.2	0.03	0.17	0.01	0.12	0	0.21	0.02	0.16	0.02	11	17	0.014	1	10.4	5	0.11	0.01	0.13	0.01	0.12	0.01	0.21	0.01	0.29	0.01	0.14	0.01	10	13	0.013	1	13.4	8	0.14	0.01	0.14	0.02	0.16	0	0.19	0.01	0.11
sp#Q5CZC0#FSIP2_HUMAN	Fibrous sheath-interacting protein 2 OS=Homo sapiens GN=FSIP2 PE=2 SV=4	0.9999	1.9	6	0.11	0.01	0.2	0.03	0.18	0.01	0.12	0.01	0.22	0.02	0.15	0.01	11	14	0.014	NA	NA	NA	NA	NA	NA	NA	NA	NA	NA	NA	NA	NA	NA	NA	NA	NA	NA	1	3.6	5	0.15	0.02	0.16	0.05	0.18	0.03	0.16	0.03	0.1
sp#P22307#NLTP_HUMAN	Non-specific lipid-transfer protein OS=Homo sapiens GN=SCP2 PE=1 SV=2	1	15	5	0.1	0	0.2	0	0.19	0.02	0.13	0.01	0.18	0.02	0.18	0.01	8	8	0.013	1	16.1	10	0.12	0.01	0.12	0	0.17	0.01	0.19	0.01	0.23	0.01	0.16	0.01	10	13	0.019	1	18.5	10	0.15	0.01	0.11	0.01	0.19	0.01	0.2	0.01	0.13
sp#Q86U10#LPP60_HUMAN	60 kDa lysophospholipase OS=Homo sapiens GN=ASPG PE=2 SV=3	0.6612	4.4	7	0.13	0.01	0.2	0.01	0.17	0	0.13	0	0.21	0.01	0.16	0	1	9	0.013	NA	NA	NA	NA	NA	NA	NA	NA	NA	NA	NA	NA	NA	NA	NA	NA	NA	NA	0.9996	7.9	4	0.16	0.01	0.15	0.01	0.22	0.01	0.16	0.01	0.14
sp#P07910#HNRPC_HUMAN	Heterogeneous nuclear ribonucleoproteins C1/C2 OS=Homo sapiens GN=HNRNPC PE=1 SV=4	1	16.7	6	0.11	0.01	0.2	0.01	0.18	0.01	0.13	0	0.17	0.01	0.19	0.01	6	7	0.012	1	22.5	10	0.12	0.01	0.11	0.01	0.15	0.01	0.18	0.01	0.26	0.01	0.16	0.01	8	12	0.017	1	14.1	5	0.17	0.01	0.12	0.01	0.16	0	0.17	0.01	0.13
sp#P17931#LEG3_HUMAN	Galectin-3 OS=Homo sapiens GN=LGALS3 PE=1 SV=5	1	15.6	7	0.13	0.01	0.2	0.01	0.18	0.01	0.12	0.01	0.19	0.01	0.17	0.01	7	8	0.012	1	25.2	10	0.11	0	0.13	0.01	0.12	0.01	0.23	0.01	0.24	0.01	0.16	0	10	15	0.021	1	21.2	7	0.15	0	0.09	0	0.23	0.02	0.2	0.01	0.11
sp#Q9UN36#NDRG2_HUMAN	Protein NDRG2 OS=Homo sapiens GN=NDRG2 PE=1 SV=2	1	25.9	5	0.13	0.01	0.2	0.01	0.17	0.01	0.13	0.01	0.18	0	0.19	0.02	6	7	0.012	1	22.6	5	0.1	0.02	0.14	0.01	0.12	0.02	0.19	0.02	0.26	0.03	0.16	0.02	6	6	0.009	1	21	5	0.15	0.01	0.11	0.01	0.21	0.01	0.14	0.01	0.12
sp#Q9H9H4#VP37B_HUMAN	Vacuolar protein sorting-associated protein 37B OS=Homo sapiens GN=VPS37B PE=1 SV=1	0.9998	21.1	6	0.12	0.01	0.2	0.01	0.18	0.01	0.14	0	0.15	0.02	0.19	0.02	3	10	0.012	1	15.4	7	0.11	0.01	0.14	0.01	0.15	0.02	0.2	0.01	0.23	0	0.16	0.01	3	10	0.012	1	14	4	0.15	0.01	0.13	0.01	0.2	0	0.16	0.01	0.15
sp#O00194#RB27B_HUMAN	Ras-related protein Rab-27B OS=Homo sapiens GN=RAB27B PE=1 SV=4	1	33	5	0.13	0.02	0.2	0.02	0.18	0.01	0.14	0.01	0.18	0.01	0.16	0.01	7	8	0.011	1	21.1	4	0.11	0.01	0.14	0.01	0.12	0.02	0.22	0	0.24	0.02	0.16	0.01	4	5	0.008	1	24.3	6	0.18	0.01	0.09	0.01	0.19	0.01	0.18	0.01	0.11
sp#P12268#IMDH2_HUMAN	Inosine-5'-monophosphate dehydrogenase 2 OS=Homo sapiens GN=IMPDH2 PE=1 SV=2	1	19.6	4	0.14	0.02	0.2	0.02	0.17	0	0.12	0.01	0.18	0.01	0.18	0.01	6	6	0.011	0.9997	11.3	3	0.11	0.01	0.13	0.01	0.13	0.01	0.23	0.02	0.24	0.01	0.16	0.02	4	4	0.006	1	12.8	3	0.17	0.03	0.1	0.01	0.19	0.02	0.18	0.05	0.13
sp#P25789#PSA4_HUMAN	Proteasome subunit alpha type-4 OS=Homo sapiens GN=PSMA4 PE=1 SV=1	1	13	4	0.12	0.01	0.2	0.01	0.17	0.01	0.13	0.01	0.17	0.01	0.19	0.01	3	6	0.011	0.9789	6.5	3	0.11	0.01	0.15	0.02	0.15	0.03	0.18	0.01	0.23	0.02	0.17	0.02	3	4	0.005	0.9963	32.6	1	0.16	99.99	0.12	99.99	0.18	99.99	0.17	99.99	0.13
sp#P49773#HINT1_HUMAN	Histidine triad nucleotide-binding protein 1 OS=Homo sapiens GN=HINT1 PE=1 SV=2	1	54	5	0.13	0.01	0.2	0.01	0.18	0	0.13	0.01	0.19	0.01	0.17	0.01	6	6	0.011	0.997	40.5	1	0.14	99.99	0.1	99.99	0.12	99.99	0.27	99.99	0.28	99.99	0.08	99.99	2	2	0.003	0.8119	47.6	1	0.14	99.99	0.12	99.99	0.17	99.99	0.19	99.99	0.13
sp#P78344#IF4G2_HUMAN	Eukaryotic translation initiation factor 4 gamma 2 OS=Homo sapiens GN=EIF4G2 PE=1 SV=1	1	7.8	5	0.1	0.01	0.2	0.02	0.18	0.01	0.13	0	0.2	0.02	0.18	0.01	7	7	0.011	1	7.2	5	0.11	0.01	0.13	0	0.14	0.01	0.21	0.01	0.24	0.01	0.17	0.01	6	8	0.01	1	13	5	0.15	0.01	0.1	0.01	0.2	0.01	0.17	0.01	0.11
sp#Q15366#PCBP2_HUMAN	Poly(rC)-binding protein 2 OS=Homo sapiens GN=PCBP2 PE=1 SV=1	1	31.5	4	0.11	0.01	0.2	0.02	0.18	0.01	0.12	0	0.21	0.01	0.18	0.01	6	7	0.011	1	28.8	4	0.12	0.01	0.15	0.01	0.13	0.02	0.2	0.01	0.24	0.01	0.14	0.01	5	5	0.009	1	20.3	4	0.17	0.01	0.11	0.01	0.19	0	0.16	0.01	0.13
sp#Q96P63#SPB12_HUMAN	Serpin B12 OS=Homo sapiens GN=SERPINB12 PE=1 SV=1	1	17.3	2	0.15	0.06	0.2	0.01	0.18	0.01	0.12	0.01	0.22	0.01	0.12	0.04	4	6	0.011	NA	NA	NA	NA	NA	NA	NA	NA	NA	NA	NA	NA	NA	NA	NA	NA	NA	NA	1	12.6	3	0.15	0.01	0.12	0.01	0.2	0.01	0.14	0.01	0.13
sp#Q99729#ROAA_HUMAN	Heterogeneous nuclear ribonucleoprotein A/B OS=Homo sapiens GN=HNRNPAB PE=1 SV=2	1	22.6	5	0.12	0.01	0.2	0.02	0.17	0.01	0.13	0.01	0.17	0.01	0.19	0.02	5	5	0.011	1	26.8	6	0.11	0.01	0.11	0	0.12	0.02	0.21	0.01	0.27	0.01	0.16	0.01	9	10	0.012	1	39.5	6	0.14	0.01	0.12	0.01	0.17	0.01	0.18	0.02	0.13
sp#Q9BPX5#ARP5L_HUMAN	Actin-related protein 2/3 complex subunit 5-like protein OS=Homo sapiens GN=ARPC5L PE=1 SV=1	1	49	5	0.15	0.03	0.2	0.01	0.16	0.01	0.13	0.02	0.2	0.02	0.14	0.03	6	6	0.011	1	51	7	0.13	0.01	0.13	0.01	0.11	0.01	0.19	0.01	0.25	0.02	0.16	0.01	8	9	0.013	1	37.9	6	0.15	0.01	0.13	0.01	0.18	0.01	0.15	0.01	0.12
sp#Q9Y3Z3#SAMH1_HUMAN	Deoxynucleoside triphosphate triphosphohydrolase SAMHD1 OS=Homo sapiens GN=SAMHD1 PE=1 SV=2	1	16.8	4	0.11	0.03	0.2	0.01	0.18	0.01	0.14	0.02	0.15	0.02	0.19	0.02	7	8	0.011	1	9.3	4	0.1	0.01	0.13	0.01	0.13	0.02	0.2	0.01	0.26	0.01	0.17	0	5	6	0.007	1	9.4	2	0.17	0	0.12	0.02	0.17	0	0.18	0.01	0.13
sp#Q8NDA8#MROH1_HUMAN	Maestro heat-like repeat-containing protein family member 1 OS=Homo sapiens GN=MROH1 PE=2 SV=3	0.9974	5.5	2	0.09	0.05	0.2	0.05	0.11	0.02	0.13	0.03	0.08	0.07	0.27	0.22	8	14	0.011	1	6	4	0.1	0.02	0.12	0.01	0.13	0.01	0.21	0.01	0.29	0.04	0.13	0.02	7	9	0.008	1	4.8	6	0.14	0.01	0.16	0.03	0.17	0.01	0.19	0.01	0.13
sp#O95274#LYPD3_HUMAN	Ly6/PLAUR domain-containing protein 3 OS=Homo sapiens GN=LYPD3 PE=1 SV=2	1	11.3	5	0.13	0.01	0.2	0.01	0.19	0.01	0.13	0.01	0.2	0.01	0.16	0.01	4	5	0.01	1	28	8	0.14	0.01	0.13	0.01	0.13	0.01	0.22	0.01	0.22	0.01	0.15	0.01	8	11	0.015	1	26.6	6	0.15	0.01	0.11	0	0.21	0	0.18	0	0.12
sp#P40121#CAPG_HUMAN	Macrophage-capping protein OS=Homo sapiens GN=CAPG PE=1 SV=2	1	8.3	5	0.11	0.01	0.2	0.03	0.16	0.01	0.15	0.01	0.19	0.02	0.16	0.02	3	5	0.01	1	31.3	13	0.12	0.01	0.13	0	0.14	0.01	0.2	0.01	0.25	0.01	0.17	0.01	11	16	0.023	1	39.1	13	0.16	0.01	0.11	0	0.19	0.01	0.2	0.01	0.13
sp#Q14914#PTGR1_HUMAN	Prostaglandin reductase 1 OS=Homo sapiens GN=PTGR1 PE=1 SV=2	1	26.4	5	0.13	0.01	0.2	0.01	0.16	0	0.15	0	0.22	0.01	0.14	0.01	5	5	0.01	1	44.4	10	0.1	0.01	0.11	0.01	0.1	0.01	0.23	0.01	0.29	0.01	0.15	0	13	14	0.021	1	38.3	12	0.15	0.01	0.12	0.01	0.24	0.01	0.16	0.01	0.12
sp#Q8NEU8#DP13B_HUMAN	DCC-interacting protein 13-beta OS=Homo sapiens GN=APPL2 PE=1 SV=3	1	11.9	3	0.17	0.07	0.2	0	0.16	0.02	0.11	0.01	0.17	0.04	0.14	0.04	6	10	0.01	0.9914	10.2	1	0.12	99.99	0.15	99.99	0.14	99.99	0.19	99.99	0.24	99.99	0.17	99.99	1	1	0.004	0.9834	3.2	1	0.21	99.99	0.15	99.99	0.15	99.99	0.15	99.99	0.15
sp#Q92896#GSLG1_HUMAN	Golgi apparatus protein 1 OS=Homo sapiens GN=GLG1 PE=1 SV=2	1	10.3	5	0.13	0.01	0.2	0.02	0.17	0.01	0.13	0	0.19	0.02	0.17	0.01	8	9	0.01	1	9.5	8	0.12	0.01	0.15	0	0.14	0.01	0.21	0.01	0.22	0.01	0.15	0.01	11	12	0.014	1	10.5	6	0.19	0.01	0.15	0.01	0.14	0	0.18	0.01	0.13
sp#Q9BW04#SARG_HUMAN	Specifically androgen-regulated gene protein OS=Homo sapiens GN=SARG PE=1 SV=2	1	15.5	4	0.11	0.01	0.2	0.01	0.18	0.01	0.12	0.01	0.2	0	0.17	0.01	6	8	0.01	1	10.1	3	0.12	0.01	0.11	0.01	0.13	0.01	0.24	0.01	0.29	0.01	0.11	0.01	4	4	0.006	1	5.8	2	0.17	0.01	0.1	0.01	0.19	0.02	0.18	0	0.11
sp#O95613#PCNT_HUMAN	Pericentrin OS=Homo sapiens GN=PCNT PE=1 SV=4	0.9992	5.2	2	0.13	0.04	0.2	0.01	0.17	0.04	0.13	0.02	0.2	0.02	0.15	0.04	13	13	0.01	0.9965	4.6	2	0.06	0.04	0.11	0.06	0.08	0	0.18	0.02	0.3	0.07	0.24	0.01	9	13	0.009	1	4.2	4	0.12	0.01	0.09	0.03	0.12	0.02	0.14	0.05	0.19
sp#O75427#LRCH4_HUMAN	Leucine-rich repeat and calponin homology domain-containing protein 4 OS=Homo sapiens GN=LRCH4 PE=1 SV=2	1	12	1	0.18	99.99	0.2	99.99	0.21	99.99	0.16	99.99	0.1	99.99	0.14	99.99	5	6	0.009	NA	NA	NA	NA	NA	NA	NA	NA	NA	NA	NA	NA	NA	NA	NA	NA	NA	NA	NA	NA	NA	NA	NA	NA	NA	NA	NA	NA	NA	NA
sp#P19823#ITIH2_HUMAN	Inter-alpha-trypsin inhibitor heavy chain H2 OS=Homo sapiens GN=ITIH2 PE=1 SV=2	1	13.8	4	0.1	0.01	0.2	0.02	0.17	0.03	0.16	0.03	0.16	0.01	0.2	0.02	6	6	0.009	1	12.3	5	0.11	0.01	0.14	0.01	0.2	0.02	0.17	0.02	0.2	0.02	0.16	0.01	7	13	0.012	1	9	3	0.14	0	0.14	0.02	0.16	0.01	0.19	0.01	0.17
sp#P35754#GLRX1_HUMAN	Glutaredoxin-1 OS=Homo sapiens GN=GLRX PE=1 SV=2	1	57.5	4	0.13	0.01	0.2	0.01	0.15	0.01	0.16	0.02	0.16	0.02	0.17	0.01	4	5	0.009	1	37.7	3	0.13	0.01	0.11	0	0.19	0.02	0.18	0.02	0.23	0.02	0.15	0.01	2	3	0.004	1	46.2	2	0.18	0.02	0.1	0.01	0.15	0.03	0.24	0.05	0.12
sp#Q15029#U5S1_HUMAN	116 kDa U5 small nuclear ribonucleoprotein component OS=Homo sapiens GN=EFTUD2 PE=1 SV=1	1	8.2	2	0.23	0.08	0.2	0.03	0.16	0.01	0.12	0	0.14	0.02	0.14	0.02	5	6	0.009	0.9987	10.8	4	0.1	0.01	0.12	0.01	0.18	0.03	0.2	0.01	0.23	0.02	0.16	0.02	5	7	0.011	1	10.3	6	0.15	0.01	0.12	0.01	0.16	0.01	0.2	0.02	0.13
sp#P49454#CENPF_HUMAN	Centromere protein F OS=Homo sapiens GN=CENPF PE=1 SV=2	0.9983	4.1	3	0.12	0.02	0.2	0.03	0.19	0.03	0.13	0.01	0.17	0	0.18	0.02	9	9	0.009	0.9973	3.1	11	0.09	0.01	0.14	0	0.15	0	0.24	0.01	0.25	0.01	0.12	0.01	7	24	0.019	0.9978	5.2	1	0.08	99.99	0.07	99.99	0.21	99.99	0.35	99.99	0.16
sp#P20936#RASA1_HUMAN	Ras GTPase-activating protein 1 OS=Homo sapiens GN=RASA1 PE=1 SV=1	0.997	12.2	1	0.11	99.99	0.2	99.99	0.18	99.99	0.09	99.99	0.27	99.99	0.15	99.99	6	9	0.009	NA	NA	NA	NA	NA	NA	NA	NA	NA	NA	NA	NA	NA	NA	NA	NA	NA	NA	NA	NA	NA	NA	NA	NA	NA	NA	NA	NA	NA	NA
sp#P15531#NDKA_HUMAN	Nucleoside diphosphate kinase A OS=Homo sapiens GN=NME1 PE=1 SV=1	0.9538	36.8	1	0.11	99.99	0.2	99.99	0.19	99.99	0.15	99.99	0.16	99.99	0.19	99.99	1	1	0.009	0.9999	53.9	3	0.11	0.01	0.11	0.01	0.15	0	0.22	0	0.26	0	0.14	0.01	4	4	0.009	1	54.6	5	0.15	0	0.11	0.01	0.2	0.01	0.19	0	0.12
sp#O75955#FLOT1_HUMAN	Flotillin-1 OS=Homo sapiens GN=FLOT1 PE=1 SV=3	1	15.2	4	0.11	0	0.2	0.02	0.17	0.02	0.2	0.02	0.12	0.01	0.18	0.02	4	4	0.008	NA	NA	NA	NA	NA	NA	NA	NA	NA	NA	NA	NA	NA	NA	NA	NA	NA	NA	0.9251	5.2	1	0.17	99.99	0.14	99.99	0.16	99.99	0.2	99.99	0.12
sp#P14866#HNRPL_HUMAN	Heterogeneous nuclear ribonucleoprotein L OS=Homo sapiens GN=HNRNPL PE=1 SV=2	1	13.9	4	0.14	0.01	0.2	0.01	0.17	0	0.12	0.01	0.18	0.01	0.17	0	4	4	0.008	1	19.2	6	0.12	0.01	0.13	0.01	0.13	0.02	0.21	0.01	0.25	0.02	0.14	0.01	8	9	0.01	1	16	5	0.15	0.01	0.11	0.02	0.18	0.01	0.18	0.02	0.13
sp#P41091#IF2G_HUMAN,sp#Q2VIR3#IF2GL_HUMAN	Eukaryotic translation initiation factor 2 subunit 3 OS=Homo sapiens GN=EIF2S3 PE=1 SV=3,Putative eukaryotic translation initiation factor 2 subunit 3-like protein OS=Homo sapiens GN=EIF2S3L PE=5 SV=2	1	14.4	3	0.12	0.01	0.2	0.02	0.16	0	0.13	0.02	0.19	0.01	0.19	0.02	4	7	0.008	1	18.6	5	0.12	0.01	0.14	0.01	0.14	0.01	0.2	0	0.23	0.01	0.16	0.01	5	7	0.008	1	21.8	4	0.15	0	0.11	0.01	0.18	0.01	0.2	0.02	0.12
sp#P42224#STAT1_HUMAN	Signal transducer and activator of transcription 1-alpha/beta OS=Homo sapiens GN=STAT1 PE=1 SV=2	1	9.7	5	0.12	0.01	0.2	0.02	0.16	0.01	0.13	0.01	0.17	0.01	0.2	0.02	5	5	0.008	1	15.7	5	0.15	0.01	0.13	0.01	0.13	0.02	0.18	0.01	0.25	0.01	0.16	0.01	9	9	0.011	1	21.2	9	0.19	0.01	0.12	0.01	0.17	0	0.16	0	0.13
sp#Q00341#VIGLN_HUMAN	Vigilin OS=Homo sapiens GN=HDLBP PE=1 SV=2	1	8.6	4	0.12	0.01	0.2	0.01	0.16	0.01	0.13	0.01	0.2	0.01	0.19	0.01	4	4	0.008	1	8.9	8	0.1	0	0.13	0.01	0.13	0.01	0.21	0.01	0.27	0.01	0.16	0.01	7	11	0.016	1	17.6	14	0.16	0	0.11	0	0.18	0.01	0.18	0.01	0.12
sp#Q15691#MARE1_HUMAN	Microtubule-associated protein RP/EB family member 1 OS=Homo sapiens GN=MAPRE1 PE=1 SV=3	1	27.2	4	0.14	0.02	0.2	0.01	0.13	0.01	0.15	0.01	0.22	0.03	0.14	0.01	4	5	0.008	1	27.6	2	0.11	0.02	0.16	0.03	0.14	0.01	0.18	0.04	0.22	0.01	0.17	0	3	3	0.005	1	35.8	7	0.15	0.01	0.1	0.01	0.19	0.01	0.18	0.01	0.13
sp#Q15782#CH3L2_HUMAN	Chitinase-3-like protein 2 OS=Homo sapiens GN=CHI3L2 PE=1 SV=1	1	22.6	4	0.12	0.01	0.2	0.03	0.16	0.01	0.16	0.01	0.2	0.02	0.15	0.02	4	5	0.008	1	11.3	4	0.14	0.02	0.17	0.01	0.15	0.01	0.2	0.01	0.2	0.01	0.13	0.02	4	5	0.008	1	17.9	4	0.15	0.01	0.12	0.02	0.2	0.01	0.17	0.01	0.15
sp#Q8N2C7#UNC80_HUMAN	Protein unc-80 homolog OS=Homo sapiens GN=UNC80 PE=2 SV=2	0.9766	5.6	3	0.12	0.01	0.2	0.03	0.19	0.01	0.15	0.02	0.15	0.02	0.17	0.02	6	7	0.008	0.8122	4.3	2	0.1	0.01	0.14	0.01	0.16	0.01	0.15	0.02	0.21	0	0.23	0.02	2	4	0.006	0.9998	5.2	4	0.11	0.01	0.09	0.01	0.12	0.02	0.25	0.06	0.17
sp#O75425#MSPD3_HUMAN	Motile sperm domain-containing protein 3 OS=Homo sapiens GN=MOSPD3 PE=2 SV=1	0.9624	13.6	2	0.09	0.01	0.2	0	0.19	0	0.11	0.01	0.23	0.02	0.18	0.01	3	7	0.008	0.9457	18.7	8	0.15	0	0.17	0	0.07	0.01	0.23	0.01	0.23	0.01	0.13	0.01	4	19	0.017	0.933	6.8	14	0.15	0	0.12	0	0.23	0.01	0.14	0.01	0.15
sp#O00303#EIF3F_HUMAN	Eukaryotic translation initiation factor 3 subunit F OS=Homo sapiens GN=EIF3F PE=1 SV=1	1	18.5	3	0.18	0.01	0.2	0.02	0.16	0.02	0.12	0.01	0.17	0.01	0.17	0	5	5	0.007	1	17.4	5	0.12	0.01	0.13	0.02	0.13	0	0.22	0.01	0.26	0.02	0.13	0.01	5	7	0.008	1	28	6	0.15	0.01	0.13	0.01	0.18	0	0.19	0.01	0.13
sp#O43488#ARK72_HUMAN	Aflatoxin B1 aldehyde reductase member 2 OS=Homo sapiens GN=AKR7A2 PE=1 SV=3	1	12.5	3	0.11	0.01	0.2	0.02	0.19	0.02	0.13	0	0.18	0.01	0.18	0.01	3	4	0.007	NA	NA	NA	NA	NA	NA	NA	NA	NA	NA	NA	NA	NA	NA	NA	NA	NA	NA	NA	NA	NA	NA	NA	NA	NA	NA	NA	NA	NA	NA
sp#P33121#ACSL1_HUMAN	Long-chain-fatty-acid--CoA ligase 1 OS=Homo sapiens GN=ACSL1 PE=1 SV=1	1	9.7	2	0.13	0	0.2	0.02	0.16	0.01	0.14	0.01	0.14	0.03	0.22	0.02	2	3	0.007	1	7.6	3	0.13	0.01	0.17	0.02	0.17	0.03	0.19	0.02	0.19	0.01	0.15	0.02	4	4	0.006	1	11	5	0.15	0.01	0.14	0.01	0.18	0.01	0.19	0.01	0.15
sp#P62304#RUXE_HUMAN	Small nuclear ribonucleoprotein E OS=Homo sapiens GN=SNRPE PE=1 SV=1	1	39.1	3	0.12	0.03	0.2	0.02	0.2	0.01	0.13	0.01	0.17	0.03	0.18	0	3	4	0.007	0.9981	12	2	0.14	0	0.15	0.03	0.1	0.03	0.23	0.01	0.23	0.05	0.13	0	2	2	0.004	0.9997	25	4	0.14	0.02	0.12	0.02	0.17	0.02	0.16	0.02	0.16
sp#Q13043#STK4_HUMAN	Serine/threonine-protein kinase 4 OS=Homo sapiens GN=STK4 PE=1 SV=2	1	12.1	3	0.12	0.01	0.2	0.02	0.17	0.01	0.16	0.01	0.15	0	0.19	0.01	5	5	0.007	1	17	5	0.11	0.01	0.14	0.01	0.17	0.01	0.22	0.01	0.21	0.01	0.15	0.01	6	8	0.01	1	14.8	3	0.17	0.02	0.14	0.02	0.15	0.01	0.21	0	0.13
sp#Q16831#UPP1_HUMAN	Uridine phosphorylase 1 OS=Homo sapiens GN=UPP1 PE=1 SV=1	1	20.6	4	0.1	0.01	0.2	0	0.2	0.02	0.14	0.02	0.18	0.01	0.18	0	4	4	0.007	0.996	10.3	3	0.11	0.01	0.14	0.01	0.11	0.01	0.22	0.01	0.25	0.02	0.16	0.01	3	4	0.006	1	29.4	6	0.15	0.01	0.12	0.01	0.2	0.02	0.18	0.01	0.14
sp#Q9H2U2#IPYR2_HUMAN	Inorganic pyrophosphatase 2, mitochondrial OS=Homo sapiens GN=PPA2 PE=1 SV=2	1	18	2	0.11	0.01	0.2	0.03	0.17	0.02	0.14	0.02	0.17	0.01	0.2	0.01	3	3	0.007	1	26.3	5	0.12	0	0.14	0	0.11	0.01	0.23	0.01	0.24	0.01	0.14	0.01	6	7	0.01	1	29.3	7	0.16	0.01	0.11	0.01	0.18	0.01	0.18	0.01	0.13
sp#P09429#HMGB1_HUMAN	High mobility group protein B1 OS=Homo sapiens GN=HMGB1 PE=1 SV=3	0.9996	20.9	5	0.12	0.02	0.2	0.02	0.16	0.02	0.14	0.01	0.18	0.01	0.18	0.01	5	5	0.007	0.9955	16.3	2	0.07	0	0.1	0	0.28	0	0.2	0	0.23	0	0.12	0	4	4	0.005	0.9995	12.8	1	0.14	99.99	0.1	99.99	0.19	99.99	0.21	99.99	0.13
sp#Q3T8J9#GON4L_HUMAN	GON-4-like protein OS=Homo sapiens GN=GON4L PE=1 SV=1	0.9961	2.2	2	0.1	0	0.2	0.01	0.21	0.01	0.13	0.01	0.21	0.02	0.15	0.02	3	4	0.007	NA	NA	NA	NA	NA	NA	NA	NA	NA	NA	NA	NA	NA	NA	NA	NA	NA	NA	0.8746	1.5	1	0.14	99.99	0.1	99.99	0.24	99.99	0.17	99.99	0.13
sp#Q96P48#ARAP1_HUMAN	Arf-GAP with Rho-GAP domain, ANK repeat and PH domain-containing protein 1 OS=Homo sapiens GN=ARAP1 PE=1 SV=3	0.9944	6.3	3	0.17	0.01	0.2	0.03	0.18	0.01	0.13	0.03	0.17	0	0.14	0	3	5	0.007	NA	NA	NA	NA	NA	NA	NA	NA	NA	NA	NA	NA	NA	NA	NA	NA	NA	NA	1	5.2	3	0.16	0	0.13	0.01	0.16	0.01	0.22	0.01	0.15
sp#Q8TDZ2#MICA1_HUMAN	Protein-methionine sulfoxide oxidase MICAL1 OS=Homo sapiens GN=MICAL1 PE=1 SV=2	0.9715	4.9	1	0.14	99.99	0.2	99.99	0.17	99.99	0.12	99.99	0.17	99.99	0.2	99.99	3	7	0.007	NA	NA	NA	NA	NA	NA	NA	NA	NA	NA	NA	NA	NA	NA	NA	NA	NA	NA	0.9513	6.7	1	0.16	99.99	0.16	99.99	0.16	99.99	0.19	99.99	0.12
sp#Q9Y2K3#MYH15_HUMAN	Myosin-15 OS=Homo sapiens GN=MYH15 PE=1 SV=5	0.9329	3.9	1	0.14	99.99	0.2	99.99	0.16	99.99	0.13	99.99	0.19	99.99	0.19	99.99	4	5	0.007	0.7541	7.2	1	0.11	99.99	0.14	99.99	0.31	99.99	0.14	99.99	0.17	99.99	0.13	99.99	2	2	0.005	NA	NA	NA	NA	NA	NA	NA	NA	NA	NA	NA	NA
sp#P52735#VAV2_HUMAN	Guanine nucleotide exchange factor VAV2 OS=Homo sapiens GN=VAV2 PE=1 SV=2	0.8016	3.8	1	0.12	99.99	0.2	99.99	0.17	99.99	0.12	99.99	0.26	99.99	0.13	99.99	3	7	0.007	0.7942	5.9	2	0.16	0.02	0.23	0.03	0.06	0.01	0.19	0.03	0.18	0.04	0.16	0.01	4	6	0.005	0.9827	7.4	3	0.15	0.02	0.07	0	0.17	0.01	0.13	0.06	0.21
sp#A8K0R7#ZN839_HUMAN	Zinc finger protein 839 OS=Homo sapiens GN=ZNF839 PE=2 SV=1	0.7279	4.3	2	0.17	0.01	0.2	0.02	0.17	0.02	0.12	0.01	0.21	0.02	0.13	0.02	2	6	0.007	0.8414	2.7	4	0.13	0	0.2	0.02	0.14	0	0.17	0.01	0.19	0.01	0.17	0.01	1	4	0.005	NA	NA	NA	NA	NA	NA	NA	NA	NA	NA	NA	NA
sp#O43681#ASNA_HUMAN	ATPase ASNA1 OS=Homo sapiens GN=ASNA1 PE=1 SV=2	1	12.9	3	0.11	0.01	0.2	0.01	0.18	0.01	0.14	0	0.19	0.01	0.18	0	4	4	0.006	1	7.5	3	0.14	0.03	0.12	0.02	0.16	0.01	0.2	0.02	0.22	0.03	0.15	0.02	4	5	0.006	1	22.1	4	0.16	0.02	0.12	0.02	0.18	0.02	0.16	0.02	0.12
sp#P05067#A4_HUMAN	Amyloid beta A4 protein OS=Homo sapiens GN=APP PE=1 SV=3	1	4.3	3	0.11	0	0.2	0.03	0.17	0.01	0.14	0.01	0.2	0.02	0.17	0.01	4	4	0.006	NA	NA	NA	NA	NA	NA	NA	NA	NA	NA	NA	NA	NA	NA	NA	NA	NA	NA	NA	NA	NA	NA	NA	NA	NA	NA	NA	NA	NA	NA
sp#P09669#COX6C_HUMAN	Cytochrome c oxidase subunit 6C OS=Homo sapiens GN=COX6C PE=1 SV=2	1	24	3	0.1	0	0.2	0.01	0.19	0	0.12	0	0.19	0.01	0.19	0	3	3	0.006	0.7235	17.3	1	0.11	99.99	0.12	99.99	0.2	99.99	0.19	99.99	0.23	99.99	0.15	99.99	1	1	0.002	0.9004	18.7	1	0.17	99.99	0.13	99.99	0.17	99.99	0.2	99.99	0.11
sp#P14854#CX6B1_HUMAN	Cytochrome c oxidase subunit 6B1 OS=Homo sapiens GN=COX6B1 PE=1 SV=2	1	26.7	3	0.12	0	0.2	0.01	0.18	0.03	0.13	0.01	0.17	0.01	0.19	0.02	2	3	0.006	1	45.3	5	0.11	0.01	0.13	0.01	0.15	0.01	0.21	0.01	0.25	0.02	0.15	0	4	6	0.008	1	47.7	3	0.15	0.01	0.13	0.01	0.18	0.01	0.19	0.01	0.14
sp#P20674#COX5A_HUMAN	Cytochrome c oxidase subunit 5A, mitochondrial OS=Homo sapiens GN=COX5A PE=1 SV=2	1	40.7	3	0.12	0.03	0.2	0.01	0.18	0.01	0.12	0.01	0.2	0	0.16	0.02	3	3	0.006	0.9999	50.7	4	0.11	0.01	0.13	0.02	0.11	0.01	0.26	0.03	0.24	0.01	0.14	0.01	5	7	0.009	1	34.7	3	0.14	0.01	0.08	0.02	0.18	0.01	0.21	0.03	0.13
sp#P49862#KLK7_HUMAN	Kallikrein-7 OS=Homo sapiens GN=KLK7 PE=1 SV=1	1	24.5	2	0.15	0.03	0.2	0.01	0.16	0.01	0.11	0.01	0.19	0.02	0.18	0.01	3	3	0.006	NA	NA	NA	NA	NA	NA	NA	NA	NA	NA	NA	NA	NA	NA	NA	NA	NA	NA	0.9992	25.3	3	0.15	0.01	0.11	0.01	0.23	0.01	0.19	0.02	0.11
sp#Q92820#GGH_HUMAN	Gamma-glutamyl hydrolase OS=Homo sapiens GN=GGH PE=1 SV=2	1	17.3	2	0.15	0.01	0.2	0.03	0.16	0.05	0.12	0.02	0.19	0.02	0.17	0.02	4	4	0.006	1	24.8	5	0.11	0.01	0.16	0.01	0.14	0.02	0.19	0.01	0.22	0.01	0.17	0.03	6	6	0.009	0.996	10.4	1	0.14	99.99	0.11	99.99	0.17	99.99	0.19	99.99	0.15
sp#Q9Y277#VDAC3_HUMAN	Voltage-dependent anion-selective channel protein 3 OS=Homo sapiens GN=VDAC3 PE=1 SV=1	1	15.5	3	0.11	0	0.2	0	0.17	0	0.12	0	0.21	0.02	0.19	0.01	3	3	0.006	1	24	4	0.11	0.01	0.13	0.01	0.15	0.01	0.2	0.01	0.24	0	0.17	0.02	4	4	0.008	1	20.8	7	0.13	0.01	0.11	0.01	0.17	0.01	0.21	0.01	0.13
sp#Q9UI42#CBPA4_HUMAN	Carboxypeptidase A4 OS=Homo sapiens GN=CPA4 PE=1 SV=2	0.9999	11.2	3	0.16	0.01	0.2	0.01	0.17	0	0.13	0.01	0.18	0.01	0.16	0	4	4	0.006	0.9699	6.7	1	0.05	99.99	0.14	99.99	0.12	99.99	0.34	99.99	0.23	99.99	0.13	99.99	1	1	0.003	1	19.2	3	0.17	0.01	0.1	0.03	0.2	0.03	0.2	0.01	0.1
sp#P36507#MP2K2_HUMAN	Dual specificity mitogen-activated protein kinase kinase 2 OS=Homo sapiens GN=MAP2K2 PE=1 SV=1	0.9995	23.5	4	0.1	0.01	0.2	0.03	0.17	0	0.13	0.01	0.18	0.01	0.21	0.02	5	5	0.006	NA	NA	NA	NA	NA	NA	NA	NA	NA	NA	NA	NA	NA	NA	NA	NA	NA	NA	0.9981	24	4	0.14	0.01	0.11	0.01	0.18	0.01	0.21	0.01	0.13
sp#Q92688#AN32B_HUMAN	Acidic leucine-rich nuclear phosphoprotein 32 family member B OS=Homo sapiens GN=ANP32B PE=1 SV=1	0.9994	17.9	3	0.13	0.02	0.2	0.01	0.18	0.01	0.16	0.01	0.18	0.01	0.15	0.02	4	4	0.006	0.9996	15.9	2	0.1	0.01	0.12	0	0.17	0.01	0.21	0	0.24	0.02	0.15	0.03	4	5	0.005	0.9982	21.1	2	0.14	0	0.09	0.02	0.19	0.01	0.2	0.02	0.13
sp#P27708#PYR1_HUMAN	CAD protein OS=Homo sapiens GN=CAD PE=1 SV=3	0.9989	1.6	2	0.11	0.02	0.2	0.01	0.18	0.03	0.17	0.01	0.17	0.02	0.16	0.01	3	4	0.006	NA	NA	NA	NA	NA	NA	NA	NA	NA	NA	NA	NA	NA	NA	NA	NA	NA	NA	0.9995	7.6	1	0.15	99.99	0.11	99.99	0.19	99.99	0.18	99.99	0.12
sp#P43304#GPDM_HUMAN	Glycerol-3-phosphate dehydrogenase, mitochondrial OS=Homo sapiens GN=GPD2 PE=1 SV=3	0.9982	10.9	1	0.09	99.99	0.2	99.99	0.2	99.99	0.09	99.99	0.19	99.99	0.23	99.99	3	6	0.006	1	20.1	6	0.13	0	0.13	0	0.15	0.01	0.2	0	0.24	0.01	0.16	0.01	11	11	0.013	1	27.2	6	0.15	0.01	0.11	0.02	0.2	0.02	0.19	0.01	0.12
sp#P01602#KV110_HUMAN	Ig kappa chain V-I region HK102 (Fragment) OS=Homo sapiens GN=IGKV1-5 PE=4 SV=1	0.9975	34.2	3	0.13	0.02	0.2	0.01	0.14	0.01	0.12	0	0.17	0.01	0.23	0	2	3	0.006	NA	NA	NA	NA	NA	NA	NA	NA	NA	NA	NA	NA	NA	NA	NA	NA	NA	NA	NA	NA	NA	NA	NA	NA	NA	NA	NA	NA	NA	NA
sp#P30419#NMT1_HUMAN	Glycylpeptide N-tetradecanoyltransferase 1 OS=Homo sapiens GN=NMT1 PE=1 SV=2	0.9857	7.7	1	0.13	99.99	0.2	99.99	0.17	99.99	0.13	99.99	0.21	99.99	0.15	99.99	1	1	0.006	0.9915	5	2	0.12	0.01	0.14	0.01	0.13	0.01	0.21	0.02	0.23	0.03	0.16	0.02	2	2	0.003	NA	NA	NA	NA	NA	NA	NA	NA	NA	NA	NA	NA
sp#P54577#SYYC_HUMAN	Tyrosine--tRNA ligase, cytoplasmic OS=Homo sapiens GN=YARS PE=1 SV=4	0.922	5.5	2	0.11	0.01	0.2	0.01	0.17	0.01	0.13	0	0.19	0.02	0.2	0.01	2	3	0.006	1	22.3	6	0.11	0	0.13	0.01	0.12	0.01	0.22	0.01	0.25	0.01	0.16	0.01	11	11	0.015	1	16.9	10	0.16	0	0.11	0.01	0.2	0.01	0.18	0.01	0.12
sp#Q9HCJ0#TNR6C_HUMAN	Trinucleotide repeat-containing gene 6C protein OS=Homo sapiens GN=TNRC6C PE=1 SV=3	0.8631	7.8	1	0.23	99.99	0.2	99.99	0.12	99.99	0.06	99.99	0.3	99.99	0.08	99.99	3	3	0.006	NA	NA	NA	NA	NA	NA	NA	NA	NA	NA	NA	NA	NA	NA	NA	NA	NA	NA	NA	NA	NA	NA	NA	NA	NA	NA	NA	NA	NA	NA
sp#O76003#GLRX3_HUMAN	Glutaredoxin-3 OS=Homo sapiens GN=GLRX3 PE=1 SV=2	1	15.8	1	0.12	99.99	0.2	99.99	0.19	99.99	0.11	99.99	0.19	99.99	0.19	99.99	2	2	0.005	1	26.9	5	0.1	0.01	0.12	0.01	0.11	0.01	0.23	0.01	0.27	0.01	0.16	0.01	6	7	0.01	1	31.9	8	0.15	0.01	0.12	0.01	0.19	0.01	0.17	0.01	0.11
sp#P49720#PSB3_HUMAN	Proteasome subunit beta type-3 OS=Homo sapiens GN=PSMB3 PE=1 SV=2	1	39	2	0.12	0.01	0.2	0.02	0.19	0	0.13	0.01	0.18	0.02	0.18	0	2	2	0.005	1	31.2	4	0.12	0.02	0.12	0.01	0.14	0.01	0.23	0.01	0.25	0.01	0.14	0.01	5	5	0.007	1	27.8	5	0.16	0	0.12	0.01	0.2	0.01	0.17	0.01	0.13
sp#O00515#LAD1_HUMAN	Ladinin-1 OS=Homo sapiens GN=LAD1 PE=1 SV=2	0.9999	13.9	2	0.14	0.01	0.2	0.03	0.2	0.03	0.12	0	0.19	0.02	0.14	0	3	3	0.005	1	7.4	3	0.11	0.01	0.12	0.02	0.15	0.02	0.19	0	0.3	0.05	0.13	0.01	4	4	0.006	1	13.3	4	0.15	0.01	0.12	0	0.16	0.01	0.17	0.01	0.14
sp#P58499#FAM3B_HUMAN	Protein FAM3B OS=Homo sapiens GN=FAM3B PE=1 SV=2	0.9743	13.6	3	0.12	0.01	0.2	0	0.18	0.02	0.13	0	0.19	0.02	0.18	0	2	4	0.005	NA	NA	NA	NA	NA	NA	NA	NA	NA	NA	NA	NA	NA	NA	NA	NA	NA	NA	NA	NA	NA	NA	NA	NA	NA	NA	NA	NA	NA	NA
sp#Q9P1Y6#PHRF1_HUMAN	PHD and RING finger domain-containing protein 1 OS=Homo sapiens GN=PHRF1 PE=1 SV=3	0.8345	5.3	1	0.08	99.99	0.2	99.99	0.23	99.99	0.21	99.99	0.2	99.99	0.09	99.99	2	3	0.005	NA	NA	NA	NA	NA	NA	NA	NA	NA	NA	NA	NA	NA	NA	NA	NA	NA	NA	NA	NA	NA	NA	NA	NA	NA	NA	NA	NA	NA	NA
sp#Q8IXQ9#MET20_HUMAN	Methyltransferase-like protein 20 OS=Homo sapiens GN=METTL20 PE=1 SV=1	0.8147	22.1	1	0.09	99.99	0.2	99.99	0.16	99.99	0.15	99.99	0.22	99.99	0.19	99.99	3	3	0.005	NA	NA	NA	NA	NA	NA	NA	NA	NA	NA	NA	NA	NA	NA	NA	NA	NA	NA	NA	NA	NA	NA	NA	NA	NA	NA	NA	NA	NA	NA
sp#O15143#ARC1B_HUMAN	Actin-related protein 2/3 complex subunit 1B OS=Homo sapiens GN=ARPC1B PE=1 SV=3	0.7947	10.8	1	0.11	99.99	0.2	99.99	0.16	99.99	0.16	99.99	0.16	99.99	0.21	99.99	2	3	0.005	0.9998	19.4	6	0.1	0	0.11	0.01	0.26	0.02	0.17	0.01	0.2	0.01	0.15	0.02	6	8	0.008	1	12.9	5	0.16	0.02	0.11	0	0.14	0	0.28	0.02	0.17
sp#Q07864#DPOE1_HUMAN	DNA polymerase epsilon catalytic subunit A OS=Homo sapiens GN=POLE PE=1 SV=5	0.7642	3.2	1	0.1	99.99	0.2	99.99	0.2	99.99	0.13	99.99	0.22	99.99	0.15	99.99	3	4	0.005	0.952	5.2	2	0.16	0	0.17	0.02	0.09	0	0.2	0.03	0.21	0.03	0.16	0.01	4	4	0.006	0.9998	7	4	0.14	0.02	0.11	0.01	0.24	0.04	0.12	0.02	0.2
sp#P24752#THIL_HUMAN	Acetyl-CoA acetyltransferase, mitochondrial OS=Homo sapiens GN=ACAT1 PE=1 SV=1	1	10.3	2	0.11	0	0.2	0.02	0.18	0.01	0.11	0	0.21	0	0.18	0.01	2	2	0.004	1	34.9	3	0.12	0.02	0.13	0.02	0.12	0.03	0.22	0.01	0.23	0.02	0.16	0.01	6	6	0.007	1	13.8	5	0.13	0.01	0.08	0.01	0.2	0.02	0.22	0.08	0.1
sp#Q9ULC4#MCTS1_HUMAN	Malignant T-cell-amplified sequence 1 OS=Homo sapiens GN=MCTS1 PE=1 SV=1	1	20.4	2	0.12	0.01	0.2	0.02	0.19	0.03	0.11	0.01	0.18	0	0.19	0.02	2	2	0.004	1	37	5	0.11	0	0.14	0	0.12	0.01	0.21	0.01	0.25	0.02	0.17	0.01	6	6	0.009	1	45.3	7	0.15	0.01	0.13	0.01	0.19	0.01	0.19	0	0.13
sp#P62841#RS15_HUMAN	40S ribosomal protein S15 OS=Homo sapiens GN=RPS15 PE=1 SV=2	0.9999	28.3	2	0.14	0.01	0.2	0.01	0.17	0.01	0.13	0.02	0.18	0	0.19	0	2	3	0.004	1	33.1	4	0.11	0.02	0.14	0	0.1	0	0.21	0.02	0.28	0.01	0.14	0.01	5	6	0.008	1	28.3	5	0.18	0.01	0.13	0.01	0.17	0.01	0.15	0.01	0.12
sp#Q13636#RAB31_HUMAN	Ras-related protein Rab-31 OS=Homo sapiens GN=RAB31 PE=1 SV=1	0.9996	10.8	2	0.12	0	0.2	0.01	0.17	0	0.15	0.02	0.17	0	0.19	0.01	2	2	0.004	0.9961	30.4	1	0.12	99.99	0.12	99.99	0.16	99.99	0.2	99.99	0.27	99.99	0.13	99.99	2	2	0.003	0.9761	10.8	3	0.15	0.01	0.14	0.01	0.15	0.01	0.22	0.02	0.14
sp#Q9NP72#RAB18_HUMAN	Ras-related protein Rab-18 OS=Homo sapiens GN=RAB18 PE=1 SV=1	0.9996	12.6	2	0.13	0	0.2	0.01	0.17	0	0.15	0.01	0.17	0.01	0.17	0.01	2	2	0.004	1	49.5	7	0.12	0.01	0.14	0.01	0.14	0.01	0.21	0.01	0.23	0.01	0.17	0.01	8	10	0.014	1	32.5	4	0.17	0.01	0.13	0.01	0.19	0.01	0.17	0.01	0.13
sp#O75306#NDUS2_HUMAN	NADH dehydrogenase [ubiquinone] iron-sulfur protein 2, mitochondrial OS=Homo sapiens GN=NDUFS2 PE=1 SV=2	0.999	10.6	2	0.12	0.01	0.2	0.05	0.18	0.03	0.13	0.01	0.2	0.01	0.16	0.02	2	2	0.004	1	15.6	6	0.13	0.01	0.15	0	0.12	0.01	0.21	0.01	0.23	0.02	0.15	0.01	5	7	0.011	1	13.4	4	0.15	0	0.11	0.01	0.19	0.01	0.18	0.02	0.12
sp#P02748#CO9_HUMAN	Complement component C9 OS=Homo sapiens GN=C9 PE=1 SV=2	0.9989	6.3	2	0.12	0.03	0.2	0.02	0.2	0	0.14	0.01	0.16	0.01	0.17	0.01	2	2	0.004	0.8872	7	1	0.11	99.99	0.12	99.99	0.21	99.99	0.16	99.99	0.22	99.99	0.18	99.99	3	3	0.004	0.9786	10.6	3	0.18	0.06	0.13	0.02	0.2	0	0.15	0.02	0.1
sp#O75695#XRP2_HUMAN	Protein XRP2 OS=Homo sapiens GN=RP2 PE=1 SV=4	0.9985	10	2	0.14	0.02	0.2	0.03	0.15	0.01	0.17	0.02	0.17	0	0.17	0.03	2	2	0.004	NA	NA	NA	NA	NA	NA	NA	NA	NA	NA	NA	NA	NA	NA	NA	NA	NA	NA	0.9954	14.6	1	0.2	99.99	0.1	99.99	0.18	99.99	0.21	99.99	0.12
sp#Q13492#PICAL_HUMAN	Phosphatidylinositol-binding clathrin assembly protein OS=Homo sapiens GN=PICALM PE=1 SV=2	0.9984	6.4	2	0.12	0.01	0.2	0.02	0.17	0	0.13	0	0.19	0	0.18	0.01	2	2	0.004	NA	NA	NA	NA	NA	NA	NA	NA	NA	NA	NA	NA	NA	NA	NA	NA	NA	NA	0.9986	9.2	2	0.16	0.02	0.16	0.01	0.16	0	0.18	0.04	0.15
sp#P62917#RL8_HUMAN	60S ribosomal protein L8 OS=Homo sapiens GN=RPL8 PE=1 SV=2	0.9983	10.9	2	0.1	0.04	0.2	0.01	0.18	0.01	0.13	0	0.19	0.02	0.19	0.01	2	2	0.004	1	26.5	9	0.11	0.01	0.13	0.01	0.12	0.01	0.23	0.01	0.26	0.02	0.13	0.01	9	12	0.016	1	31.1	8	0.15	0.01	0.1	0.01	0.19	0.01	0.18	0.01	0.12
sp#P01714#LV301_HUMAN	Ig lambda chain V-III region SH OS=Homo sapiens PE=1 SV=1	0.9982	16.7	2	0.11	0	0.2	0.01	0.22	0.01	0.11	0.02	0.21	0	0.15	0.01	2	2	0.004	0.9996	34.3	3	0.12	0.01	0.15	0.01	0.14	0.03	0.23	0.02	0.19	0.02	0.16	0.01	3	3	0.005	NA	NA	NA	NA	NA	NA	NA	NA	NA	NA	NA	NA
sp#Q9Y2Q0#AT8A1_HUMAN	Probable phospholipid-transporting ATPase IA OS=Homo sapiens GN=ATP8A1 PE=1 SV=1	0.9971	3.5	1	0.11	99.99	0.2	99.99	0.19	99.99	0.15	99.99	0.17	99.99	0.18	99.99	3	3	0.004	0.8991	8.8	2	0.13	0.01	0.14	0.04	0.11	0.03	0.21	0.02	0.18	0.06	0.2	0.08	5	5	0.005	NA	NA	NA	NA	NA	NA	NA	NA	NA	NA	NA	NA
sp#Q9H173#SIL1_HUMAN	Nucleotide exchange factor SIL1 OS=Homo sapiens GN=SIL1 PE=1 SV=1	0.9949	13	1	0.15	99.99	0.2	99.99	0.16	99.99	0.12	99.99	0.2	99.99	0.17	99.99	2	2	0.004	0.9997	8.2	4	0.14	0	0.17	0.01	0.12	0.01	0.18	0.01	0.22	0.01	0.17	0	3	4	0.006	1	11.3	3	0.17	0.01	0.14	0.01	0.15	0.01	0.15	0.02	0.16
sp#O95630#STABP_HUMAN	STAM-binding protein OS=Homo sapiens GN=STAMBP PE=1 SV=1	0.9919	3.5	2	0.16	0.03	0.2	0.01	0.22	0.03	0.11	0	0.15	0.01	0.15	0	1	2	0.004	0.7521	4.7	1	0.12	99.99	0.14	99.99	0.15	99.99	0.21	99.99	0.27	99.99	0.11	99.99	1	1	0.003	NA	NA	NA	NA	NA	NA	NA	NA	NA	NA	NA	NA
sp#P08174#DAF_HUMAN	Complement decay-accelerating factor OS=Homo sapiens GN=CD55 PE=1 SV=4	0.991	11.8	2	0.19	0.08	0.2	0.03	0.15	0.01	0.13	0.02	0.16	0.01	0.15	0	2	2	0.004	0.9403	18.1	2	0.09	0	0.14	0.01	0.14	0.01	0.23	0.02	0.22	0.02	0.17	0.01	4	4	0.005	0.9671	8.4	2	0.17	0.02	0.14	0.02	0.21	0	0.15	0.02	0.13
sp#Q14435#GALT3_HUMAN	Polypeptide N-acetylgalactosaminyltransferase 3 OS=Homo sapiens GN=GALNT3 PE=1 SV=2	0.9891	4.1	1	0.12	99.99	0.2	99.99	0.2	99.99	0.11	99.99	0.2	99.99	0.16	99.99	2	2	0.004	0.9949	3.6	1	0.12	99.99	0.14	99.99	0.09	99.99	0.21	99.99	0.27	99.99	0.17	99.99	2	2	0.003	0.9944	11.1	1	0.16	99.99	0.1	99.99	0.2	99.99	0.19	99.99	0.13
sp#Q96HS1#PGAM5_HUMAN	Serine/threonine-protein phosphatase PGAM5, mitochondrial OS=Homo sapiens GN=PGAM5 PE=1 SV=2	0.9683	5.5	2	0.09	0.01	0.2	0	0.2	0	0.12	0.01	0.18	0.01	0.21	0.01	2	2	0.004	NA	NA	NA	NA	NA	NA	NA	NA	NA	NA	NA	NA	NA	NA	NA	NA	NA	NA	0.7242	14.2	1	0.16	99.99	0.12	99.99	0.18	99.99	0.17	99.99	0.15
sp#O60304#ZN500_HUMAN	Zinc finger protein 500 OS=Homo sapiens GN=ZNF500 PE=2 SV=2	0.7687	15.8	1	0.12	99.99	0.2	99.99	0.15	99.99	0.13	99.99	0.23	99.99	0.17	99.99	3	3	0.004	NA	NA	NA	NA	NA	NA	NA	NA	NA	NA	NA	NA	NA	NA	NA	NA	NA	NA	NA	NA	NA	NA	NA	NA	NA	NA	NA	NA	NA	NA
sp#Q8NHY5#HUS1B_HUMAN	Checkpoint protein HUS1B OS=Homo sapiens GN=HUS1B PE=1 SV=2	0.7293	12.2	1	0.15	99.99	0.2	99.99	0.16	99.99	0.13	99.99	0.19	99.99	0.17	99.99	1	3	0.004	NA	NA	NA	NA	NA	NA	NA	NA	NA	NA	NA	NA	NA	NA	NA	NA	NA	NA	NA	NA	NA	NA	NA	NA	NA	NA	NA	NA	NA	NA
sp#Q9H7X7#RABL5_HUMAN	Rab-like protein 5 OS=Homo sapiens GN=RABL5 PE=2 SV=1	0.7014	11.4	2	0.12	0.02	0.2	0	0.15	0.01	0.12	0.01	0.22	0.04	0.18	0.02	1	3	0.004	NA	NA	NA	NA	NA	NA	NA	NA	NA	NA	NA	NA	NA	NA	NA	NA	NA	NA	NA	NA	NA	NA	NA	NA	NA	NA	NA	NA	NA	NA
sp#Q5D862#FILA2_HUMAN	Filaggrin-2 OS=Homo sapiens GN=FLG2 PE=1 SV=1	0.9951	1.1	1	0.14	99.99	0.2	99.99	0.2	99.99	0.1	99.99	0.21	99.99	0.15	99.99	2	2	0.003	1	7.1	6	0.07	0.01	0.17	0.01	0.13	0.02	0.2	0.01	0.29	0.02	0.12	0	9	10	0.013	1	9.9	8	0.18	0.01	0.11	0	0.2	0.01	0.14	0.01	0.14
sp#P15144#AMPN_HUMAN	Aminopeptidase N OS=Homo sapiens GN=ANPEP PE=1 SV=4	0.9934	7.2	1	0.13	99.99	0.2	99.99	0.16	99.99	0.14	99.99	0.16	99.99	0.21	99.99	1	1	0.003	NA	NA	NA	NA	NA	NA	NA	NA	NA	NA	NA	NA	NA	NA	NA	NA	NA	NA	0.6849	1	1	0.16	99.99	0.17	99.99	0.15	99.99	0.19	99.99	0.16
sp#P51888#PRELP_HUMAN	Prolargin OS=Homo sapiens GN=PRELP PE=1 SV=1	0.9922	5.5	1	0.14	99.99	0.2	99.99	0.16	99.99	0.14	99.99	0.2	99.99	0.16	99.99	1	1	0.003	0.9941	6.8	1	0.16	99.99	0.18	99.99	0.16	99.99	0.17	99.99	0.18	99.99	0.16	99.99	2	2	0.003	NA	NA	NA	NA	NA	NA	NA	NA	NA	NA	NA	NA
sp#Q02978#M2OM_HUMAN	Mitochondrial 2-oxoglutarate/malate carrier protein OS=Homo sapiens GN=SLC25A11 PE=1 SV=3	0.9922	12.4	1	0.15	99.99	0.2	99.99	0.18	99.99	0.14	99.99	0.15	99.99	0.18	99.99	1	1	0.003	0.9887	9.6	2	0.11	0	0.14	0.02	0.14	0.03	0.2	0	0.24	0.01	0.16	0.02	2	2	0.003	1	29.3	5	0.15	0	0.13	0.01	0.18	0.01	0.16	0.01	0.15
sp#Q12797#ASPH_HUMAN	Aspartyl/asparaginyl beta-hydroxylase OS=Homo sapiens GN=ASPH PE=1 SV=3	0.9922	3.6	1	0.12	99.99	0.2	99.99	0.19	99.99	0.11	99.99	0.2	99.99	0.17	99.99	1	1	0.003	0.9985	5	3	0.13	0.02	0.16	0.01	0.1	0.01	0.17	0.02	0.26	0.01	0.17	0.02	2	3	0.005	1	8.2	5	0.14	0.01	0.12	0.01	0.18	0.01	0.18	0.02	0.11
sp#Q9H2S5#RNF39_HUMAN	RING finger protein 39 OS=Homo sapiens GN=RNF39 PE=1 SV=2	0.9919	14	1	0.12	99.99	0.2	99.99	0.17	99.99	0.12	99.99	0.19	99.99	0.2	99.99	1	2	0.003	NA	NA	NA	NA	NA	NA	NA	NA	NA	NA	NA	NA	NA	NA	NA	NA	NA	NA	0.996	15.7	1	0.16	99.99	0.15	99.99	0.17	99.99	0.2	99.99	0.16
sp#Q92485#ASM3B_HUMAN	Acid sphingomyelinase-like phosphodiesterase 3b OS=Homo sapiens GN=SMPDL3B PE=2 SV=2	0.9899	5.5	1	0.14	99.99	0.2	99.99	0.15	99.99	0.12	99.99	0.23	99.99	0.16	99.99	1	1	0.003	NA	NA	NA	NA	NA	NA	NA	NA	NA	NA	NA	NA	NA	NA	NA	NA	NA	NA	NA	NA	NA	NA	NA	NA	NA	NA	NA	NA	NA	NA
sp#Q9H4G4#GAPR1_HUMAN	Golgi-associated plant pathogenesis-related protein 1 OS=Homo sapiens GN=GLIPR2 PE=1 SV=3	0.9899	19.5	1	0.12	99.99	0.2	99.99	0.18	99.99	0.16	99.99	0.17	99.99	0.17	99.99	1	1	0.003	NA	NA	NA	NA	NA	NA	NA	NA	NA	NA	NA	NA	NA	NA	NA	NA	NA	NA	NA	NA	NA	NA	NA	NA	NA	NA	NA	NA	NA	NA
sp#Q12824#SNF5_HUMAN	SWI/SNF-related matrix-associated actin-dependent regulator of chromatin subfamily B member 1 OS=Homo sapiens GN=SMARCB1 PE=1 SV=2	0.9814	7	1	0.14	99.99	0.2	99.99	0.16	99.99	0.14	99.99	0.2	99.99	0.17	99.99	1	1	0.003	NA	NA	NA	NA	NA	NA	NA	NA	NA	NA	NA	NA	NA	NA	NA	NA	NA	NA	NA	NA	NA	NA	NA	NA	NA	NA	NA	NA	NA	NA
sp#Q8N3U4#STAG2_HUMAN	Cohesin subunit SA-2 OS=Homo sapiens GN=STAG2 PE=1 SV=3	0.9793	10.3	1	0.17	99.99	0.2	99.99	0.16	99.99	0.14	99.99	0.13	99.99	0.2	99.99	1	1	0.003	NA	NA	NA	NA	NA	NA	NA	NA	NA	NA	NA	NA	NA	NA	NA	NA	NA	NA	1	10.8	3	0.16	0.02	0.13	0.01	0.17	0.01	0.17	0.02	0.13
sp#Q9NX46#ARHL2_HUMAN	Poly(ADP-ribose) glycohydrolase ARH3 OS=Homo sapiens GN=ADPRHL2 PE=1 SV=1	0.978	10.5	1	0.15	99.99	0.2	99.99	0.15	99.99	0.14	99.99	0.19	99.99	0.17	99.99	2	2	0.003	NA	NA	NA	NA	NA	NA	NA	NA	NA	NA	NA	NA	NA	NA	NA	NA	NA	NA	0.6664	7.4	1	0.23	99.99	0.12	99.99	0.18	99.99	0.17	99.99	0.11
sp#O60645#EXOC3_HUMAN	Exocyst complex component 3 OS=Homo sapiens GN=EXOC3 PE=1 SV=2	0.9761	3.6	1	0.11	99.99	0.2	99.99	0.19	99.99	0.15	99.99	0.2	99.99	0.16	99.99	1	1	0.003	NA	NA	NA	NA	NA	NA	NA	NA	NA	NA	NA	NA	NA	NA	NA	NA	NA	NA	0.9998	5.8	4	0.17	0.02	0.14	0.01	0.17	0	0.18	0.01	0.13
sp#P09601#HMOX1_HUMAN	Heme oxygenase 1 OS=Homo sapiens GN=HMOX1 PE=1 SV=1	0.9701	5.6	1	0.13	99.99	0.2	99.99	0.17	99.99	0.15	99.99	0.21	99.99	0.14	99.99	1	1	0.003	1	19.8	5	0.11	0.01	0.15	0.01	0.15	0.01	0.21	0.01	0.23	0.02	0.14	0.01	5	7	0.008	1	13.2	2	0.17	0.01	0.15	0.04	0.19	0.01	0.16	0.01	0.12
sp#Q96P70#IPO9_HUMAN	Importin-9 OS=Homo sapiens GN=IPO9 PE=1 SV=3	0.9176	5.2	1	0.12	99.99	0.2	99.99	0.2	99.99	0.13	99.99	0.17	99.99	0.17	99.99	1	1	0.003	NA	NA	NA	NA	NA	NA	NA	NA	NA	NA	NA	NA	NA	NA	NA	NA	NA	NA	0.9887	6.1	1	0.14	99.99	0.22	99.99	0.19	99.99	0.12	99.99	0.11
sp#Q7Z745#MRO2B_HUMAN	Maestro heat-like repeat-containing protein family member 2B OS=Homo sapiens GN=MROH2B PE=2 SV=3	0.9023	3.5	1	0.11	99.99	0.2	99.99	0.16	99.99	0.15	99.99	0.18	99.99	0.21	99.99	1	1	0.003	1	6.5	4	0.1	0.01	0.15	0.02	0.12	0.01	0.22	0.01	0.26	0.05	0.14	0.02	8	11	0.008	0.998	3.9	1	0.22	99.99	0.1	99.99	0.15	99.99	0.17	99.99	0.15
sp#Q6FI81#CPIN1_HUMAN	Anamorsin OS=Homo sapiens GN=CIAPIN1 PE=1 SV=2	0.8925	6.4	1	0.11	99.99	0.2	99.99	0.16	99.99	0.21	99.99	0.17	99.99	0.15	99.99	1	1	0.003	0.993	3.8	2	0.1	0	0.13	0	0.11	0	0.24	0	0.29	0	0.13	0.01	1	2	0.003	NA	NA	NA	NA	NA	NA	NA	NA	NA	NA	NA	NA
sp#P23219#PGH1_HUMAN	Prostaglandin G/H synthase 1 OS=Homo sapiens GN=PTGS1 PE=1 SV=2	0.9919	3.2	1	0.17	99.99	0.2	99.99	0.15	99.99	0.14	99.99	0.18	99.99	0.16	99.99	1	1	0.002	NA	NA	NA	NA	NA	NA	NA	NA	NA	NA	NA	NA	NA	NA	NA	NA	NA	NA	NA	NA	NA	NA	NA	NA	NA	NA	NA	NA	NA	NA
sp#P50213#IDH3A_HUMAN	Isocitrate dehydrogenase [NAD] subunit alpha, mitochondrial OS=Homo sapiens GN=IDH3A PE=1 SV=1	0.9919	4.6	1	0.1	99.99	0.2	99.99	0.15	99.99	0.15	99.99	0.21	99.99	0.19	99.99	1	1	0.002	NA	NA	NA	NA	NA	NA	NA	NA	NA	NA	NA	NA	NA	NA	NA	NA	NA	NA	NA	NA	NA	NA	NA	NA	NA	NA	NA	NA	NA	NA
sp#Q13724#MOGS_HUMAN	Mannosyl-oligosaccharide glucosidase OS=Homo sapiens GN=MOGS PE=1 SV=5	0.9919	3.3	1	0.13	99.99	0.2	99.99	0.17	99.99	0.14	99.99	0.17	99.99	0.2	99.99	1	1	0.002	0.9941	5	1	0.1	99.99	0.13	99.99	0.16	99.99	0.17	99.99	0.26	99.99	0.19	99.99	1	1	0.003	1	16.8	5	0.17	0.01	0.1	0	0.17	0.01	0.19	0.01	0.13
sp#Q12841#FSTL1_HUMAN	Follistatin-related protein 1 OS=Homo sapiens GN=FSTL1 PE=1 SV=1	0.9896	3.6	1	0.11	99.99	0.2	99.99	0.17	99.99	0.14	99.99	0.23	99.99	0.15	99.99	1	1	0.002	NA	NA	NA	NA	NA	NA	NA	NA	NA	NA	NA	NA	NA	NA	NA	NA	NA	NA	NA	NA	NA	NA	NA	NA	NA	NA	NA	NA	NA	NA
sp#P13987#CD59_HUMAN	CD59 glycoprotein OS=Homo sapiens GN=CD59 PE=1 SV=1	0.9888	21.9	1	0.11	99.99	0.2	99.99	0.19	99.99	0.15	99.99	0.17	99.99	0.18	99.99	1	1	0.002	1	15.6	4	0.12	0.01	0.15	0.01	0.17	0.02	0.18	0.01	0.22	0	0.16	0.01	3	4	0.007	1	17.2	3	0.15	0	0.13	0.01	0.19	0.01	0.2	0.02	0.13
sp#P61960#UFM1_HUMAN	Ubiquitin-fold modifier 1 OS=Homo sapiens GN=UFM1 PE=1 SV=1	0.9739	17.6	1	0.14	99.99	0.2	99.99	0.17	99.99	0.12	99.99	0.22	99.99	0.16	99.99	1	1	0.002	0.9929	25.9	1	0.14	99.99	0.14	99.99	0.13	99.99	0.21	99.99	0.22	99.99	0.16	99.99	1	1	0.002	0.9912	17.6	1	0.17	99.99	0.14	99.99	0.17	99.99	0.19	99.99	0.12
sp#Q96PD5#PGRP2_HUMAN	N-acetylmuramoyl-L-alanine amidase OS=Homo sapiens GN=PGLYRP2 PE=1 SV=1	0.9708	2.4	1	0.09	99.99	0.2	99.99	0.18	99.99	0.12	99.99	0.17	99.99	0.23	99.99	1	1	0.002	0.8745	12.8	1	0.13	99.99	0.15	99.99	0.15	99.99	0.19	99.99	0.22	99.99	0.16	99.99	3	3	0.004	0.9448	11.1	1	0.13	99.99	0.16	99.99	0.18	99.99	0.17	99.99	0.18
sp#Q8WUW1#BRK1_HUMAN	Protein BRICK1 OS=Homo sapiens GN=BRK1 PE=1 SV=1	0.9647	14.7	1	0.13	99.99	0.2	99.99	0.15	99.99	0.14	99.99	0.22	99.99	0.17	99.99	1	1	0.002	NA	NA	NA	NA	NA	NA	NA	NA	NA	NA	NA	NA	NA	NA	NA	NA	NA	NA	NA	NA	NA	NA	NA	NA	NA	NA	NA	NA	NA	NA
sp#Q9H098#F107B_HUMAN	Protein FAM107B OS=Homo sapiens GN=FAM107B PE=1 SV=1	0.9497	20.6	1	0.14	99.99	0.2	99.99	0.2	99.99	0.14	99.99	0.15	99.99	0.17	99.99	1	1	0.002	NA	NA	NA	NA	NA	NA	NA	NA	NA	NA	NA	NA	NA	NA	NA	NA	NA	NA	0.8059	9.9	1	0.15	99.99	0.15	99.99	0.17	99.99	0.21	99.99	0.15
sp#P30520#PURA2_HUMAN	Adenylosuccinate synthetase isozyme 2 OS=Homo sapiens GN=ADSS PE=1 SV=3	0.9379	7.5	1	0.12	99.99	0.2	99.99	0.17	99.99	0.17	99.99	0.15	99.99	0.19	99.99	1	1	0.002	0.9999	8.3	3	0.11	0.02	0.12	0.03	0.2	0.03	0.17	0.01	0.21	0.02	0.17	0.01	4	4	0.006	1	16.2	4	0.17	0.01	0.11	0.01	0.17	0.02	0.2	0.01	0.12
sp#P00167#CYB5_HUMAN	Cytochrome b5 OS=Homo sapiens GN=CYB5A PE=1 SV=2	0.9315	6.7	1	0.08	99.99	0.2	99.99	0.19	99.99	0.13	99.99	0.19	99.99	0.22	99.99	1	1	0.002	NA	NA	NA	NA	NA	NA	NA	NA	NA	NA	NA	NA	NA	NA	NA	NA	NA	NA	0.9992	23.9	2	0.16	0.02	0.11	0	0.2	0.02	0.18	0.02	0.13
sp#P67870#CSK2B_HUMAN	Casein kinase II subunit beta OS=Homo sapiens GN=CSNK2B PE=1 SV=1	0.9258	26	1	0.12	99.99	0.2	99.99	0.16	99.99	0.15	99.99	0.19	99.99	0.18	99.99	1	1	0.002	NA	NA	NA	NA	NA	NA	NA	NA	NA	NA	NA	NA	NA	NA	NA	NA	NA	NA	1	11.6	4	0.14	0.01	0.13	0.01	0.18	0.01	0.19	0.02	0.14
sp#Q00577#PURA_HUMAN	Transcriptional activator protein Pur-alpha OS=Homo sapiens GN=PURA PE=1 SV=2	0.9111	7.1	1	0.14	99.99	0.2	99.99	0.15	99.99	0.14	99.99	0.2	99.99	0.18	99.99	1	1	0.002	0.9986	12.7	2	0.12	0.02	0.15	0.02	0.09	0.01	0.2	0	0.26	0.02	0.17	0	2	2	0.004	1	20.5	4	0.17	0.01	0.11	0.01	0.19	0.02	0.17	0.02	0.13
sp#P46779#RL28_HUMAN	60S ribosomal protein L28 OS=Homo sapiens GN=RPL28 PE=1 SV=3	0.8854	13.9	1	0.06	99.99	0.2	99.99	0.19	99.99	0.13	99.99	0.26	99.99	0.16	99.99	1	1	0.002	1	35	5	0.11	0	0.14	0.01	0.14	0.04	0.21	0.01	0.24	0.03	0.13	0	5	6	0.009	1	13.1	6	0.16	0	0.12	0.01	0.19	0	0.18	0.01	0.16
sp#P27169#PON1_HUMAN	Serum paraoxonase/arylesterase 1 OS=Homo sapiens GN=PON1 PE=1 SV=3	0.7546	6.2	1	0.12	99.99	0.2	99.99	0.18	99.99	0.12	99.99	0.16	99.99	0.21	99.99	1	1	0.002	0.7825	7	1	0.09	99.99	0.14	99.99	0.19	99.99	0.2	99.99	0.2	99.99	0.18	99.99	2	3	0.003	NA	NA	NA	NA	NA	NA	NA	NA	NA	NA	NA	NA
sp#P35659#DEK_HUMAN	Protein DEK OS=Homo sapiens GN=DEK PE=1 SV=1	0.737	5.9	1	0.1	99.99	0.2	99.99	0.18	99.99	0.14	99.99	0.17	99.99	0.2	99.99	1	1	0.002	NA	NA	NA	NA	NA	NA	NA	NA	NA	NA	NA	NA	NA	NA	NA	NA	NA	NA	0.8688	10.7	1	0.13	99.99	0.12	99.99	0.18	99.99	0.16	99.99	0.18
sp#Q9NUN5#LMBD1_HUMAN	Probable lysosomal cobalamin transporter OS=Homo sapiens GN=LMBRD1 PE=1 SV=1	0.6486	3.3	1	0.14	99.99	0.2	99.99	0.16	99.99	0.13	99.99	0.19	99.99	0.17	99.99	1	1	0.002	0.9613	5	1	0.08	99.99	0.11	99.99	0.11	99.99	0.17	99.99	0.29	99.99	0.25	99.99	2	3	0.004	0.9937	5	1	0.16	99.99	0.11	99.99	0.22	99.99	0.17	99.99	0.1
sp#O15212#PFD6_HUMAN	Prefoldin subunit 6 OS=Homo sapiens GN=PFDN6 PE=1 SV=1	0.6451	6.2	1	0.12	99.99	0.2	99.99	0.17	99.99	0.13	99.99	0.19	99.99	0.19	99.99	1	1	0.002	NA	NA	NA	NA	NA	NA	NA	NA	NA	NA	NA	NA	NA	NA	NA	NA	NA	NA	0.8691	15.5	1	0.16	99.99	0.11	99.99	0.2	99.99	0.2	99.99	0.11
sp#O76062#ERG24_HUMAN	Delta(14)-sterol reductase OS=Homo sapiens GN=TM7SF2 PE=2 SV=3	0.6401	2.4	1	0.1	99.99	0.2	99.99	0.16	99.99	0.16	99.99	0.21	99.99	0.18	99.99	1	1	0.002	NA	NA	NA	NA	NA	NA	NA	NA	NA	NA	NA	NA	NA	NA	NA	NA	NA	NA	NA	NA	NA	NA	NA	NA	NA	NA	NA	NA	NA	NA
sp#O15075#DCLK1_HUMAN,sp#O43602#DCX_HUMAN	Serine/threonine-protein kinase DCLK1 OS=Homo sapiens GN=DCLK1 PE=1 SV=2,Neuronal migration protein doublecortin OS=Homo sapiens GN=DCX PE=1 SV=3	0.6341	2.5	1	0.12	99.99	0.2	99.99	0.16	99.99	0.15	99.99	0.17	99.99	0.2	99.99	1	1	0.002	NA	NA	NA	NA	NA	NA	NA	NA	NA	NA	NA	NA	NA	NA	NA	NA	NA	NA	NA	NA	NA	NA	NA	NA	NA	NA	NA	NA	NA	NA
sp#P01834#IGKC_HUMAN	Ig kappa chain C region OS=Homo sapiens GN=IGKC PE=1 SV=1	1	80.2	307	0.13	0	0.21	0	0.15	0	0.13	0	0.18	0	0.18	0	26	411	0.737	1	80.2	186	0.13	0	0.16	0	0.15	0	0.22	0	0.18	0	0.15	0	21	235	0.376	1	80.2	93	0.15	0	0.13	0	0.18	0	0.21	0	0.14
sp#P61626#LYSC_HUMAN	Lysozyme C OS=Homo sapiens GN=LYZ PE=1 SV=1	1	65.5	248	0.15	0	0.21	0	0.17	0	0.1	0	0.21	0	0.15	0	30	317	0.552	1	77	209	0.13	0	0.19	0	0.13	0	0.26	0	0.17	0	0.11	0	53	331	0.447	1	77.7	258	0.18	0	0.16	0	0.18	0	0.19	0	0.13
sp#P04259#K2C6B_HUMAN	Keratin, type II cytoskeletal 6B OS=Homo sapiens GN=KRT6B PE=1 SV=5	1	58	2	0.13	0.01	0.21	0.01	0.15	0	0.13	0.02	0.23	0.03	0.14	0.01	18	78	0.518	1	71.3	6	0.1	0.01	0.12	0.01	0.09	0.01	0.25	0.02	0.28	0.02	0.13	0.01	17	159	0.885	1	65.2	3	0.15	0.01	0.13	0.02	0.19	0.01	0.15	0.05	0.12
sp#Q8TAX7#MUC7_HUMAN	Mucin-7 OS=Homo sapiens GN=MUC7 PE=1 SV=2	1	14.1	174	0.13	0	0.21	0	0.17	0	0.13	0	0.19	0	0.16	0	11	288	0.421	1	19.1	312	0.16	0	0.25	0	0.11	0	0.2	0	0.15	0	0.11	0	19	555	0.711	1	11.4	379	0.19	0	0.17	0	0.15	0	0.18	0	0.13
sp#Q9UBG3#CRNN_HUMAN	Cornulin OS=Homo sapiens GN=CRNN PE=1 SV=1	1	59.2	167	0.1	0	0.21	0	0.18	0	0.14	0	0.21	0	0.14	0	39	201	0.379	1	57.6	139	0.12	0	0.15	0	0.13	0	0.2	0	0.23	0	0.16	0	49	177	0.274	1	46.3	298	0.14	0	0.11	0	0.2	0	0.17	0	0.13
sp#P06733#ENOA_HUMAN	Alpha-enolase OS=Homo sapiens GN=ENO1 PE=1 SV=2	1	72.1	140	0.11	0	0.21	0	0.16	0	0.15	0	0.17	0	0.18	0	51	165	0.308	1	75.8	83	0.11	0	0.13	0	0.14	0	0.21	0	0.24	0	0.15	0	60	122	0.161	1	73.5	69	0.15	0	0.1	0	0.19	0	0.19	0.01	0.12
sp#P04080#CYTB_HUMAN	Cystatin-B OS=Homo sapiens GN=CSTB PE=1 SV=2	1	85.7	100	0.11	0	0.21	0	0.18	0	0.15	0	0.19	0	0.16	0	26	138	0.227	1	91.8	66	0.09	0	0.13	0	0.11	0	0.23	0	0.27	0	0.15	0	26	116	0.139	1	85.7	132	0.14	0	0.1	0	0.21	0	0.19	0	0.12
sp#P04406#G3P_HUMAN	Glyceraldehyde-3-phosphate dehydrogenase OS=Homo sapiens GN=GAPDH PE=1 SV=3	1	78.8	95	0.12	0	0.21	0	0.16	0	0.14	0	0.17	0	0.19	0	48	122	0.22	1	68.4	72	0.11	0	0.12	0	0.15	0.01	0.21	0	0.26	0	0.14	0	52	100	0.14	1	75.5	67	0.15	0	0.12	0	0.18	0	0.19	0.01	0.13
sp#P68104#EF1A1_HUMAN,sp#Q5VTE0#EF1A3_HUMAN	Elongation factor 1-alpha 1 OS=Homo sapiens GN=EEF1A1 PE=1 SV=1,Putative elongation factor 1-alpha-like 3 OS=Homo sapiens GN=EEF1A1P5 PE=5 SV=1	1	43.3	92	0.12	0	0.21	0	0.17	0	0.13	0	0.2	0	0.17	0	31	116	0.214	1	64.7	93	0.11	0	0.13	0	0.1	0	0.23	0	0.26	0	0.15	0	50	125	0.129	1	57.1	91	0.16	0	0.11	0	0.2	0	0.15	0	0.13
sp#Q9NSB2#KRT84_HUMAN	Keratin, type II cuticular Hb4 OS=Homo sapiens GN=KRT84 PE=2 SV=2	1	71.2	85	0.16	0	0.21	0	0.14	0	0.15	0	0.21	0	0.1	0	52	106	0.214	1	71.3	71	0.07	0	0.12	0	0.1	0	0.22	0	0.27	0	0.21	0	55	97	0.169	1	73.3	133	0.25	0	0.09	0	0.23	0	0.12	0	0.07
sp#O60814#H2B1K_HUMAN,sp#P06899#H2B1J_HUMAN,sp#P23527#H2B1O_HUMAN,sp#P33778#H2B1B_HUMAN,sp#P57053#H2BFS_HUMAN,sp#P58876#H2B1D_HUMAN,sp#P62807#H2B1C_HUMAN,sp#Q16778#H2B2E_HUMAN,sp#Q5QNW6#H2B2F_HUMAN,sp#Q8N257#H2B3B_HUMAN,sp#Q93079#H2B1H_HUMAN,sp#Q99877#H2B1N_HUMAN,sp#Q99880#H2B1L_HUMAN	Histone H2B type 1-K OS=Homo sapiens GN=HIST1H2BK PE=1 SV=3,Histone H2B type 1-J OS=Homo sapiens GN=HIST1H2BJ PE=1 SV=3,Histone H2B type 1-O OS=Homo sapiens GN=HIST1H2BO PE=1 SV=3,Histone H2B type 1-B OS=Homo sapiens GN=HIST1H2BB PE=1 SV=2,Histone H2B type F-S OS=Homo sapiens GN=H2BFS PE=1 SV=2,Histone H2B type 1-D OS=Homo sapiens GN=HIST1H2BD PE=1 SV=2,Histone H2B type 1-C/E/F/G/I OS=Homo sapien…	1	30.2	94	0.12	0	0.21	0	0.16	0	0.16	0	0.15	0	0.19	0	14	115	0.203	NA	NA	NA	NA	NA	NA	NA	NA	NA	NA	NA	NA	NA	NA	NA	NA	NA	NA	0.9998	26.2	1	0.19	99.99	0.07	99.99	0.15	99.99	0.25	99.99	0.13
sp#P68032#ACTC_HUMAN,sp#P68133#ACTS_HUMAN	Actin, alpha cardiac muscle 1 OS=Homo sapiens GN=ACTC1 PE=1 SV=1,Actin, alpha skeletal muscle OS=Homo sapiens GN=ACTA1 PE=1 SV=1	1	41.9	44	0.12	0	0.21	0.01	0.16	0	0.14	0	0.18	0	0.18	0.01	11	60	0.181	1	45.4	21	0.11	0	0.13	0.01	0.1	0.01	0.24	0	0.26	0.01	0.16	0	11	34	0.126	1	50.1	32	0.16	0	0.1	0	0.19	0	0.17	0.01	0.12
sp#P13796#PLSL_HUMAN	Plastin-2 OS=Homo sapiens GN=LCP1 PE=1 SV=6	1	59.8	63	0.12	0	0.21	0	0.15	0	0.17	0	0.14	0	0.19	0	46	81	0.156	1	67.8	52	0.11	0	0.1	0	0.24	0.01	0.18	0	0.2	0	0.14	0	63	87	0.121	1	69.2	36	0.14	0	0.13	0	0.13	0	0.29	0.01	0.14
sp#Q86Y46#K2C73_HUMAN	Keratin, type II cytoskeletal 73 OS=Homo sapiens GN=KRT73 PE=1 SV=1	0.9926	19.4	2	0.11	0.01	0.21	0	0.21	0.02	0.13	0.02	0.19	0.02	0.14	0.01	4	7	0.156	NA	NA	NA	NA	NA	NA	NA	NA	NA	NA	NA	NA	NA	NA	NA	NA	NA	NA	0.9346	19.6	2	0.14	0.02	0.1	0.02	0.17	0.03	0.23	0.06	0.12
sp#P08238#HS90B_HUMAN	Heat shock protein HSP 90-beta OS=Homo sapiens GN=HSP90AB1 PE=1 SV=4	1	44.3	40	0.12	0.01	0.21	0.01	0.18	0	0.12	0	0.18	0	0.18	0.01	25	61	0.115	1	51.2	28	0.1	0	0.12	0	0.12	0.01	0.22	0.01	0.28	0.01	0.15	0	30	40	0.07	1	53	47	0.14	0	0.1	0	0.19	0	0.18	0	0.12
sp#P59665#DEF1_HUMAN	Neutrophil defensin 1 OS=Homo sapiens GN=DEFA1 PE=1 SV=1	1	68.1	101	0.1	0	0.21	0	0.15	0	0.2	0	0.13	0	0.2	0	13	125	0.113	1	67	111	0.1	0	0.1	0	0.32	0.01	0.16	0	0.19	0	0.12	0	13	157	0.117	1	67	134	0.11	0	0.1	0	0.13	0	0.35	0.01	0.16
sp#P21333#FLNA_HUMAN	Filamin-A OS=Homo sapiens GN=FLNA PE=1 SV=4	1	29	44	0.13	0	0.21	0	0.17	0	0.14	0	0.17	0	0.17	0	52	64	0.109	1	23.6	33	0.1	0	0.12	0	0.18	0.01	0.2	0	0.24	0	0.15	0	45	51	0.077	1	19.6	25	0.16	0	0.12	0	0.17	0	0.21	0.01	0.13
sp#P35222#CTNB1_HUMAN	Catenin beta-1 OS=Homo sapiens GN=CTNNB1 PE=1 SV=1	1	28.7	21	0.1	0.01	0.21	0.01	0.21	0.01	0.12	0	0.18	0.01	0.16	0.01	29	91	0.109	1	38.5	21	0.12	0	0.14	0	0.12	0.01	0.21	0	0.25	0.01	0.15	0	45	78	0.073	1	39.1	20	0.16	0	0.11	0	0.21	0.01	0.17	0.01	0.12
sp#B9A064#IGLL5_HUMAN	Immunoglobulin lambda-like polypeptide 5 OS=Homo sapiens GN=IGLL5 PE=2 SV=2	1	43	14	0.13	0	0.21	0	0.14	0.01	0.15	0	0.2	0.01	0.17	0	5	17	0.099	1	56.1	13	0.12	0	0.23	0.02	0.14	0.01	0.22	0.01	0.14	0.01	0.12	0.01	15	60	0.093	1	36	27	0.17	0	0.13	0	0.18	0.01	0.17	0.01	0.13
sp#P07737#PROF1_HUMAN	Profilin-1 OS=Homo sapiens GN=PFN1 PE=1 SV=2	1	70.7	35	0.12	0	0.21	0	0.17	0	0.18	0.01	0.16	0	0.16	0	22	49	0.087	1	69.3	22	0.11	0	0.12	0	0.18	0.01	0.21	0	0.23	0.01	0.14	0	19	30	0.048	1	62.1	17	0.15	0.01	0.11	0.01	0.17	0	0.25	0.01	0.14
sp#P02042#HBD_HUMAN	Hemoglobin subunit delta OS=Homo sapiens GN=HBD PE=1 SV=2	1	46.9	2	0.12	0	0.21	0.01	0.14	0	0.27	0.02	0.12	0.02	0.14	0.01	2	2	0.085	1	79.6	6	0.11	0.01	0.11	0.01	0.29	0.02	0.16	0.01	0.18	0.02	0.12	0.01	6	6	0.071	0.9999	54.4	2	0.09	0.03	0.08	0.01	0.11	0.05	0.41	0.1	0.15
sp#P11142#HSP7C_HUMAN	Heat shock cognate 71 kDa protein OS=Homo sapiens GN=HSPA8 PE=1 SV=1	1	49.7	32	0.11	0	0.21	0	0.18	0	0.13	0	0.18	0	0.18	0	34	47	0.081	1	65.8	32	0.1	0	0.12	0	0.14	0	0.22	0	0.27	0.01	0.14	0	46	59	0.094	1	52.8	42	0.16	0	0.11	0	0.19	0	0.19	0.01	0.11
sp#P29401#TKT_HUMAN	Transketolase OS=Homo sapiens GN=TKT PE=1 SV=3	1	39	34	0.12	0	0.21	0.01	0.16	0	0.16	0	0.16	0	0.18	0	28	44	0.08	1	50.7	36	0.1	0	0.11	0	0.23	0.01	0.19	0	0.22	0	0.14	0	40	57	0.08	1	40.6	23	0.14	0.01	0.11	0	0.16	0	0.26	0.01	0.13
sp#Q01518#CAP1_HUMAN	Adenylyl cyclase-associated protein 1 OS=Homo sapiens GN=CAP1 PE=1 SV=5	1	38.3	30	0.12	0	0.21	0.01	0.16	0	0.15	0	0.16	0	0.19	0	26	45	0.08	1	44.6	35	0.1	0	0.12	0	0.17	0.01	0.2	0	0.25	0.01	0.16	0	33	45	0.068	1	38.9	27	0.15	0.01	0.1	0	0.19	0.01	0.2	0.01	0.12
sp#P08133#ANXA6_HUMAN	Annexin A6 OS=Homo sapiens GN=ANXA6 PE=1 SV=3	1	37.3	33	0.12	0.01	0.21	0.01	0.16	0.01	0.16	0	0.15	0.01	0.18	0.01	28	42	0.077	1	42.5	24	0.1	0	0.11	0.01	0.25	0.01	0.17	0	0.21	0.01	0.14	0	26	30	0.045	1	25.6	15	0.14	0	0.13	0	0.13	0	0.3	0.01	0.15
sp#P60174#TPIS_HUMAN	Triosephosphate isomerase OS=Homo sapiens GN=TPI1 PE=1 SV=3	1	71.7	29	0.11	0	0.21	0	0.18	0	0.15	0	0.18	0	0.17	0	29	42	0.074	1	74.8	35	0.1	0	0.13	0	0.15	0	0.23	0	0.24	0	0.14	0	29	49	0.073	1	67.8	37	0.15	0	0.11	0	0.22	0.01	0.19	0.01	0.12
sp#Q9Y490#TLN1_HUMAN	Talin-1 OS=Homo sapiens GN=TLN1 PE=1 SV=3	1	22.9	32	0.13	0.01	0.21	0	0.16	0.01	0.15	0	0.15	0	0.18	0.01	33	42	0.074	1	22.4	24	0.12	0	0.13	0	0.16	0.01	0.2	0	0.23	0	0.16	0	42	46	0.058	1	17.3	30	0.15	0	0.12	0	0.17	0	0.22	0.01	0.13
sp#P11215#ITAM_HUMAN	Integrin alpha-M OS=Homo sapiens GN=ITGAM PE=1 SV=2	1	27.7	31	0.11	0	0.21	0.01	0.16	0	0.17	0.01	0.15	0.01	0.19	0.01	28	37	0.069	1	24.7	24	0.11	0	0.12	0	0.22	0.01	0.19	0	0.2	0	0.15	0	30	39	0.056	1	21	17	0.14	0	0.12	0	0.14	0.01	0.25	0.01	0.17
sp#O76013#KRT36_HUMAN	Keratin, type I cuticular Ha6 OS=Homo sapiens GN=KRT36 PE=1 SV=1	1	45.2	27	0.15	0.01	0.21	0.01	0.14	0	0.15	0	0.21	0.01	0.12	0.01	28	40	0.068	1	61	32	0.07	0	0.12	0	0.11	0.01	0.22	0	0.27	0.01	0.19	0.01	37	48	0.068	1	58	58	0.25	0.01	0.08	0	0.24	0	0.12	0	0.08
sp#P00558#PGK1_HUMAN	Phosphoglycerate kinase 1 OS=Homo sapiens GN=PGK1 PE=1 SV=3	1	58.3	26	0.11	0	0.21	0	0.17	0	0.14	0	0.19	0	0.17	0	31	41	0.068	1	70.3	38	0.11	0	0.13	0	0.13	0.01	0.22	0.01	0.25	0	0.15	0	40	49	0.07	1	56.8	39	0.15	0	0.11	0	0.18	0	0.18	0.01	0.12
sp#Q9Y6R7#FCGBP_HUMAN	IgGFc-binding protein OS=Homo sapiens GN=FCGBP PE=1 SV=3	1	14.5	26	0.2	0.01	0.21	0.01	0.15	0.01	0.12	0.01	0.16	0.01	0.14	0.01	30	38	0.068	1	10.5	14	0.11	0.01	0.16	0.01	0.13	0.01	0.19	0.01	0.22	0.01	0.18	0	21	21	0.03	1	8	8	0.17	0.01	0.13	0.01	0.18	0.01	0.15	0.01	0.13
sp#P68366#TBA4A_HUMAN	Tubulin alpha-4A chain OS=Homo sapiens GN=TUBA4A PE=1 SV=1	1	53.1	15	0.11	0.01	0.21	0.01	0.18	0	0.13	0	0.19	0.01	0.17	0.01	15	20	0.065	1	60.9	16	0.11	0.01	0.13	0	0.11	0.01	0.23	0.01	0.25	0.01	0.15	0	14	21	0.069	1	59.2	10	0.14	0	0.11	0.01	0.2	0.01	0.16	0.01	0.13
sp#Q02878#RL6_HUMAN	60S ribosomal protein L6 OS=Homo sapiens GN=RPL6 PE=1 SV=3	1	22.9	26	0.11	0.01	0.21	0.01	0.18	0.01	0.12	0	0.18	0.01	0.18	0.01	9	35	0.065	1	41.7	18	0.11	0	0.12	0	0.12	0.01	0.22	0	0.28	0.01	0.15	0	20	26	0.04	1	33.7	17	0.15	0	0.11	0.01	0.19	0	0.18	0.01	0.12
sp#P11413#G6PD_HUMAN	Glucose-6-phosphate 1-dehydrogenase OS=Homo sapiens GN=G6PD PE=1 SV=4	1	46.8	30	0.11	0	0.21	0.01	0.16	0	0.16	0	0.16	0	0.19	0	28	37	0.064	1	54.6	24	0.1	0	0.12	0	0.19	0.01	0.2	0.01	0.23	0.01	0.14	0	31	33	0.049	1	42.3	21	0.15	0	0.11	0	0.17	0	0.22	0.01	0.14
sp#P61158#ARP3_HUMAN	Actin-related protein 3 OS=Homo sapiens GN=ACTR3 PE=1 SV=3	1	59.6	27	0.11	0	0.21	0.01	0.17	0	0.14	0	0.17	0	0.19	0	26	35	0.063	1	51	24	0.11	0	0.12	0	0.18	0.01	0.2	0	0.23	0	0.15	0	26	32	0.05	1	58.6	25	0.15	0	0.12	0	0.19	0	0.2	0	0.13
sp#Q9UIV8#SPB13_HUMAN	Serpin B13 OS=Homo sapiens GN=SERPINB13 PE=1 SV=2	1	39.1	27	0.11	0	0.21	0	0.16	0	0.13	0	0.2	0	0.19	0	23	35	0.063	1	52.2	19	0.1	0	0.13	0	0.11	0.01	0.25	0.01	0.27	0.01	0.14	0	29	31	0.044	1	48.6	29	0.17	0	0.12	0	0.21	0	0.15	0.01	0.1
sp#P31146#COR1A_HUMAN	Coronin-1A OS=Homo sapiens GN=CORO1A PE=1 SV=4	1	39	24	0.13	0.01	0.21	0.01	0.15	0	0.17	0.01	0.14	0.01	0.18	0.01	18	32	0.058	1	35.1	19	0.1	0	0.11	0.01	0.22	0.02	0.18	0.01	0.21	0.01	0.15	0	19	24	0.035	1	36.9	15	0.16	0.01	0.12	0	0.13	0.01	0.28	0.01	0.12
sp#P18669#PGAM1_HUMAN	Phosphoglycerate mutase 1 OS=Homo sapiens GN=PGAM1 PE=1 SV=2	1	57.9	23	0.11	0	0.21	0.01	0.17	0	0.15	0	0.19	0	0.17	0.01	20	30	0.057	1	65.7	21	0.11	0.01	0.13	0.01	0.15	0.01	0.21	0.01	0.25	0.01	0.14	0	23	32	0.044	1	50.8	17	0.15	0.01	0.12	0.01	0.21	0.01	0.16	0.01	0.12
sp#P06744#G6PI_HUMAN	Glucose-6-phosphate isomerase OS=Homo sapiens GN=GPI PE=1 SV=4	1	33	22	0.12	0.01	0.21	0.01	0.16	0	0.15	0.01	0.16	0	0.18	0.01	19	30	0.056	1	43.9	39	0.11	0	0.12	0	0.19	0.01	0.19	0	0.22	0	0.15	0.01	39	54	0.079	1	29.2	23	0.15	0	0.12	0	0.17	0	0.2	0.01	0.14
sp#P50395#GDIB_HUMAN	Rab GDP dissociation inhibitor beta OS=Homo sapiens GN=GDI2 PE=1 SV=2	1	41.3	20	0.11	0	0.21	0.01	0.16	0	0.14	0	0.17	0	0.19	0	23	33	0.056	1	65.6	18	0.1	0	0.12	0	0.15	0.01	0.21	0.01	0.24	0.01	0.16	0.01	28	42	0.054	1	57.1	24	0.16	0	0.11	0	0.18	0	0.18	0.01	0.12
sp#P37837#TALDO_HUMAN	Transaldolase OS=Homo sapiens GN=TALDO1 PE=1 SV=2	1	35.3	25	0.12	0	0.21	0.01	0.17	0	0.15	0	0.16	0	0.18	0	20	28	0.054	1	47.5	24	0.1	0	0.11	0	0.2	0.01	0.2	0	0.23	0	0.15	0	26	36	0.053	1	41.8	23	0.15	0	0.11	0	0.18	0	0.23	0.01	0.12
sp#P30838#AL3A1_HUMAN	Aldehyde dehydrogenase, dimeric NADP-preferring OS=Homo sapiens GN=ALDH3A1 PE=1 SV=3	1	40.8	23	0.11	0	0.21	0.01	0.18	0	0.12	0	0.21	0.01	0.16	0	20	31	0.053	1	41.7	28	0.09	0	0.13	0	0.11	0	0.23	0	0.28	0.01	0.15	0	23	37	0.061	1	34	20	0.16	0	0.11	0	0.2	0.01	0.14	0.01	0.12
sp#P01859#IGHG2_HUMAN	Ig gamma-2 chain C region OS=Homo sapiens GN=IGHG2 PE=1 SV=2	1	36.2	7	0.14	0	0.21	0.01	0.16	0	0.14	0.01	0.2	0.01	0.14	0.01	16	35	0.052	1	38.7	8	0.12	0.01	0.1	0.01	0.24	0.03	0.14	0.01	0.17	0.01	0.21	0.01	13	24	0.041	1	39.6	6	0.11	0.01	0.13	0.01	0.21	0.01	0.24	0.04	0.15
sp#P09960#LKHA4_HUMAN	Leukotriene A-4 hydrolase OS=Homo sapiens GN=LTA4H PE=1 SV=2	1	39.1	23	0.12	0	0.21	0.01	0.17	0	0.15	0.01	0.16	0.01	0.17	0	20	27	0.052	1	36.5	19	0.11	0	0.13	0.01	0.18	0.01	0.21	0	0.21	0.01	0.15	0	22	29	0.044	1	31.8	16	0.15	0	0.13	0.01	0.18	0	0.2	0.01	0.13
sp#P61160#ARP2_HUMAN	Actin-related protein 2 OS=Homo sapiens GN=ACTR2 PE=1 SV=1	1	42.9	23	0.12	0.01	0.21	0.01	0.17	0	0.14	0	0.17	0	0.19	0.01	20	28	0.05	1	40.4	14	0.12	0	0.14	0.01	0.17	0.01	0.2	0	0.23	0.01	0.15	0	19	24	0.037	1	46.4	20	0.15	0	0.12	0.01	0.19	0	0.19	0.01	0.14
sp#Q9BUF5#TBB6_HUMAN	Tubulin beta-6 chain OS=Homo sapiens GN=TUBB6 PE=1 SV=1	1	39.5	6	0.13	0.01	0.21	0.02	0.16	0.01	0.13	0.01	0.2	0.01	0.16	0.01	9	11	0.049	1	39.2	5	0.12	0.01	0.12	0.01	0.12	0.02	0.21	0.01	0.25	0.02	0.16	0.01	12	13	0.023	1	46.4	10	0.15	0.01	0.11	0.01	0.18	0.01	0.18	0.01	0.13
sp#P14625#ENPL_HUMAN	Endoplasmin OS=Homo sapiens GN=HSP90B1 PE=1 SV=1	1	26.3	18	0.12	0	0.21	0.01	0.18	0	0.13	0	0.17	0	0.18	0	22	27	0.047	1	31	22	0.12	0	0.13	0	0.13	0.01	0.21	0	0.24	0	0.16	0	32	37	0.053	1	31.1	33	0.16	0	0.12	0	0.19	0	0.17	0.01	0.12
sp#Q06830#PRDX1_HUMAN	Peroxiredoxin-1 OS=Homo sapiens GN=PRDX1 PE=1 SV=1	1	46.7	17	0.11	0	0.21	0.01	0.17	0	0.12	0	0.2	0.01	0.18	0	19	30	0.046	1	51.8	13	0.1	0	0.14	0.01	0.12	0.01	0.24	0.01	0.25	0.01	0.14	0.01	20	28	0.035	1	53.3	13	0.15	0.01	0.09	0.01	0.23	0.01	0.19	0.01	0.11
sp#P12429#ANXA3_HUMAN	Annexin A3 OS=Homo sapiens GN=ANXA3 PE=1 SV=3	1	47.1	22	0.11	0	0.21	0.01	0.17	0	0.17	0.01	0.13	0.01	0.19	0.01	21	25	0.044	1	69.3	29	0.11	0	0.1	0	0.24	0.01	0.19	0	0.21	0	0.14	0	35	40	0.055	1	51.4	18	0.11	0	0.11	0.01	0.16	0.01	0.3	0.02	0.15
sp#P05388#RLA0_HUMAN	60S acidic ribosomal protein P0 OS=Homo sapiens GN=RPLP0 PE=1 SV=1	1	46.4	18	0.11	0	0.21	0.01	0.18	0	0.12	0	0.19	0.01	0.18	0.01	15	22	0.042	1	38.8	18	0.1	0	0.12	0	0.1	0.01	0.24	0	0.28	0.01	0.15	0	20	28	0.042	1	48.3	20	0.15	0	0.1	0	0.19	0	0.19	0	0.11
sp#O60664#PLIN3_HUMAN	Perilipin-3 OS=Homo sapiens GN=PLIN3 PE=1 SV=3	1	54.1	18	0.12	0.01	0.21	0.01	0.18	0.01	0.12	0.01	0.18	0.01	0.18	0.01	18	23	0.041	1	59.4	21	0.11	0.01	0.12	0.01	0.12	0.01	0.2	0	0.29	0.01	0.14	0	26	30	0.041	1	53.2	24	0.15	0	0.11	0	0.18	0	0.16	0.01	0.13
sp#Q92616#GCN1L_HUMAN	Translational activator GCN1 OS=Homo sapiens GN=GCN1L1 PE=1 SV=6	1	14.8	17	0.12	0	0.21	0.01	0.17	0.01	0.13	0	0.18	0.01	0.17	0.01	25	29	0.041	1	17.2	22	0.12	0	0.14	0	0.13	0.01	0.2	0	0.24	0.01	0.16	0	30	35	0.047	1	19.2	26	0.16	0	0.12	0	0.18	0	0.18	0	0.12
sp#P13010#XRCC5_HUMAN	X-ray repair cross-complementing protein 5 OS=Homo sapiens GN=XRCC5 PE=1 SV=3	1	41.1	17	0.12	0	0.21	0	0.18	0	0.14	0	0.18	0	0.17	0.01	17	20	0.039	1	38.3	18	0.12	0	0.12	0	0.12	0.01	0.21	0	0.27	0.01	0.16	0	25	27	0.039	1	39.5	22	0.16	0	0.12	0.01	0.17	0	0.18	0.01	0.13
sp#O75083#WDR1_HUMAN	WD repeat-containing protein 1 OS=Homo sapiens GN=WDR1 PE=1 SV=4	1	31.5	14	0.12	0	0.21	0.01	0.18	0	0.13	0	0.18	0.01	0.17	0	19	23	0.037	1	21.6	15	0.11	0	0.13	0	0.15	0	0.21	0	0.25	0	0.14	0	17	20	0.031	1	26.6	11	0.14	0.01	0.11	0	0.2	0.01	0.2	0.01	0.13
sp#Q9UHA7#IL36A_HUMAN	Interleukin-36 alpha OS=Homo sapiens GN=IL36A PE=1 SV=1	1	60.8	16	0.12	0.01	0.21	0.01	0.18	0	0.12	0	0.18	0.01	0.18	0.01	13	21	0.037	1	72.8	16	0.11	0.01	0.13	0.01	0.1	0.01	0.19	0	0.3	0.02	0.15	0	17	19	0.03	1	58.9	19	0.15	0	0.12	0.01	0.18	0.01	0.15	0.01	0.14
sp#P07339#CATD_HUMAN	Cathepsin D OS=Homo sapiens GN=CTSD PE=1 SV=1	1	37.1	14	0.13	0	0.21	0.01	0.17	0	0.12	0	0.19	0	0.17	0	17	20	0.035	1	39.3	15	0.13	0.01	0.16	0	0.15	0.01	0.19	0	0.22	0	0.15	0	20	25	0.036	1	30.8	13	0.16	0.01	0.13	0	0.17	0.01	0.19	0	0.13
sp#P53621#COPA_HUMAN	Coatomer subunit alpha OS=Homo sapiens GN=COPA PE=1 SV=2	1	15.6	14	0.11	0	0.21	0.01	0.17	0	0.13	0	0.2	0	0.18	0.01	17	20	0.035	1	11.2	8	0.13	0.01	0.13	0.01	0.13	0.01	0.2	0.01	0.23	0.01	0.16	0	11	12	0.016	1	26.6	19	0.15	0	0.12	0	0.19	0	0.18	0.01	0.13
sp#P07195#LDHB_HUMAN	L-lactate dehydrogenase B chain OS=Homo sapiens GN=LDHB PE=1 SV=2	1	26.9	14	0.13	0.01	0.21	0.01	0.17	0.01	0.15	0.01	0.15	0	0.19	0.01	9	16	0.033	1	37.1	10	0.1	0.01	0.13	0.01	0.17	0.01	0.21	0.01	0.24	0.01	0.15	0.01	11	14	0.024	1	32	9	0.14	0	0.1	0	0.19	0	0.19	0.01	0.11
sp#O60716#CTND1_HUMAN	Catenin delta-1 OS=Homo sapiens GN=CTNND1 PE=1 SV=1	1	25.3	14	0.12	0.01	0.21	0.01	0.19	0.01	0.12	0.01	0.19	0.01	0.16	0.01	15	20	0.032	1	26	16	0.12	0	0.14	0	0.12	0.01	0.22	0.01	0.24	0.01	0.15	0	19	23	0.032	1	19.2	18	0.16	0	0.12	0.01	0.2	0.01	0.15	0.01	0.13
sp#P05107#ITB2_HUMAN	Integrin beta-2 OS=Homo sapiens GN=ITGB2 PE=1 SV=2	1	21.6	15	0.12	0	0.21	0.01	0.16	0.01	0.17	0.01	0.15	0	0.19	0.01	17	18	0.032	1	22	9	0.11	0	0.12	0.01	0.21	0.02	0.18	0.01	0.2	0.01	0.16	0.01	16	18	0.025	1	15.9	7	0.15	0.01	0.12	0.01	0.15	0.01	0.25	0.03	0.16
sp#O75390#CISY_HUMAN	Citrate synthase, mitochondrial OS=Homo sapiens GN=CS PE=1 SV=2	1	38.4	14	0.1	0.01	0.21	0.01	0.17	0	0.12	0	0.19	0	0.2	0.01	15	17	0.031	1	38.8	15	0.11	0	0.14	0.01	0.12	0.01	0.21	0.01	0.25	0.01	0.15	0.01	18	21	0.032	1	36.1	17	0.15	0	0.11	0.01	0.19	0.01	0.18	0.01	0.12
sp#Q99832#TCPH_HUMAN	T-complex protein 1 subunit eta OS=Homo sapiens GN=CCT7 PE=1 SV=2	1	29.5	14	0.11	0.01	0.21	0.01	0.18	0	0.13	0	0.19	0.01	0.18	0.01	15	17	0.03	1	44	18	0.11	0.01	0.13	0.01	0.13	0.01	0.2	0.01	0.26	0.01	0.15	0	20	21	0.033	1	41.8	14	0.15	0.01	0.1	0.01	0.19	0	0.18	0.01	0.12
sp#Q14974#IMB1_HUMAN	Importin subunit beta-1 OS=Homo sapiens GN=KPNB1 PE=1 SV=2	1	14.6	13	0.12	0.01	0.21	0.01	0.18	0.01	0.13	0.01	0.17	0.01	0.17	0.01	12	16	0.029	1	31.6	18	0.11	0	0.13	0	0.13	0.01	0.22	0.01	0.25	0.01	0.15	0	23	24	0.037	1	24.7	14	0.15	0.01	0.1	0.01	0.19	0.01	0.16	0.01	0.14
sp#P0C0S5#H2AZ_HUMAN,sp#Q71UI9#H2AV_HUMAN	Histone H2A.Z OS=Homo sapiens GN=H2AFZ PE=1 SV=2,Histone H2A.V OS=Homo sapiens GN=H2AFV PE=1 SV=3	1	31.2	10	0.1	0.01	0.21	0.01	0.15	0.01	0.17	0.01	0.14	0.01	0.21	0.01	5	12	0.028	1	31.2	5	0.11	0.01	0.11	0	0.2	0.01	0.2	0.01	0.24	0.01	0.13	0.01	4	5	0.023	1	31.2	4	0.12	0.01	0.12	0.02	0.17	0.01	0.27	0.01	0.13
sp#P52790#HXK3_HUMAN	Hexokinase-3 OS=Homo sapiens GN=HK3 PE=1 SV=2	1	24.3	12	0.12	0	0.21	0.01	0.16	0.01	0.16	0.01	0.16	0.01	0.19	0.01	14	17	0.028	1	19.6	8	0.13	0.01	0.14	0.01	0.17	0.01	0.19	0.01	0.21	0.01	0.14	0.01	11	11	0.018	1	26	10	0.14	0.01	0.14	0.01	0.15	0.01	0.24	0.01	0.17
sp#P27105#STOM_HUMAN	Erythrocyte band 7 integral membrane protein OS=Homo sapiens GN=STOM PE=1 SV=3	1	46.2	10	0.12	0.01	0.21	0.01	0.16	0	0.16	0.01	0.15	0.01	0.2	0.01	12	16	0.027	1	41.7	20	0.11	0	0.12	0	0.25	0.01	0.17	0	0.21	0.01	0.15	0.01	17	27	0.04	1	21.9	6	0.15	0.01	0.13	0.01	0.12	0.01	0.26	0.03	0.15
sp#Q02818#NUCB1_HUMAN	Nucleobindin-1 OS=Homo sapiens GN=NUCB1 PE=1 SV=4	1	28.4	8	0.14	0.01	0.21	0.01	0.16	0.01	0.12	0	0.19	0.01	0.16	0.01	11	15	0.027	1	42.7	17	0.13	0.01	0.2	0.01	0.1	0.01	0.2	0	0.21	0.01	0.15	0.01	15	22	0.032	1	41.4	14	0.18	0.01	0.13	0.01	0.17	0.01	0.17	0.01	0.12
sp#Q9Y6N5#SQRD_HUMAN	Sulfide:quinone oxidoreductase, mitochondrial OS=Homo sapiens GN=SQRDL PE=1 SV=1	1	38.9	9	0.1	0.01	0.21	0	0.17	0	0.12	0	0.18	0.01	0.21	0.01	15	16	0.027	1	42.7	16	0.12	0	0.13	0	0.14	0	0.21	0	0.24	0	0.15	0	20	23	0.034	1	49.6	22	0.15	0	0.11	0	0.18	0	0.19	0	0.12
sp#P04899#GNAI2_HUMAN	Guanine nucleotide-binding protein G(i) subunit alpha-2 OS=Homo sapiens GN=GNAI2 PE=1 SV=3	1	58.3	7	0.11	0	0.21	0.01	0.16	0	0.17	0.01	0.15	0.01	0.19	0.01	10	13	0.026	1	46.5	7	0.12	0	0.11	0.01	0.19	0.02	0.2	0.01	0.22	0.01	0.15	0.01	12	12	0.023	1	36.1	8	0.15	0	0.14	0.01	0.16	0.01	0.22	0.01	0.14
sp#O95361#TRI16_HUMAN	Tripartite motif-containing protein 16 OS=Homo sapiens GN=TRIM16 PE=1 SV=3	1	32.6	11	0.13	0	0.21	0.01	0.16	0	0.13	0.01	0.2	0.01	0.15	0.01	14	15	0.025	1	19.1	5	0.12	0	0.14	0.01	0.11	0.01	0.19	0.01	0.27	0.02	0.16	0	8	9	0.01	1	39	10	0.15	0.01	0.11	0	0.2	0.01	0.16	0.01	0.12
sp#O15231#ZN185_HUMAN	Zinc finger protein 185 OS=Homo sapiens GN=ZNF185 PE=1 SV=3	1	21.9	9	0.09	0.01	0.21	0.01	0.18	0.01	0.13	0.01	0.21	0.01	0.17	0.01	13	16	0.024	1	25.8	15	0.12	0	0.12	0.01	0.13	0.01	0.21	0.01	0.27	0.01	0.14	0	16	18	0.028	1	23.5	18	0.15	0	0.11	0.01	0.18	0.01	0.18	0	0.11
sp#P08865#RSSA_HUMAN	40S ribosomal protein SA OS=Homo sapiens GN=RPSA PE=1 SV=4	1	47.1	10	0.12	0.01	0.21	0.01	0.18	0.01	0.13	0.01	0.18	0	0.16	0.01	13	15	0.024	1	48.8	14	0.12	0	0.13	0	0.11	0.01	0.23	0.01	0.26	0.01	0.14	0.01	12	17	0.026	1	56.3	10	0.16	0.01	0.12	0	0.19	0.01	0.16	0.01	0.13
sp#P16435#NCPR_HUMAN	NADPH--cytochrome P450 reductase OS=Homo sapiens GN=POR PE=1 SV=2	1	21	9	0.12	0.01	0.21	0.01	0.19	0	0.13	0.01	0.18	0.01	0.17	0.01	11	12	0.022	1	23.6	9	0.1	0.01	0.13	0.01	0.11	0.02	0.21	0.01	0.27	0.02	0.15	0.01	11	12	0.017	1	20.7	12	0.16	0	0.13	0.01	0.19	0.01	0.17	0.01	0.14
sp#P48163#MAOX_HUMAN	NADP-dependent malic enzyme OS=Homo sapiens GN=ME1 PE=1 SV=1	1	22.6	9	0.13	0	0.21	0.01	0.18	0.01	0.11	0.01	0.21	0.01	0.15	0	9	13	0.022	1	33.9	18	0.1	0	0.13	0	0.11	0.01	0.23	0.01	0.26	0	0.16	0.01	16	23	0.033	1	33.7	17	0.16	0	0.11	0	0.23	0.01	0.16	0.01	0.12
sp#P99999#CYC_HUMAN	Cytochrome c OS=Homo sapiens GN=CYCS PE=1 SV=2	1	41	9	0.11	0.01	0.21	0.01	0.17	0	0.13	0.01	0.17	0.01	0.2	0.01	7	12	0.022	1	52.4	7	0.1	0	0.12	0.01	0.15	0.01	0.21	0.01	0.26	0.01	0.15	0.01	6	7	0.011	1	39	8	0.12	0.01	0.1	0.01	0.21	0.01	0.17	0.01	0.12
sp#Q96FW1#OTUB1_HUMAN	Ubiquitin thioesterase OTUB1 OS=Homo sapiens GN=OTUB1 PE=1 SV=2	1	48.3	10	0.13	0.01	0.21	0.01	0.16	0.01	0.13	0.01	0.19	0.01	0.17	0	12	16	0.022	1	40.6	9	0.11	0.01	0.13	0	0.14	0.01	0.21	0.01	0.25	0.01	0.15	0.01	9	12	0.019	1	37.3	10	0.15	0.01	0.12	0.01	0.2	0	0.18	0.01	0.13
sp#P22392#NDKB_HUMAN	Nucleoside diphosphate kinase B OS=Homo sapiens GN=NME2 PE=1 SV=1	1	61.2	14	0.12	0.01	0.21	0.01	0.16	0.01	0.14	0.01	0.18	0	0.18	0.01	12	16	0.021	1	74.3	12	0.1	0	0.13	0	0.13	0.01	0.21	0.01	0.27	0.01	0.15	0	16	18	0.027	1	53.3	10	0.18	0.01	0.12	0.01	0.19	0.01	0.17	0.01	0.12
sp#Q04917#1433F_HUMAN	14-3-3 protein eta OS=Homo sapiens GN=YWHAH PE=1 SV=4	1	21.5	5	0.12	0	0.21	0.02	0.15	0.01	0.16	0.01	0.17	0.01	0.18	0.01	3	5	0.021	1	51.6	9	0.11	0.01	0.11	0.01	0.19	0.01	0.19	0.01	0.23	0.01	0.17	0.01	10	14	0.029	1	40.7	8	0.15	0	0.12	0.01	0.17	0	0.2	0.01	0.14
sp#P11586#C1TC_HUMAN	C-1-tetrahydrofolate synthase, cytoplasmic OS=Homo sapiens GN=MTHFD1 PE=1 SV=3	1	18.1	10	0.12	0	0.21	0.01	0.18	0.01	0.13	0	0.18	0.01	0.17	0.01	11	11	0.02	1	19.3	11	0.12	0.01	0.14	0.01	0.12	0.01	0.21	0.01	0.25	0.01	0.15	0.01	11	13	0.02	1	10.1	9	0.15	0	0.12	0	0.18	0.01	0.18	0.01	0.13
sp#P05141#ADT2_HUMAN	ADP/ATP translocase 2 OS=Homo sapiens GN=SLC25A5 PE=1 SV=7	1	34.6	12	0.09	0.01	0.21	0.01	0.17	0.01	0.12	0	0.2	0.01	0.19	0.01	16	18	0.019	1	48.7	5	0.12	0	0.13	0	0.12	0.01	0.24	0	0.24	0.01	0.16	0	8	9	0.021	1	37.6	5	0.16	0.01	0.09	0.01	0.18	0.01	0.17	0.01	0.11
sp#P78417#GSTO1_HUMAN	Glutathione S-transferase omega-1 OS=Homo sapiens GN=GSTO1 PE=1 SV=2	1	15.8	9	0.1	0	0.21	0.01	0.17	0.01	0.17	0.01	0.15	0.01	0.18	0.01	7	11	0.019	1	31.5	9	0.11	0.01	0.12	0	0.21	0.01	0.19	0.01	0.22	0	0.15	0.01	9	10	0.016	1	33.2	10	0.15	0.01	0.13	0.01	0.17	0	0.23	0.01	0.1
sp#P00751#CFAB_HUMAN	Complement factor B OS=Homo sapiens GN=CFB PE=1 SV=2	1	13.6	6	0.13	0.01	0.21	0.01	0.21	0.01	0.13	0	0.15	0	0.17	0.01	9	12	0.018	1	22.4	13	0.12	0	0.12	0	0.19	0.01	0.18	0.01	0.22	0	0.17	0	16	20	0.028	1	7.6	4	0.12	0.01	0.13	0	0.18	0.01	0.18	0.02	0.14
sp#P54819#KAD2_HUMAN	Adenylate kinase 2, mitochondrial OS=Homo sapiens GN=AK2 PE=1 SV=2	1	27.2	8	0.12	0.01	0.21	0.02	0.18	0.01	0.14	0.01	0.16	0	0.18	0.01	6	9	0.018	1	26.8	4	0.11	0.01	0.12	0	0.17	0.01	0.2	0.01	0.24	0	0.15	0.01	6	7	0.012	1	39.7	7	0.15	0	0.11	0.01	0.17	0	0.22	0.01	0.12
sp#P55058#PLTP_HUMAN	Phospholipid transfer protein OS=Homo sapiens GN=PLTP PE=1 SV=1	1	27.4	7	0.14	0.01	0.21	0.02	0.17	0.01	0.13	0.01	0.19	0.01	0.15	0.01	11	12	0.018	1	43.8	16	0.16	0.01	0.19	0.01	0.1	0.01	0.16	0	0.2	0	0.17	0.01	21	25	0.035	1	24.3	10	0.15	0	0.12	0.01	0.19	0.01	0.15	0.01	0.15
sp#P62158#CALM_HUMAN	Calmodulin OS=Homo sapiens GN=CALM1 PE=1 SV=2	1	60.4	7	0.1	0.01	0.21	0.01	0.19	0.01	0.11	0.01	0.18	0	0.2	0.02	7	9	0.018	1	64.4	10	0.1	0.01	0.11	0.01	0.16	0.01	0.2	0.01	0.27	0.01	0.14	0.01	10	15	0.023	1	55.7	3	0.15	0	0.09	0.02	0.19	0.01	0.2	0.01	0.15
sp#P63151#2ABA_HUMAN	Serine/threonine-protein phosphatase 2A 55 kDa regulatory subunit B alpha isoform OS=Homo sapiens GN=PPP2R2A PE=1 SV=1	1	29.5	7	0.11	0.01	0.21	0	0.18	0.01	0.13	0	0.18	0.01	0.17	0.01	9	10	0.018	1	26.8	6	0.11	0	0.13	0.01	0.13	0.01	0.22	0.01	0.25	0.02	0.15	0.01	8	8	0.01	1	30.9	7	0.16	0.01	0.12	0	0.21	0.01	0.16	0.01	0.11
sp#P09972#ALDOC_HUMAN	Fructose-bisphosphate aldolase C OS=Homo sapiens GN=ALDOC PE=1 SV=2	1	30.5	5	0.12	0.01	0.21	0.01	0.17	0	0.13	0.01	0.18	0.01	0.18	0.01	5	7	0.017	0.9999	31.9	2	0.13	0.02	0.16	0.05	0.12	0.02	0.16	0.03	0.25	0.08	0.15	0.02	3	4	0.012	1	23.4	6	0.15	0.01	0.13	0.01	0.16	0.01	0.2	0.02	0.12
sp#O75923#DYSF_HUMAN	Dysferlin OS=Homo sapiens GN=DYSF PE=1 SV=1	1	5.8	8	0.13	0.01	0.21	0.01	0.16	0	0.16	0.01	0.15	0.01	0.18	0.01	9	10	0.016	1	4.4	7	0.11	0.01	0.11	0.01	0.18	0.03	0.2	0.01	0.24	0.02	0.14	0.01	7	7	0.01	0.9999	5.4	4	0.15	0.02	0.11	0.01	0.16	0.02	0.23	0.02	0.14
sp#P00352#AL1A1_HUMAN	Retinal dehydrogenase 1 OS=Homo sapiens GN=ALDH1A1 PE=1 SV=2	1	20	7	0.16	0.01	0.21	0.01	0.17	0	0.14	0.01	0.18	0	0.14	0.01	8	10	0.016	1	50.7	11	0.09	0	0.12	0	0.11	0.01	0.26	0.01	0.25	0.01	0.16	0.01	18	19	0.028	1	43.1	14	0.17	0	0.1	0.01	0.21	0.01	0.11	0.01	0.1
sp#P25815#S100P_HUMAN	Protein S100-P OS=Homo sapiens GN=S100P PE=1 SV=2	1	28.4	6	0.12	0.01	0.21	0.01	0.13	0.01	0.18	0.02	0.16	0.01	0.19	0.01	4	9	0.016	0.9999	35.8	2	0.07	0	0.07	0.01	0.36	0.03	0.17	0.01	0.19	0	0.13	0.03	3	3	0.005	0.9826	10.5	1	0.12	99.99	0.08	99.99	0.12	99.99	0.38	99.99	0.13
sp#P50552#VASP_HUMAN	Vasodilator-stimulated phosphoprotein OS=Homo sapiens GN=VASP PE=1 SV=3	1	19.2	6	0.11	0.01	0.21	0.01	0.15	0.01	0.19	0.01	0.13	0.01	0.21	0.02	6	9	0.016	1	18.2	7	0.09	0.01	0.09	0.01	0.26	0.02	0.19	0.01	0.22	0.01	0.12	0	8	10	0.016	1	12.9	7	0.14	0.01	0.1	0.01	0.15	0.01	0.29	0.03	0.13
sp#Q13011#ECH1_HUMAN	Delta(3,5)-Delta(2,4)-dienoyl-CoA isomerase, mitochondrial OS=Homo sapiens GN=ECH1 PE=1 SV=2	1	25.9	7	0.11	0	0.21	0.01	0.18	0.01	0.12	0.01	0.18	0	0.2	0.01	8	12	0.016	1	32.3	8	0.11	0	0.13	0.01	0.14	0.02	0.21	0.01	0.24	0.01	0.16	0.01	10	11	0.016	1	16.8	6	0.15	0	0.09	0.01	0.2	0.01	0.18	0.02	0.13
sp#Q13283#G3BP1_HUMAN	Ras GTPase-activating protein-binding protein 1 OS=Homo sapiens GN=G3BP1 PE=1 SV=1	1	21.7	7	0.11	0.01	0.21	0.01	0.19	0.01	0.13	0.01	0.16	0.01	0.18	0.01	9	9	0.016	1	23.8	4	0.12	0.02	0.14	0.03	0.14	0.08	0.16	0.02	0.22	0.02	0.15	0.02	7	12	0.012	1	30.3	6	0.16	0.01	0.13	0	0.17	0.01	0.2	0.02	0.13
sp#P17066#HSP76_HUMAN	Heat shock 70 kDa protein 6 OS=Homo sapiens GN=HSPA6 PE=1 SV=2	0.7419	17.7	1	0.12	99.99	0.21	99.99	0.21	99.99	0.11	99.99	0.19	99.99	0.16	99.99	2	4	0.016	NA	NA	NA	NA	NA	NA	NA	NA	NA	NA	NA	NA	NA	NA	NA	NA	NA	NA	0.8004	13.4	1	0.11	99.99	0.13	99.99	0.2	99.99	0.22	99.99	0.14
sp#P01008#ANT3_HUMAN	Antithrombin-III OS=Homo sapiens GN=SERPINC1 PE=1 SV=1	1	23.3	8	0.12	0.01	0.21	0.01	0.18	0.01	0.13	0.01	0.16	0.01	0.18	0.01	7	8	0.015	1	14.2	6	0.13	0.02	0.15	0.01	0.16	0.01	0.19	0.01	0.2	0.01	0.16	0.01	6	6	0.009	1	12.5	4	0.15	0.01	0.15	0.02	0.17	0.01	0.17	0.01	0.15
sp#P28482#MK01_HUMAN	Mitogen-activated protein kinase 1 OS=Homo sapiens GN=MAPK1 PE=1 SV=3	1	25.3	5	0.12	0.01	0.21	0	0.18	0	0.14	0.01	0.17	0.01	0.19	0.01	7	10	0.015	0.9999	15.6	7	0.1	0.01	0.13	0.01	0.16	0.01	0.21	0.01	0.24	0.01	0.16	0.01	7	9	0.01	1	17.2	3	0.15	0.01	0.11	0.01	0.17	0	0.19	0.01	0.12
sp#P62249#RS16_HUMAN	40S ribosomal protein S16 OS=Homo sapiens GN=RPS16 PE=1 SV=2	1	37.7	7	0.1	0.01	0.21	0.01	0.19	0.01	0.13	0.01	0.18	0.01	0.19	0.01	5	10	0.015	1	57.5	10	0.11	0.01	0.12	0.01	0.11	0.01	0.23	0	0.26	0.01	0.15	0.01	13	15	0.02	1	34.9	10	0.16	0.01	0.11	0.01	0.19	0.01	0.19	0.01	0.14
sp#O00231#PSD11_HUMAN	26S proteasome non-ATPase regulatory subunit 11 OS=Homo sapiens GN=PSMD11 PE=1 SV=3	1	21.6	4	0.12	0.02	0.21	0.01	0.17	0.01	0.14	0.01	0.18	0.01	0.17	0	7	8	0.014	1	23.5	7	0.11	0.01	0.13	0.01	0.14	0.01	0.21	0	0.24	0.01	0.17	0.01	9	9	0.014	1	27.5	8	0.15	0	0.13	0.01	0.18	0	0.2	0.01	0.13
sp#P00505#AATM_HUMAN	Aspartate aminotransferase, mitochondrial OS=Homo sapiens GN=GOT2 PE=1 SV=3	1	23.7	7	0.1	0.01	0.21	0.02	0.17	0.01	0.12	0.01	0.19	0.01	0.19	0.01	7	7	0.014	0.9895	7.9	3	0.14	0.01	0.14	0	0.14	0.01	0.19	0.01	0.24	0.01	0.15	0.01	3	3	0.005	1	14	7	0.15	0	0.14	0.01	0.2	0.01	0.17	0	0.15
sp#P01019#ANGT_HUMAN	Angiotensinogen OS=Homo sapiens GN=AGT PE=1 SV=1	1	20.6	6	0.13	0.01	0.21	0.01	0.18	0.01	0.13	0	0.18	0.01	0.16	0.01	5	7	0.014	1	19	9	0.12	0.01	0.14	0.01	0.2	0.01	0.17	0.01	0.19	0.01	0.17	0.01	9	9	0.014	1	13.2	3	0.13	0.01	0.12	0.01	0.19	0.02	0.17	0.02	0.16
sp#P05386#RLA1_HUMAN	60S acidic ribosomal protein P1 OS=Homo sapiens GN=RPLP1 PE=1 SV=1	1	90.4	5	0.11	0.03	0.21	0.01	0.18	0.01	0.11	0.01	0.19	0.01	0.19	0.01	4	6	0.014	1	57	4	0.12	0	0.15	0.01	0.11	0.01	0.21	0.01	0.27	0.02	0.14	0.02	3	4	0.007	1	28.9	4	0.17	0.01	0.08	0.02	0.19	0.01	0.16	0.01	0.1
sp#P04206#KV307_HUMAN	Ig kappa chain V-III region GOL OS=Homo sapiens PE=1 SV=1	0.9973	48.6	1	0.13	99.99	0.21	99.99	0.15	99.99	0.12	99.99	0.2	99.99	0.19	99.99	1	1	0.014	0.9976	60.6	1	0.11	99.99	0.16	99.99	0.14	99.99	0.22	99.99	0.21	99.99	0.17	99.99	1	1	0.008	NA	NA	NA	NA	NA	NA	NA	NA	NA	NA	NA	NA
sp#P06703#S10A6_HUMAN	Protein S100-A6 OS=Homo sapiens GN=S100A6 PE=1 SV=1	1	38.9	6	0.09	0.01	0.21	0.02	0.2	0.01	0.13	0.01	0.16	0.01	0.2	0.01	4	7	0.013	1	84.4	11	0.11	0	0.11	0	0.18	0.01	0.18	0.01	0.27	0.01	0.15	0.01	11	14	0.022	0.9999	47.8	4	0.12	0.01	0.13	0.01	0.18	0.01	0.24	0.02	0.14
sp#P40925#MDHC_HUMAN	Malate dehydrogenase, cytoplasmic OS=Homo sapiens GN=MDH1 PE=1 SV=4	1	21.6	6	0.11	0.01	0.21	0.02	0.17	0.01	0.14	0	0.18	0.01	0.17	0.01	6	7	0.013	1	42.2	12	0.1	0.01	0.12	0	0.14	0.01	0.22	0.01	0.25	0	0.16	0	15	16	0.023	1	28.7	6	0.15	0.01	0.1	0.01	0.21	0	0.16	0.01	0.12
sp#P62333#PRS10_HUMAN	26S protease regulatory subunit 10B OS=Homo sapiens GN=PSMC6 PE=1 SV=1	1	24.9	5	0.12	0.01	0.21	0.01	0.19	0	0.12	0.01	0.19	0.01	0.17	0.01	8	10	0.013	1	26.5	6	0.11	0.01	0.11	0.01	0.16	0.01	0.22	0.01	0.24	0.01	0.15	0	9	12	0.016	1	46.3	9	0.16	0.01	0.13	0.01	0.18	0	0.16	0.01	0.12
sp#P62829#RL23_HUMAN	60S ribosomal protein L23 OS=Homo sapiens GN=RPL23 PE=1 SV=1	1	37.1	5	0.11	0	0.21	0.02	0.18	0.01	0.12	0	0.2	0	0.17	0.01	7	7	0.013	1	30.7	10	0.12	0	0.14	0.01	0.11	0.01	0.23	0.01	0.27	0.02	0.14	0	9	11	0.018	1	37.1	5	0.16	0.01	0.09	0	0.21	0.01	0.16	0.01	0.11
sp#Q6DD88#ATLA3_HUMAN	Atlastin-3 OS=Homo sapiens GN=ATL3 PE=1 SV=1	1	28.1	5	0.12	0.01	0.21	0.02	0.18	0.01	0.12	0.01	0.17	0.01	0.18	0.01	8	8	0.013	1	27.4	16	0.11	0	0.13	0	0.13	0.01	0.22	0.01	0.26	0.01	0.15	0.01	16	17	0.027	1	25.7	9	0.14	0	0.1	0.01	0.19	0.01	0.18	0.01	0.12
sp#Q6UX06#OLFM4_HUMAN	Olfactomedin-4 OS=Homo sapiens GN=OLFM4 PE=1 SV=1	1	19.6	6	0.13	0.01	0.21	0.01	0.17	0.01	0.15	0.01	0.15	0	0.18	0.01	7	7	0.013	1	27.1	14	0.13	0	0.12	0	0.27	0.02	0.16	0.01	0.17	0.01	0.14	0.01	16	18	0.027	1	13.9	9	0.14	0.01	0.12	0	0.14	0	0.27	0.02	0.17
sp#O15372#EIF3H_HUMAN	Eukaryotic translation initiation factor 3 subunit H OS=Homo sapiens GN=EIF3H PE=1 SV=1	1	16.2	6	0.1	0.01	0.21	0.01	0.17	0	0.14	0.01	0.19	0.01	0.19	0.01	6	8	0.012	1	19.9	6	0.11	0.01	0.11	0.01	0.14	0.01	0.21	0.01	0.28	0.02	0.15	0.01	8	9	0.012	1	21.3	5	0.15	0.01	0.11	0.01	0.18	0.01	0.18	0.01	0.12
sp#P15291#B4GT1_HUMAN	Beta-1,4-galactosyltransferase 1 OS=Homo sapiens GN=B4GALT1 PE=1 SV=5	1	27.9	6	0.11	0.01	0.21	0.01	0.17	0	0.12	0	0.21	0.01	0.17	0.01	6	7	0.012	1	13.8	5	0.13	0.01	0.21	0.06	0.11	0.01	0.18	0.02	0.18	0.02	0.15	0.01	5	5	0.008	1	18.1	4	0.15	0.01	0.13	0.01	0.2	0.01	0.2	0.02	0.14
sp#P27487#DPP4_HUMAN	Dipeptidyl peptidase 4 OS=Homo sapiens GN=DPP4 PE=1 SV=2	1	11.9	5	0.12	0.01	0.21	0.02	0.16	0.01	0.16	0.01	0.18	0.01	0.17	0.01	7	9	0.012	1	16.7	9	0.12	0.01	0.17	0	0.16	0.01	0.18	0	0.19	0.01	0.18	0.01	11	12	0.018	0.9995	9.7	1	0.19	99.99	0.14	99.99	0.16	99.99	0.18	99.99	0.15
sp#Q9BWS9#CHID1_HUMAN	Chitinase domain-containing protein 1 OS=Homo sapiens GN=CHID1 PE=1 SV=1	1	21.4	6	0.12	0.01	0.21	0.01	0.17	0.01	0.13	0	0.19	0.01	0.18	0.01	5	6	0.012	1	17.6	7	0.13	0.01	0.19	0.01	0.12	0.01	0.2	0.01	0.21	0.01	0.16	0.01	6	7	0.012	1	25.2	4	0.17	0	0.13	0.01	0.16	0	0.17	0.01	0.15
sp#Q9UBF2#COPG2_HUMAN	Coatomer subunit gamma-2 OS=Homo sapiens GN=COPG2 PE=1 SV=1	1	14.9	4	0.13	0.01	0.21	0.02	0.19	0.01	0.13	0.01	0.16	0.02	0.16	0.01	5	5	0.012	1	9.3	3	0.14	0.03	0.14	0.02	0.12	0.02	0.21	0.01	0.24	0.01	0.14	0.01	4	4	0.008	1	11.1	5	0.17	0.02	0.11	0.01	0.21	0.01	0.15	0.01	0.12
sp#Q9P2P6#STAR9_HUMAN	StAR-related lipid transfer protein 9 OS=Homo sapiens GN=STARD9 PE=1 SV=3	0.9994	4.9	2	0.19	0.01	0.21	0	0.15	0.02	0.15	0.02	0.16	0	0.13	0.01	13	15	0.012	1	6.3	5	0.11	0.02	0.16	0.01	0.12	0.02	0.17	0.01	0.25	0.04	0.16	0.01	14	14	0.014	0.9991	6.9	4	0.15	0.01	0.13	0.02	0.17	0.02	0.17	0.04	0.15
sp#P55268#LAMB2_HUMAN	Laminin subunit beta-2 OS=Homo sapiens GN=LAMB2 PE=1 SV=2	0.9589	6.8	2	0.11	0.02	0.21	0.03	0.17	0.01	0.13	0.03	0.21	0	0.16	0.01	5	16	0.012	0.8649	5.8	1	0.1	99.99	0.1	99.99	0.05	99.99	0.28	99.99	0.35	99.99	0.12	99.99	4	7	0.007	0.9788	4.6	3	0.16	0.03	0.1	0.01	0.17	0.01	0.21	0.03	0.09
sp#O75594#PGRP1_HUMAN	Peptidoglycan recognition protein 1 OS=Homo sapiens GN=PGLYRP1 PE=1 SV=1	1	27.6	5	0.12	0.01	0.21	0.03	0.16	0.02	0.19	0.02	0.15	0.01	0.16	0.01	5	6	0.011	1	25	5	0.13	0.01	0.12	0.01	0.23	0.03	0.18	0.01	0.19	0.01	0.14	0.01	4	5	0.008	1	21.9	3	0.14	0.02	0.13	0.02	0.15	0.02	0.28	0.06	0.16
sp#P01617#KV204_HUMAN	Ig kappa chain V-II region TEW OS=Homo sapiens PE=1 SV=1	1	35.4	5	0.13	0.01	0.21	0.01	0.16	0.01	0.14	0.01	0.19	0.01	0.16	0.01	6	7	0.011	1	32.7	4	0.13	0.01	0.23	0.04	0.13	0.04	0.2	0.03	0.12	0	0.15	0.01	3	5	0.007	1	32.7	3	0.13	0.02	0.12	0.01	0.2	0.02	0.24	0.01	0.13
sp#P32969#RL9_HUMAN	60S ribosomal protein L9 OS=Homo sapiens GN=RPL9 PE=1 SV=1	1	32.8	6	0.12	0	0.21	0.02	0.17	0.01	0.13	0.01	0.19	0.01	0.18	0.01	6	6	0.011	1	40.6	8	0.12	0.01	0.12	0.01	0.09	0.01	0.23	0.01	0.26	0.01	0.16	0	8	9	0.014	1	57.8	10	0.16	0	0.11	0.01	0.2	0.01	0.16	0.01	0.12
sp#P36871#PGM1_HUMAN	Phosphoglucomutase-1 OS=Homo sapiens GN=PGM1 PE=1 SV=3	1	22.4	4	0.12	0.01	0.21	0.01	0.18	0.01	0.14	0.01	0.16	0.01	0.18	0.01	8	8	0.011	1	22.2	8	0.1	0.01	0.13	0.01	0.17	0.01	0.2	0.01	0.23	0.01	0.16	0.01	11	11	0.014	1	20.6	6	0.17	0.01	0.15	0.01	0.17	0.01	0.18	0	0.13
sp#P62330#ARF6_HUMAN	ADP-ribosylation factor 6 OS=Homo sapiens GN=ARF6 PE=1 SV=2	1	38.9	6	0.11	0.01	0.21	0.01	0.19	0	0.13	0.01	0.19	0.01	0.16	0.01	6	8	0.011	1	35.4	6	0.11	0.01	0.13	0.01	0.12	0.01	0.22	0.01	0.25	0.01	0.16	0.01	5	6	0.01	1	57.7	9	0.15	0.01	0.11	0.01	0.21	0.01	0.18	0.01	0.11
sp#P63092#GNAS2_HUMAN,sp#Q5JWF2#GNAS1_HUMAN	Guanine nucleotide-binding protein G(s) subunit alpha isoforms short OS=Homo sapiens GN=GNAS PE=1 SV=1,Guanine nucleotide-binding protein G(s) subunit alpha isoforms XLas OS=Homo sapiens GN=GNAS PE=1 SV=2	1	19.3	4	0.13	0.01	0.21	0.01	0.17	0	0.12	0.01	0.2	0	0.16	0	5	5	0.011	0.8832	6.9	1	0.13	99.99	0.13	99.99	0.14	99.99	0.19	99.99	0.24	99.99	0.17	99.99	1	1	0.003	1	18	6	0.15	0	0.12	0	0.18	0	0.17	0.02	0.13
sp#Q9BW30#TPPP3_HUMAN	Tubulin polymerization-promoting protein family member 3 OS=Homo sapiens GN=TPPP3 PE=1 SV=1	1	29	5	0.11	0.01	0.21	0.01	0.19	0.01	0.12	0.01	0.2	0.01	0.17	0.01	6	6	0.011	1	45.5	7	0.11	0.01	0.13	0.01	0.11	0.01	0.22	0.01	0.27	0.01	0.15	0.01	8	8	0.011	1	42.6	6	0.16	0.01	0.11	0.01	0.19	0.01	0.18	0.01	0.12
sp#Q9BWD1#THIC_HUMAN	Acetyl-CoA acetyltransferase, cytosolic OS=Homo sapiens GN=ACAT2 PE=1 SV=2	1	26.4	5	0.15	0.03	0.21	0.01	0.18	0.01	0.12	0.01	0.17	0.01	0.16	0.01	7	8	0.011	1	29.2	10	0.13	0.01	0.13	0.01	0.13	0.01	0.23	0.01	0.25	0.01	0.13	0.01	9	12	0.037	1	19.6	6	0.16	0.01	0.12	0.01	0.18	0.01	0.16	0	0.12
sp#Q9Y3F4#STRAP_HUMAN	Serine-threonine kinase receptor-associated protein OS=Homo sapiens GN=STRAP PE=1 SV=1	1	20.3	6	0.12	0.02	0.21	0.01	0.17	0	0.12	0.01	0.2	0.01	0.17	0.01	6	6	0.011	0.9935	9.4	2	0.1	0	0.13	0.01	0.14	0	0.23	0	0.25	0.01	0.15	0	1	2	0.005	0.9998	15.4	4	0.17	0.01	0.11	0.01	0.21	0.01	0.17	0.01	0.14
sp#O00555#CAC1A_HUMAN	Voltage-dependent P/Q-type calcium channel subunit alpha-1A OS=Homo sapiens GN=CACNA1A PE=1 SV=2	0.9936	6.8	1	0.14	99.99	0.21	99.99	0.19	99.99	0.1	99.99	0.21	99.99	0.15	99.99	7	12	0.011	NA	NA	NA	NA	NA	NA	NA	NA	NA	NA	NA	NA	NA	NA	NA	NA	NA	NA	NA	NA	NA	NA	NA	NA	NA	NA	NA	NA	NA	NA
sp#P37275#ZEB1_HUMAN	Zinc finger E-box-binding homeobox 1 OS=Homo sapiens GN=ZEB1 PE=1 SV=2	0.988	6.7	5	0.1	0.01	0.21	0.02	0.16	0.01	0.14	0.01	0.18	0.01	0.2	0.01	6	10	0.011	0.9969	4.4	14	0.09	0	0.1	0	0.09	0	0.24	0.01	0.34	0.01	0.14	0.01	5	53	0.04	NA	NA	NA	NA	NA	NA	NA	NA	NA	NA	NA	NA
sp#A0FGR8#ESYT2_HUMAN	Extended synaptotagmin-2 OS=Homo sapiens GN=ESYT2 PE=1 SV=1	1	8.3	3	0.11	0.02	0.21	0.03	0.17	0.01	0.13	0.01	0.2	0.01	0.16	0	6	10	0.01	1	6.1	4	0.12	0.01	0.13	0.01	0.12	0.02	0.22	0.03	0.24	0.03	0.14	0.02	6	6	0.007	1	8.3	7	0.15	0.01	0.11	0.01	0.19	0.01	0.17	0.01	0.14
sp#P08575#PTPRC_HUMAN	Receptor-type tyrosine-protein phosphatase C OS=Homo sapiens GN=PTPRC PE=1 SV=2	1	11.1	4	0.12	0.01	0.21	0.01	0.17	0.01	0.16	0.01	0.16	0.02	0.17	0.02	7	8	0.01	1	8.1	6	0.11	0.01	0.11	0.01	0.22	0.03	0.19	0.02	0.21	0.01	0.14	0.01	8	8	0.012	1	11.3	6	0.17	0.01	0.13	0.01	0.14	0.01	0.21	0.01	0.12
sp#P12081#SYHC_HUMAN	Histidine--tRNA ligase, cytoplasmic OS=Homo sapiens GN=HARS PE=1 SV=2	1	12	5	0.11	0.01	0.21	0.01	0.18	0.01	0.14	0.01	0.16	0.01	0.19	0.01	6	7	0.01	1	21.4	5	0.09	0.01	0.12	0.01	0.13	0.01	0.23	0	0.29	0.02	0.14	0.01	8	9	0.011	1	28.1	12	0.15	0.01	0.13	0.01	0.18	0.01	0.17	0.01	0.12
sp#P35606#COPB2_HUMAN	Coatomer subunit beta' OS=Homo sapiens GN=COPB2 PE=1 SV=2	1	11.6	5	0.11	0	0.21	0.01	0.18	0	0.14	0.01	0.17	0	0.18	0.01	6	6	0.01	1	13.5	8	0.11	0.01	0.13	0.01	0.14	0.01	0.21	0.01	0.26	0.01	0.14	0.01	13	15	0.016	1	20.4	19	0.16	0	0.11	0	0.18	0.01	0.17	0.01	0.13
sp#P39019#RS19_HUMAN	40S ribosomal protein S19 OS=Homo sapiens GN=RPS19 PE=1 SV=2	1	20.7	5	0.1	0.01	0.21	0.01	0.17	0.01	0.13	0	0.18	0.01	0.22	0.01	3	5	0.01	1	31.7	7	0.1	0.01	0.1	0.01	0.11	0.01	0.22	0.01	0.34	0.02	0.12	0.01	9	10	0.013	1	17.9	6	0.14	0.01	0.09	0	0.19	0	0.2	0.01	0.1
sp#P53992#SC24C_HUMAN	Protein transport protein Sec24C OS=Homo sapiens GN=SEC24C PE=1 SV=3	1	6.6	4	0.11	0.01	0.21	0.01	0.19	0	0.12	0.01	0.2	0	0.17	0.01	7	7	0.01	1	14.1	7	0.12	0.01	0.14	0.01	0.13	0.01	0.22	0.01	0.22	0.01	0.16	0.01	8	8	0.014	1	14.9	11	0.15	0	0.12	0	0.18	0.01	0.18	0.01	0.12
sp#P54802#ANAG_HUMAN	Alpha-N-acetylglucosaminidase OS=Homo sapiens GN=NAGLU PE=1 SV=2	1	18.3	4	0.11	0.03	0.21	0.01	0.19	0.02	0.13	0.02	0.15	0.03	0.16	0.02	5	6	0.01	1	11	3	0.11	0.01	0.15	0.01	0.11	0.01	0.21	0.01	0.22	0	0.19	0.01	4	4	0.006	0.9997	5.1	2	0.18	0	0.12	0.02	0.17	0	0.16	0.02	0.12
sp#P61088#UBE2N_HUMAN	Ubiquitin-conjugating enzyme E2 N OS=Homo sapiens GN=UBE2N PE=1 SV=1	1	59.9	4	0.12	0.01	0.21	0.01	0.17	0.01	0.14	0.01	0.17	0.01	0.18	0.01	6	6	0.01	1	59.2	6	0.1	0.01	0.13	0.01	0.13	0.01	0.22	0.01	0.26	0.01	0.15	0.01	8	8	0.014	1	66.4	7	0.16	0	0.13	0.01	0.19	0.01	0.2	0.01	0.11
sp#Q0VD83#APOBR_HUMAN	Apolipoprotein B receptor OS=Homo sapiens GN=APOBR PE=1 SV=2	1	13.3	3	0.13	0.02	0.21	0.02	0.12	0.01	0.17	0.02	0.2	0.02	0.15	0.01	7	8	0.01	0.9688	3	1	0.12	99.99	0.11	99.99	0.23	99.99	0.19	99.99	0.21	99.99	0.14	99.99	1	1	0.003	0.9962	8.7	1	0.17	99.99	0.15	99.99	0.16	99.99	0.21	99.99	0.12
sp#Q12792#TWF1_HUMAN	Twinfilin-1 OS=Homo sapiens GN=TWF1 PE=1 SV=3	1	14	3	0.15	0.05	0.21	0	0.16	0.01	0.13	0.01	0.17	0.02	0.16	0.02	7	9	0.01	1	20.3	9	0.11	0.01	0.14	0.01	0.16	0.01	0.19	0.01	0.23	0.01	0.15	0	7	16	0.017	1	31.1	7	0.15	0.01	0.12	0.01	0.19	0.01	0.18	0.01	0.13
sp#Q15102#PA1B3_HUMAN	Platelet-activating factor acetylhydrolase IB subunit gamma OS=Homo sapiens GN=PAFAH1B3 PE=1 SV=1	1	11.3	4	0.11	0.01	0.21	0.01	0.2	0.02	0.13	0.02	0.17	0.01	0.17	0.01	4	6	0.01	1	30.3	4	0.16	0.04	0.16	0.01	0.13	0.01	0.2	0.02	0.2	0.02	0.13	0.02	6	7	0.008	1	24.2	3	0.16	0.01	0.17	0.02	0.17	0.01	0.18	0.01	0.14
sp#Q15233#NONO_HUMAN	Non-POU domain-containing octamer-binding protein OS=Homo sapiens GN=NONO PE=1 SV=4	1	17.4	4	0.12	0	0.21	0.01	0.17	0.01	0.14	0.01	0.19	0.01	0.17	0.01	5	7	0.01	1	30.1	4	0.11	0.01	0.13	0.01	0.14	0.01	0.2	0.01	0.25	0.01	0.16	0.01	7	7	0.009	1	20.2	8	0.16	0.01	0.11	0.01	0.17	0.01	0.2	0.02	0.13
sp#Q15437#SC23B_HUMAN	Protein transport protein Sec23B OS=Homo sapiens GN=SEC23B PE=1 SV=2	1	10.7	6	0.12	0.01	0.21	0.02	0.21	0.03	0.1	0.02	0.14	0.02	0.19	0.02	7	7	0.01	1	7.7	2	0.13	0.01	0.13	0.01	0.12	0.01	0.22	0.01	0.24	0	0.16	0	4	4	0.005	1	23.1	8	0.14	0.01	0.12	0.01	0.19	0.01	0.18	0.01	0.14
sp#Q9NZD2#GLTP_HUMAN	Glycolipid transfer protein OS=Homo sapiens GN=GLTP PE=1 SV=3	1	30.1	5	0.12	0.01	0.21	0.03	0.18	0.01	0.11	0.02	0.18	0.02	0.17	0.02	4	5	0.01	1	29.2	9	0.09	0.01	0.13	0.01	0.14	0	0.22	0.01	0.27	0.01	0.15	0	10	11	0.016	1	44.5	9	0.15	0.01	0.12	0.01	0.18	0	0.19	0.01	0.13
sp#Q9P0G3#KLK14_HUMAN	Kallikrein-14 OS=Homo sapiens GN=KLK14 PE=1 SV=2	1	23.2	5	0.15	0.01	0.21	0.01	0.18	0.01	0.13	0.01	0.17	0	0.16	0.01	5	5	0.01	1	13.1	4	0.1	0.02	0.12	0.01	0.17	0.02	0.18	0	0.26	0.03	0.15	0.01	4	4	0.006	1	37.1	6	0.16	0	0.12	0.01	0.24	0.02	0.18	0.01	0.13
sp#Q9ULV4#COR1C_HUMAN	Coronin-1C OS=Homo sapiens GN=CORO1C PE=1 SV=1	1	15.8	3	0.12	0.02	0.21	0.02	0.2	0.02	0.13	0.03	0.15	0.01	0.18	0.01	4	9	0.01	1	21.5	7	0.11	0	0.13	0.01	0.15	0.02	0.21	0.01	0.24	0.01	0.15	0.01	11	11	0.013	1	18.6	8	0.14	0	0.1	0	0.21	0.01	0.2	0.01	0.12
sp#Q14019#COTL1_HUMAN	Coactosin-like protein OS=Homo sapiens GN=COTL1 PE=1 SV=3	0.9999	21.1	6	0.11	0	0.21	0.01	0.14	0.01	0.2	0.02	0.15	0.02	0.17	0.01	3	6	0.01	1	19.7	6	0.09	0.01	0.09	0.02	0.29	0.05	0.15	0.01	0.19	0.01	0.15	0.01	6	6	0.009	1	28.9	5	0.12	0.01	0.14	0.01	0.11	0.02	0.32	0.05	0.16
sp#O14497#ARI1A_HUMAN	AT-rich interactive domain-containing protein 1A OS=Homo sapiens GN=ARID1A PE=1 SV=3	0.9873	12.2	5	0.11	0.01	0.21	0.01	0.17	0.01	0.16	0.01	0.21	0.01	0.13	0.01	5	9	0.01	NA	NA	NA	NA	NA	NA	NA	NA	NA	NA	NA	NA	NA	NA	NA	NA	NA	NA	NA	NA	NA	NA	NA	NA	NA	NA	NA	NA	NA	NA
sp#O43451#MGA_HUMAN	Maltase-glucoamylase, intestinal OS=Homo sapiens GN=MGAM PE=1 SV=5	1	2.9	4	0.12	0.01	0.21	0.03	0.16	0.02	0.16	0.01	0.15	0.01	0.19	0.03	4	5	0.009	0.9999	2.5	4	0.11	0.01	0.12	0.01	0.24	0.02	0.17	0	0.2	0	0.15	0.02	6	6	0.006	1	4.7	3	0.15	0.01	0.14	0.02	0.15	0.02	0.23	0.04	0.15
sp#O94826#TOM70_HUMAN	Mitochondrial import receptor subunit TOM70 OS=Homo sapiens GN=TOMM70A PE=1 SV=1	1	7.1	3	0.13	0	0.21	0.02	0.16	0.03	0.14	0.01	0.18	0	0.17	0.01	3	5	0.009	1	11.5	4	0.12	0	0.15	0.02	0.11	0.01	0.19	0.02	0.26	0.01	0.16	0.01	6	7	0.009	1	16	8	0.16	0.01	0.11	0.01	0.19	0.01	0.17	0.01	0.13
sp#P16989#YBOX3_HUMAN	Y-box-binding protein 3 OS=Homo sapiens GN=YBX3 PE=1 SV=4	1	15.1	4	0.1	0.01	0.21	0.02	0.19	0	0.13	0.01	0.16	0.01	0.21	0.02	5	7	0.009	0.9998	19.9	1	0.13	99.99	0.14	99.99	0.13	99.99	0.2	99.99	0.26	99.99	0.15	99.99	4	5	0.006	1	17.2	4	0.15	0	0.1	0.01	0.19	0.03	0.23	0.02	0.11
sp#P20618#PSB1_HUMAN	Proteasome subunit beta type-1 OS=Homo sapiens GN=PSMB1 PE=1 SV=2	1	28.6	4	0.11	0.01	0.21	0.01	0.18	0.01	0.13	0.01	0.18	0.01	0.18	0.01	6	6	0.009	1	44.4	6	0.11	0	0.13	0.01	0.12	0.01	0.23	0.01	0.25	0.01	0.15	0	11	14	0.015	1	30.3	5	0.17	0.01	0.12	0.01	0.17	0.01	0.16	0.01	0.14
sp#P36543#VATE1_HUMAN	V-type proton ATPase subunit E 1 OS=Homo sapiens GN=ATP6V1E1 PE=1 SV=1	1	10.2	4	0.11	0	0.21	0.01	0.17	0.01	0.15	0	0.17	0.01	0.19	0.01	4	5	0.009	1	27.9	11	0.1	0	0.13	0.01	0.16	0.01	0.2	0	0.25	0.01	0.14	0	10	12	0.019	1	24.8	7	0.15	0.01	0.12	0.01	0.18	0.01	0.19	0.01	0.14
sp#P53999#TCP4_HUMAN	Activated RNA polymerase II transcriptional coactivator p15 OS=Homo sapiens GN=SUB1 PE=1 SV=3	1	30.7	4	0.09	0.01	0.21	0	0.18	0	0.14	0.01	0.16	0.01	0.21	0.01	5	6	0.009	0.9997	29.9	2	0.12	0.01	0.15	0.01	0.14	0.03	0.2	0.02	0.25	0	0.15	0.01	3	5	0.005	0.9901	29.9	2	0.17	0.04	0.16	0.01	0.16	0.02	0.17	0.04	0.12
sp#Q14624#ITIH4_HUMAN	Inter-alpha-trypsin inhibitor heavy chain H4 OS=Homo sapiens GN=ITIH4 PE=1 SV=4	1	13.4	4	0.1	0.02	0.21	0.02	0.17	0.01	0.14	0.01	0.17	0.01	0.19	0.01	5	6	0.009	1	9.8	9	0.11	0	0.12	0	0.18	0.02	0.18	0.01	0.22	0.01	0.17	0	9	9	0.015	NA	NA	NA	NA	NA	NA	NA	NA	NA	NA	NA	NA
sp#Q5THJ4#VP13D_HUMAN	Vacuolar protein sorting-associated protein 13D OS=Homo sapiens GN=VPS13D PE=1 SV=1	0.9909	3.4	3	0.1	0.01	0.21	0.02	0.17	0.02	0.15	0.01	0.19	0.01	0.17	0.04	8	9	0.009	0.9955	5.4	3	0.1	0.01	0.14	0.01	0.13	0.01	0.2	0.01	0.26	0.02	0.17	0.02	10	10	0.008	0.9999	3.2	3	0.13	0.03	0.2	0.17	0.14	0.03	0.15	0.05	0.09
sp#Q8TES7#FBF1_HUMAN	Fas-binding factor 1 OS=Homo sapiens GN=FBF1 PE=1 SV=2	0.8981	4.7	1	0.17	99.99	0.21	99.99	0.15	99.99	0.1	99.99	0.19	99.99	0.18	99.99	3	7	0.009	NA	NA	NA	NA	NA	NA	NA	NA	NA	NA	NA	NA	NA	NA	NA	NA	NA	NA	NA	NA	NA	NA	NA	NA	NA	NA	NA	NA	NA	NA
sp#P00734#THRB_HUMAN	Prothrombin OS=Homo sapiens GN=F2 PE=1 SV=2	1	13.2	3	0.11	0.01	0.21	0.01	0.16	0	0.12	0.01	0.2	0.01	0.19	0.01	6	6	0.008	NA	NA	NA	NA	NA	NA	NA	NA	NA	NA	NA	NA	NA	NA	NA	NA	NA	NA	NA	NA	NA	NA	NA	NA	NA	NA	NA	NA	NA	NA
sp#P43686#PRS6B_HUMAN	26S protease regulatory subunit 6B OS=Homo sapiens GN=PSMC4 PE=1 SV=2	1	9.6	4	0.1	0.01	0.21	0.02	0.19	0.04	0.14	0.01	0.18	0.02	0.15	0.03	3	4	0.008	1	36.4	10	0.1	0	0.13	0	0.11	0.01	0.23	0	0.27	0	0.15	0.01	12	15	0.023	1	24.6	15	0.15	0	0.1	0	0.19	0	0.18	0.01	0.11
sp#Q12907#LMAN2_HUMAN	Vesicular integral-membrane protein VIP36 OS=Homo sapiens GN=LMAN2 PE=1 SV=1	1	12.4	4	0.12	0.01	0.21	0	0.17	0	0.13	0.01	0.2	0.01	0.17	0	5	5	0.008	1	20.2	6	0.11	0	0.14	0	0.15	0.01	0.2	0.01	0.23	0.01	0.17	0.01	7	7	0.01	1	14.6	4	0.17	0.02	0.11	0.01	0.18	0.02	0.2	0.02	0.12
sp#Q14247#SRC8_HUMAN	Src substrate cortactin OS=Homo sapiens GN=CTTN PE=1 SV=2	1	11.6	4	0.18	0.09	0.21	0.04	0.15	0.02	0.11	0.01	0.16	0.02	0.12	0.01	4	4	0.008	1	18.2	6	0.12	0	0.13	0	0.13	0.01	0.2	0.01	0.26	0.01	0.16	0.01	11	11	0.013	1	16.5	5	0.16	0.01	0.1	0.01	0.18	0.01	0.13	0.02	0.12
sp#Q96IX5#USMG5_HUMAN	Up-regulated during skeletal muscle growth protein 5 OS=Homo sapiens GN=USMG5 PE=1 SV=1	1	44.8	4	0.1	0.01	0.21	0.01	0.17	0	0.14	0.01	0.2	0	0.18	0.02	3	4	0.008	NA	NA	NA	NA	NA	NA	NA	NA	NA	NA	NA	NA	NA	NA	NA	NA	NA	NA	0.9988	19	2	0.13	0	0.13	0.03	0.18	0.01	0.17	0.01	0.18
sp#Q96L46#CPNS2_HUMAN	Calpain small subunit 2 OS=Homo sapiens GN=CAPNS2 PE=2 SV=2	1	29	3	0.16	0.01	0.21	0.05	0.16	0.02	0.13	0.03	0.18	0.02	0.14	0.03	3	4	0.008	1	39.9	4	0.12	0	0.15	0	0.12	0.01	0.21	0.01	0.25	0.01	0.15	0.01	4	5	0.011	1	39.9	5	0.18	0.02	0.11	0.01	0.18	0.01	0.15	0.02	0.13
sp#Q96QR1#SG3A1_HUMAN	Secretoglobin family 3A member 1 OS=Homo sapiens GN=SCGB3A1 PE=1 SV=2	1	27.9	4	0.12	0.01	0.21	0.02	0.17	0.02	0.14	0.01	0.22	0.03	0.13	0.01	3	4	0.008	0.9998	27.9	4	0.11	0.01	0.16	0.01	0.16	0.05	0.2	0.03	0.17	0.02	0.17	0.02	4	4	0.005	0.9463	9.6	2	0.14	0.01	0.17	0.01	0.15	0.03	0.18	0.01	0.15
sp#Q9HD89#RETN_HUMAN	Resistin OS=Homo sapiens GN=RETN PE=2 SV=1	1	21.3	4	0.12	0.02	0.21	0.01	0.16	0.01	0.15	0.01	0.15	0.02	0.2	0.02	2	4	0.008	0.9998	28.7	3	0.12	0.04	0.13	0.02	0.19	0.03	0.19	0.03	0.19	0.01	0.16	0.01	4	4	0.006	0.9999	21.3	3	0.17	0.02	0.14	0.01	0.12	0.02	0.23	0.03	0.16
sp#Q9NR46#SHLB2_HUMAN	Endophilin-B2 OS=Homo sapiens GN=SH3GLB2 PE=1 SV=1	1	12.4	3	0.11	0.01	0.21	0.01	0.19	0.01	0.13	0.01	0.21	0.01	0.15	0.01	5	5	0.008	0.9936	11.9	1	0.14	99.99	0.23	99.99	0.14	99.99	0.18	99.99	0.19	99.99	0.12	99.99	2	2	0.003	1	15.9	5	0.17	0.01	0.12	0.01	0.17	0.01	0.19	0.01	0.11
sp#Q9Y3U8#RL36_HUMAN	60S ribosomal protein L36 OS=Homo sapiens GN=RPL36 PE=1 SV=3	1	28.6	4	0.1	0.01	0.21	0.02	0.18	0	0.12	0	0.21	0.01	0.18	0.01	4	4	0.008	1	28.6	5	0.09	0.01	0.12	0.02	0.12	0.07	0.2	0.02	0.26	0.03	0.15	0.01	5	5	0.008	1	20	3	0.17	0.01	0.12	0.03	0.19	0.02	0.14	0.01	0.13
sp#Q6IBS0#TWF2_HUMAN	Twinfilin-2 OS=Homo sapiens GN=TWF2 PE=1 SV=2	0.9998	14.3	3	0.14	0.01	0.21	0.01	0.16	0.02	0.13	0.01	0.18	0.01	0.17	0.01	2	3	0.008	NA	NA	NA	NA	NA	NA	NA	NA	NA	NA	NA	NA	NA	NA	NA	NA	NA	NA	0.9992	12.3	1	0.17	99.99	0.15	99.99	0.18	99.99	0.17	99.99	0.11
sp#Q92945#FUBP2_HUMAN	Far upstream element-binding protein 2 OS=Homo sapiens GN=KHSRP PE=1 SV=4	0.9801	17	2	0.13	0.01	0.21	0.02	0.16	0.03	0.14	0	0.2	0.01	0.16	0.02	6	10	0.008	0.9993	18.6	4	0.1	0.02	0.13	0.01	0.11	0.03	0.23	0.03	0.23	0.02	0.17	0.02	8	9	0.008	0.9976	20.5	1	0.13	99.99	0.14	99.99	0.15	99.99	0.17	99.99	0.16
sp#Q7Z5P9#MUC19_HUMAN	Mucin-19 OS=Homo sapiens GN=MUC19 PE=1 SV=2	0.9781	4.5	1	0.12	99.99	0.21	99.99	0.15	99.99	0.15	99.99	0.2	99.99	0.17	99.99	8	8	0.008	0.9939	3.9	2	0.19	0.07	0.24	0.1	0.11	0.04	0.09	0.09	0.18	0.01	0.11	0.03	8	10	0.008	1	6.1	5	0.15	0.01	0.14	0.02	0.16	0.01	0.2	0.02	0.12
sp#B5ME19#EIFCL_HUMAN,sp#Q99613#EIF3C_HUMAN	Eukaryotic translation initiation factor 3 subunit C-like protein OS=Homo sapiens GN=EIF3CL PE=2 SV=1,Eukaryotic translation initiation factor 3 subunit C OS=Homo sapiens GN=EIF3C PE=1 SV=1	1	5.1	3	0.13	0.02	0.21	0.01	0.18	0.01	0.11	0.01	0.18	0.01	0.18	0.01	5	5	0.007	1	11.7	8	0.11	0.01	0.13	0.01	0.14	0.01	0.21	0.01	0.24	0.01	0.16	0.01	9	9	0.014	1	10.8	9	0.15	0.01	0.12	0.01	0.18	0.01	0.18	0.01	0.12
sp#O95470#SGPL1_HUMAN	Sphingosine-1-phosphate lyase 1 OS=Homo sapiens GN=SGPL1 PE=1 SV=3	1	14.6	2	0.14	0.02	0.21	0.03	0.21	0.06	0.12	0.01	0.15	0.02	0.16	0.01	5	5	0.007	0.9233	7.2	1	0.12	99.99	0.13	99.99	0.1	99.99	0.38	99.99	0.16	99.99	0.1	99.99	1	1	0.003	0.9928	6.9	1	0.12	99.99	0.13	99.99	0.17	99.99	0.19	99.99	0.17
sp#P52943#CRIP2_HUMAN	Cysteine-rich protein 2 OS=Homo sapiens GN=CRIP2 PE=1 SV=1	1	32.2	3	0.12	0.01	0.21	0.01	0.18	0.01	0.13	0.01	0.19	0.01	0.17	0.01	4	4	0.007	NA	NA	NA	NA	NA	NA	NA	NA	NA	NA	NA	NA	NA	NA	NA	NA	NA	NA	NA	NA	NA	NA	NA	NA	NA	NA	NA	NA	NA	NA
sp#P55327#TPD52_HUMAN	Tumor protein D52 OS=Homo sapiens GN=TPD52 PE=1 SV=2	1	31.7	4	0.14	0.03	0.21	0.04	0.17	0.01	0.12	0.01	0.15	0.01	0.18	0.02	4	4	0.007	1	6.7	2	0.11	0.01	0.12	0	0.11	0	0.25	0.01	0.29	0.02	0.13	0.01	2	2	0.003	1	11.2	4	0.16	0.01	0.12	0.01	0.19	0.01	0.19	0.02	0.12
sp#Q9ULA0#DNPEP_HUMAN	Aspartyl aminopeptidase OS=Homo sapiens GN=DNPEP PE=1 SV=1	1	9.9	3	0.1	0.01	0.21	0.03	0.18	0.01	0.15	0.01	0.17	0.01	0.19	0.01	4	4	0.007	NA	NA	NA	NA	NA	NA	NA	NA	NA	NA	NA	NA	NA	NA	NA	NA	NA	NA	0.9793	3.8	2	0.16	0.01	0.13	0.01	0.19	0	0.15	0	0.13
sp#P55209#NP1L1_HUMAN	Nucleosome assembly protein 1-like 1 OS=Homo sapiens GN=NAP1L1 PE=1 SV=1	0.9999	12.3	2	0.11	0	0.21	0.01	0.18	0.01	0.12	0.01	0.19	0	0.19	0	3	3	0.007	NA	NA	NA	NA	NA	NA	NA	NA	NA	NA	NA	NA	NA	NA	NA	NA	NA	NA	1	13	2	0.2	0	0.09	0.01	0.19	0.01	0.14	0.01	0.11
sp#Q15477#SKIV2_HUMAN	Helicase SKI2W OS=Homo sapiens GN=SKIV2L PE=1 SV=3	0.9984	6.5	1	0.13	99.99	0.21	99.99	0.17	99.99	0.14	99.99	0.16	99.99	0.19	99.99	2	3	0.007	NA	NA	NA	NA	NA	NA	NA	NA	NA	NA	NA	NA	NA	NA	NA	NA	NA	NA	0.9887	7.1	1	0.16	99.99	0.14	99.99	0.13	99.99	0.15	99.99	0.25
sp#Q14160#SCRIB_HUMAN	Protein scribble homolog OS=Homo sapiens GN=SCRIB PE=1 SV=4	0.9982	5.2	4	0.13	0.02	0.21	0.02	0.18	0.01	0.12	0.03	0.17	0.01	0.16	0.02	7	9	0.007	0.9998	4.5	1	0.13	99.99	0.12	99.99	0.09	99.99	0.21	99.99	0.25	99.99	0.2	99.99	2	2	0.004	0.9664	2.3	2	0.16	0.02	0.15	0.01	0.19	0.02	0.17	0.02	0.15
sp#O14976#GAK_HUMAN	Cyclin-G-associated kinase OS=Homo sapiens GN=GAK PE=1 SV=2	0.9973	11.1	2	0.15	0.05	0.21	0.01	0.12	0.06	0.12	0.01	0.26	0.09	0.09	0.06	7	7	0.007	NA	NA	NA	NA	NA	NA	NA	NA	NA	NA	NA	NA	NA	NA	NA	NA	NA	NA	1	7.8	2	0.17	0.03	0.14	0	0.17	0	0.18	0	0.13
sp#Q9H9Y6#RPA2_HUMAN	DNA-directed RNA polymerase I subunit RPA2 OS=Homo sapiens GN=POLR1B PE=1 SV=2	0.9883	7.3	2	0.09	0.02	0.21	0.03	0.19	0	0.11	0.03	0.19	0.07	0.18	0.06	7	8	0.007	NA	NA	NA	NA	NA	NA	NA	NA	NA	NA	NA	NA	NA	NA	NA	NA	NA	NA	NA	NA	NA	NA	NA	NA	NA	NA	NA	NA	NA	NA
sp#Q9BV73#CP250_HUMAN	Centrosome-associated protein CEP250 OS=Homo sapiens GN=CEP250 PE=1 SV=2	0.9871	4.9	2	0.1	0	0.21	0.03	0.16	0.01	0.11	0.01	0.19	0.02	0.22	0.07	5	5	0.007	0.9992	4.8	5	0.12	0.02	0.16	0.06	0.1	0.01	0.19	0.04	0.22	0.04	0.14	0.03	6	6	0.007	1	5.6	5	0.16	0.01	0.1	0.01	0.17	0.02	0.2	0.02	0.12
sp#O76080#ZFAN5_HUMAN	AN1-type zinc finger protein 5 OS=Homo sapiens GN=ZFAND5 PE=1 SV=1	0.9867	37.1	1	0.12	99.99	0.21	99.99	0.2	99.99	0.15	99.99	0.16	99.99	0.17	99.99	5	6	0.007	NA	NA	NA	NA	NA	NA	NA	NA	NA	NA	NA	NA	NA	NA	NA	NA	NA	NA	NA	NA	NA	NA	NA	NA	NA	NA	NA	NA	NA	NA
sp#Q13263#TIF1B_HUMAN	Transcription intermediary factor 1-beta OS=Homo sapiens GN=TRIM28 PE=1 SV=5	0.9731	8.4	2	0.13	0.01	0.21	0.01	0.2	0.01	0.13	0	0.18	0.01	0.15	0.01	2	3	0.007	1	17.8	3	0.13	0.01	0.14	0.01	0.15	0.02	0.19	0.01	0.21	0.01	0.16	0.01	8	9	0.009	NA	NA	NA	NA	NA	NA	NA	NA	NA	NA	NA	NA
sp#P14410#SUIS_HUMAN	Sucrase-isomaltase, intestinal OS=Homo sapiens GN=SI PE=1 SV=6	0.9564	2.8	1	0.13	99.99	0.21	99.99	0.17	99.99	0.13	99.99	0.18	99.99	0.19	99.99	3	7	0.007	NA	NA	NA	NA	NA	NA	NA	NA	NA	NA	NA	NA	NA	NA	NA	NA	NA	NA	NA	NA	NA	NA	NA	NA	NA	NA	NA	NA	NA	NA
sp#P25325#THTM_HUMAN	3-mercaptopyruvate sulfurtransferase OS=Homo sapiens GN=MPST PE=1 SV=3	1	21.2	2	0.12	0	0.21	0.01	0.17	0.01	0.12	0	0.19	0.01	0.18	0.01	2	2	0.006	1	10.1	2	0.15	0.02	0.16	0.01	0.12	0.03	0.2	0.03	0.22	0.01	0.14	0	2	2	0.004	0.8536	17.5	1	0.23	99.99	0.15	99.99	0.21	99.99	0.13	99.99	0.13
sp#P62847#RS24_HUMAN	40S ribosomal protein S24 OS=Homo sapiens GN=RPS24 PE=1 SV=1	1	20.3	2	0.12	0.03	0.21	0	0.18	0.01	0.13	0.02	0.22	0.02	0.13	0.02	3	3	0.006	1	27.1	5	0.11	0.01	0.12	0.01	0.16	0.01	0.19	0	0.24	0.02	0.16	0.02	4	6	0.008	1	28.6	2	0.15	0	0.11	0.01	0.21	0	0.19	0.01	0.13
sp#Q5VU13#VSIG8_HUMAN	V-set and immunoglobulin domain-containing protein 8 OS=Homo sapiens GN=VSIG8 PE=1 SV=1	1	6.5	3	0.13	0.01	0.21	0	0.16	0.02	0.13	0.01	0.19	0.02	0.17	0.01	3	3	0.006	1	8.5	3	0.13	0.01	0.14	0.01	0.15	0.01	0.2	0.01	0.23	0	0.16	0.01	3	4	0.006	1	10.9	6	0.15	0	0.13	0.01	0.21	0.01	0.19	0	0.16
sp#Q9BY32#ITPA_HUMAN	Inosine triphosphate pyrophosphatase OS=Homo sapiens GN=ITPA PE=1 SV=2	1	26.8	3	0.12	0.01	0.21	0.02	0.17	0.01	0.12	0	0.2	0.01	0.18	0.01	3	3	0.006	0.9996	20.1	3	0.11	0.01	0.13	0.01	0.1	0.04	0.19	0.02	0.3	0.04	0.15	0.01	3	3	0.005	0.9912	8.8	1	0.15	99.99	0.11	99.99	0.21	99.99	0.14	99.99	0.11
sp#Q9NY33#DPP3_HUMAN	Dipeptidyl peptidase 3 OS=Homo sapiens GN=DPP3 PE=1 SV=2	1	6.8	3	0.12	0.01	0.21	0	0.18	0.01	0.14	0.01	0.18	0.01	0.16	0.01	3	3	0.006	1	14.5	5	0.11	0.02	0.11	0.01	0.15	0.08	0.2	0.03	0.2	0.02	0.16	0.02	6	8	0.01	1	16.3	3	0.21	0.04	0.12	0.02	0.18	0.01	0.15	0.02	0.11
sp#P45877#PPIC_HUMAN	Peptidyl-prolyl cis-trans isomerase C OS=Homo sapiens GN=PPIC PE=1 SV=1	0.9998	21.2	3	0.14	0.03	0.21	0.01	0.17	0.01	0.11	0	0.18	0.01	0.18	0.01	3	3	0.006	1	20.3	4	0.15	0.01	0.18	0.01	0.12	0.01	0.17	0.02	0.21	0.01	0.17	0.01	4	4	0.009	1	19.3	3	0.23	0.05	0.12	0	0.16	0.01	0.14	0.01	0.1
sp#P61421#VA0D1_HUMAN	V-type proton ATPase subunit d 1 OS=Homo sapiens GN=ATP6V0D1 PE=1 SV=1	0.9998	10	2	0.08	0	0.21	0.05	0.17	0.06	0.15	0.02	0.21	0.02	0.16	0.03	2	3	0.006	0.9996	16.2	4	0.13	0.01	0.14	0.01	0.16	0.01	0.18	0.01	0.22	0.01	0.16	0.01	5	5	0.007	1	13.7	3	0.16	0.02	0.11	0	0.16	0	0.22	0.02	0.11
sp#Q9NZ08#ERAP1_HUMAN	Endoplasmic reticulum aminopeptidase 1 OS=Homo sapiens GN=ERAP1 PE=1 SV=3	0.9991	10.5	2	0.11	0.02	0.21	0.02	0.17	0.02	0.13	0.01	0.19	0	0.18	0.01	3	3	0.006	0.9929	6.5	1	0.13	99.99	0.14	99.99	0.15	99.99	0.2	99.99	0.19	99.99	0.19	99.99	1	1	0.003	1	4.4	5	0.14	0.01	0.13	0.01	0.16	0.01	0.23	0.06	0.13
sp#O14744#ANM5_HUMAN	Protein arginine N-methyltransferase 5 OS=Homo sapiens GN=PRMT5 PE=1 SV=4	0.9974	5.2	3	0.13	0	0.21	0	0.19	0	0.12	0.01	0.18	0	0.17	0.01	2	3	0.006	NA	NA	NA	NA	NA	NA	NA	NA	NA	NA	NA	NA	NA	NA	NA	NA	NA	NA	NA	NA	NA	NA	NA	NA	NA	NA	NA	NA	NA	NA
sp#O15018#PDZD2_HUMAN	PDZ domain-containing protein 2 OS=Homo sapiens GN=PDZD2 PE=1 SV=4	0.9788	4.8	2	0.13	0.02	0.21	0.08	0.16	0.01	0.13	0.01	0.19	0.05	0.16	0.01	6	6	0.006	NA	NA	NA	NA	NA	NA	NA	NA	NA	NA	NA	NA	NA	NA	NA	NA	NA	NA	0.8276	4.5	1	0.23	99.99	0.09	99.99	0.19	99.99	0.19	99.99	0.11
sp#Q8WUB2#F216A_HUMAN	Protein FAM216A OS=Homo sapiens GN=FAM216A PE=2 SV=1	0.8265	30	1	0.12	99.99	0.21	99.99	0.25	99.99	0.14	99.99	0.15	99.99	0.13	99.99	4	8	0.006	NA	NA	NA	NA	NA	NA	NA	NA	NA	NA	NA	NA	NA	NA	NA	NA	NA	NA	NA	NA	NA	NA	NA	NA	NA	NA	NA	NA	NA	NA
sp#P05783#K1C18_HUMAN	Keratin, type I cytoskeletal 18 OS=Homo sapiens GN=KRT18 PE=1 SV=2	1	12.1	2	0.12	0.01	0.21	0.01	0.17	0	0.14	0	0.19	0.01	0.17	0	2	2	0.005	1	43.3	10	0.11	0.01	0.14	0	0.12	0.01	0.22	0.01	0.24	0.01	0.15	0	14	15	0.024	1	28.8	7	0.15	0.01	0.11	0.01	0.21	0	0.16	0.01	0.12
sp#P18077#RL35A_HUMAN	60S ribosomal protein L35a OS=Homo sapiens GN=RPL35A PE=1 SV=2	1	24.5	2	0.1	0	0.21	0.01	0.17	0.01	0.13	0.01	0.2	0	0.2	0.01	3	3	0.005	0.9977	14.5	2	0.11	0.01	0.13	0	0.18	0.05	0.19	0.01	0.26	0.02	0.11	0.01	2	2	0.003	1	20.9	5	0.13	0.01	0.09	0.01	0.17	0.02	0.24	0.05	0.11
sp#Q99735#MGST2_HUMAN	Microsomal glutathione S-transferase 2 OS=Homo sapiens GN=MGST2 PE=1 SV=1	1	9.5	2	0.12	0.01	0.21	0.02	0.17	0	0.15	0	0.16	0	0.19	0	2	3	0.005	0.9888	27.2	1	0.11	99.99	0.12	99.99	0.13	99.99	0.24	99.99	0.23	99.99	0.17	99.99	1	1	0.002	NA	NA	NA	NA	NA	NA	NA	NA	NA	NA	NA	NA
sp#Q9BVK6#TMED9_HUMAN	Transmembrane emp24 domain-containing protein 9 OS=Homo sapiens GN=TMED9 PE=1 SV=2	1	14	3	0.08	0.01	0.21	0	0.18	0.01	0.15	0.01	0.18	0.01	0.2	0.01	3	3	0.005	0.9997	21.3	2	0.13	0.01	0.13	0	0.13	0	0.2	0.02	0.24	0.02	0.18	0.03	3	3	0.004	1	19.1	6	0.15	0.01	0.12	0	0.19	0.01	0.17	0.02	0.14
sp#Q9C005#DPY30_HUMAN	Protein dpy-30 homolog OS=Homo sapiens GN=DPY30 PE=1 SV=1	1	65.7	2	0.12	0	0.21	0.01	0.19	0	0.11	0	0.18	0.01	0.19	0.02	2	2	0.005	1	36.4	3	0.11	0.02	0.12	0	0.09	0.01	0.26	0.02	0.28	0.02	0.13	0.02	3	3	0.005	1	36.4	2	0.14	0.01	0.08	0	0.2	0.02	0.19	0.01	0.13
sp#O43399#TPD54_HUMAN	Tumor protein D54 OS=Homo sapiens GN=TPD52L2 PE=1 SV=2	0.9997	14.6	2	0.12	0	0.21	0.01	0.16	0.01	0.13	0	0.18	0	0.2	0	3	3	0.005	1	31.6	5	0.11	0.01	0.12	0	0.13	0.02	0.21	0.01	0.27	0.02	0.14	0	6	7	0.009	1	24.3	3	0.15	0.01	0.13	0	0.18	0.02	0.18	0.02	0.13
sp#P28062#PSB8_HUMAN	Proteasome subunit beta type-8 OS=Homo sapiens GN=PSMB8 PE=1 SV=3	0.9996	21.4	2	0.09	0	0.21	0.02	0.17	0	0.14	0	0.19	0.02	0.19	0.04	2	2	0.005	0.9868	13.4	2	0.11	0.01	0.15	0.01	0.15	0.01	0.24	0.03	0.22	0	0.13	0.03	2	2	0.003	0.9998	29.3	2	0.15	0.01	0.13	0	0.17	0.01	0.2	0.01	0.12
sp#Q7L523#RRAGA_HUMAN	Ras-related GTP-binding protein A OS=Homo sapiens GN=RRAGA PE=1 SV=1	0.9986	13.7	1	0.14	99.99	0.21	99.99	0.24	99.99	0.11	99.99	0.15	99.99	0.16	99.99	3	3	0.005	0.9946	8.3	1	0.13	99.99	0.17	99.99	0.11	99.99	0.2	99.99	0.23	99.99	0.17	99.99	1	1	0.004	1	12.5	2	0.16	0.03	0.11	0	0.18	0.01	0.19	0.01	0.11
sp#Q9NR31#SAR1A_HUMAN	GTP-binding protein SAR1a OS=Homo sapiens GN=SAR1A PE=1 SV=1	0.9985	21.2	3	0.12	0.01	0.21	0.01	0.19	0.01	0.12	0.01	0.17	0.01	0.18	0	3	4	0.005	1	30.3	3	0.1	0	0.13	0.02	0.11	0.04	0.24	0.02	0.25	0.01	0.15	0.01	5	5	0.007	1	42.9	5	0.15	0.01	0.11	0.01	0.18	0.02	0.21	0.05	0.12
sp#Q8NBQ5#DHB11_HUMAN	Estradiol 17-beta-dehydrogenase 11 OS=Homo sapiens GN=HSD17B11 PE=1 SV=3	0.9977	13.3	1	0.13	99.99	0.21	99.99	0.2	99.99	0.13	99.99	0.14	99.99	0.19	99.99	2	3	0.005	0.9999	10.7	4	0.12	0.02	0.12	0.01	0.15	0.03	0.19	0.02	0.25	0.06	0.14	0.01	4	5	0.006	NA	NA	NA	NA	NA	NA	NA	NA	NA	NA	NA	NA
sp#Q86YZ3#HORN_HUMAN	Hornerin OS=Homo sapiens GN=HRNR PE=1 SV=2	0.9903	12.8	1	0.14	99.99	0.21	99.99	0.14	99.99	0.13	99.99	0.21	99.99	0.16	99.99	1	1	0.005	1	16.9	6	0.11	0.02	0.13	0.01	0.12	0.01	0.21	0	0.25	0.02	0.16	0.01	13	16	0.014	0.9992	14	1	0.16	99.99	0.12	99.99	0.17	99.99	0.18	99.99	0.12
sp#Q9NVI7#ATD3A_HUMAN	ATPase family AAA domain-containing protein 3A OS=Homo sapiens GN=ATAD3A PE=1 SV=2	0.9901	8.5	1	0.09	99.99	0.21	99.99	0.18	99.99	0.15	99.99	0.16	99.99	0.2	99.99	2	4	0.005	0.9999	12	2	0.09	0	0.12	0.01	0.15	0	0.19	0.01	0.26	0.04	0.19	0.03	4	4	0.006	0.9892	9	1	0.13	99.99	0.09	99.99	0.15	99.99	0.22	99.99	0.12
sp#Q68DN1#CB016_HUMAN	Uncharacterized protein C2orf16 OS=Homo sapiens GN=C2orf16 PE=2 SV=3	0.7817	4.4	1	0.11	99.99	0.21	99.99	0.16	99.99	0.15	99.99	0.15	99.99	0.23	99.99	4	5	0.005	NA	NA	NA	NA	NA	NA	NA	NA	NA	NA	NA	NA	NA	NA	NA	NA	NA	NA	NA	NA	NA	NA	NA	NA	NA	NA	NA	NA	NA	NA
sp#O95487#SC24B_HUMAN	Protein transport protein Sec24B OS=Homo sapiens GN=SEC24B PE=1 SV=2	0.638	6.6	1	0.12	99.99	0.21	99.99	0.18	99.99	0.15	99.99	0.17	99.99	0.17	99.99	1	1	0.005	0.9971	7.5	1	0.12	99.99	0.11	99.99	0.15	99.99	0.2	99.99	0.26	99.99	0.17	99.99	2	2	0.005	1	5.4	4	0.14	0.01	0.13	0.01	0.17	0.01	0.21	0.02	0.13
sp#Q9UPS6#SET1B_HUMAN	Histone-lysine N-methyltransferase SETD1B OS=Homo sapiens GN=SETD1B PE=1 SV=2	0.6371	5.4	1	0.15	99.99	0.21	99.99	0.18	99.99	0.14	99.99	0.17	99.99	0.16	99.99	2	3	0.005	NA	NA	NA	NA	NA	NA	NA	NA	NA	NA	NA	NA	NA	NA	NA	NA	NA	NA	NA	NA	NA	NA	NA	NA	NA	NA	NA	NA	NA	NA
sp#Q9Y2H9#MAST1_HUMAN	Microtubule-associated serine/threonine-protein kinase 1 OS=Homo sapiens GN=MAST1 PE=1 SV=2	0.6309	7.5	1	0.1	99.99	0.21	99.99	0.17	99.99	0.16	99.99	0.19	99.99	0.18	99.99	1	3	0.005	NA	NA	NA	NA	NA	NA	NA	NA	NA	NA	NA	NA	NA	NA	NA	NA	NA	NA	NA	NA	NA	NA	NA	NA	NA	NA	NA	NA	NA	NA
sp#P62314#SMD1_HUMAN	Small nuclear ribonucleoprotein Sm D1 OS=Homo sapiens GN=SNRPD1 PE=1 SV=1	1	16.8	2	0.12	0	0.21	0.01	0.18	0	0.13	0	0.2	0	0.18	0	2	2	0.004	1	16.8	2	0.13	0.02	0.12	0	0.07	0.01	0.21	0.01	0.29	0	0.17	0.01	2	2	0.003	0.9992	16.8	3	0.17	0.01	0.1	0.01	0.19	0.02	0.15	0.01	0.12
sp#Q9H0E2#TOLIP_HUMAN	Toll-interacting protein OS=Homo sapiens GN=TOLLIP PE=1 SV=1	1	13.5	2	0.12	0.01	0.21	0.02	0.18	0.01	0.14	0	0.19	0.01	0.17	0.01	2	2	0.004	1	15	4	0.09	0.02	0.17	0.05	0.11	0	0.22	0.03	0.24	0.02	0.14	0.01	4	4	0.007	1	25.5	6	0.16	0.01	0.12	0.01	0.18	0.01	0.19	0.01	0.12
sp#Q9UBD6#RHCG_HUMAN	Ammonium transporter Rh type C OS=Homo sapiens GN=RHCG PE=1 SV=1	1	4	2	0.12	0.02	0.21	0.01	0.19	0.03	0.11	0.01	0.19	0.01	0.18	0	2	2	0.004	1	15.9	7	0.11	0	0.14	0.01	0.11	0.01	0.21	0.01	0.26	0.01	0.15	0	6	10	0.014	1	18.8	5	0.12	0.01	0.11	0.01	0.19	0.02	0.16	0.02	0.14
sp#Q8IZ83#A16A1_HUMAN	Aldehyde dehydrogenase family 16 member A1 OS=Homo sapiens GN=ALDH16A1 PE=1 SV=2	0.9999	4.6	2	0.13	0	0.21	0.02	0.16	0.02	0.15	0.02	0.17	0.01	0.18	0.02	2	2	0.004	1	7.1	4	0.12	0.02	0.13	0.02	0.19	0.04	0.18	0.01	0.22	0.01	0.14	0	5	5	0.007	1	8.7	3	0.15	0.01	0.12	0.01	0.18	0.02	0.2	0.02	0.12
sp#Q96HY6#DDRGK_HUMAN	DDRGK domain-containing protein 1 OS=Homo sapiens GN=DDRGK1 PE=1 SV=2	0.9997	19.7	2	0.12	0.02	0.21	0.03	0.2	0.01	0.13	0.01	0.17	0.02	0.16	0	2	2	0.004	0.9987	11.1	2	0.11	0.03	0.14	0.02	0.1	0.01	0.21	0.01	0.2	0.03	0.23	0.08	2	2	0.003	1	21.7	5	0.15	0	0.12	0.01	0.18	0.01	0.18	0	0.13
sp#P07948#LYN_HUMAN	Tyrosine-protein kinase Lyn OS=Homo sapiens GN=LYN PE=1 SV=3	0.9989	6.1	2	0.12	0.01	0.21	0.02	0.18	0.01	0.13	0.04	0.15	0.04	0.19	0.01	2	2	0.004	NA	NA	NA	NA	NA	NA	NA	NA	NA	NA	NA	NA	NA	NA	NA	NA	NA	NA	0.9933	7.8	1	0.14	99.99	0.13	99.99	0.13	99.99	0.26	99.99	0.13
sp#Q7Z4W1#DCXR_HUMAN	L-xylulose reductase OS=Homo sapiens GN=DCXR PE=1 SV=2	0.9978	22.1	2	0.12	0.01	0.21	0.02	0.16	0.02	0.14	0	0.19	0	0.18	0.02	2	2	0.004	1	19.3	4	0.12	0.01	0.11	0.01	0.1	0.02	0.23	0.02	0.28	0.01	0.15	0	3	5	0.009	1	23.4	4	0.13	0.01	0.11	0.01	0.19	0.02	0.17	0.03	0.13
sp#P17900#SAP3_HUMAN	Ganglioside GM2 activator OS=Homo sapiens GN=GM2A PE=1 SV=4	0.9977	20.2	2	0.14	0.03	0.21	0.01	0.17	0.02	0.12	0.02	0.21	0	0.15	0.01	2	2	0.004	NA	NA	NA	NA	NA	NA	NA	NA	NA	NA	NA	NA	NA	NA	NA	NA	NA	NA	1	23.8	4	0.16	0.01	0.1	0.01	0.2	0.01	0.18	0.02	0.11
sp#P26022#PTX3_HUMAN	Pentraxin-related protein PTX3 OS=Homo sapiens GN=PTX3 PE=1 SV=3	0.9974	7.1	2	0.13	0.01	0.21	0.02	0.17	0.02	0.15	0.01	0.17	0.01	0.18	0.02	2	2	0.004	0.9935	6	1	0.12	99.99	0.13	99.99	0.19	99.99	0.2	99.99	0.22	99.99	0.14	99.99	1	1	0.002	NA	NA	NA	NA	NA	NA	NA	NA	NA	NA	NA	NA
sp#Q9UK41#VPS28_HUMAN	Vacuolar protein sorting-associated protein 28 homolog OS=Homo sapiens GN=VPS28 PE=1 SV=1	0.9948	17.2	2	0.17	0.01	0.21	0.02	0.18	0.01	0.11	0	0.17	0.04	0.14	0.04	2	2	0.004	0.9999	15.4	2	0.13	0	0.15	0.02	0.13	0	0.2	0	0.24	0.02	0.15	0	3	3	0.004	0.9807	12.2	1	0.18	99.99	0.16	99.99	0.14	99.99	0.18	99.99	0.15
sp#Q8IY17#PLPL6_HUMAN	Neuropathy target esterase OS=Homo sapiens GN=PNPLA6 PE=1 SV=2	0.9934	5.1	1	0.12	99.99	0.21	99.99	0.21	99.99	0.11	99.99	0.18	99.99	0.16	99.99	1	1	0.004	NA	NA	NA	NA	NA	NA	NA	NA	NA	NA	NA	NA	NA	NA	NA	NA	NA	NA	0.6197	2	1	0.15	99.99	0.16	99.99	0.16	99.99	0.19	99.99	0.16
sp#P12955#PEPD_HUMAN	Xaa-Pro dipeptidase OS=Homo sapiens GN=PEPD PE=1 SV=3	0.9837	7.5	1	0.14	99.99	0.21	99.99	0.17	99.99	0.12	99.99	0.17	99.99	0.18	99.99	2	2	0.004	1	20.3	8	0.12	0	0.14	0.01	0.11	0.01	0.23	0.01	0.24	0.01	0.15	0.01	8	9	0.014	1	13	6	0.16	0.01	0.13	0.01	0.18	0.01	0.16	0.01	0.12
sp#P36955#PEDF_HUMAN	Pigment epithelium-derived factor OS=Homo sapiens GN=SERPINF1 PE=1 SV=4	0.983	19.4	1	0.14	99.99	0.21	99.99	0.21	99.99	0.12	99.99	0.15	99.99	0.17	99.99	3	3	0.004	0.999	6.9	2	0.12	0.02	0.14	0	0.14	0.01	0.19	0.02	0.23	0.04	0.16	0.02	2	2	0.003	NA	NA	NA	NA	NA	NA	NA	NA	NA	NA	NA	NA
sp#P08582#TRFM_HUMAN	Melanotransferrin OS=Homo sapiens GN=MFI2 PE=1 SV=2	0.9806	3.7	2	0.12	0.01	0.21	0	0.16	0.01	0.16	0.03	0.19	0	0.16	0.01	2	2	0.004	0.9261	2	1	0.11	99.99	0.16	99.99	0.16	99.99	0.18	99.99	0.19	99.99	0.2	99.99	1	1	0.002	NA	NA	NA	NA	NA	NA	NA	NA	NA	NA	NA	NA
sp#Q9H3P2#NELFA_HUMAN	Negative elongation factor A OS=Homo sapiens GN=NELFA PE=1 SV=3	0.9687	2.1	1	0.13	99.99	0.21	99.99	0.24	99.99	0.1	99.99	0.14	99.99	0.19	99.99	2	3	0.004	NA	NA	NA	NA	NA	NA	NA	NA	NA	NA	NA	NA	NA	NA	NA	NA	NA	NA	NA	NA	NA	NA	NA	NA	NA	NA	NA	NA	NA	NA
sp#P84103#SRSF3_HUMAN	Serine/arginine-rich splicing factor 3 OS=Homo sapiens GN=SRSF3 PE=1 SV=1	0.9612	14	2	0.1	0	0.21	0.02	0.16	0.01	0.15	0.01	0.13	0.01	0.25	0	3	3	0.004	0.9069	14	1	0.12	99.99	0.1	99.99	0.15	99.99	0.2	99.99	0.3	99.99	0.13	99.99	1	1	0.002	1	16.5	4	0.16	0.01	0.12	0.01	0.17	0.01	0.2	0.01	0.14
sp#Q5EBL8#PDZ11_HUMAN	PDZ domain-containing protein 11 OS=Homo sapiens GN=PDZD11 PE=1 SV=2	0.9606	14.3	2	0.12	0	0.21	0	0.16	0.02	0.14	0	0.21	0.01	0.16	0.01	2	2	0.004	0.9722	14.3	1	0.11	99.99	0.14	99.99	0.16	99.99	0.22	99.99	0.24	99.99	0.13	99.99	1	1	0.003	NA	NA	NA	NA	NA	NA	NA	NA	NA	NA	NA	NA
sp#Q86UE4#LYRIC_HUMAN	Protein LYRIC OS=Homo sapiens GN=MTDH PE=1 SV=2	0.9018	6.7	2	0.08	0.02	0.21	0.01	0.17	0.01	0.14	0.03	0.21	0.03	0.18	0	2	2	0.004	0.9977	7.7	1	0.08	99.99	0.11	99.99	0.14	99.99	0.21	99.99	0.3	99.99	0.15	99.99	2	2	0.004	1	6.2	3	0.16	0.01	0.1	0.01	0.18	0	0.17	0.02	0.12
sp#Q9Y2J2#E41L3_HUMAN	Band 4.1-like protein 3 OS=Homo sapiens GN=EPB41L3 PE=1 SV=2	0.9003	5	1	0.14	99.99	0.21	99.99	0.19	99.99	0.12	99.99	0.21	99.99	0.13	99.99	2	2	0.004	0.9934	7.5	1	0.1	99.99	0.12	99.99	0.17	99.99	0.2	99.99	0.26	99.99	0.15	99.99	3	4	0.005	NA	NA	NA	NA	NA	NA	NA	NA	NA	NA	NA	NA
sp#Q7Z465#BNIPL_HUMAN	Bcl-2/adenovirus E1B 19 kDa-interacting protein 2-like protein OS=Homo sapiens GN=BNIPL PE=1 SV=1	0.8423	10.4	1	0.15	99.99	0.21	99.99	0.17	99.99	0.14	99.99	0.17	99.99	0.16	99.99	2	2	0.004	0.9176	18.8	1	0.13	99.99	0.11	99.99	0.08	99.99	0.19	99.99	0.31	99.99	0.18	99.99	1	1	0.003	0.6295	6.4	1	0.17	99.99	0.13	99.99	0.17	99.99	0.14	99.99	0.12
sp#Q8IUX8#EGFL6_HUMAN	Epidermal growth factor-like protein 6 OS=Homo sapiens GN=EGFL6 PE=2 SV=1	0.8229	6.3	2	0.08	0.01	0.21	0.02	0.15	0.01	0.17	0.02	0.16	0.01	0.22	0.02	3	3	0.004	NA	NA	NA	NA	NA	NA	NA	NA	NA	NA	NA	NA	NA	NA	NA	NA	NA	NA	0.9789	7.6	2	0.14	0	0.11	0.02	0.13	0.03	0.33	0.09	0.09
sp#Q13562#NDF1_HUMAN	Neurogenic differentiation factor 1 OS=Homo sapiens GN=NEUROD1 PE=1 SV=3	0.7936	3.4	2	0.09	0.02	0.21	0.02	0.19	0.01	0.14	0	0.17	0.02	0.19	0.01	1	2	0.004	0.681	3.4	1	0.14	99.99	0.18	99.99	0.14	99.99	0.2	99.99	0.2	99.99	0.14	99.99	1	1	0.002	NA	NA	NA	NA	NA	NA	NA	NA	NA	NA	NA	NA
sp#O00534#VMA5A_HUMAN	von Willebrand factor A domain-containing protein 5A OS=Homo sapiens GN=VWA5A PE=2 SV=2	0.639	9.4	1	0.13	99.99	0.21	99.99	0.16	99.99	0.16	99.99	0.16	99.99	0.17	99.99	2	3	0.004	NA	NA	NA	NA	NA	NA	NA	NA	NA	NA	NA	NA	NA	NA	NA	NA	NA	NA	NA	NA	NA	NA	NA	NA	NA	NA	NA	NA	NA	NA
sp#Q96EP5#DAZP1_HUMAN	DAZ-associated protein 1 OS=Homo sapiens GN=DAZAP1 PE=1 SV=1	0.9922	11.3	1	0.12	99.99	0.21	99.99	0.17	99.99	0.16	99.99	0.16	99.99	0.17	99.99	1	1	0.003	0.9611	15	1	0.12	99.99	0.13	99.99	0.15	99.99	0.16	99.99	0.25	99.99	0.18	99.99	2	2	0.004	0.8899	6.6	1	0.22	99.99	0.11	99.99	0.15	99.99	0.19	99.99	0.12
sp#P05452#TETN_HUMAN	Tetranectin OS=Homo sapiens GN=CLEC3B PE=1 SV=3	0.9914	22.3	1	0.14	99.99	0.21	99.99	0.16	99.99	0.15	99.99	0.19	99.99	0.15	99.99	1	1	0.003	0.9888	5.9	1	0.12	99.99	0.15	99.99	0.1	99.99	0.19	99.99	0.29	99.99	0.16	99.99	1	1	0.002	1	17.3	3	0.14	0.02	0.12	0.01	0.18	0.01	0.19	0	0.15
sp#Q14558#KPRA_HUMAN	Phosphoribosyl pyrophosphate synthase-associated protein 1 OS=Homo sapiens GN=PRPSAP1 PE=1 SV=2	0.9914	10.4	1	0.11	99.99	0.21	99.99	0.19	99.99	0.12	99.99	0.18	99.99	0.2	99.99	1	1	0.003	0.9969	10.1	1	0.12	99.99	0.14	99.99	0.15	99.99	0.2	99.99	0.2	99.99	0.18	99.99	2	2	0.003	NA	NA	NA	NA	NA	NA	NA	NA	NA	NA	NA	NA
sp#Q8NE86#MCU_HUMAN	Calcium uniporter protein, mitochondrial OS=Homo sapiens GN=MCU PE=1 SV=1	0.9914	7.4	1	0.14	99.99	0.21	99.99	0.17	99.99	0.13	99.99	0.17	99.99	0.18	99.99	1	1	0.003	NA	NA	NA	NA	NA	NA	NA	NA	NA	NA	NA	NA	NA	NA	NA	NA	NA	NA	0.9928	7.7	1	0.14	99.99	0.11	99.99	0.18	99.99	0.23	99.99	0.13
sp#O14972#DSCR3_HUMAN	Down syndrome critical region protein 3 OS=Homo sapiens GN=DSCR3 PE=2 SV=1	0.9899	9.8	1	0.13	99.99	0.21	99.99	0.16	99.99	0.17	99.99	0.13	99.99	0.2	99.99	1	1	0.003	0.9181	15.8	1	0.13	99.99	0.15	99.99	0.17	99.99	0.19	99.99	0.2	99.99	0.16	99.99	1	1	0.003	NA	NA	NA	NA	NA	NA	NA	NA	NA	NA	NA	NA
sp#P34059#GALNS_HUMAN	N-acetylgalactosamine-6-sulfatase OS=Homo sapiens GN=GALNS PE=1 SV=1	0.9837	2.9	1	0.1	99.99	0.21	99.99	0.16	99.99	0.18	99.99	0.14	99.99	0.21	99.99	1	1	0.003	NA	NA	NA	NA	NA	NA	NA	NA	NA	NA	NA	NA	NA	NA	NA	NA	NA	NA	0.9584	1.7	1	0.16	99.99	0.14	99.99	0.14	99.99	0.26	99.99	0.13
sp#Q8NEN9#PDZD8_HUMAN	PDZ domain-containing protein 8 OS=Homo sapiens GN=PDZD8 PE=1 SV=1	0.9654	7.3	1	0.09	99.99	0.21	99.99	0.2	99.99	0.13	99.99	0.18	99.99	0.19	99.99	1	1	0.003	NA	NA	NA	NA	NA	NA	NA	NA	NA	NA	NA	NA	NA	NA	NA	NA	NA	NA	NA	NA	NA	NA	NA	NA	NA	NA	NA	NA	NA	NA
sp#P32942#ICAM3_HUMAN	Intercellular adhesion molecule 3 OS=Homo sapiens GN=ICAM3 PE=1 SV=2	0.9541	13	1	0.11	99.99	0.21	99.99	0.17	99.99	0.18	99.99	0.16	99.99	0.17	99.99	1	1	0.003	0.8703	9	2	0.1	0.02	0.14	0.01	0.1	0.03	0.19	0	0.29	0.07	0.17	0.01	2	6	0.006	NA	NA	NA	NA	NA	NA	NA	NA	NA	NA	NA	NA
sp#Q16539#MK14_HUMAN	Mitogen-activated protein kinase 14 OS=Homo sapiens GN=MAPK14 PE=1 SV=3	0.9503	19.7	1	0.15	99.99	0.21	99.99	0.14	99.99	0.15	99.99	0.18	99.99	0.16	99.99	1	1	0.003	1	17.8	2	0.12	0.01	0.13	0	0.13	0.01	0.21	0.01	0.24	0.02	0.16	0	5	6	0.006	1	23.3	5	0.15	0	0.11	0.01	0.19	0.01	0.19	0.01	0.13
sp#Q92769#HDAC2_HUMAN	Histone deacetylase 2 OS=Homo sapiens GN=HDAC2 PE=1 SV=2	0.9489	10	1	0.16	99.99	0.21	99.99	0.17	99.99	0.1	99.99	0.25	99.99	0.12	99.99	1	1	0.003	0.9651	2.7	1	0.12	99.99	0.15	99.99	0.15	99.99	0.19	99.99	0.22	99.99	0.17	99.99	1	1	0.002	0.9585	5.3	1	0.15	99.99	0.14	99.99	0.19	99.99	0.17	99.99	0.15
sp#Q969J3#L12R1_HUMAN	Loss of heterozygosity 12 chromosomal region 1 protein OS=Homo sapiens GN=LOH12CR1 PE=1 SV=1	0.8368	20.9	1	0.17	99.99	0.21	99.99	0.16	99.99	0.08	99.99	0.23	99.99	0.14	99.99	1	1	0.003	NA	NA	NA	NA	NA	NA	NA	NA	NA	NA	NA	NA	NA	NA	NA	NA	NA	NA	NA	NA	NA	NA	NA	NA	NA	NA	NA	NA	NA	NA
sp#Q08379#GOGA2_HUMAN	Golgin subfamily A member 2 OS=Homo sapiens GN=GOLGA2 PE=1 SV=3	0.7862	3.4	1	0.09	99.99	0.21	99.99	0.21	99.99	0.12	99.99	0.17	99.99	0.2	99.99	1	1	0.003	0.9645	4.3	2	0.08	0.01	0.12	0	0.19	0.04	0.22	0.02	0.26	0.01	0.12	0.01	3	4	0.004	0.9785	5.3	1	0.13	99.99	0.11	99.99	0.21	99.99	0.19	99.99	0.12
sp#P78380#OLR1_HUMAN	Oxidized low-density lipoprotein receptor 1 OS=Homo sapiens GN=OLR1 PE=1 SV=1	0.7747	9.2	1	0.13	99.99	0.21	99.99	0.16	99.99	0.15	99.99	0.19	99.99	0.17	99.99	1	1	0.003	NA	NA	NA	NA	NA	NA	NA	NA	NA	NA	NA	NA	NA	NA	NA	NA	NA	NA	NA	NA	NA	NA	NA	NA	NA	NA	NA	NA	NA	NA
sp#P15170#ERF3A_HUMAN,sp#Q8IYD1#ERF3B_HUMAN	Eukaryotic peptide chain release factor GTP-binding subunit ERF3A OS=Homo sapiens GN=GSPT1 PE=1 SV=1,Eukaryotic peptide chain release factor GTP-binding subunit ERF3B OS=Homo sapiens GN=GSPT2 PE=1 SV=2	0.7353	2.8	1	0.15	99.99	0.21	99.99	0.17	99.99	0.11	99.99	0.19	99.99	0.17	99.99	1	1	0.003	0.9904	8	3	0.09	0.01	0.14	0.02	0.11	0	0.2	0.03	0.24	0.03	0.18	0.06	4	5	0.006	0.9998	11	4	0.15	0.01	0.11	0.01	0.2	0.02	0.2	0.02	0.11
sp#P0CB43#F203B_HUMAN,sp#Q9BTY7#F203A_HUMAN	Protein FAM203B OS=Homo sapiens GN=FAM203B PE=1 SV=1,Protein FAM203A OS=Homo sapiens GN=FAM203A PE=1 SV=1	0.7097	8.7	1	0.11	99.99	0.21	99.99	0.19	99.99	0.1	99.99	0.18	99.99	0.2	99.99	2	2	0.003	NA	NA	NA	NA	NA	NA	NA	NA	NA	NA	NA	NA	NA	NA	NA	NA	NA	NA	0.91	27.9	1	0.15	99.99	0.14	99.99	0.22	99.99	0.24	99.99	0.15
sp#P0DJI8#SAA1_HUMAN	Serum amyloid A-1 protein OS=Homo sapiens GN=SAA1 PE=1 SV=1	0.9919	16.4	1	0.12	99.99	0.21	99.99	0.17	99.99	0.15	99.99	0.18	99.99	0.15	99.99	1	1	0.002	0.9992	49.2	3	0.11	0.01	0.17	0	0.13	0.01	0.24	0.01	0.2	0.01	0.15	0	4	6	0.005	NA	NA	NA	NA	NA	NA	NA	NA	NA	NA	NA	NA
sp#P19525#E2AK2_HUMAN	Interferon-induced, double-stranded RNA-activated protein kinase OS=Homo sapiens GN=EIF2AK2 PE=1 SV=2	0.9919	5.6	1	0.16	99.99	0.21	99.99	0.19	99.99	0.11	99.99	0.19	99.99	0.14	99.99	1	1	0.002	0.9935	6.7	1	0.14	99.99	0.16	99.99	0.12	99.99	0.2	99.99	0.23	99.99	0.16	99.99	1	1	0.002	0.9912	4	1	0.16	99.99	0.12	99.99	0.16	99.99	0.23	99.99	0.12
sp#P55735#SEC13_HUMAN	Protein SEC13 homolog OS=Homo sapiens GN=SEC13 PE=1 SV=3	0.9919	7.1	1	0.14	99.99	0.21	99.99	0.17	99.99	0.13	99.99	0.18	99.99	0.16	99.99	1	1	0.002	NA	NA	NA	NA	NA	NA	NA	NA	NA	NA	NA	NA	NA	NA	NA	NA	NA	NA	NA	NA	NA	NA	NA	NA	NA	NA	NA	NA	NA	NA
sp#P55957#BID_HUMAN	BH3-interacting domain death agonist OS=Homo sapiens GN=BID PE=1 SV=1	0.9919	7.7	1	0.14	99.99	0.21	99.99	0.17	99.99	0.15	99.99	0.16	99.99	0.16	99.99	1	1	0.002	1	13.3	2	0.13	0.04	0.12	0.02	0.18	0.03	0.18	0.02	0.24	0.04	0.13	0	2	2	0.003	0.9999	21.5	2	0.16	0.03	0.13	0.01	0.16	0.01	0.21	0.01	0.15
sp#Q99598#TSNAX_HUMAN	Translin-associated protein X OS=Homo sapiens GN=TSNAX PE=1 SV=1	0.9919	11	1	0.1	99.99	0.21	99.99	0.17	99.99	0.17	99.99	0.18	99.99	0.17	99.99	1	2	0.002	NA	NA	NA	NA	NA	NA	NA	NA	NA	NA	NA	NA	NA	NA	NA	NA	NA	NA	0.909	16.2	1	0.14	99.99	0.06	99.99	0.21	99.99	0.19	99.99	0.13
sp#Q9NRJ3#CCL28_HUMAN	C-C motif chemokine 28 OS=Homo sapiens GN=CCL28 PE=1 SV=1	0.9912	11.8	1	0.14	99.99	0.21	99.99	0.16	99.99	0.11	99.99	0.2	99.99	0.18	99.99	1	1	0.002	0.9993	20.5	2	0.18	0.02	0.19	0.04	0.08	0.01	0.18	0	0.18	0.01	0.2	0.01	2	2	0.004	NA	NA	NA	NA	NA	NA	NA	NA	NA	NA	NA	NA
sp#Q9UG63#ABCF2_HUMAN	ATP-binding cassette sub-family F member 2 OS=Homo sapiens GN=ABCF2 PE=1 SV=2	0.9912	2.1	1	0.13	99.99	0.21	99.99	0.16	99.99	0.12	99.99	0.19	99.99	0.19	99.99	1	1	0.002	0.9957	4.5	1	0.12	99.99	0.17	99.99	0.18	99.99	0.2	99.99	0.19	99.99	0.14	99.99	2	2	0.003	NA	NA	NA	NA	NA	NA	NA	NA	NA	NA	NA	NA
sp#P98171#RHG04_HUMAN	Rho GTPase-activating protein 4 OS=Homo sapiens GN=ARHGAP4 PE=1 SV=2	0.9896	3.7	1	0.17	99.99	0.21	99.99	0.13	99.99	0.16	99.99	0.14	99.99	0.2	99.99	1	1	0.002	0.9851	5.2	2	0.11	0	0.12	0	0.18	0	0.2	0.01	0.23	0.01	0.16	0.02	1	2	0.004	0.9835	2.2	1	0.13	99.99	0.13	99.99	0.15	99.99	0.26	99.99	0.16
sp#Q9UGL9#CRCT1_HUMAN	Cysteine-rich C-terminal protein 1 OS=Homo sapiens GN=CRCT1 PE=2 SV=1	0.9896	21.2	1	0.14	99.99	0.21	99.99	0.19	99.99	0.11	99.99	0.19	99.99	0.16	99.99	1	1	0.002	NA	NA	NA	NA	NA	NA	NA	NA	NA	NA	NA	NA	NA	NA	NA	NA	NA	NA	0.9861	21.2	1	0.17	99.99	0.09	99.99	0.18	99.99	0.21	99.99	0.12
sp#P07358#CO8B_HUMAN	Complement component C8 beta chain OS=Homo sapiens GN=C8B PE=1 SV=3	0.9888	1.9	1	0.12	99.99	0.21	99.99	0.17	99.99	0.15	99.99	0.18	99.99	0.17	99.99	1	1	0.002	NA	NA	NA	NA	NA	NA	NA	NA	NA	NA	NA	NA	NA	NA	NA	NA	NA	NA	NA	NA	NA	NA	NA	NA	NA	NA	NA	NA	NA	NA
sp#O95298#NDUC2_HUMAN	NADH dehydrogenase [ubiquinone] 1 subunit C2 OS=Homo sapiens GN=NDUFC2 PE=1 SV=1	0.9856	10.1	1	0.07	99.99	0.21	99.99	0.17	99.99	0.13	99.99	0.21	99.99	0.21	99.99	1	1	0.002	NA	NA	NA	NA	NA	NA	NA	NA	NA	NA	NA	NA	NA	NA	NA	NA	NA	NA	NA	NA	NA	NA	NA	NA	NA	NA	NA	NA	NA	NA
sp#P02656#APOC3_HUMAN	Apolipoprotein C-III OS=Homo sapiens GN=APOC3 PE=1 SV=1	0.9848	11.1	1	0.12	99.99	0.21	99.99	0.2	99.99	0.18	99.99	0.15	99.99	0.14	99.99	1	1	0.002	NA	NA	NA	NA	NA	NA	NA	NA	NA	NA	NA	NA	NA	NA	NA	NA	NA	NA	NA	NA	NA	NA	NA	NA	NA	NA	NA	NA	NA	NA
sp#O14732#IMPA2_HUMAN	Inositol monophosphatase 2 OS=Homo sapiens GN=IMPA2 PE=1 SV=1	0.984	9.4	1	0.13	99.99	0.21	99.99	0.16	99.99	0.15	99.99	0.17	99.99	0.17	99.99	1	1	0.002	1	19.1	7	0.12	0.01	0.15	0.01	0.11	0.01	0.19	0.01	0.25	0	0.17	0	5	9	0.015	0.9916	5.9	2	0.13	0	0.13	0.01	0.19	0	0.16	0	0.17
sp#P82909#RT36_HUMAN	28S ribosomal protein S36, mitochondrial OS=Homo sapiens GN=MRPS36 PE=1 SV=2	0.984	12.6	1	0.07	99.99	0.21	99.99	0.17	99.99	0.13	99.99	0.2	99.99	0.23	99.99	1	1	0.002	NA	NA	NA	NA	NA	NA	NA	NA	NA	NA	NA	NA	NA	NA	NA	NA	NA	NA	0.9999	12.6	2	0.16	0.01	0.11	0.01	0.17	0.01	0.2	0.01	0.14
sp#Q9H307#PININ_HUMAN	Pinin OS=Homo sapiens GN=PNN PE=1 SV=4	0.984	1.5	1	0.1	99.99	0.21	99.99	0.17	99.99	0.15	99.99	0.2	99.99	0.18	99.99	1	1	0.002	NA	NA	NA	NA	NA	NA	NA	NA	NA	NA	NA	NA	NA	NA	NA	NA	NA	NA	1	5.3	3	0.18	0.02	0.13	0.02	0.17	0.01	0.17	0.01	0.13
sp#Q96AX1#VP33A_HUMAN	Vacuolar protein sorting-associated protein 33A OS=Homo sapiens GN=VPS33A PE=1 SV=1	0.9809	2.7	1	0.15	99.99	0.21	99.99	0.19	99.99	0.13	99.99	0.18	99.99	0.13	99.99	1	1	0.002	0.9999	5.7	1	0.13	99.99	0.18	99.99	0.12	99.99	0.18	99.99	0.24	99.99	0.16	99.99	2	2	0.003	1	10.7	4	0.15	0.01	0.11	0.01	0.16	0	0.19	0	0.13
sp#P55008#AIF1_HUMAN	Allograft inflammatory factor 1 OS=Homo sapiens GN=AIF1 PE=1 SV=1	0.9746	13.6	1	0.13	99.99	0.21	99.99	0.19	99.99	0.13	99.99	0.18	99.99	0.17	99.99	1	1	0.002	NA	NA	NA	NA	NA	NA	NA	NA	NA	NA	NA	NA	NA	NA	NA	NA	NA	NA	NA	NA	NA	NA	NA	NA	NA	NA	NA	NA	NA	NA
sp#Q9BZF1#OSBL8_HUMAN,sp#Q9H0X9#OSBL5_HUMAN	Oxysterol-binding protein-related protein 8 OS=Homo sapiens GN=OSBPL8 PE=1 SV=3,Oxysterol-binding protein-related protein 5 OS=Homo sapiens GN=OSBPL5 PE=1 SV=1	0.9708	1.4	1	0.09	99.99	0.21	99.99	0.16	99.99	0.15	99.99	0.19	99.99	0.19	99.99	1	1	0.002	1	5.1	3	0.15	0.02	0.15	0.02	0.17	0.01	0.19	0.01	0.21	0.01	0.14	0.01	3	3	0.005	1	12.1	5	0.15	0.02	0.12	0.01	0.16	0.02	0.24	0.07	0.13
sp#P07711#CATL1_HUMAN	Cathepsin L1 OS=Homo sapiens GN=CTSL PE=1 SV=2	0.9662	3.6	1	0.14	99.99	0.21	99.99	0.12	99.99	0.11	99.99	0.28	99.99	0.14	99.99	1	1	0.002	NA	NA	NA	NA	NA	NA	NA	NA	NA	NA	NA	NA	NA	NA	NA	NA	NA	NA	NA	NA	NA	NA	NA	NA	NA	NA	NA	NA	NA	NA
sp#Q8TD30#ALAT2_HUMAN	Alanine aminotransferase 2 OS=Homo sapiens GN=GPT2 PE=1 SV=1	0.9616	3.3	1	0.15	99.99	0.21	99.99	0.17	99.99	0.16	99.99	0.16	99.99	0.16	99.99	1	1	0.002	0.9594	5.9	1	0.14	99.99	0.17	99.99	0.13	99.99	0.19	99.99	0.2	99.99	0.16	99.99	1	1	0.002	NA	NA	NA	NA	NA	NA	NA	NA	NA	NA	NA	NA
sp#Q9UHD9#UBQL2_HUMAN,sp#Q9UMX0#UBQL1_HUMAN	Ubiquilin-2 OS=Homo sapiens GN=UBQLN2 PE=1 SV=2,Ubiquilin-1 OS=Homo sapiens GN=UBQLN1 PE=1 SV=2	0.9609	2.5	1	0.11	99.99	0.21	99.99	0.19	99.99	0.14	99.99	0.18	99.99	0.17	99.99	1	1	0.002	0.9951	10.9	1	0.1	99.99	0.12	99.99	0.11	99.99	0.27	99.99	0.25	99.99	0.15	99.99	1	1	0.003	1	5.3	2	0.17	0.03	0.12	0.03	0.17	0	0.19	0.05	0.13
sp#Q9Y320#TMX2_HUMAN	Thioredoxin-related transmembrane protein 2 OS=Homo sapiens GN=TMX2 PE=1 SV=1	0.9222	4.1	1	0.18	99.99	0.21	99.99	0.17	99.99	0.13	99.99	0.17	99.99	0.15	99.99	1	1	0.002	NA	NA	NA	NA	NA	NA	NA	NA	NA	NA	NA	NA	NA	NA	NA	NA	NA	NA	0.9895	4.1	1	0.19	99.99	0.12	99.99	0.17	99.99	0.18	99.99	0.14
sp#O00178#GTPB1_HUMAN	GTP-binding protein 1 OS=Homo sapiens GN=GTPBP1 PE=1 SV=3	0.9153	9.1	1	0.18	99.99	0.21	99.99	0.2	99.99	0.16	99.99	0.14	99.99	0.11	99.99	1	1	0.002	NA	NA	NA	NA	NA	NA	NA	NA	NA	NA	NA	NA	NA	NA	NA	NA	NA	NA	NA	NA	NA	NA	NA	NA	NA	NA	NA	NA	NA	NA
sp#O60869#EDF1_HUMAN	Endothelial differentiation-related factor 1 OS=Homo sapiens GN=EDF1 PE=1 SV=1	0.9084	18.9	1	0.12	99.99	0.21	99.99	0.18	99.99	0.16	99.99	0.16	99.99	0.18	99.99	1	1	0.002	NA	NA	NA	NA	NA	NA	NA	NA	NA	NA	NA	NA	NA	NA	NA	NA	NA	NA	NA	NA	NA	NA	NA	NA	NA	NA	NA	NA	NA	NA
sp#Q13155#AIMP2_HUMAN	Aminoacyl tRNA synthase complex-interacting multifunctional protein 2 OS=Homo sapiens GN=AIMP2 PE=1 SV=2	0.8489	7.5	1	0.12	99.99	0.21	99.99	0.18	99.99	0.12	99.99	0.18	99.99	0.18	99.99	1	1	0.002	0.9606	5	1	0.12	99.99	0.13	99.99	0.09	99.99	0.22	99.99	0.26	99.99	0.17	99.99	2	2	0.003	0.9991	16.2	3	0.16	0.03	0.12	0.01	0.18	0.01	0.13	0.03	0.12
sp#P12074#CX6A1_HUMAN	Cytochrome c oxidase subunit 6A1, mitochondrial OS=Homo sapiens GN=COX6A1 PE=1 SV=4	0.7714	26.6	1	0.13	99.99	0.21	99.99	0.17	99.99	0.14	99.99	0.19	99.99	0.16	99.99	1	1	0.002	NA	NA	NA	NA	NA	NA	NA	NA	NA	NA	NA	NA	NA	NA	NA	NA	NA	NA	NA	NA	NA	NA	NA	NA	NA	NA	NA	NA	NA	NA
sp#Q9Y5P6#GMPPB_HUMAN	Mannose-1-phosphate guanyltransferase beta OS=Homo sapiens GN=GMPPB PE=1 SV=2	0.7481	7.2	1	0.11	99.99	0.21	99.99	0.18	99.99	0.12	99.99	0.2	99.99	0.19	99.99	1	1	0.002	0.9606	9.7	1	0.14	99.99	0.14	99.99	0.15	99.99	0.19	99.99	0.24	99.99	0.14	99.99	2	2	0.004	1	8.1	3	0.15	0	0.14	0.02	0.19	0.01	0.18	0.01	0.13
sp#O14791#APOL1_HUMAN	Apolipoprotein L1 OS=Homo sapiens GN=APOL1 PE=1 SV=5	0.7365	14.8	1	0.13	99.99	0.21	99.99	0.16	99.99	0.16	99.99	0.17	99.99	0.18	99.99	1	1	0.002	NA	NA	NA	NA	NA	NA	NA	NA	NA	NA	NA	NA	NA	NA	NA	NA	NA	NA	NA	NA	NA	NA	NA	NA	NA	NA	NA	NA	NA	NA
sp#Q13418#ILK_HUMAN	Integrin-linked protein kinase OS=Homo sapiens GN=ILK PE=1 SV=2	0.7308	3.1	1	0.11	99.99	0.21	99.99	0.19	99.99	0.11	99.99	0.17	99.99	0.21	99.99	1	1	0.002	NA	NA	NA	NA	NA	NA	NA	NA	NA	NA	NA	NA	NA	NA	NA	NA	NA	NA	NA	NA	NA	NA	NA	NA	NA	NA	NA	NA	NA	NA
sp#P62861#RS30_HUMAN	40S ribosomal protein S30 OS=Homo sapiens GN=FAU PE=1 SV=1	0.6919	16.9	1	0.09	99.99	0.21	99.99	0.19	99.99	0.13	99.99	0.19	99.99	0.19	99.99	1	1	0.002	NA	NA	NA	NA	NA	NA	NA	NA	NA	NA	NA	NA	NA	NA	NA	NA	NA	NA	1	27.1	4	0.15	0.01	0.13	0.01	0.18	0.01	0.18	0.01	0.14
sp#P10253#LYAG_HUMAN	Lysosomal alpha-glucosidase OS=Homo sapiens GN=GAA PE=1 SV=4	0.6906	2.6	1	0.12	99.99	0.21	99.99	0.17	99.99	0.14	99.99	0.2	99.99	0.17	99.99	1	1	0.002	0.993	1.7	1	0.1	99.99	0.14	99.99	0.15	99.99	0.18	99.99	0.27	99.99	0.16	99.99	1	1	0.002	1	7.4	2	0.15	0.01	0.13	0.01	0.17	0.03	0.18	0	0.13
sp#Q96EZ4#MYEOV_HUMAN	Myeloma-overexpressed gene protein OS=Homo sapiens GN=MYEOV PE=2 SV=2	0.6455	10.2	1	0.12	99.99	0.21	99.99	0.19	99.99	0.15	99.99	0.18	99.99	0.14	99.99	1	1	0.002	NA	NA	NA	NA	NA	NA	NA	NA	NA	NA	NA	NA	NA	NA	NA	NA	NA	NA	NA	NA	NA	NA	NA	NA	NA	NA	NA	NA	NA	NA
sp#P13646#K1C13_HUMAN	Keratin, type I cytoskeletal 13 OS=Homo sapiens GN=KRT13 PE=1 SV=4	1	77.9	1694	0.11	0	0.22	0	0.17	0	0.13	0	0.2	0	0.15	0	138	3382	5.505	1	78.4	1400	0.11	0	0.14	0	0.12	0	0.22	0	0.24	0	0.15	0	132	2997	3.883	1	77.7	2165	0.15	0	0.11	0	0.19	0	0.18	0	0.13
sp#P06702#S10A9_HUMAN	Protein S100-A9 OS=Homo sapiens GN=S100A9 PE=1 SV=1	1	85.1	874	0.1	0	0.22	0	0.16	0	0.16	0	0.15	0	0.2	0	45	1085	1.895	1	93	1030	0.1	0	0.11	0	0.17	0	0.21	0	0.25	0	0.15	0	46	1363	1.988	1	90.4	1336	0.15	0	0.1	0	0.17	0	0.23	0	0.12
sp#P60709#ACTB_HUMAN	Actin, cytoplasmic 1 OS=Homo sapiens GN=ACTB PE=1 SV=1	1	74.1	323	0.12	0	0.22	0	0.16	0	0.14	0	0.18	0	0.18	0	39	404	0.703	1	63.2	49	0.12	0	0.14	0	0.16	0	0.2	0	0.23	0	0.14	0	35	191	0.277	1	75.5	149	0.15	0	0.11	0	0.2	0	0.16	0	0.13
sp#P02788#TRFL_HUMAN	Lactotransferrin OS=Homo sapiens GN=LTF PE=1 SV=6	1	68.2	193	0.12	0	0.22	0	0.18	0	0.16	0	0.14	0	0.17	0	82	251	0.459	1	73.7	216	0.11	0	0.13	0	0.23	0	0.2	0	0.19	0	0.12	0	120	291	0.434	1	64.9	147	0.13	0	0.14	0	0.15	0	0.28	0.01	0.14
sp#P01877#IGHA2_HUMAN	Ig alpha-2 chain C region OS=Homo sapiens GN=IGHA2 PE=1 SV=3	1	66.8	50	0.13	0	0.22	0	0.14	0	0.13	0	0.21	0	0.15	0	40	434	0.451	1	66.8	34	0.12	0	0.17	0.01	0.15	0	0.25	0.01	0.15	0.01	0.14	0	50	408	0.334	1	63.5	27	0.16	0	0.12	0	0.18	0.01	0.2	0.01	0.13
sp#P14923#PLAK_HUMAN	Junction plakoglobin OS=Homo sapiens GN=JUP PE=1 SV=3	1	67.8	154	0.11	0	0.22	0	0.19	0	0.12	0	0.19	0	0.15	0	83	261	0.424	1	72.3	112	0.11	0	0.13	0	0.11	0	0.23	0	0.26	0	0.14	0	95	186	0.253	1	67.4	116	0.16	0	0.11	0	0.2	0	0.17	0	0.13
sp#P05164#PERM_HUMAN	Myeloperoxidase OS=Homo sapiens GN=MPO PE=1 SV=1	1	47.9	144	0.12	0	0.22	0	0.17	0	0.18	0	0.14	0	0.16	0	69	182	0.32	1	54	109	0.1	0	0.11	0	0.27	0.01	0.17	0	0.2	0	0.13	0	81	154	0.227	1	52.2	78	0.15	0	0.13	0	0.14	0	0.29	0.01	0.12
sp#A8K2U0#A2ML1_HUMAN	Alpha-2-macroglobulin-like protein 1 OS=Homo sapiens GN=A2ML1 PE=1 SV=3	1	47.5	126	0.11	0	0.22	0	0.18	0	0.12	0	0.19	0	0.17	0	90	166	0.296	1	53	124	0.12	0	0.15	0	0.12	0	0.24	0	0.19	0	0.18	0	111	159	0.243	1	45.5	124	0.15	0	0.11	0	0.2	0	0.16	0	0.12
sp#P13639#EF2_HUMAN	Elongation factor 2 OS=Homo sapiens GN=EEF2 PE=1 SV=4	1	44.4	83	0.11	0	0.22	0	0.17	0	0.12	0	0.19	0	0.18	0	58	108	0.189	1	57.6	96	0.11	0	0.13	0	0.1	0	0.23	0	0.28	0	0.15	0	78	121	0.182	1	56.4	96	0.16	0	0.1	0	0.2	0	0.16	0	0.12
sp#P14618#KPYM_HUMAN	Pyruvate kinase PKM OS=Homo sapiens GN=PKM PE=1 SV=4	1	59.1	84	0.12	0	0.22	0	0.17	0	0.13	0	0.18	0	0.18	0	54	102	0.189	1	76.5	85	0.12	0	0.13	0	0.12	0	0.22	0	0.25	0	0.15	0	68	111	0.166	1	72.5	74	0.16	0	0.12	0	0.19	0	0.15	0	0.13
sp#P12035#K2C3_HUMAN	Keratin, type II cytoskeletal 3 OS=Homo sapiens GN=KRT3 PE=1 SV=3	1	62.6	47	0.1	0	0.22	0.01	0.2	0.01	0.12	0	0.19	0	0.15	0	34	85	0.181	1	61.9	34	0.1	0	0.18	0	0.13	0	0.21	0.01	0.25	0.01	0.11	0	29	189	0.277	1	59.1	36	0.13	0	0.13	0	0.19	0	0.16	0.01	0.16
sp#Q13835#PKP1_HUMAN	Plakophilin-1 OS=Homo sapiens GN=PKP1 PE=1 SV=2	1	54.6	78	0.11	0	0.22	0	0.18	0	0.13	0	0.19	0	0.16	0	58	100	0.173	1	68.4	100	0.11	0	0.14	0	0.11	0	0.23	0	0.26	0	0.14	0	84	126	0.19	1	58.8	77	0.15	0	0.11	0	0.2	0	0.19	0	0.13
sp#P52209#6PGD_HUMAN	6-phosphogluconate dehydrogenase, decarboxylating OS=Homo sapiens GN=PGD PE=1 SV=3	1	54.2	67	0.11	0	0.22	0	0.17	0	0.14	0	0.17	0	0.16	0	41	91	0.154	1	56.9	48	0.11	0	0.12	0	0.14	0.01	0.21	0	0.24	0	0.16	0	42	68	0.107	1	54.5	51	0.15	0	0.11	0	0.19	0	0.18	0.01	0.12
sp#Q00610#CLH1_HUMAN	Clathrin heavy chain 1 OS=Homo sapiens GN=CLTC PE=1 SV=5	1	37.1	77	0.11	0	0.22	0	0.18	0	0.13	0	0.18	0	0.17	0	70	90	0.145	1	49.9	74	0.11	0	0.13	0	0.12	0	0.22	0	0.26	0	0.16	0	78	93	0.145	1	44.6	95	0.15	0	0.11	0	0.2	0	0.18	0	0.12
sp#P55072#TERA_HUMAN	Transitional endoplasmic reticulum ATPase OS=Homo sapiens GN=VCP PE=1 SV=4	1	53.3	61	0.11	0	0.22	0	0.19	0	0.12	0	0.18	0	0.17	0	51	78	0.14	1	58.9	60	0.11	0	0.13	0	0.13	0	0.23	0	0.25	0	0.14	0	55	78	0.117	1	64.9	66	0.15	0	0.1	0	0.2	0	0.16	0.01	0.12
sp#P06576#ATPB_HUMAN	ATP synthase subunit beta, mitochondrial OS=Homo sapiens GN=ATP5B PE=1 SV=3	1	67.9	49	0.1	0	0.22	0	0.18	0	0.12	0	0.18	0	0.17	0	41	64	0.115	1	73.5	36	0.12	0	0.13	0	0.11	0	0.22	0.01	0.25	0	0.16	0	33	50	0.075	1	59	50	0.15	0	0.11	0	0.18	0	0.16	0	0.13
sp#P22735#TGM1_HUMAN	Protein-glutamine gamma-glutamyltransferase K OS=Homo sapiens GN=TGM1 PE=1 SV=4	1	46.4	45	0.11	0	0.22	0	0.17	0	0.13	0	0.2	0	0.16	0	37	61	0.111	1	48.2	46	0.11	0	0.12	0	0.11	0	0.22	0	0.27	0	0.15	0	50	62	0.092	1	39.7	52	0.15	0	0.11	0	0.18	0	0.18	0	0.13
sp#P49327#FAS_HUMAN	Fatty acid synthase OS=Homo sapiens GN=FASN PE=1 SV=3	1	25.9	44	0.11	0	0.22	0	0.18	0	0.13	0	0.18	0	0.18	0	47	59	0.101	1	33.1	52	0.12	0	0.13	0	0.12	0	0.22	0	0.26	0	0.15	0	69	79	0.113	1	33.6	85	0.16	0	0.11	0	0.19	0	0.16	0	0.13
sp#P36952#SPB5_HUMAN	Serpin B5 OS=Homo sapiens GN=SERPINB5 PE=1 SV=2	1	65.3	39	0.11	0	0.22	0	0.17	0	0.13	0	0.2	0	0.17	0	37	54	0.1	1	70.1	35	0.1	0	0.13	0	0.09	0	0.25	0.01	0.27	0	0.14	0	34	47	0.07	1	57.3	33	0.15	0	0.1	0	0.22	0.01	0.17	0.01	0.11
sp#P06396#GELS_HUMAN	Gelsolin OS=Homo sapiens GN=GSN PE=1 SV=1	1	43.7	37	0.11	0	0.22	0.01	0.16	0	0.15	0.01	0.17	0	0.17	0	34	50	0.084	1	40.3	32	0.11	0	0.12	0	0.18	0.01	0.22	0	0.22	0	0.15	0	36	48	0.067	1	20.1	13	0.14	0	0.1	0.01	0.18	0.01	0.26	0.01	0.12
sp#P26038#MOES_HUMAN	Moesin OS=Homo sapiens GN=MSN PE=1 SV=3	1	42.3	31	0.11	0	0.22	0.01	0.15	0	0.16	0.01	0.14	0	0.2	0.01	25	43	0.083	1	60	29	0.11	0	0.11	0.01	0.22	0.01	0.19	0	0.23	0	0.14	0	32	49	0.076	1	48.4	26	0.14	0.01	0.12	0	0.13	0.01	0.28	0.02	0.13
sp#P29508#SPB3_HUMAN	Serpin B3 OS=Homo sapiens GN=SERPINB3 PE=1 SV=2	1	61.5	17	0.13	0	0.22	0.01	0.17	0	0.11	0	0.21	0.01	0.15	0	42	65	0.077	1	70.3	24	0.07	0	0.13	0	0.1	0.01	0.25	0.01	0.27	0.01	0.17	0	60	94	0.095	1	58.7	22	0.15	0	0.11	0	0.21	0.01	0.15	0.01	0.1
sp#P23528#COF1_HUMAN	Cofilin-1 OS=Homo sapiens GN=CFL1 PE=1 SV=3	1	52.4	34	0.12	0	0.22	0.01	0.17	0	0.13	0	0.17	0	0.18	0	18	40	0.075	1	69.3	21	0.1	0.01	0.11	0	0.13	0.01	0.22	0.01	0.26	0	0.16	0.01	23	30	0.044	1	65.1	22	0.16	0	0.11	0.01	0.2	0.01	0.18	0.01	0.13
sp#P04075#ALDOA_HUMAN	Fructose-bisphosphate aldolase A OS=Homo sapiens GN=ALDOA PE=1 SV=2	1	47.8	26	0.12	0	0.22	0.01	0.17	0	0.13	0	0.18	0	0.17	0	22	38	0.072	1	64.6	28	0.1	0	0.13	0	0.14	0.01	0.22	0	0.25	0.01	0.15	0	32	49	0.066	1	51.9	24	0.16	0	0.11	0	0.2	0.01	0.17	0.01	0.13
sp#P36578#RL4_HUMAN	60S ribosomal protein L4 OS=Homo sapiens GN=RPL4 PE=1 SV=5	1	40.5	26	0.1	0	0.22	0.01	0.18	0	0.11	0	0.2	0.01	0.18	0.01	25	36	0.065	1	37.7	27	0.12	0	0.13	0	0.12	0.01	0.22	0.01	0.26	0.01	0.14	0	26	35	0.052	1	37.7	25	0.14	0	0.1	0	0.19	0	0.17	0.01	0.13
sp#P43490#NAMPT_HUMAN	Nicotinamide phosphoribosyltransferase OS=Homo sapiens GN=NAMPT PE=1 SV=1	1	49.5	26	0.1	0	0.22	0	0.18	0	0.13	0	0.18	0	0.19	0	27	37	0.062	1	52.7	18	0.11	0	0.12	0	0.14	0.01	0.21	0	0.26	0.01	0.15	0	25	27	0.042	1	45.6	25	0.15	0	0.11	0	0.19	0	0.2	0.01	0.12
sp#P07384#CAN1_HUMAN	Calpain-1 catalytic subunit OS=Homo sapiens GN=CAPN1 PE=1 SV=1	1	38.8	25	0.1	0	0.22	0	0.19	0	0.12	0	0.18	0	0.17	0.01	26	32	0.059	1	52.5	37	0.12	0	0.14	0	0.13	0	0.21	0	0.24	0	0.15	0	40	48	0.074	1	46.8	40	0.14	0	0.11	0	0.2	0	0.17	0.01	0.13
sp#P48594#SPB4_HUMAN	Serpin B4 OS=Homo sapiens GN=SERPINB4 PE=1 SV=2	1	43.3	7	0.1	0	0.22	0.03	0.15	0.01	0.12	0.01	0.15	0.01	0.23	0.02	29	49	0.05	1	61	9	0.09	0.01	0.11	0.01	0.1	0.01	0.25	0.01	0.29	0.02	0.16	0.01	40	66	0.06	1	48.7	7	0.14	0	0.12	0.01	0.21	0.01	0.15	0.01	0.11
sp#Q14697#GANAB_HUMAN	Neutral alpha-glucosidase AB OS=Homo sapiens GN=GANAB PE=1 SV=3	1	27	21	0.11	0	0.22	0.01	0.17	0	0.13	0	0.18	0	0.17	0.01	23	26	0.047	1	26.6	21	0.12	0	0.15	0	0.14	0	0.2	0	0.23	0	0.15	0	24	25	0.04	1	31.8	13	0.16	0	0.12	0	0.19	0	0.18	0.01	0.13
sp#P30101#PDIA3_HUMAN	Protein disulfide-isomerase A3 OS=Homo sapiens GN=PDIA3 PE=1 SV=4	1	38.2	20	0.1	0	0.22	0.01	0.19	0	0.12	0	0.18	0	0.18	0	24	28	0.046	1	44.4	30	0.11	0	0.13	0	0.13	0.01	0.22	0.01	0.25	0	0.15	0	34	39	0.061	1	31.9	18	0.15	0	0.11	0	0.19	0	0.17	0.01	0.12
sp#Q9Y4L1#HYOU1_HUMAN	Hypoxia up-regulated protein 1 OS=Homo sapiens GN=HYOU1 PE=1 SV=1	1	29.2	16	0.12	0.01	0.22	0.01	0.16	0.01	0.13	0.01	0.18	0.01	0.18	0.01	19	27	0.046	1	24.5	15	0.12	0.01	0.14	0.01	0.12	0.01	0.2	0.01	0.23	0.01	0.18	0.01	18	23	0.033	1	32.7	24	0.15	0	0.11	0	0.19	0	0.16	0.01	0.12
sp#P27824#CALX_HUMAN	Calnexin OS=Homo sapiens GN=CANX PE=1 SV=2	1	21.5	19	0.09	0	0.22	0.01	0.17	0	0.15	0	0.16	0	0.2	0	16	27	0.043	1	26.7	13	0.1	0	0.12	0	0.17	0.01	0.21	0.01	0.25	0.01	0.14	0	18	20	0.026	1	36.3	22	0.14	0	0.1	0	0.18	0	0.21	0.01	0.12
sp#P63244#GBLP_HUMAN	Guanine nucleotide-binding protein subunit beta-2-like 1 OS=Homo sapiens GN=GNB2L1 PE=1 SV=3	1	74.8	18	0.12	0	0.22	0	0.17	0	0.13	0	0.19	0	0.17	0	19	23	0.041	1	62.5	21	0.12	0	0.12	0	0.12	0	0.23	0	0.26	0.01	0.15	0	21	27	0.041	1	62.5	24	0.15	0	0.12	0	0.19	0	0.18	0	0.13
sp#O60218#AK1BA_HUMAN	Aldo-keto reductase family 1 member B10 OS=Homo sapiens GN=AKR1B10 PE=1 SV=2	1	39.9	16	0.11	0	0.22	0.01	0.16	0	0.13	0.01	0.19	0	0.17	0	14	24	0.04	1	43.4	16	0.1	0	0.12	0	0.1	0.01	0.25	0.01	0.28	0.01	0.13	0	16	22	0.033	1	39.6	15	0.14	0	0.1	0.01	0.2	0.01	0.19	0.01	0.12
sp#P78527#PRKDC_HUMAN	DNA-dependent protein kinase catalytic subunit OS=Homo sapiens GN=PRKDC PE=1 SV=3	1	7	15	0.11	0	0.22	0.01	0.17	0.01	0.13	0	0.17	0.01	0.18	0.01	23	24	0.039	1	12.2	28	0.11	0	0.13	0	0.16	0	0.2	0	0.24	0.01	0.15	0	41	45	0.058	1	11.5	32	0.16	0	0.13	0	0.17	0	0.19	0.01	0.15
sp#O75131#CPNE3_HUMAN	Copine-3 OS=Homo sapiens GN=CPNE3 PE=1 SV=1	1	24.6	16	0.11	0.01	0.22	0.01	0.18	0.01	0.14	0.01	0.19	0	0.16	0	17	22	0.038	1	38.4	17	0.12	0.01	0.13	0.01	0.15	0.01	0.22	0	0.22	0.01	0.15	0	21	28	0.038	1	27.9	15	0.15	0	0.12	0.01	0.19	0	0.19	0	0.12
sp#Q16777#H2A2C_HUMAN,sp#Q6FI13#H2A2A_HUMAN	Histone H2A type 2-C OS=Homo sapiens GN=HIST2H2AC PE=1 SV=4,Histone H2A type 2-A OS=Homo sapiens GN=HIST2H2AA3 PE=1 SV=3	1	49.6	13	0.12	0.01	0.22	0.01	0.2	0.01	0.09	0.01	0.23	0.01	0.13	0.01	5	16	0.038	1	55	8	0.15	0.01	0.15	0	0.07	0.01	0.26	0.02	0.21	0.01	0.15	0.01	8	12	0.033	1	27.1	6	0.17	0.01	0.13	0.01	0.21	0.02	0.12	0.02	0.13
sp#P12956#XRCC6_HUMAN	X-ray repair cross-complementing protein 6 OS=Homo sapiens GN=XRCC6 PE=1 SV=2	1	36.5	16	0.1	0	0.22	0.01	0.18	0.01	0.13	0.01	0.18	0.01	0.18	0	18	22	0.037	1	36.5	19	0.1	0	0.13	0	0.13	0.01	0.21	0	0.26	0.01	0.16	0.01	21	23	0.035	1	31.7	16	0.17	0.01	0.11	0.01	0.18	0.01	0.17	0.01	0.12
sp#P61586#RHOA_HUMAN	Transforming protein RhoA OS=Homo sapiens GN=RHOA PE=1 SV=1	1	61.1	12	0.12	0	0.22	0.01	0.16	0	0.14	0.01	0.18	0	0.18	0.01	10	18	0.037	1	73.1	15	0.11	0.01	0.13	0.01	0.13	0.01	0.2	0.01	0.26	0.01	0.16	0	11	20	0.035	1	49.2	6	0.18	0.06	0.09	0.01	0.18	0.02	0.15	0.02	0.12
sp#Q13200#PSMD2_HUMAN	26S proteasome non-ATPase regulatory subunit 2 OS=Homo sapiens GN=PSMD2 PE=1 SV=3	1	18.2	17	0.1	0.01	0.22	0.01	0.17	0.01	0.13	0.01	0.19	0.01	0.18	0.01	15	21	0.037	1	20.7	17	0.12	0	0.13	0.01	0.13	0.01	0.21	0	0.24	0.01	0.16	0.01	23	25	0.036	1	30.7	19	0.15	0	0.12	0.01	0.18	0.01	0.19	0.01	0.14
sp#O00159#MYO1C_HUMAN	Unconventional myosin-Ic OS=Homo sapiens GN=MYO1C PE=1 SV=4	1	13.4	14	0.12	0	0.22	0.01	0.18	0.01	0.13	0	0.19	0	0.16	0.01	12	32	0.035	1	14	8	0.13	0	0.14	0	0.13	0.01	0.21	0.01	0.23	0.01	0.16	0	11	33	0.025	1	23.5	23	0.16	0	0.13	0	0.19	0	0.17	0	0.14
sp#P49368#TCPG_HUMAN	T-complex protein 1 subunit gamma OS=Homo sapiens GN=CCT3 PE=1 SV=4	1	29.9	15	0.11	0.01	0.22	0.01	0.17	0	0.12	0	0.19	0.01	0.18	0	13	22	0.035	1	31.7	18	0.11	0	0.12	0	0.13	0.01	0.22	0.01	0.26	0.01	0.15	0	21	24	0.038	1	28.1	12	0.16	0.01	0.13	0.01	0.17	0.01	0.19	0.01	0.13
sp#Q9Y678#COPG1_HUMAN	Coatomer subunit gamma-1 OS=Homo sapiens GN=COPG1 PE=1 SV=1	1	25.6	12	0.12	0	0.22	0	0.17	0	0.13	0	0.18	0	0.18	0.01	14	20	0.035	1	20.5	11	0.11	0.01	0.14	0	0.12	0.01	0.22	0.01	0.24	0.01	0.16	0	15	16	0.02	1	26.8	13	0.16	0	0.12	0.01	0.17	0	0.17	0.01	0.13
sp#O00571#DDX3X_HUMAN	ATP-dependent RNA helicase DDX3X OS=Homo sapiens GN=DDX3X PE=1 SV=3	1	31	11	0.12	0.01	0.22	0.01	0.17	0	0.12	0	0.2	0.01	0.17	0	16	19	0.034	1	31.4	19	0.11	0	0.13	0	0.13	0.01	0.22	0	0.26	0	0.15	0	22	25	0.04	1	27	24	0.16	0	0.11	0	0.2	0	0.17	0	0.13
sp#P30084#ECHM_HUMAN	Enoyl-CoA hydratase, mitochondrial OS=Homo sapiens GN=ECHS1 PE=1 SV=4	1	14.8	14	0.1	0	0.22	0	0.17	0	0.14	0	0.18	0	0.19	0	5	17	0.032	1	14.8	6	0.12	0.01	0.14	0.01	0.11	0.01	0.22	0.01	0.25	0	0.16	0.01	4	8	0.013	1	24.8	7	0.15	0	0.1	0.01	0.18	0	0.18	0	0.13
sp#Q00839#HNRPU_HUMAN	Heterogeneous nuclear ribonucleoprotein U OS=Homo sapiens GN=HNRNPU PE=1 SV=6	1	17.5	11	0.11	0.01	0.22	0	0.18	0.01	0.13	0	0.18	0	0.17	0.01	14	20	0.031	1	19.8	8	0.12	0.01	0.13	0.01	0.13	0.01	0.2	0.01	0.26	0.01	0.15	0	15	20	0.026	1	19.5	13	0.15	0.01	0.11	0.01	0.16	0.01	0.17	0.01	0.14
sp#Q9Y4K1#AIM1_HUMAN	Absent in melanoma 1 protein OS=Homo sapiens GN=AIM1 PE=1 SV=3	1	11	13	0.11	0.01	0.22	0.01	0.17	0.01	0.12	0	0.2	0.01	0.16	0.01	16	16	0.031	1	13.1	12	0.11	0.01	0.12	0	0.12	0.01	0.22	0.01	0.26	0.01	0.15	0.01	14	21	0.024	1	12.1	15	0.15	0	0.1	0.01	0.21	0.01	0.16	0.01	0.11
sp#P18054#LOX12_HUMAN	Arachidonate 12-lipoxygenase, 12S-type OS=Homo sapiens GN=ALOX12 PE=1 SV=4	1	36	13	0.1	0	0.22	0.01	0.19	0.01	0.13	0	0.2	0.01	0.15	0.01	15	17	0.03	1	22.9	11	0.11	0.01	0.13	0.01	0.11	0.01	0.25	0.01	0.26	0.01	0.13	0.01	13	15	0.022	1	36	23	0.15	0.01	0.11	0	0.19	0	0.22	0.01	0.12
sp#Q6ZVX7#FBX50_HUMAN	F-box only protein 50 OS=Homo sapiens GN=NCCRP1 PE=1 SV=1	1	35.6	10	0.09	0.01	0.22	0.01	0.18	0.01	0.12	0.01	0.2	0.01	0.19	0.01	13	20	0.03	1	38.2	13	0.11	0	0.14	0.01	0.11	0.01	0.22	0.01	0.27	0.01	0.15	0	10	16	0.025	1	37.8	17	0.16	0.01	0.11	0	0.21	0.01	0.15	0.01	0.12
sp#P17858#K6PL_HUMAN	6-phosphofructokinase, liver type OS=Homo sapiens GN=PFKL PE=1 SV=6	1	24.9	12	0.11	0.01	0.22	0.01	0.18	0.01	0.13	0	0.17	0	0.18	0.01	12	15	0.029	1	37.9	16	0.11	0.01	0.13	0.01	0.13	0.01	0.21	0.01	0.25	0.01	0.16	0.01	23	25	0.037	1	35	17	0.16	0	0.12	0.01	0.18	0	0.17	0.01	0.13
sp#P60981#DEST_HUMAN	Destrin OS=Homo sapiens GN=DSTN PE=1 SV=3	1	50.3	13	0.11	0.01	0.22	0.01	0.17	0	0.13	0	0.19	0	0.17	0	10	15	0.029	1	63.6	13	0.1	0.01	0.13	0	0.11	0.01	0.23	0.01	0.25	0.01	0.16	0	17	19	0.028	1	75.8	21	0.15	0	0.1	0	0.21	0.01	0.17	0.01	0.11
sp#P61247#RS3A_HUMAN	40S ribosomal protein S3a OS=Homo sapiens GN=RPS3A PE=1 SV=2	1	27.3	13	0.12	0.01	0.22	0.01	0.17	0.01	0.12	0.01	0.19	0	0.18	0.01	10	15	0.029	1	49.6	16	0.11	0	0.12	0.01	0.12	0.01	0.23	0.01	0.27	0.01	0.14	0.01	22	23	0.032	1	48.5	14	0.15	0	0.1	0	0.19	0	0.19	0.01	0.12
sp#P50570#DYN2_HUMAN	Dynamin-2 OS=Homo sapiens GN=DNM2 PE=1 SV=2	1	24.3	11	0.12	0	0.22	0.01	0.18	0	0.13	0	0.17	0.01	0.18	0.01	13	16	0.028	1	23.7	11	0.12	0	0.14	0.01	0.14	0	0.2	0	0.23	0.01	0.18	0.01	17	21	0.022	1	27.4	17	0.16	0	0.12	0	0.18	0	0.19	0.01	0.12
sp#Q07960#RHG01_HUMAN	Rho GTPase-activating protein 1 OS=Homo sapiens GN=ARHGAP1 PE=1 SV=1	1	23.9	13	0.11	0.01	0.22	0.01	0.17	0	0.14	0	0.19	0	0.16	0.01	13	16	0.028	1	46.5	17	0.12	0	0.13	0	0.15	0.01	0.21	0	0.24	0.01	0.15	0.01	18	24	0.032	1	51.5	23	0.16	0.01	0.12	0.01	0.19	0	0.18	0.01	0.13
sp#Q14CN2#CLCA4_HUMAN	Calcium-activated chloride channel regulator 4 OS=Homo sapiens GN=CLCA4 PE=1 SV=2	1	20.2	10	0.11	0.01	0.22	0.01	0.2	0.01	0.13	0.01	0.18	0.01	0.16	0.01	14	18	0.028	1	22.3	14	0.12	0	0.14	0	0.13	0.01	0.21	0	0.24	0.01	0.16	0.01	19	24	0.031	1	15.9	7	0.15	0.01	0.13	0	0.21	0.01	0.16	0.01	0.13
sp#P21281#VATB2_HUMAN	V-type proton ATPase subunit B, brain isoform OS=Homo sapiens GN=ATP6V1B2 PE=1 SV=3	1	24.7	12	0.13	0	0.22	0.01	0.17	0	0.13	0.01	0.18	0.01	0.16	0	9	14	0.027	1	34.6	8	0.12	0.01	0.12	0.01	0.12	0.01	0.2	0.01	0.26	0.01	0.16	0.01	9	9	0.015	1	35.8	12	0.16	0	0.12	0	0.18	0	0.16	0.01	0.13
sp#P40429#RL13A_HUMAN	60S ribosomal protein L13a OS=Homo sapiens GN=RPL13A PE=1 SV=2	1	33.5	11	0.1	0.01	0.22	0.01	0.17	0	0.13	0.01	0.19	0.01	0.18	0.01	13	18	0.026	1	40.9	14	0.11	0.01	0.13	0	0.12	0.01	0.22	0.01	0.28	0.01	0.14	0	17	23	0.029	1	34.5	7	0.15	0	0.11	0.01	0.19	0	0.19	0	0.14
sp#Q9ULZ3#ASC_HUMAN	Apoptosis-associated speck-like protein containing a CARD OS=Homo sapiens GN=PYCARD PE=1 SV=2	1	35.4	13	0.11	0.01	0.22	0.01	0.16	0	0.15	0.01	0.15	0.01	0.19	0.01	9	14	0.026	1	42.6	11	0.1	0.01	0.1	0.01	0.19	0.01	0.21	0.01	0.26	0.01	0.14	0.01	9	14	0.021	1	42.6	12	0.15	0	0.11	0.01	0.16	0.01	0.23	0.01	0.13
sp#O00160#MYO1F_HUMAN	Unconventional myosin-If OS=Homo sapiens GN=MYO1F PE=1 SV=3	1	17.3	12	0.11	0	0.22	0.01	0.17	0.01	0.15	0.01	0.16	0	0.18	0.01	14	17	0.025	1	14	7	0.12	0.01	0.12	0.01	0.17	0.01	0.2	0	0.22	0.01	0.16	0	11	11	0.014	1	9.7	4	0.15	0.01	0.13	0.01	0.13	0.01	0.25	0.02	0.15
sp#P45880#VDAC2_HUMAN	Voltage-dependent anion-selective channel protein 2 OS=Homo sapiens GN=VDAC2 PE=1 SV=2	1	54.4	10	0.1	0.01	0.22	0.01	0.17	0.01	0.12	0	0.2	0.01	0.17	0.01	11	13	0.025	1	59.5	16	0.12	0	0.13	0.01	0.13	0	0.23	0	0.24	0.01	0.15	0	16	19	0.031	1	50.7	14	0.14	0	0.1	0	0.2	0.01	0.18	0.01	0.13
sp#Q5T4S7#UBR4_HUMAN	E3 ubiquitin-protein ligase UBR4 OS=Homo sapiens GN=UBR4 PE=1 SV=1	1	5.6	7	0.12	0.01	0.22	0.01	0.17	0.01	0.15	0.01	0.17	0	0.17	0.01	20	22	0.025	1	3.3	6	0.12	0.01	0.16	0.01	0.15	0.01	0.2	0.01	0.22	0.03	0.14	0.01	11	15	0.013	1	8.5	13	0.15	0	0.12	0.01	0.19	0	0.18	0.01	0.14
sp#O43852#CALU_HUMAN	Calumenin OS=Homo sapiens GN=CALU PE=1 SV=2	1	37.5	9	0.13	0.01	0.22	0.01	0.14	0.01	0.16	0.02	0.2	0.02	0.14	0.01	9	12	0.024	1	39.4	12	0.13	0.01	0.17	0.01	0.11	0.01	0.19	0.01	0.22	0.01	0.17	0.01	11	14	0.022	1	45.7	9	0.17	0	0.14	0.01	0.2	0.01	0.15	0.01	0.12
sp#P04844#RPN2_HUMAN	Dolichyl-diphosphooligosaccharide--protein glycosyltransferase subunit 2 OS=Homo sapiens GN=RPN2 PE=1 SV=3	1	25.7	10	0.12	0.01	0.22	0.01	0.18	0	0.13	0.01	0.17	0.01	0.17	0	10	12	0.024	1	20	11	0.11	0	0.14	0.01	0.14	0.01	0.2	0.01	0.24	0.01	0.16	0.01	9	11	0.018	1	27.4	11	0.15	0.01	0.1	0.01	0.19	0	0.18	0.01	0.12
sp#P50914#RL14_HUMAN	60S ribosomal protein L14 OS=Homo sapiens GN=RPL14 PE=1 SV=4	1	20.9	11	0.1	0	0.22	0.01	0.18	0	0.12	0.01	0.19	0.01	0.18	0.01	10	13	0.024	1	30.2	8	0.11	0.01	0.11	0	0.11	0.01	0.24	0.01	0.28	0.01	0.15	0.01	10	11	0.015	1	20.9	11	0.15	0.01	0.11	0	0.18	0.01	0.18	0.01	0.12
sp#Q9UBX7#KLK11_HUMAN	Kallikrein-11 OS=Homo sapiens GN=KLK11 PE=1 SV=2	1	24.8	10	0.12	0.01	0.22	0.01	0.17	0.01	0.11	0	0.22	0.01	0.15	0.01	5	12	0.024	1	24.8	9	0.13	0.01	0.18	0.01	0.14	0.01	0.18	0	0.18	0.01	0.16	0.01	10	11	0.016	1	18.1	5	0.22	0.02	0.15	0.02	0.23	0.01	0.11	0.01	0.14
sp#Q3SY84#K2C71_HUMAN	Keratin, type II cytoskeletal 71 OS=Homo sapiens GN=KRT71 PE=1 SV=3	0.9503	24.1	1	0.09	99.99	0.22	99.99	0.19	99.99	0.12	99.99	0.21	99.99	0.17	99.99	2	2	0.024	1	19.7	8	0.09	0.01	0.12	0	0.13	0.01	0.22	0.01	0.28	0.01	0.14	0.01	9	13	0.12	1	18.5	5	0.14	0	0.1	0.01	0.24	0.03	0.16	0.01	0.13
sp#P21796#VDAC1_HUMAN	Voltage-dependent anion-selective channel protein 1 OS=Homo sapiens GN=VDAC1 PE=1 SV=2	1	53	11	0.09	0	0.22	0.01	0.17	0.01	0.13	0.01	0.19	0.01	0.19	0.01	12	14	0.023	1	48.4	9	0.11	0	0.14	0.01	0.14	0	0.21	0.01	0.23	0.01	0.15	0.01	13	17	0.024	1	39.6	7	0.14	0.01	0.1	0.02	0.21	0.01	0.18	0.01	0.13
sp#P22626#ROA2_HUMAN	Heterogeneous nuclear ribonucleoproteins A2/B1 OS=Homo sapiens GN=HNRNPA2B1 PE=1 SV=2	1	34.3	8	0.12	0.01	0.22	0.01	0.18	0	0.14	0.01	0.16	0.01	0.17	0.01	11	13	0.023	1	52.4	15	0.12	0	0.11	0.01	0.16	0.01	0.19	0.01	0.26	0.01	0.15	0.01	19	24	0.033	1	33.4	8	0.14	0	0.12	0.01	0.18	0	0.21	0.01	0.13
sp#P62280#RS11_HUMAN	40S ribosomal protein S11 OS=Homo sapiens GN=RPS11 PE=1 SV=3	1	34.2	11	0.1	0	0.22	0.01	0.18	0	0.12	0.01	0.19	0	0.18	0.01	9	13	0.023	1	39.2	10	0.1	0.01	0.12	0	0.11	0.01	0.23	0	0.27	0.01	0.14	0	9	10	0.016	1	38.6	9	0.17	0.01	0.11	0	0.19	0	0.18	0.01	0.13
sp#Q8WXI7#MUC16_HUMAN	Mucin-16 OS=Homo sapiens GN=MUC16 PE=1 SV=2	1	3	5	0.1	0.02	0.22	0.02	0.18	0.01	0.14	0.01	0.16	0	0.18	0.01	19	25	0.023	1	7.1	10	0.11	0.01	0.14	0.01	0.12	0.01	0.2	0.01	0.26	0.02	0.15	0.01	36	39	0.034	1	3.3	5	0.19	0.01	0.15	0.01	0.15	0.01	0.17	0.01	0.13
sp#P17987#TCPA_HUMAN	T-complex protein 1 subunit alpha OS=Homo sapiens GN=TCP1 PE=1 SV=1	1	30	10	0.12	0	0.22	0.01	0.18	0	0.13	0.01	0.18	0.01	0.16	0	10	12	0.022	1	48.6	16	0.11	0	0.13	0	0.12	0.01	0.22	0.01	0.25	0.01	0.16	0.01	24	27	0.039	1	46.9	17	0.16	0.01	0.11	0.01	0.19	0.01	0.17	0.01	0.11
sp#P59998#ARPC4_HUMAN	Actin-related protein 2/3 complex subunit 4 OS=Homo sapiens GN=ARPC4 PE=1 SV=3	1	33.9	8	0.1	0	0.22	0	0.18	0	0.14	0.01	0.18	0.01	0.18	0.01	10	13	0.022	1	38.1	7	0.1	0.01	0.11	0.01	0.17	0.01	0.21	0.01	0.24	0	0.16	0.01	8	9	0.013	1	27.4	4	0.17	0.01	0.12	0.01	0.19	0.01	0.17	0.02	0.11
sp#Q92614#MY18A_HUMAN	Unconventional myosin-XVIIIa OS=Homo sapiens GN=MYO18A PE=1 SV=3	1	10.5	7	0.12	0.01	0.22	0.01	0.17	0	0.14	0	0.17	0.01	0.17	0.01	14	17	0.022	1	12.3	8	0.11	0	0.14	0.01	0.13	0.01	0.19	0.01	0.26	0.01	0.16	0.01	15	15	0.017	1	9.9	7	0.17	0.01	0.11	0	0.19	0.01	0.18	0	0.12
sp#P39023#RL3_HUMAN	60S ribosomal protein L3 OS=Homo sapiens GN=RPL3 PE=1 SV=2	1	23.3	9	0.11	0.01	0.22	0.01	0.17	0	0.12	0.01	0.19	0.01	0.18	0	12	15	0.021	1	50.9	21	0.11	0	0.12	0	0.12	0.01	0.23	0	0.27	0.01	0.15	0	23	32	0.041	1	38.7	22	0.16	0	0.11	0	0.19	0.01	0.16	0.01	0.13
sp#P62753#RS6_HUMAN	40S ribosomal protein S6 OS=Homo sapiens GN=RPS6 PE=1 SV=1	1	16.9	9	0.1	0	0.22	0.01	0.18	0.01	0.12	0.01	0.18	0.01	0.2	0.01	9	13	0.021	1	29.7	13	0.11	0	0.12	0	0.12	0.01	0.23	0	0.29	0.01	0.14	0	15	19	0.027	1	33.3	12	0.14	0.01	0.11	0.01	0.19	0.01	0.18	0.01	0.11
sp#Q14103#HNRPD_HUMAN	Heterogeneous nuclear ribonucleoprotein D0 OS=Homo sapiens GN=HNRNPD PE=1 SV=1	1	17.2	8	0.11	0.01	0.22	0.01	0.18	0	0.15	0.01	0.16	0	0.17	0.01	10	11	0.021	1	18.9	6	0.12	0.01	0.12	0.01	0.12	0.02	0.21	0.01	0.25	0.01	0.17	0.01	8	13	0.015	1	26.2	7	0.14	0.01	0.1	0.01	0.17	0	0.19	0.01	0.14
sp#Q86UX7#URP2_HUMAN	Fermitin family homolog 3 OS=Homo sapiens GN=FERMT3 PE=1 SV=1	1	22.3	8	0.14	0.01	0.22	0.02	0.17	0.01	0.13	0.01	0.16	0.01	0.16	0.01	9	11	0.021	1	26.7	9	0.12	0.01	0.13	0.01	0.17	0.02	0.2	0	0.22	0	0.15	0.01	13	19	0.023	0.9952	4.8	2	0.16	0.01	0.11	0.02	0.2	0.04	0.21	0.02	0.12
sp#Q96G03#PGM2_HUMAN	Phosphoglucomutase-2 OS=Homo sapiens GN=PGM2 PE=1 SV=4	1	22.5	8	0.11	0.01	0.22	0.01	0.18	0.01	0.12	0.01	0.18	0	0.18	0.01	10	13	0.021	1	29.7	15	0.11	0	0.12	0	0.13	0.01	0.22	0	0.26	0.01	0.15	0	17	20	0.031	1	20.9	10	0.15	0	0.11	0.01	0.18	0.01	0.18	0.01	0.12
sp#P07108#ACBP_HUMAN	Acyl-CoA-binding protein OS=Homo sapiens GN=DBI PE=1 SV=2	1	50.6	7	0.13	0.01	0.22	0	0.17	0	0.15	0	0.2	0.01	0.14	0.01	8	11	0.02	1	58.6	5	0.08	0.01	0.12	0.01	0.13	0.01	0.27	0.01	0.28	0.01	0.12	0	7	8	0.009	1	50.6	5	0.14	0.01	0.1	0.01	0.27	0.01	0.17	0	0.11
sp#P54136#SYRC_HUMAN	Arginine--tRNA ligase, cytoplasmic OS=Homo sapiens GN=RARS PE=1 SV=2	1	16.7	6	0.12	0.01	0.22	0.01	0.17	0.01	0.13	0	0.18	0.01	0.17	0.01	11	12	0.02	1	23.6	11	0.11	0.01	0.12	0	0.12	0.01	0.23	0	0.27	0.01	0.15	0	15	15	0.023	1	22.7	13	0.15	0.01	0.1	0	0.19	0.01	0.18	0	0.12
sp#P61106#RAB14_HUMAN	Ras-related protein Rab-14 OS=Homo sapiens GN=RAB14 PE=1 SV=4	1	40.5	8	0.11	0.01	0.22	0.01	0.17	0.01	0.13	0	0.18	0.01	0.17	0.01	9	11	0.02	1	22.8	6	0.11	0.01	0.13	0.01	0.14	0.01	0.21	0	0.26	0.01	0.15	0.01	4	7	0.012	1	35.8	5	0.16	0.01	0.11	0.01	0.19	0.01	0.18	0.01	0.12
sp#Q13838#DX39B_HUMAN	Spliceosome RNA helicase DDX39B OS=Homo sapiens GN=DDX39B PE=1 SV=1	1	19.4	12	0.1	0	0.22	0	0.18	0	0.13	0	0.17	0	0.19	0.01	9	14	0.02	1	27.3	13	0.11	0.01	0.13	0.01	0.14	0.01	0.22	0	0.25	0.01	0.14	0	15	16	0.023	1	36.4	5	0.15	0.01	0.11	0.01	0.18	0.01	0.18	0	0.13
sp#Q15067#ACOX1_HUMAN	Peroxisomal acyl-coenzyme A oxidase 1 OS=Homo sapiens GN=ACOX1 PE=1 SV=3	1	25	8	0.11	0.01	0.22	0.01	0.17	0	0.13	0	0.19	0.01	0.17	0.01	11	11	0.02	1	21.1	10	0.12	0.01	0.13	0	0.11	0.01	0.22	0.01	0.27	0.01	0.14	0	14	14	0.021	1	34.7	13	0.15	0.01	0.11	0.01	0.18	0.01	0.16	0	0.12
sp#Q86VR7#VS10L_HUMAN	V-set and immunoglobulin domain-containing protein 10-like OS=Homo sapiens GN=VSIG10L PE=2 SV=2	1	17.6	7	0.12	0.01	0.22	0.01	0.15	0.01	0.13	0	0.2	0.01	0.16	0.01	8	10	0.02	1	24.2	7	0.13	0.01	0.15	0.01	0.13	0.01	0.21	0.01	0.23	0.01	0.14	0.01	12	13	0.017	1	18.6	10	0.16	0.01	0.13	0.01	0.18	0	0.18	0	0.14
sp#P35232#PHB_HUMAN	Prohibitin OS=Homo sapiens GN=PHB PE=1 SV=1	1	47.4	7	0.11	0.02	0.22	0.01	0.17	0.01	0.13	0.01	0.16	0.01	0.19	0.01	9	11	0.019	1	37.9	7	0.12	0.01	0.14	0.01	0.14	0.01	0.19	0.01	0.23	0.01	0.16	0.01	7	9	0.012	1	62.1	12	0.15	0	0.12	0.01	0.18	0.01	0.18	0.01	0.12
sp#P55196#AFAD_HUMAN	Afadin OS=Homo sapiens GN=MLLT4 PE=1 SV=3	1	10.6	6	0.09	0.01	0.22	0.02	0.18	0.01	0.14	0.01	0.16	0.01	0.2	0.02	11	12	0.019	1	9.8	5	0.11	0.01	0.15	0.01	0.13	0.01	0.19	0.01	0.26	0.01	0.16	0.01	9	12	0.013	1	11.5	9	0.16	0.01	0.11	0.01	0.21	0.01	0.16	0.01	0.11
sp#P61163#ACTZ_HUMAN	Alpha-centractin OS=Homo sapiens GN=ACTR1A PE=1 SV=1	1	26.1	7	0.11	0.01	0.22	0.01	0.18	0.01	0.12	0.01	0.19	0.01	0.16	0.01	9	11	0.019	1	34	4	0.09	0.01	0.12	0.02	0.11	0.01	0.23	0.01	0.26	0.01	0.18	0.02	12	13	0.015	1	30.6	6	0.16	0	0.11	0.01	0.21	0.01	0.15	0.02	0.11
sp#P62906#RL10A_HUMAN	60S ribosomal protein L10a OS=Homo sapiens GN=RPL10A PE=1 SV=2	1	38.7	6	0.11	0.01	0.22	0.01	0.17	0	0.12	0.01	0.2	0.01	0.18	0	11	11	0.019	1	28.1	5	0.12	0	0.13	0.01	0.12	0.01	0.22	0.01	0.27	0.01	0.13	0.01	7	7	0.01	1	29.5	7	0.14	0.01	0.11	0.01	0.18	0.01	0.2	0.01	0.12
sp#Q02218#ODO1_HUMAN	2-oxoglutarate dehydrogenase, mitochondrial OS=Homo sapiens GN=OGDH PE=1 SV=3	1	9.9	8	0.11	0.01	0.22	0.01	0.18	0.01	0.12	0.01	0.18	0	0.18	0.01	9	11	0.019	1	11	7	0.12	0	0.14	0.01	0.13	0.01	0.22	0	0.24	0.01	0.15	0.01	12	12	0.018	1	16.2	13	0.16	0.01	0.11	0	0.18	0	0.19	0.01	0.12
sp#P30050#RL12_HUMAN	60S ribosomal protein L12 OS=Homo sapiens GN=RPL12 PE=1 SV=1	1	45.5	9	0.11	0	0.22	0.01	0.18	0.01	0.13	0	0.18	0	0.18	0.01	8	9	0.018	1	38.8	9	0.1	0.01	0.13	0.01	0.13	0.01	0.23	0.01	0.26	0.01	0.15	0.01	10	12	0.017	1	26.7	2	0.16	0	0.11	0.01	0.19	0	0.18	0	0.11
sp#P49591#SYSC_HUMAN	Serine--tRNA ligase, cytoplasmic OS=Homo sapiens GN=SARS PE=1 SV=3	1	17.1	8	0.12	0.01	0.22	0.01	0.18	0.01	0.12	0.01	0.17	0.01	0.18	0.01	11	11	0.018	1	29.8	10	0.11	0	0.13	0.01	0.12	0.01	0.24	0.01	0.25	0.01	0.14	0.01	12	12	0.02	1	28.4	11	0.15	0	0.12	0.01	0.19	0.01	0.18	0.01	0.13
sp#Q9UL52#TM11E_HUMAN	Transmembrane protease serine 11E OS=Homo sapiens GN=TMPRSS11E PE=1 SV=2	1	31.7	6	0.1	0.01	0.22	0.01	0.19	0.01	0.13	0.01	0.19	0.01	0.16	0.01	9	9	0.018	1	38.5	9	0.11	0	0.14	0.01	0.12	0.01	0.22	0.01	0.25	0.01	0.16	0.01	12	12	0.019	1	35.2	7	0.15	0.01	0.1	0	0.22	0.01	0.16	0.01	0.13
sp#O60701#UGDH_HUMAN	UDP-glucose 6-dehydrogenase OS=Homo sapiens GN=UGDH PE=1 SV=1	1	24.7	7	0.12	0.01	0.22	0.01	0.17	0.01	0.13	0.01	0.18	0.01	0.18	0.01	9	9	0.017	1	18.6	8	0.11	0	0.14	0	0.12	0.01	0.23	0.01	0.23	0	0.17	0.01	8	10	0.017	1	32.6	8	0.16	0.01	0.12	0.01	0.19	0.01	0.17	0.01	0.13
sp#O60763#USO1_HUMAN	General vesicular transport factor p115 OS=Homo sapiens GN=USO1 PE=1 SV=2	1	12.8	8	0.11	0.01	0.22	0.01	0.16	0.01	0.15	0.01	0.17	0.01	0.17	0.01	11	11	0.017	1	12.2	10	0.11	0.01	0.12	0.01	0.14	0.01	0.22	0.01	0.25	0.01	0.14	0	14	14	0.021	1	15.5	15	0.14	0.01	0.1	0.01	0.2	0	0.19	0.01	0.12
sp#P01764#HV303_HUMAN	Ig heavy chain V-III region VH26 OS=Homo sapiens PE=1 SV=1	1	22.2	6	0.11	0	0.22	0.01	0.16	0	0.12	0	0.19	0.01	0.19	0.01	5	10	0.017	1	18.8	7	0.16	0.01	0.17	0.01	0.17	0.01	0.19	0.01	0.18	0.02	0.14	0.01	6	9	0.014	1	37.6	6	0.17	0.03	0.15	0.01	0.18	0.01	0.21	0.02	0.15
sp#O75828#CBR3_HUMAN	Carbonyl reductase [NADPH] 3 OS=Homo sapiens GN=CBR3 PE=1 SV=3	1	47.3	6	0.11	0.01	0.22	0.01	0.18	0.01	0.12	0.01	0.2	0.01	0.16	0.01	6	6	0.016	1	37.2	5	0.14	0.01	0.15	0.01	0.12	0.01	0.21	0.01	0.24	0.01	0.14	0.01	6	7	0.015	1	39.4	7	0.14	0.01	0.12	0.01	0.18	0.01	0.16	0.01	0.14
sp#P52565#GDIR1_HUMAN	Rho GDP-dissociation inhibitor 1 OS=Homo sapiens GN=ARHGDIA PE=1 SV=3	1	18.1	7	0.1	0.01	0.22	0.01	0.17	0.01	0.17	0.01	0.15	0	0.19	0	5	8	0.016	1	21.6	7	0.09	0.01	0.1	0.01	0.19	0.01	0.2	0	0.27	0.01	0.14	0.01	8	9	0.012	1	22.1	8	0.14	0.01	0.09	0	0.19	0	0.21	0.02	0.11
sp#P83731#RL24_HUMAN	60S ribosomal protein L24 OS=Homo sapiens GN=RPL24 PE=1 SV=1	1	30.6	6	0.11	0	0.22	0.01	0.18	0.01	0.12	0.01	0.18	0	0.18	0.01	8	11	0.016	1	27.4	7	0.11	0.01	0.14	0.01	0.13	0.01	0.21	0.01	0.27	0.02	0.14	0.01	7	11	0.014	1	25.5	8	0.14	0.01	0.12	0	0.19	0.01	0.17	0.01	0.14
sp#Q99798#ACON_HUMAN	Aconitate hydratase, mitochondrial OS=Homo sapiens GN=ACO2 PE=1 SV=2	1	13.6	5	0.11	0.01	0.22	0.01	0.17	0.01	0.12	0.01	0.19	0.01	0.18	0.01	8	12	0.016	1	10.1	5	0.1	0.01	0.13	0.01	0.15	0.01	0.21	0.01	0.26	0.01	0.15	0	5	6	0.009	1	18.8	9	0.14	0.01	0.12	0	0.18	0	0.19	0.01	0.13
sp#Q9UH99#SUN2_HUMAN	SUN domain-containing protein 2 OS=Homo sapiens GN=SUN2 PE=1 SV=3	1	22.9	6	0.13	0.01	0.22	0.01	0.18	0.01	0.13	0	0.18	0.01	0.16	0.01	10	11	0.016	1	15.3	6	0.11	0.01	0.12	0.01	0.14	0.01	0.21	0.01	0.25	0.01	0.16	0.01	8	8	0.012	1	25.8	12	0.17	0	0.11	0.01	0.19	0.01	0.17	0.01	0.13
sp#P00403#COX2_HUMAN	Cytochrome c oxidase subunit 2 OS=Homo sapiens GN=MT-CO2 PE=1 SV=1	1	24.7	6	0.11	0.01	0.22	0.01	0.18	0.01	0.12	0.01	0.18	0.01	0.18	0	4	7	0.015	1	20.7	5	0.11	0.02	0.14	0.01	0.13	0.01	0.25	0.01	0.24	0.01	0.13	0.01	5	5	0.008	1	17.6	6	0.14	0.01	0.11	0.01	0.17	0.01	0.18	0.01	0.14
sp#P00441#SODC_HUMAN	Superoxide dismutase [Cu-Zn] OS=Homo sapiens GN=SOD1 PE=1 SV=2	1	68.8	6	0.12	0	0.22	0.01	0.17	0.01	0.14	0.01	0.18	0.01	0.17	0	7	8	0.015	1	53.9	8	0.09	0	0.12	0.01	0.16	0.02	0.24	0.01	0.24	0.01	0.13	0.01	10	10	0.014	1	19.5	6	0.16	0.02	0.11	0.01	0.21	0.02	0.18	0.01	0.12
sp#P46778#RL21_HUMAN	60S ribosomal protein L21 OS=Homo sapiens GN=RPL21 PE=1 SV=2	1	20.6	7	0.11	0.01	0.22	0.03	0.18	0	0.12	0.01	0.18	0.02	0.17	0.02	6	8	0.015	1	33.8	6	0.11	0.01	0.13	0	0.14	0.01	0.21	0.01	0.27	0.01	0.14	0	7	7	0.011	1	30	8	0.15	0.01	0.11	0.01	0.2	0.01	0.17	0.01	0.13
sp#P48047#ATPO_HUMAN	ATP synthase subunit O, mitochondrial OS=Homo sapiens GN=ATP5O PE=1 SV=1	1	48.8	6	0.11	0.01	0.22	0.01	0.18	0.01	0.13	0.01	0.19	0	0.18	0.01	7	11	0.015	1	51.6	6	0.12	0.01	0.15	0	0.15	0.01	0.2	0.01	0.21	0.01	0.16	0.01	8	9	0.011	1	49.8	8	0.16	0.01	0.12	0.01	0.19	0.01	0.17	0.01	0.13
sp#P62745#RHOB_HUMAN	Rho-related GTP-binding protein RhoB OS=Homo sapiens GN=RHOB PE=1 SV=1	1	40.8	5	0.12	0	0.22	0.01	0.15	0.01	0.15	0.01	0.17	0	0.18	0.01	3	5	0.015	0.9978	25.5	2	0.08	0.02	0.1	0	0.08	0.02	0.18	0.05	0.2	0.05	0.3	0.15	1	2	0.009	1	33.2	4	0.19	0.08	0.12	0.01	0.18	0.01	0.13	0.01	0.12
sp#Q15365#PCBP1_HUMAN	Poly(rC)-binding protein 1 OS=Homo sapiens GN=PCBP1 PE=1 SV=2	1	36.5	5	0.13	0.01	0.22	0.01	0.17	0.01	0.13	0.01	0.18	0	0.17	0	7	7	0.015	1	41.9	5	0.13	0.01	0.12	0.01	0.17	0.05	0.19	0.01	0.22	0.02	0.15	0.01	9	10	0.013	1	44.1	8	0.15	0.01	0.11	0	0.19	0.01	0.18	0.01	0.12
sp#Q15393#SF3B3_HUMAN	Splicing factor 3B subunit 3 OS=Homo sapiens GN=SF3B3 PE=1 SV=4	1	8.2	5	0.1	0.01	0.22	0.01	0.17	0.01	0.14	0.01	0.19	0.01	0.18	0	6	10	0.015	1	10.3	7	0.12	0	0.13	0.01	0.13	0.02	0.21	0.01	0.24	0.01	0.16	0.01	9	10	0.014	1	9.4	7	0.19	0.01	0.13	0.01	0.17	0.01	0.16	0.01	0.13
sp#Q16851#UGPA_HUMAN	UTP--glucose-1-phosphate uridylyltransferase OS=Homo sapiens GN=UGP2 PE=1 SV=5	1	25.2	7	0.12	0.01	0.22	0.01	0.17	0	0.14	0	0.18	0.01	0.16	0.01	9	9	0.015	1	26.4	11	0.11	0.01	0.13	0	0.15	0.01	0.2	0	0.24	0.01	0.15	0.01	13	17	0.024	1	31.7	11	0.15	0.01	0.12	0	0.19	0	0.18	0.01	0.12
sp#Q99497#PARK7_HUMAN	Protein DJ-1 OS=Homo sapiens GN=PARK7 PE=1 SV=2	1	42.9	6	0.11	0	0.22	0.01	0.16	0	0.16	0.01	0.16	0.01	0.18	0	7	8	0.015	1	59.3	6	0.12	0.01	0.14	0.01	0.14	0.01	0.2	0	0.25	0.01	0.16	0.01	8	10	0.016	1	55	8	0.15	0.01	0.12	0	0.18	0.01	0.19	0.01	0.12
sp#P55084#ECHB_HUMAN	Trifunctional enzyme subunit beta, mitochondrial OS=Homo sapiens GN=HADHB PE=1 SV=3	1	19.4	5	0.11	0.02	0.22	0.01	0.17	0.01	0.11	0.01	0.19	0.01	0.17	0.02	8	8	0.014	1	24.7	10	0.12	0.01	0.14	0.01	0.13	0.01	0.21	0	0.24	0.01	0.15	0	12	12	0.019	1	29.3	13	0.16	0.01	0.12	0.01	0.19	0.01	0.16	0.01	0.13
sp#Q04760#LGUL_HUMAN	Lactoylglutathione lyase OS=Homo sapiens GN=GLO1 PE=1 SV=4	1	33.7	7	0.12	0.01	0.22	0.01	0.17	0.01	0.13	0	0.18	0.01	0.17	0.01	8	9	0.014	1	37.5	5	0.11	0.01	0.14	0	0.13	0.01	0.22	0.01	0.25	0.01	0.14	0.01	7	7	0.01	1	54.9	11	0.16	0	0.11	0.01	0.19	0.01	0.17	0.01	0.12
sp#Q5VW32#BROX_HUMAN	BRO1 domain-containing protein BROX OS=Homo sapiens GN=BROX PE=1 SV=1	1	30.9	6	0.13	0.01	0.22	0.01	0.18	0	0.12	0.01	0.18	0.01	0.17	0.01	6	7	0.014	NA	NA	NA	NA	NA	NA	NA	NA	NA	NA	NA	NA	NA	NA	NA	NA	NA	NA	1	19.7	2	0.16	0.01	0.1	0.01	0.17	0	0.18	0.01	0.11
sp#P02749#APOH_HUMAN	Beta-2-glycoprotein 1 OS=Homo sapiens GN=APOH PE=1 SV=3	1	29.3	7	0.09	0.01	0.22	0.01	0.2	0.01	0.13	0.01	0.13	0.02	0.21	0.02	6	7	0.013	1	27.8	6	0.14	0.01	0.11	0.01	0.16	0.01	0.22	0.01	0.23	0.02	0.14	0.01	7	8	0.01	1	27	6	0.13	0.01	0.11	0.01	0.22	0.01	0.18	0.01	0.15
sp#P06731#CEAM5_HUMAN	Carcinoembryonic antigen-related cell adhesion molecule 5 OS=Homo sapiens GN=CEACAM5 PE=1 SV=3	1	17.1	4	0.12	0.02	0.22	0.01	0.17	0.01	0.13	0.01	0.18	0.01	0.17	0.01	6	6	0.013	1	13.7	6	0.12	0.01	0.14	0.01	0.15	0.01	0.2	0.01	0.24	0.01	0.16	0	5	6	0.01	1	15	6	0.17	0.01	0.12	0.01	0.17	0.01	0.18	0.01	0.13
sp#P06748#NPM_HUMAN	Nucleophosmin OS=Homo sapiens GN=NPM1 PE=1 SV=2	1	24.8	7	0.11	0.01	0.22	0.02	0.17	0	0.12	0	0.19	0.01	0.17	0.01	9	9	0.013	1	33.3	9	0.09	0.01	0.11	0.01	0.13	0.01	0.22	0	0.29	0.01	0.14	0.01	10	13	0.019	1	17.7	6	0.14	0	0.12	0	0.15	0.01	0.2	0	0.11
sp#P17174#AATC_HUMAN	Aspartate aminotransferase, cytoplasmic OS=Homo sapiens GN=GOT1 PE=1 SV=3	1	21.8	5	0.11	0.01	0.22	0.01	0.18	0	0.13	0.01	0.18	0.01	0.17	0.01	7	7	0.013	1	35.8	10	0.12	0	0.14	0.01	0.12	0.01	0.22	0.01	0.24	0.01	0.15	0.01	13	13	0.019	1	30.8	7	0.16	0	0.13	0.01	0.2	0.01	0.16	0.01	0.13
sp#P29692#EF1D_HUMAN	Elongation factor 1-delta OS=Homo sapiens GN=EEF1D PE=1 SV=5	1	24.6	5	0.12	0.01	0.22	0.02	0.19	0.01	0.12	0.01	0.16	0.01	0.18	0.01	5	8	0.013	1	18.9	4	0.12	0	0.14	0.01	0.14	0.01	0.19	0.02	0.24	0.01	0.17	0.01	5	5	0.008	1	24.2	5	0.15	0.01	0.12	0.01	0.18	0.01	0.2	0.01	0.12
sp#P46783#RS10_HUMAN	40S ribosomal protein S10 OS=Homo sapiens GN=RPS10 PE=1 SV=1	1	27.3	7	0.1	0	0.22	0.02	0.18	0.01	0.12	0.01	0.18	0.01	0.18	0.01	5	7	0.013	1	58.2	7	0.11	0.01	0.12	0.01	0.11	0.01	0.23	0.01	0.27	0.02	0.14	0.01	10	11	0.014	1	23.6	6	0.16	0.01	0.11	0.01	0.19	0.01	0.15	0.01	0.13
sp#P51159#RB27A_HUMAN	Ras-related protein Rab-27A OS=Homo sapiens GN=RAB27A PE=1 SV=3	1	38.9	6	0.12	0.01	0.22	0.01	0.17	0.01	0.15	0.01	0.15	0.02	0.18	0.01	5	7	0.013	1	14.5	4	0.11	0.01	0.11	0.01	0.2	0.02	0.18	0.01	0.24	0.02	0.16	0.01	4	5	0.008	0.9886	17.2	2	0.14	0.01	0.15	0.01	0.13	0	0.21	0.01	0.16
sp#P62263#RS14_HUMAN	40S ribosomal protein S14 OS=Homo sapiens GN=RPS14 PE=1 SV=3	1	29.1	6	0.11	0	0.22	0.02	0.16	0.01	0.13	0.01	0.19	0.01	0.18	0.01	7	7	0.013	1	31.8	5	0.1	0.01	0.13	0.01	0.1	0.02	0.25	0.02	0.27	0.02	0.14	0.01	6	6	0.009	1	29.1	5	0.16	0.01	0.11	0.01	0.2	0.01	0.17	0.01	0.12
sp#P62491#RB11A_HUMAN,sp#Q15907#RB11B_HUMAN	Ras-related protein Rab-11A OS=Homo sapiens GN=RAB11A PE=1 SV=3,Ras-related protein Rab-11B OS=Homo sapiens GN=RAB11B PE=1 SV=4	1	19.4	5	0.1	0.01	0.22	0.03	0.16	0.02	0.14	0.01	0.2	0.01	0.16	0.02	5	8	0.013	1	39	8	0.11	0.01	0.12	0.01	0.17	0.03	0.18	0.01	0.23	0.01	0.16	0.01	9	10	0.015	0.9315	50	1	0.15	99.99	0.1	99.99	0.17	99.99	0.16	99.99	0.12
sp#Q14166#TTL12_HUMAN	Tubulin--tyrosine ligase-like protein 12 OS=Homo sapiens GN=TTLL12 PE=1 SV=2	1	18.8	5	0.12	0.01	0.22	0.02	0.18	0.01	0.12	0.01	0.19	0.01	0.16	0	8	9	0.013	1	20.2	7	0.11	0	0.14	0.01	0.12	0.01	0.22	0.01	0.26	0.01	0.14	0.01	11	12	0.015	1	24.4	11	0.16	0	0.11	0.01	0.19	0.01	0.14	0.01	0.12
sp#Q9UJC5#SH3L2_HUMAN	SH3 domain-binding glutamic acid-rich-like protein 2 OS=Homo sapiens GN=SH3BGRL2 PE=1 SV=2	1	50.5	7	0.12	0	0.22	0.02	0.17	0.01	0.13	0.01	0.19	0.01	0.17	0.01	4	7	0.013	1	27.1	4	0.09	0.01	0.13	0.01	0.13	0.01	0.22	0.02	0.26	0.02	0.17	0.02	3	4	0.007	1	39.3	6	0.16	0.01	0.11	0.01	0.21	0.01	0.16	0.01	0.12
sp#Q8IWU6#SULF1_HUMAN	Extracellular sulfatase Sulf-1 OS=Homo sapiens GN=SULF1 PE=1 SV=1	0.9726	5.2	5	0.11	0	0.22	0.01	0.17	0.02	0.15	0.01	0.15	0.01	0.19	0.02	3	8	0.013	0.9548	11	12	0.12	0.01	0.12	0	0.15	0.01	0.19	0	0.22	0.01	0.19	0.01	1	18	0.026	0.9744	7.8	2	0.15	0.01	0.11	0.01	0.16	0.01	0.18	0.02	0.14
sp#O60235#TM11D_HUMAN	Transmembrane protease serine 11D OS=Homo sapiens GN=TMPRSS11D PE=1 SV=1	1	13.9	5	0.11	0.01	0.22	0	0.17	0	0.13	0	0.19	0	0.18	0	5	6	0.012	1	15.1	8	0.12	0	0.14	0	0.11	0	0.2	0.01	0.28	0.01	0.14	0	9	9	0.012	1	12.2	7	0.14	0.01	0.12	0.01	0.21	0	0.17	0	0.13
sp#O95747#OXSR1_HUMAN	Serine/threonine-protein kinase OSR1 OS=Homo sapiens GN=OXSR1 PE=1 SV=1	1	19.4	5	0.12	0.01	0.22	0.01	0.16	0.01	0.16	0.02	0.17	0.01	0.17	0.01	6	10	0.012	1	15.6	6	0.12	0.01	0.15	0	0.15	0.01	0.19	0.01	0.23	0.01	0.15	0.01	8	9	0.011	1	12.7	6	0.14	0.01	0.13	0.01	0.17	0.01	0.19	0.01	0.14
sp#P08493#MGP_HUMAN	Matrix Gla protein OS=Homo sapiens GN=MGP PE=1 SV=2	1	12.6	5	0.09	0.01	0.22	0.01	0.19	0.01	0.16	0.01	0.21	0.01	0.12	0.02	4	6	0.012	1	38.8	9	0.16	0.01	0.24	0.02	0.11	0.01	0.13	0.01	0.17	0.01	0.16	0.01	12	13	0.019	1	24.3	7	0.16	0	0.14	0.01	0.21	0	0.17	0.01	0.14
sp#P20591#MX1_HUMAN	Interferon-induced GTP-binding protein Mx1 OS=Homo sapiens GN=MX1 PE=1 SV=4	1	15.6	5	0.11	0.01	0.22	0.02	0.21	0.02	0.1	0.01	0.19	0.01	0.17	0.01	8	9	0.012	1	11.9	5	0.16	0.01	0.14	0.01	0.11	0.01	0.2	0.01	0.23	0.02	0.14	0.01	5	5	0.008	1	15.3	6	0.18	0.01	0.13	0.01	0.16	0.02	0.17	0.01	0.12
sp#P32119#PRDX2_HUMAN	Peroxiredoxin-2 OS=Homo sapiens GN=PRDX2 PE=1 SV=5	1	41.9	5	0.11	0.01	0.22	0.01	0.18	0	0.14	0.01	0.2	0.01	0.15	0.01	5	5	0.012	1	57.1	9	0.09	0	0.12	0.01	0.22	0.02	0.2	0.01	0.23	0.01	0.13	0.01	14	17	0.023	1	61.1	7	0.17	0.01	0.09	0.01	0.2	0.01	0.18	0.01	0.11
sp#P54727#RD23B_HUMAN	UV excision repair protein RAD23 homolog B OS=Homo sapiens GN=RAD23B PE=1 SV=1	1	23.2	5	0.13	0.02	0.22	0.02	0.16	0.01	0.15	0.01	0.18	0.01	0.14	0.01	7	7	0.012	1	20.5	10	0.11	0	0.14	0.01	0.15	0.01	0.21	0	0.24	0.01	0.14	0.01	11	12	0.019	1	28.4	12	0.16	0	0.11	0.01	0.21	0.01	0.17	0.01	0.12
sp#P61313#RL15_HUMAN	60S ribosomal protein L15 OS=Homo sapiens GN=RPL15 PE=1 SV=2	1	20.6	5	0.1	0.01	0.22	0.01	0.19	0.01	0.12	0.01	0.19	0.01	0.18	0.01	5	7	0.012	1	49	11	0.11	0	0.14	0	0.11	0.01	0.23	0.01	0.26	0.01	0.14	0.01	14	16	0.025	1	26.5	8	0.15	0.01	0.11	0.01	0.2	0.01	0.17	0.01	0.12
sp#P62750#RL23A_HUMAN	60S ribosomal protein L23a OS=Homo sapiens GN=RPL23A PE=1 SV=1	1	19.9	6	0.1	0.01	0.22	0.01	0.17	0.01	0.12	0	0.19	0	0.19	0.01	5	7	0.012	1	29.5	5	0.1	0.01	0.11	0.01	0.12	0.01	0.22	0	0.3	0.01	0.14	0.01	7	7	0.011	1	41.7	6	0.16	0.01	0.09	0.01	0.19	0.01	0.17	0.01	0.12
sp#Q04828#AK1C1_HUMAN	Aldo-keto reductase family 1 member C1 OS=Homo sapiens GN=AKR1C1 PE=1 SV=1	1	36.5	3	0.1	0	0.22	0.03	0.19	0.02	0.13	0.01	0.16	0.02	0.18	0	3	3	0.012	0.9982	35.6	2	0.1	0.01	0.13	0	0.08	0	0.25	0.02	0.26	0.01	0.16	0.02	2	3	0.008	0.9987	38.4	3	0.14	0	0.1	0	0.24	0.01	0.12	0	0.14
sp#P27361#MK03_HUMAN	Mitogen-activated protein kinase 3 OS=Homo sapiens GN=MAPK3 PE=1 SV=4	0.9996	26.9	3	0.11	0	0.22	0.03	0.15	0.01	0.12	0.04	0.2	0.02	0.18	0.03	3	4	0.012	0.9566	15.3	1	0.11	99.99	0.13	99.99	0.13	99.99	0.23	99.99	0.26	99.99	0.14	99.99	3	5	0.009	0.9997	19.3	3	0.16	0.02	0.19	0.08	0.17	0.02	0.15	0.02	0.11
sp#O00487#PSDE_HUMAN	26S proteasome non-ATPase regulatory subunit 14 OS=Homo sapiens GN=PSMD14 PE=1 SV=1	1	30	5	0.13	0.01	0.22	0.01	0.16	0.01	0.14	0.01	0.18	0.01	0.17	0.01	5	6	0.011	1	39.4	6	0.11	0.01	0.12	0.01	0.11	0.02	0.22	0.01	0.28	0	0.15	0.01	8	9	0.013	1	36.8	7	0.16	0	0.11	0.01	0.2	0.01	0.16	0	0.13
sp#O43396#TXNL1_HUMAN	Thioredoxin-like protein 1 OS=Homo sapiens GN=TXNL1 PE=1 SV=3	1	27	6	0.13	0.02	0.22	0.02	0.17	0.01	0.12	0.01	0.18	0.01	0.16	0.01	6	6	0.011	1	18.3	5	0.13	0.01	0.13	0.01	0.12	0.05	0.2	0.02	0.25	0.01	0.15	0.01	5	5	0.007	1	22.5	7	0.14	0.01	0.14	0.01	0.2	0.01	0.15	0.01	0.12
sp#P09958#FURIN_HUMAN	Furin OS=Homo sapiens GN=FURIN PE=1 SV=2	1	15.6	5	0.14	0.02	0.22	0.02	0.16	0.01	0.13	0.01	0.18	0.01	0.16	0.01	6	6	0.011	1	8.9	4	0.12	0.01	0.16	0.02	0.13	0.02	0.19	0	0.22	0.01	0.18	0.01	5	5	0.007	0.9991	4.3	2	0.19	0.03	0.15	0.05	0.17	0.03	0.16	0.01	0.14
sp#P25398#RS12_HUMAN	40S ribosomal protein S12 OS=Homo sapiens GN=RPS12 PE=1 SV=3	1	34.1	6	0.11	0.01	0.22	0.01	0.19	0.01	0.12	0.01	0.19	0.01	0.17	0.02	6	6	0.011	1	36.4	5	0.1	0.01	0.11	0.01	0.12	0.01	0.24	0.02	0.29	0.02	0.13	0.01	6	6	0.009	1	46.2	8	0.15	0.01	0.1	0	0.21	0.01	0.2	0.01	0.12
sp#P35268#RL22_HUMAN	60S ribosomal protein L22 OS=Homo sapiens GN=RPL22 PE=1 SV=2	1	50.8	4	0.11	0.01	0.22	0.01	0.18	0	0.13	0.01	0.18	0.01	0.18	0.01	5	7	0.011	1	30.5	6	0.09	0.01	0.14	0.01	0.1	0.02	0.22	0.03	0.27	0.02	0.16	0.02	4	6	0.009	1	39.1	5	0.16	0.01	0.1	0.01	0.21	0.01	0.15	0.01	0.12
sp#P56134#ATPK_HUMAN	ATP synthase subunit f, mitochondrial OS=Homo sapiens GN=ATP5J2 PE=1 SV=3	1	40.4	5	0.1	0.01	0.22	0.02	0.2	0.01	0.12	0.01	0.16	0.01	0.19	0.01	5	6	0.011	0.9993	25.5	2	0.12	0	0.14	0.02	0.15	0.01	0.17	0.01	0.25	0	0.17	0.02	2	2	0.003	1	39.4	4	0.14	0.01	0.13	0.01	0.18	0.01	0.17	0.01	0.14
sp#Q02543#RL18A_HUMAN	60S ribosomal protein L18a OS=Homo sapiens GN=RPL18A PE=1 SV=2	1	26.1	5	0.1	0	0.22	0	0.18	0.01	0.12	0.01	0.19	0.01	0.19	0	5	6	0.011	1	38.1	14	0.11	0	0.13	0	0.11	0.01	0.22	0	0.27	0.01	0.15	0	14	17	0.026	1	43.8	10	0.14	0	0.12	0.01	0.19	0.01	0.18	0.01	0.13
sp#Q12906#ILF3_HUMAN	Interleukin enhancer-binding factor 3 OS=Homo sapiens GN=ILF3 PE=1 SV=3	1	9.3	5	0.11	0.02	0.22	0.01	0.19	0.02	0.12	0	0.17	0.01	0.17	0.02	4	5	0.011	1	14.8	8	0.11	0	0.15	0	0.11	0.01	0.2	0.01	0.26	0.01	0.16	0	10	16	0.015	1	20.2	9	0.15	0.01	0.11	0.01	0.2	0.01	0.16	0.02	0.11
sp#A2VEC9#SSPO_HUMAN	SCO-spondin OS=Homo sapiens GN=SSPO PE=2 SV=1	0.9987	4.7	1	0.12	99.99	0.22	99.99	0.16	99.99	0.16	99.99	0.17	99.99	0.17	99.99	13	15	0.011	0.9991	4.7	4	0.11	0.01	0.14	0.01	0.13	0.02	0.18	0.03	0.23	0.02	0.18	0.03	9	10	0.01	NA	NA	NA	NA	NA	NA	NA	NA	NA	NA	NA	NA
sp#Q14651#PLSI_HUMAN	Plastin-1 OS=Homo sapiens GN=PLS1 PE=1 SV=2	0.998	9.1	2	0.11	0.02	0.22	0.01	0.18	0.01	0.14	0.02	0.17	0.01	0.19	0.01	3	3	0.011	1	18	4	0.1	0.01	0.12	0.01	0.16	0.04	0.22	0.04	0.23	0.01	0.14	0.01	5	6	0.013	0.9646	8.9	1	0.14	99.99	0.12	99.99	0.15	99.99	0.23	99.99	0.1
sp#P41229#KDM5C_HUMAN	Lysine-specific demethylase 5C OS=Homo sapiens GN=KDM5C PE=1 SV=2	0.9971	5.6	4	0.1	0	0.22	0.01	0.19	0.02	0.14	0.01	0.17	0.01	0.17	0.02	6	9	0.011	NA	NA	NA	NA	NA	NA	NA	NA	NA	NA	NA	NA	NA	NA	NA	NA	NA	NA	NA	NA	NA	NA	NA	NA	NA	NA	NA	NA	NA	NA
sp#Q8IVF4#DYH10_HUMAN	Dynein heavy chain 10, axonemal OS=Homo sapiens GN=DNAH10 PE=1 SV=4	0.9924	5.3	3	0.12	0.01	0.22	0.03	0.15	0	0.15	0.02	0.19	0.02	0.15	0.03	8	9	0.011	1	5.9	11	0.13	0.01	0.14	0.01	0.16	0.01	0.18	0.01	0.21	0.01	0.15	0.01	21	36	0.031	1	4.7	6	0.15	0.01	0.13	0	0.19	0.01	0.2	0.01	0.15
sp#Q7Z5M5#TMC3_HUMAN	Transmembrane channel-like protein 3 OS=Homo sapiens GN=TMC3 PE=2 SV=3	0.9329	3	6	0.11	0.01	0.22	0.02	0.17	0.01	0.14	0.01	0.15	0.01	0.19	0.02	1	8	0.011	NA	NA	NA	NA	NA	NA	NA	NA	NA	NA	NA	NA	NA	NA	NA	NA	NA	NA	NA	NA	NA	NA	NA	NA	NA	NA	NA	NA	NA	NA
sp#P14735#IDE_HUMAN	Insulin-degrading enzyme OS=Homo sapiens GN=IDE PE=1 SV=4	1	7.9	5	0.12	0.02	0.22	0.01	0.19	0.02	0.12	0.01	0.15	0.02	0.18	0.01	5	6	0.01	1	18.5	13	0.1	0	0.14	0	0.13	0	0.22	0.01	0.25	0.01	0.15	0.01	19	20	0.029	1	13.4	12	0.16	0	0.12	0	0.18	0	0.19	0.01	0.13
sp#P16401#H15_HUMAN	Histone H1.5 OS=Homo sapiens GN=HIST1H1B PE=1 SV=3	1	19	4	0.13	0	0.22	0.02	0.16	0	0.17	0.01	0.15	0.01	0.17	0.01	6	6	0.01	1	42.9	11	0.1	0	0.12	0	0.25	0.01	0.18	0	0.22	0	0.13	0.01	14	19	0.031	1	21.7	10	0.15	0.01	0.12	0.01	0.16	0.01	0.23	0.02	0.13
sp#P20340#RAB6A_HUMAN	Ras-related protein Rab-6A OS=Homo sapiens GN=RAB6A PE=1 SV=3	1	41.3	3	0.11	0.01	0.22	0.01	0.17	0	0.13	0.01	0.19	0.01	0.18	0.01	5	7	0.01	1	29.8	5	0.12	0	0.13	0.01	0.16	0.01	0.21	0	0.24	0.01	0.14	0.01	6	7	0.011	1	34.6	8	0.15	0	0.13	0.01	0.18	0	0.19	0.01	0.11
sp#P27695#APEX1_HUMAN	DNA-(apurinic or apyrimidinic site) lyase OS=Homo sapiens GN=APEX1 PE=1 SV=2	1	21.1	4	0.14	0.01	0.22	0.02	0.17	0	0.13	0.01	0.17	0.01	0.17	0.01	6	7	0.01	0.9941	12.9	1	0.09	99.99	0.12	99.99	0.14	99.99	0.22	99.99	0.25	99.99	0.17	99.99	1	1	0.002	1	22.3	5	0.15	0.01	0.11	0.01	0.18	0.02	0.22	0.01	0.13
sp#P30040#ERP29_HUMAN	Endoplasmic reticulum resident protein 29 OS=Homo sapiens GN=ERP29 PE=1 SV=4	1	27.2	5	0.1	0	0.22	0.02	0.18	0.01	0.14	0.02	0.17	0.01	0.17	0.01	5	5	0.01	1	30.7	5	0.11	0.01	0.13	0.01	0.12	0.02	0.21	0.01	0.24	0.01	0.17	0.01	6	6	0.009	1	43.3	8	0.16	0.01	0.11	0.01	0.19	0.01	0.18	0.01	0.13
sp#P46734#MP2K3_HUMAN	Dual specificity mitogen-activated protein kinase kinase 3 OS=Homo sapiens GN=MAP2K3 PE=1 SV=2	1	20.2	4	0.13	0	0.22	0.01	0.17	0.01	0.13	0	0.16	0.01	0.18	0.01	5	6	0.01	1	18.7	3	0.12	0	0.14	0.01	0.12	0.01	0.2	0.01	0.26	0.02	0.16	0.02	3	4	0.007	1	17.6	5	0.17	0.03	0.12	0.01	0.16	0.02	0.16	0.01	0.17
sp#P49588#SYAC_HUMAN	Alanine--tRNA ligase, cytoplasmic OS=Homo sapiens GN=AARS PE=1 SV=2	1	9.5	5	0.18	0.08	0.22	0.02	0.15	0.01	0.12	0.01	0.12	0.02	0.13	0.02	6	7	0.01	1	19.6	12	0.11	0.01	0.15	0.01	0.12	0.01	0.21	0.01	0.25	0.01	0.16	0.01	15	19	0.023	1	19.4	6	0.16	0.01	0.11	0.01	0.19	0.01	0.16	0.02	0.11
sp#P55884#EIF3B_HUMAN	Eukaryotic translation initiation factor 3 subunit B OS=Homo sapiens GN=EIF3B PE=1 SV=3	1	8.1	4	0.12	0.01	0.22	0.01	0.18	0.01	0.13	0.01	0.18	0.01	0.17	0.02	4	5	0.01	1	20.6	9	0.12	0.01	0.14	0.01	0.13	0.01	0.21	0	0.24	0.01	0.15	0	11	13	0.018	1	21.5	9	0.15	0	0.12	0.01	0.18	0	0.19	0.01	0.13
sp#Q92841#DDX17_HUMAN	Probable ATP-dependent RNA helicase DDX17 OS=Homo sapiens GN=DDX17 PE=1 SV=2	1	11.8	4	0.11	0.01	0.22	0.01	0.17	0.01	0.14	0.01	0.17	0.01	0.18	0.02	5	5	0.01	1	16.2	5	0.1	0	0.14	0	0.14	0	0.22	0.01	0.25	0	0.15	0.01	7	8	0.012	1	23.7	8	0.16	0.01	0.12	0.01	0.17	0.01	0.18	0.01	0.13
sp#Q9C002#NMES1_HUMAN	Normal mucosa of esophagus-specific gene 1 protein OS=Homo sapiens GN=NMES1 PE=2 SV=1	1	50.6	5	0.11	0.02	0.22	0.01	0.19	0.01	0.1	0.01	0.19	0.01	0.17	0.02	5	6	0.01	1	41	4	0.12	0.01	0.12	0.01	0.1	0.02	0.22	0.01	0.28	0.02	0.15	0.01	4	4	0.007	1	59	7	0.15	0	0.12	0.01	0.19	0.01	0.15	0.01	0.13
sp#Q9NYU2#UGGG1_HUMAN	UDP-glucose:glycoprotein glucosyltransferase 1 OS=Homo sapiens GN=UGGT1 PE=1 SV=3	1	8.4	5	0.11	0.01	0.22	0.02	0.18	0.02	0.15	0.02	0.15	0.02	0.18	0.01	6	7	0.01	1	8.2	5	0.11	0.01	0.12	0.01	0.14	0.01	0.2	0	0.26	0	0.16	0.01	7	7	0.009	1	8.2	8	0.15	0.01	0.13	0.01	0.17	0	0.18	0.01	0.14
sp#Q9Y224#CN166_HUMAN	UPF0568 protein C14orf166 OS=Homo sapiens GN=C14orf166 PE=1 SV=1	1	15.2	5	0.11	0.01	0.22	0.02	0.19	0.01	0.13	0.01	0.18	0.01	0.18	0.01	5	5	0.01	1	23.8	6	0.14	0.02	0.14	0.01	0.13	0.01	0.2	0.01	0.25	0.01	0.14	0.01	7	8	0.012	1	21.3	6	0.16	0.01	0.11	0.01	0.19	0.01	0.16	0.01	0.12
sp#Q8NET4#RGAG1_HUMAN	Retrotransposon gag domain-containing protein 1 OS=Homo sapiens GN=RGAG1 PE=1 SV=1	0.9966	13.8	2	0.13	0.01	0.22	0.01	0.18	0.02	0.13	0.01	0.17	0.03	0.17	0	11	13	0.01	NA	NA	NA	NA	NA	NA	NA	NA	NA	NA	NA	NA	NA	NA	NA	NA	NA	NA	NA	NA	NA	NA	NA	NA	NA	NA	NA	NA	NA	NA
sp#P31943#HNRH1_HUMAN	Heterogeneous nuclear ribonucleoprotein H OS=Homo sapiens GN=HNRNPH1 PE=1 SV=4	0.9963	24.5	1	0.11	99.99	0.22	99.99	0.17	99.99	0.13	99.99	0.2	99.99	0.16	99.99	2	2	0.01	NA	NA	NA	NA	NA	NA	NA	NA	NA	NA	NA	NA	NA	NA	NA	NA	NA	NA	NA	NA	NA	NA	NA	NA	NA	NA	NA	NA	NA	NA
sp#P07305#H10_HUMAN	Histone H1.0 OS=Homo sapiens GN=H1F0 PE=1 SV=3	1	10.8	4	0.09	0	0.22	0.02	0.17	0.01	0.16	0.02	0.18	0.01	0.18	0.01	4	5	0.009	1	23.7	7	0.1	0.01	0.13	0	0.16	0.01	0.21	0.01	0.25	0.01	0.15	0	8	10	0.015	1	16.5	4	0.17	0.01	0.13	0.01	0.19	0.01	0.18	0.02	0.13
sp#P13798#ACPH_HUMAN	Acylamino-acid-releasing enzyme OS=Homo sapiens GN=APEH PE=1 SV=4	1	8.9	4	0.11	0.01	0.22	0.01	0.16	0	0.14	0.01	0.19	0	0.17	0.01	6	6	0.009	1	10.2	5	0.1	0	0.12	0	0.15	0.04	0.24	0.02	0.24	0.02	0.13	0.01	7	7	0.009	1	6.6	4	0.14	0.01	0.11	0.02	0.16	0.01	0.19	0.01	0.13
sp#P50502#F10A1_HUMAN	Hsc70-interacting protein OS=Homo sapiens GN=ST13 PE=1 SV=2	1	17.6	4	0.11	0.01	0.22	0.02	0.2	0.01	0.13	0.01	0.17	0.01	0.16	0.01	7	7	0.009	1	16.8	5	0.11	0	0.13	0	0.14	0.01	0.22	0.01	0.26	0	0.15	0	6	7	0.009	1	29	8	0.16	0.01	0.13	0.01	0.19	0.01	0.18	0.01	0.12
sp#P55809#SCOT1_HUMAN	Succinyl-CoA:3-ketoacid coenzyme A transferase 1, mitochondrial OS=Homo sapiens GN=OXCT1 PE=1 SV=1	1	10.2	4	0.14	0.03	0.22	0.02	0.17	0.01	0.13	0.01	0.17	0.01	0.17	0.01	5	5	0.009	1	8.8	2	0.12	0.01	0.14	0.01	0.11	0	0.23	0	0.25	0	0.15	0.02	4	4	0.006	1	26.9	6	0.19	0.02	0.11	0.01	0.17	0	0.16	0.02	0.12
sp#P78329#CP4F2_HUMAN,sp#Q08477#CP4F3_HUMAN	Leukotriene-B(4) omega-hydroxylase 1 OS=Homo sapiens GN=CYP4F2 PE=1 SV=1,Leukotriene-B(4) omega-hydroxylase 2 OS=Homo sapiens GN=CYP4F3 PE=2 SV=2	1	10	4	0.09	0.01	0.22	0.01	0.19	0.01	0.17	0.01	0.16	0.01	0.16	0.01	4	5	0.009	0.9998	4.8	2	0.11	0.04	0.13	0.01	0.16	0	0.17	0	0.24	0.05	0.18	0	2	2	0.003	1	15.6	3	0.14	0.01	0.13	0	0.15	0.02	0.2	0.01	0.14
sp#Q05655#KPCD_HUMAN	Protein kinase C delta type OS=Homo sapiens GN=PRKCD PE=1 SV=2	1	5.5	6	0.12	0.01	0.22	0.01	0.16	0.01	0.13	0.01	0.18	0.01	0.18	0.01	6	6	0.009	1	7.8	4	0.12	0.01	0.11	0	0.15	0	0.2	0.01	0.22	0.02	0.18	0.02	6	6	0.007	1	13.8	7	0.15	0.01	0.13	0.01	0.19	0.01	0.19	0.02	0.14
sp#Q13393#PLD1_HUMAN	Phospholipase D1 OS=Homo sapiens GN=PLD1 PE=1 SV=1	1	10	3	0.11	0	0.22	0.02	0.16	0.01	0.15	0.02	0.19	0.02	0.17	0.01	7	7	0.009	0.9622	3.5	1	0.16	99.99	0.14	99.99	0.14	99.99	0.21	99.99	0.2	99.99	0.16	99.99	4	5	0.005	1	16.4	5	0.16	0.01	0.11	0.01	0.19	0.01	0.17	0.01	0.12
sp#Q13409#DC1I2_HUMAN	Cytoplasmic dynein 1 intermediate chain 2 OS=Homo sapiens GN=DYNC1I2 PE=1 SV=3	1	15.2	3	0.12	0.01	0.22	0.02	0.17	0.01	0.13	0.02	0.18	0.01	0.18	0.01	6	6	0.009	0.9972	10.2	1	0.15	99.99	0.13	99.99	0.17	99.99	0.2	99.99	0.23	99.99	0.13	99.99	2	2	0.004	0.9904	2.8	1	0.15	99.99	0.15	99.99	0.18	99.99	0.17	99.99	0.13
sp#Q8IUE6#H2A2B_HUMAN	Histone H2A type 2-B OS=Homo sapiens GN=HIST2H2AB PE=1 SV=3	1	30	3	0.12	0.02	0.22	0.01	0.17	0.02	0.12	0.02	0.2	0.01	0.16	0.01	3	3	0.009	0.99	64.6	4	0.14	0.01	0.12	0.01	0.21	0.02	0.19	0	0.21	0.01	0.12	0.01	3	5	0.015	1	30	4	0.15	0.01	0.13	0	0.18	0.02	0.2	0.04	0.16
sp#Q8NFW8#NEUA_HUMAN	N-acylneuraminate cytidylyltransferase OS=Homo sapiens GN=CMAS PE=1 SV=2	1	9.9	4	0.11	0.01	0.22	0.02	0.17	0.01	0.14	0.01	0.18	0.01	0.18	0.01	5	6	0.009	1	22.6	6	0.12	0.01	0.14	0.01	0.13	0.01	0.2	0.01	0.24	0.01	0.16	0.01	6	7	0.01	1	17.5	6	0.16	0.01	0.14	0.01	0.2	0.01	0.19	0.01	0.13
sp#Q96NR8#RDH12_HUMAN	Retinol dehydrogenase 12 OS=Homo sapiens GN=RDH12 PE=1 SV=3	1	19.9	4	0.09	0.01	0.22	0.02	0.22	0.05	0.13	0.01	0.14	0.01	0.16	0.02	5	6	0.009	0.9994	8.9	3	0.13	0.03	0.15	0.01	0.12	0.01	0.23	0.02	0.22	0.02	0.14	0.01	3	3	0.005	1	15.8	4	0.16	0.01	0.13	0.02	0.18	0.01	0.17	0.01	0.14
sp#Q9HDC9#APMAP_HUMAN	Adipocyte plasma membrane-associated protein OS=Homo sapiens GN=APMAP PE=1 SV=2	1	16.8	5	0.11	0	0.22	0.01	0.14	0.01	0.17	0.01	0.17	0.01	0.19	0.01	5	5	0.009	1	22.8	9	0.12	0	0.13	0.01	0.19	0.01	0.19	0	0.21	0	0.15	0	10	12	0.016	1	15.6	5	0.16	0.01	0.11	0.01	0.15	0.01	0.24	0.01	0.13
sp#Q9NVJ2#ARL8B_HUMAN	ADP-ribosylation factor-like protein 8B OS=Homo sapiens GN=ARL8B PE=1 SV=1	1	41.9	4	0.11	0.02	0.22	0.01	0.15	0.02	0.16	0.02	0.16	0	0.18	0.01	5	5	0.009	1	53.2	6	0.11	0.01	0.13	0.01	0.16	0.01	0.23	0	0.24	0.01	0.13	0.01	8	9	0.011	0.9998	40.3	3	0.16	0.02	0.13	0.01	0.19	0	0.18	0.02	0.11
sp#Q9Y5K8#VATD_HUMAN	V-type proton ATPase subunit D OS=Homo sapiens GN=ATP6V1D PE=1 SV=1	1	25.9	5	0.12	0.01	0.22	0	0.17	0.01	0.11	0.02	0.2	0.01	0.16	0.02	6	6	0.009	1	30.8	5	0.12	0.01	0.13	0.01	0.13	0.01	0.2	0.01	0.25	0.01	0.16	0.01	6	6	0.009	1	27.9	5	0.15	0.01	0.12	0	0.18	0.01	0.12	0.03	0.13
sp#Q5TCX8#M3KL4_HUMAN	Mitogen-activated protein kinase kinase kinase MLK4 OS=Homo sapiens GN=MLK4 PE=1 SV=1	0.9975	12	2	0.11	0.01	0.22	0.03	0.17	0.02	0.15	0.02	0.18	0.01	0.16	0.01	7	9	0.009	0.9987	5.3	2	0.11	0	0.13	0.01	0.25	0.03	0.15	0.03	0.21	0.01	0.15	0.01	5	6	0.006	0.7221	6.4	1	0.17	99.99	0.1	99.99	0.17	99.99	0.19	99.99	0.16
sp#P11169#GTR3_HUMAN,sp#Q8TDB8#GTR14_HUMAN	Solute carrier family 2, facilitated glucose transporter member 3 OS=Homo sapiens GN=SLC2A3 PE=1 SV=1,Solute carrier family 2, facilitated glucose transporter member 14 OS=Homo sapiens GN=SLC2A14 PE=2 SV=1	0.9964	5.2	2	0.1	0	0.22	0	0.18	0	0.16	0	0.15	0	0.2	0	4	6	0.009	0.9999	3	3	0.11	0.02	0.12	0.01	0.25	0.02	0.19	0.01	0.18	0.01	0.15	0.01	4	4	0.004	0.9939	10.9	2	0.16	0.01	0.13	0.01	0.12	0.02	0.29	0.03	0.17
sp#O95248#MTMR5_HUMAN	Myotubularin-related protein 5 OS=Homo sapiens GN=SBF1 PE=1 SV=3	0.7952	4.7	4	0.1	0.01	0.22	0.01	0.18	0.01	0.11	0.01	0.24	0	0.14	0.01	2	5	0.009	NA	NA	NA	NA	NA	NA	NA	NA	NA	NA	NA	NA	NA	NA	NA	NA	NA	NA	NA	NA	NA	NA	NA	NA	NA	NA	NA	NA	NA	NA
sp#O43175#SERA_HUMAN	D-3-phosphoglycerate dehydrogenase OS=Homo sapiens GN=PHGDH PE=1 SV=4	1	18.6	4	0.14	0.03	0.22	0.02	0.18	0.03	0.12	0.01	0.16	0.01	0.15	0	4	4	0.008	1	15.8	9	0.12	0.01	0.15	0.01	0.13	0.01	0.21	0.01	0.22	0.01	0.16	0.01	8	10	0.016	1	21.2	10	0.14	0	0.12	0.01	0.18	0	0.16	0	0.13
sp#O95486#SC24A_HUMAN	Protein transport protein Sec24A OS=Homo sapiens GN=SEC24A PE=1 SV=2	1	8.1	2	0.11	0.01	0.22	0.01	0.13	0	0.1	0.01	0.18	0.02	0.25	0.03	5	6	0.008	1	8.7	4	0.12	0.03	0.11	0.01	0.1	0.02	0.21	0.01	0.27	0.03	0.16	0.01	7	10	0.008	0.9995	5	2	0.14	0	0.13	0.01	0.19	0	0.15	0.02	0.15
sp#O95782#AP2A1_HUMAN	AP-2 complex subunit alpha-1 OS=Homo sapiens GN=AP2A1 PE=1 SV=3	1	9.1	4	0.13	0.01	0.22	0.02	0.17	0.01	0.12	0.01	0.17	0.01	0.19	0.01	5	5	0.008	1	13.3	3	0.12	0.01	0.12	0.01	0.11	0.02	0.25	0.01	0.25	0.01	0.16	0.02	7	7	0.008	1	7.9	3	0.13	0	0.09	0	0.21	0.01	0.18	0.01	0.12
sp#P05089#ARGI1_HUMAN	Arginase-1 OS=Homo sapiens GN=ARG1 PE=1 SV=2	1	24.8	5	0.12	0.01	0.22	0.02	0.17	0	0.14	0.02	0.17	0.01	0.18	0.01	5	5	0.008	1	19.3	5	0.09	0.01	0.11	0.01	0.19	0.02	0.2	0.01	0.24	0.01	0.15	0.02	8	10	0.01	1	20.2	3	0.22	0.03	0.12	0.01	0.13	0.01	0.17	0.02	0.13
sp#P26196#DDX6_HUMAN	Probable ATP-dependent RNA helicase DDX6 OS=Homo sapiens GN=DDX6 PE=1 SV=2	1	9.7	3	0.12	0.02	0.22	0.01	0.16	0.02	0.12	0.01	0.19	0	0.19	0.01	4	7	0.008	NA	NA	NA	NA	NA	NA	NA	NA	NA	NA	NA	NA	NA	NA	NA	NA	NA	NA	1	14.1	2	0.17	0.01	0.14	0.02	0.18	0	0.15	0.01	0.14
sp#P55010#IF5_HUMAN	Eukaryotic translation initiation factor 5 OS=Homo sapiens GN=EIF5 PE=1 SV=2	1	15.1	2	0.1	0.01	0.22	0.01	0.19	0.06	0.12	0.01	0.2	0.01	0.15	0.01	4	6	0.008	1	18.8	5	0.11	0	0.11	0.01	0.1	0.01	0.24	0.01	0.28	0.01	0.16	0.01	7	8	0.011	1	15.5	6	0.16	0.01	0.11	0.01	0.19	0.01	0.14	0.01	0.11
sp#P62851#RS25_HUMAN	40S ribosomal protein S25 OS=Homo sapiens GN=RPS25 PE=1 SV=1	1	16	4	0.12	0.02	0.22	0.01	0.18	0.01	0.12	0	0.17	0.02	0.17	0.02	4	4	0.008	1	29.6	4	0.16	0.05	0.14	0.01	0.1	0.01	0.2	0.03	0.24	0.02	0.13	0.01	5	5	0.007	1	16	4	0.16	0.02	0.11	0.01	0.19	0.01	0.14	0.01	0.15
sp#Q06828#FMOD_HUMAN	Fibromodulin OS=Homo sapiens GN=FMOD PE=1 SV=2	1	10.6	4	0.12	0.02	0.22	0.03	0.17	0.01	0.13	0.01	0.2	0.02	0.14	0.01	5	5	0.008	NA	NA	NA	NA	NA	NA	NA	NA	NA	NA	NA	NA	NA	NA	NA	NA	NA	NA	0.9549	4	1	0.19	99.99	0.13	99.99	0.17	99.99	0.14	99.99	0.16
sp#Q07020#RL18_HUMAN	60S ribosomal protein L18 OS=Homo sapiens GN=RPL18 PE=1 SV=2	1	19.7	4	0.08	0	0.22	0.01	0.19	0.01	0.11	0	0.2	0.01	0.19	0.01	3	4	0.008	1	40.4	10	0.11	0	0.12	0.01	0.12	0.01	0.22	0.01	0.28	0.01	0.14	0	12	13	0.017	1	25	7	0.15	0.01	0.12	0.01	0.19	0.01	0.17	0.01	0.13
sp#Q9H3U1#UN45A_HUMAN	Protein unc-45 homolog A OS=Homo sapiens GN=UNC45A PE=1 SV=1	1	14.9	3	0.12	0.02	0.22	0.02	0.17	0.01	0.13	0.01	0.18	0.01	0.17	0	7	7	0.008	1	15.3	7	0.12	0.01	0.13	0	0.12	0.01	0.22	0	0.26	0.01	0.15	0	9	10	0.016	1	21.1	10	0.15	0	0.11	0.01	0.19	0.01	0.17	0.01	0.13
sp#O94874#UFL1_HUMAN	E3 UFM1-protein ligase 1 OS=Homo sapiens GN=UFL1 PE=1 SV=2	1	6.9	3	0.13	0.01	0.22	0.01	0.17	0.01	0.13	0.01	0.18	0.02	0.17	0.01	3	4	0.007	1	12.2	6	0.12	0.03	0.15	0.01	0.13	0.01	0.21	0.02	0.22	0.01	0.14	0.01	8	8	0.011	1	16.4	9	0.15	0	0.12	0.01	0.19	0.01	0.18	0	0.13
sp#P00390#GSHR_HUMAN	Glutathione reductase, mitochondrial OS=Homo sapiens GN=GSR PE=1 SV=2	1	13.6	3	0.1	0.02	0.22	0.01	0.2	0.02	0.15	0	0.17	0.01	0.16	0.02	3	3	0.007	1	23.6	5	0.11	0.01	0.14	0.01	0.16	0.02	0.2	0.01	0.23	0.04	0.15	0.01	6	9	0.01	1	16.3	6	0.18	0.01	0.12	0	0.17	0.01	0.2	0	0.13
sp#P13473#LAMP2_HUMAN	Lysosome-associated membrane glycoprotein 2 OS=Homo sapiens GN=LAMP2 PE=1 SV=2	1	18.5	2	0.13	0	0.22	0.03	0.17	0.02	0.16	0.01	0.17	0.02	0.14	0.02	4	5	0.007	1	13.7	5	0.1	0.01	0.11	0	0.18	0.01	0.19	0.02	0.25	0.02	0.15	0.02	7	8	0.009	0.9962	9	2	0.14	0.04	0.11	0	0.16	0.02	0.28	0.01	0.08
sp#P31153#METK2_HUMAN	S-adenosylmethionine synthase isoform type-2 OS=Homo sapiens GN=MAT2A PE=1 SV=1	1	7.6	3	0.12	0.01	0.22	0.01	0.18	0.01	0.13	0	0.18	0.01	0.16	0	3	4	0.007	1	11.6	4	0.1	0.01	0.12	0	0.14	0	0.21	0.01	0.28	0.01	0.15	0.01	6	6	0.007	0.9933	4.1	1	0.16	99.99	0.12	99.99	0.22	99.99	0.2	99.99	0.11
sp#P36957#ODO2_HUMAN	Dihydrolipoyllysine-residue succinyltransferase component of 2-oxoglutarate dehydrogenase complex, mitochondrial OS=Homo sapiens GN=DLST PE=1 SV=4	1	6.2	4	0.09	0.01	0.22	0.02	0.18	0.01	0.14	0.01	0.19	0.01	0.18	0.01	3	4	0.007	1	11.7	5	0.1	0.01	0.12	0.01	0.14	0.01	0.22	0.02	0.24	0.02	0.16	0.02	7	8	0.009	1	19.6	9	0.15	0.01	0.13	0.01	0.18	0.01	0.16	0.01	0.11
sp#P40616#ARL1_HUMAN	ADP-ribosylation factor-like protein 1 OS=Homo sapiens GN=ARL1 PE=1 SV=1	1	21	3	0.1	0.01	0.22	0.02	0.18	0	0.13	0.02	0.17	0.02	0.19	0.01	4	4	0.007	1	36.5	5	0.13	0	0.13	0.01	0.11	0.01	0.2	0.01	0.26	0.01	0.16	0.01	6	7	0.011	1	45.3	5	0.15	0.01	0.14	0.02	0.17	0.01	0.16	0.01	0.13
sp#P50851#LRBA_HUMAN	Lipopolysaccharide-responsive and beige-like anchor protein OS=Homo sapiens GN=LRBA PE=1 SV=4	1	5.7	2	0.14	0.01	0.22	0.03	0.18	0	0.15	0	0.16	0.03	0.16	0.02	6	6	0.007	1	4.8	8	0.11	0.01	0.13	0	0.12	0	0.21	0.01	0.26	0.01	0.16	0.01	14	16	0.015	1	3.7	7	0.15	0.01	0.11	0.01	0.18	0	0.18	0.01	0.12
sp#P55145#MANF_HUMAN	Mesencephalic astrocyte-derived neurotrophic factor OS=Homo sapiens GN=MANF PE=1 SV=3	1	34.1	3	0.11	0.01	0.22	0.03	0.16	0	0.14	0.01	0.18	0.01	0.18	0.01	5	6	0.007	0.9999	35.7	2	0.13	0.04	0.14	0	0.12	0.02	0.18	0.05	0.24	0.02	0.17	0.01	4	5	0.006	NA	NA	NA	NA	NA	NA	NA	NA	NA	NA	NA	NA
sp#P60866#RS20_HUMAN	40S ribosomal protein S20 OS=Homo sapiens GN=RPS20 PE=1 SV=1	1	16	4	0.1	0.01	0.22	0.02	0.19	0	0.11	0.01	0.19	0.01	0.19	0.01	3	4	0.007	1	15.1	3	0.09	0.01	0.11	0.01	0.11	0	0.23	0.01	0.31	0.02	0.15	0	3	3	0.005	1	42	5	0.16	0.01	0.11	0.01	0.21	0.01	0.17	0.01	0.12
sp#P62760#VISL1_HUMAN	Visinin-like protein 1 OS=Homo sapiens GN=VSNL1 PE=1 SV=2	1	23	2	0.13	0	0.22	0.03	0.17	0	0.12	0	0.18	0.01	0.17	0.01	4	4	0.007	1	30.9	7	0.1	0.01	0.12	0	0.12	0.01	0.21	0.01	0.29	0.01	0.15	0.01	8	11	0.014	1	25.7	7	0.14	0.01	0.11	0	0.19	0.01	0.19	0.01	0.13
sp#Q12905#ILF2_HUMAN	Interleukin enhancer-binding factor 2 OS=Homo sapiens GN=ILF2 PE=1 SV=2	1	19.5	4	0.11	0	0.22	0.02	0.17	0.01	0.13	0.01	0.18	0.01	0.19	0.01	4	4	0.007	1	36.7	10	0.13	0	0.15	0	0.15	0.01	0.19	0.01	0.22	0.01	0.15	0	9	13	0.018	1	33.8	9	0.16	0.01	0.13	0.01	0.18	0.01	0.17	0.01	0.14
sp#Q13557#KCC2D_HUMAN	Calcium/calmodulin-dependent protein kinase type II subunit delta OS=Homo sapiens GN=CAMK2D PE=1 SV=3	1	16.2	3	0.11	0.01	0.22	0.03	0.2	0.03	0.12	0	0.19	0	0.16	0	4	4	0.007	1	23	3	0.11	0.02	0.13	0.01	0.12	0.02	0.21	0.01	0.24	0.02	0.18	0.02	6	7	0.007	1	15.4	4	0.17	0.03	0.12	0.02	0.17	0.02	0.15	0.02	0.14
sp#Q15435#PP1R7_HUMAN	Protein phosphatase 1 regulatory subunit 7 OS=Homo sapiens GN=PPP1R7 PE=1 SV=1	1	15	4	0.11	0	0.22	0.01	0.15	0.01	0.14	0.01	0.19	0	0.18	0.02	5	5	0.007	1	38.6	9	0.11	0.01	0.13	0.01	0.13	0.01	0.22	0.01	0.25	0.01	0.16	0.01	11	11	0.017	1	18.6	7	0.15	0.01	0.13	0.02	0.17	0.01	0.2	0	0.12
sp#Q3ZCW2#LEGL_HUMAN	Galectin-related protein OS=Homo sapiens GN=LGALSL PE=1 SV=2	1	22.1	3	0.12	0.01	0.22	0.01	0.16	0.01	0.13	0	0.19	0.01	0.18	0.02	4	5	0.007	1	25.6	3	0.07	0.02	0.11	0.01	0.11	0.01	0.28	0.03	0.28	0.02	0.14	0.03	4	4	0.007	1	14	3	0.17	0.02	0.1	0	0.19	0.02	0.22	0.03	0.11
sp#Q9UBH0#I36RA_HUMAN	Interleukin-36 receptor antagonist protein OS=Homo sapiens GN=IL36RN PE=1 SV=1	1	17.4	2	0.08	0	0.22	0.02	0.19	0.01	0.13	0	0.16	0	0.22	0.02	4	4	0.007	1	42.6	6	0.1	0.01	0.12	0.01	0.13	0.02	0.19	0.01	0.31	0.02	0.13	0.01	5	6	0.009	1	17.4	3	0.18	0.02	0.12	0.02	0.19	0.01	0.17	0.01	0.14
sp#O75342#LX12B_HUMAN	Arachidonate 12-lipoxygenase, 12R-type OS=Homo sapiens GN=ALOX12B PE=1 SV=1	0.9999	11	3	0.14	0.01	0.22	0.03	0.15	0.01	0.15	0.01	0.16	0.01	0.16	0.02	4	4	0.007	1	15.3	5	0.12	0.02	0.14	0.01	0.13	0.01	0.2	0.02	0.24	0.01	0.15	0.01	7	9	0.011	1	17	7	0.16	0.01	0.1	0.01	0.19	0.01	0.17	0	0.12
sp#P49755#TMEDA_HUMAN	Transmembrane emp24 domain-containing protein 10 OS=Homo sapiens GN=TMED10 PE=1 SV=2	0.9999	26	3	0.12	0.01	0.22	0.01	0.17	0.01	0.15	0	0.16	0.01	0.17	0	4	5	0.007	1	39.7	6	0.12	0	0.12	0	0.13	0.01	0.2	0.01	0.26	0.01	0.16	0.01	7	8	0.013	1	16.9	5	0.17	0.01	0.1	0.01	0.19	0.01	0.16	0.01	0.12
sp#Q9UBV2#SE1L1_HUMAN	Protein sel-1 homolog 1 OS=Homo sapiens GN=SEL1L PE=1 SV=3	0.9999	16	4	0.12	0.01	0.22	0.03	0.19	0.01	0.14	0.01	0.17	0.01	0.16	0	5	5	0.007	NA	NA	NA	NA	NA	NA	NA	NA	NA	NA	NA	NA	NA	NA	NA	NA	NA	NA	0.9937	6.3	1	0.14	99.99	0.14	99.99	0.19	99.99	0.19	99.99	0.14
sp#Q9UNF0#PACN2_HUMAN	Protein kinase C and casein kinase substrate in neurons protein 2 OS=Homo sapiens GN=PACSIN2 PE=1 SV=2	0.9999	18.1	3	0.16	0.03	0.22	0.02	0.15	0.02	0.14	0.01	0.18	0.04	0.12	0.03	4	5	0.007	0.9999	10.9	3	0.13	0.03	0.13	0	0.13	0.03	0.21	0.01	0.22	0.02	0.16	0.01	3	5	0.007	1	11.3	2	0.15	0	0.1	0	0.18	0.01	0.21	0.01	0.1
sp#Q00325#MPCP_HUMAN	Phosphate carrier protein, mitochondrial OS=Homo sapiens GN=SLC25A3 PE=1 SV=2	0.9998	9.4	2	0.08	0.02	0.22	0.01	0.18	0	0.12	0	0.2	0.01	0.19	0	5	6	0.007	1	23.8	5	0.11	0	0.14	0	0.14	0	0.21	0.01	0.25	0.01	0.15	0.01	9	10	0.012	1	8.8	4	0.13	0.01	0.11	0.01	0.19	0.01	0.17	0.01	0.13
sp#P63096#GNAI1_HUMAN	Guanine nucleotide-binding protein G(i) subunit alpha-1 OS=Homo sapiens GN=GNAI1 PE=1 SV=2	0.9966	29.7	1	0.18	99.99	0.22	99.99	0.21	99.99	0.14	99.99	0.15	99.99	0.1	99.99	1	1	0.007	NA	NA	NA	NA	NA	NA	NA	NA	NA	NA	NA	NA	NA	NA	NA	NA	NA	NA	NA	NA	NA	NA	NA	NA	NA	NA	NA	NA	NA	NA
sp#Q9UMN6#KMT2B_HUMAN	Histone-lysine N-methyltransferase 2B OS=Homo sapiens GN=KMT2B PE=1 SV=1	0.9455	6.5	1	0.09	99.99	0.22	99.99	0.11	99.99	0.11	99.99	0.06	99.99	0.41	99.99	6	6	0.007	0.997	6.8	1	0.09	99.99	0.13	99.99	0.19	99.99	0.2	99.99	0.22	99.99	0.17	99.99	8	8	0.008	0.8537	6.9	2	0.14	0.01	0.1	0	0.2	0.01	0.16	0.01	0.1
sp#Q711Q0#CJ071_HUMAN	Uncharacterized protein C10orf71 OS=Homo sapiens GN=C10orf71 PE=2 SV=2	0.8677	4.9	2	0.12	0	0.22	0.01	0.19	0	0.11	0	0.16	0.01	0.2	0	3	5	0.007	0.9923	4	5	0.12	0.01	0.13	0.01	0.15	0.03	0.2	0.02	0.24	0.01	0.14	0.01	4	11	0.012	0.9699	4.4	6	0.15	0	0.1	0.01	0.21	0.01	0.18	0.01	0.14
sp#O43815#STRN_HUMAN	Striatin OS=Homo sapiens GN=STRN PE=1 SV=4	1	13.1	2	0.14	0.01	0.22	0.03	0.17	0	0.1	0.04	0.18	0	0.17	0	3	3	0.006	0.9442	7.2	2	0.19	0	0.2	0.01	0.16	0.01	0.16	0.01	0.18	0.02	0.1	0.01	2	2	0.004	1	16.9	4	0.16	0.01	0.13	0.01	0.17	0.01	0.17	0	0.16
sp#P02750#A2GL_HUMAN	Leucine-rich alpha-2-glycoprotein OS=Homo sapiens GN=LRG1 PE=1 SV=2	1	12.7	3	0.12	0.01	0.22	0.01	0.18	0	0.14	0.01	0.17	0.01	0.17	0.01	3	4	0.006	1	28	8	0.13	0.01	0.17	0.01	0.16	0.01	0.18	0	0.2	0.01	0.15	0	9	9	0.015	0.991	12.7	2	0.19	0.02	0.13	0.01	0.18	0	0.15	0.01	0.12
sp#P0C869#PA24B_HUMAN	Cytosolic phospholipase A2 beta OS=Homo sapiens GN=PLA2G4B PE=1 SV=2	1	8.8	3	0.12	0.01	0.22	0	0.19	0.02	0.12	0.01	0.19	0.02	0.16	0.02	4	4	0.006	0.9369	8.3	1	0.1	99.99	0.14	99.99	0.16	99.99	0.2	99.99	0.23	99.99	0.18	99.99	3	7	0.005	1	15.1	6	0.16	0	0.12	0.01	0.22	0.01	0.14	0.01	0.14
sp#P13073#COX41_HUMAN	Cytochrome c oxidase subunit 4 isoform 1, mitochondrial OS=Homo sapiens GN=COX4I1 PE=1 SV=1	1	13	3	0.1	0.01	0.22	0.01	0.19	0.01	0.12	0.01	0.2	0.01	0.18	0.01	3	3	0.006	1	21.9	4	0.1	0.01	0.13	0.01	0.14	0.02	0.21	0.01	0.26	0.01	0.14	0	5	5	0.007	0.9963	20.7	2	0.13	0	0.14	0.05	0.18	0.01	0.18	0.02	0.12
sp#P61077#UB2D3_HUMAN,sp#P62837#UB2D2_HUMAN	Ubiquitin-conjugating enzyme E2 D3 OS=Homo sapiens GN=UBE2D3 PE=1 SV=1,Ubiquitin-conjugating enzyme E2 D2 OS=Homo sapiens GN=UBE2D2 PE=1 SV=1	1	19.7	3	0.12	0.01	0.22	0.02	0.15	0.01	0.15	0.01	0.18	0.02	0.16	0.02	3	4	0.006	0.9999	11.6	4	0.12	0.01	0.13	0.01	0.13	0.01	0.21	0.01	0.25	0.02	0.15	0.01	4	5	0.006	1	19.7	3	0.15	0	0.11	0.01	0.2	0.02	0.18	0.01	0.13
sp#P68036#UB2L3_HUMAN	Ubiquitin-conjugating enzyme E2 L3 OS=Homo sapiens GN=UBE2L3 PE=1 SV=1	1	29.9	3	0.13	0.02	0.22	0.03	0.18	0.01	0.14	0	0.18	0.02	0.15	0.01	3	3	0.006	1	34.4	4	0.1	0.01	0.13	0.02	0.17	0.01	0.2	0.03	0.25	0.02	0.12	0.01	6	6	0.008	1	29.9	4	0.17	0.01	0.14	0.03	0.18	0.01	0.18	0.01	0.12
sp#Q13438#OS9_HUMAN	Protein OS-9 OS=Homo sapiens GN=OS9 PE=1 SV=1	1	10	3	0.12	0	0.22	0.01	0.17	0.02	0.12	0.01	0.21	0.02	0.14	0.02	3	3	0.006	1	15.6	6	0.14	0.01	0.18	0.02	0.12	0.02	0.18	0.01	0.2	0.01	0.16	0.01	8	8	0.011	0.9996	3.1	2	0.16	0	0.14	0	0.17	0.01	0.17	0.03	0.16
sp#Q15417#CNN3_HUMAN	Calponin-3 OS=Homo sapiens GN=CNN3 PE=1 SV=1	1	16.1	2	0.12	0.01	0.22	0.05	0.17	0.02	0.13	0.03	0.17	0.02	0.18	0.01	3	3	0.006	1	26.1	4	0.12	0.01	0.13	0.01	0.13	0.01	0.2	0.01	0.25	0.01	0.16	0.01	6	6	0.009	1	22.8	6	0.15	0	0.12	0.01	0.18	0.01	0.17	0.01	0.14
sp#Q53LP3#SWAHC_HUMAN	Ankyrin repeat domain-containing protein SOWAHC OS=Homo sapiens GN=SOWAHC PE=1 SV=1	1	13.7	3	0.09	0.01	0.22	0.04	0.16	0.02	0.13	0.02	0.19	0.01	0.2	0.02	3	3	0.006	0.9953	10.3	1	0.12	99.99	0.13	99.99	0.1	99.99	0.22	99.99	0.27	99.99	0.15	99.99	2	2	0.003	1	16.6	3	0.16	0.01	0.12	0.01	0.17	0.01	0.2	0.01	0.13
sp#P06730#IF4E_HUMAN	Eukaryotic translation initiation factor 4E OS=Homo sapiens GN=EIF4E PE=1 SV=2	0.9999	13.4	3	0.13	0.01	0.22	0.01	0.17	0.01	0.12	0.01	0.19	0.01	0.16	0.01	3	3	0.006	1	13.8	6	0.1	0.01	0.13	0.01	0.11	0.01	0.2	0.01	0.28	0.01	0.16	0.01	5	7	0.011	0.9996	8.3	2	0.14	0.01	0.1	0.02	0.19	0.01	0.18	0	0.12
sp#Q16531#DDB1_HUMAN	DNA damage-binding protein 1 OS=Homo sapiens GN=DDB1 PE=1 SV=1	0.9999	4.6	4	0.1	0.01	0.22	0.01	0.18	0.01	0.14	0.01	0.17	0.02	0.19	0.01	5	5	0.006	0.9335	6.7	1	0.1	99.99	0.11	99.99	0.18	99.99	0.2	99.99	0.24	99.99	0.17	99.99	3	3	0.005	1	7.8	7	0.15	0	0.13	0.01	0.18	0.01	0.2	0.01	0.13
sp#Q9Y3A5#SBDS_HUMAN	Ribosome maturation protein SBDS OS=Homo sapiens GN=SBDS PE=1 SV=4	0.9999	17.6	3	0.12	0.02	0.22	0.01	0.18	0.01	0.13	0.02	0.19	0.01	0.15	0.01	4	4	0.006	1	24	5	0.09	0.01	0.13	0.01	0.13	0.01	0.21	0.01	0.28	0.02	0.14	0.01	6	6	0.008	1	27.2	6	0.16	0	0.1	0	0.22	0.01	0.18	0.01	0.1
sp#Q92673#SORL_HUMAN	Sortilin-related receptor OS=Homo sapiens GN=SORL1 PE=1 SV=2	0.9995	3.6	2	0.1	0.01	0.22	0.03	0.2	0.01	0.16	0.01	0.16	0	0.15	0.01	3	3	0.006	0.9789	7.4	1	0.11	99.99	0.13	99.99	0.22	99.99	0.19	99.99	0.21	99.99	0.14	99.99	4	4	0.006	NA	NA	NA	NA	NA	NA	NA	NA	NA	NA	NA	NA
sp#Q9Y2Q3#GSTK1_HUMAN	Glutathione S-transferase kappa 1 OS=Homo sapiens GN=GSTK1 PE=1 SV=3	0.9995	11.5	3	0.08	0.02	0.22	0.06	0.17	0.01	0.12	0.01	0.16	0.02	0.22	0.05	4	4	0.006	0.9941	4.9	2	0.13	0.03	0.19	0.04	0.1	0.01	0.23	0.03	0.21	0.01	0.14	0.02	1	1	0.003	1	37.6	7	0.15	0	0.12	0.01	0.18	0.01	0.19	0.01	0.13
sp#Q8NDH3#PEPL1_HUMAN	Probable aminopeptidase NPEPL1 OS=Homo sapiens GN=NPEPL1 PE=1 SV=3	0.9986	10.1	3	0.12	0.02	0.22	0.02	0.16	0	0.14	0.02	0.15	0	0.2	0.02	3	4	0.006	0.9995	8.6	3	0.11	0.01	0.14	0	0.14	0.02	0.21	0.01	0.25	0.03	0.15	0.01	3	3	0.005	0.9792	5.9	1	0.17	99.99	0.11	99.99	0.17	99.99	0.19	99.99	0.14
sp#Q9H1J7#WNT5B_HUMAN	Protein Wnt-5b OS=Homo sapiens GN=WNT5B PE=2 SV=2	0.9963	8.4	3	0.17	0.02	0.22	0.03	0.13	0.01	0.14	0.02	0.16	0.02	0.15	0.03	5	5	0.006	0.9188	9.5	2	0.1	0.02	0.18	0.02	0.1	0.01	0.28	0.03	0.17	0.01	0.17	0.01	2	2	0.004	0.7511	12	1	0.28	99.99	0.13	99.99	0.14	99.99	0.09	99.99	0.06
sp#P31997#CEAM8_HUMAN	Carcinoembryonic antigen-related cell adhesion molecule 8 OS=Homo sapiens GN=CEACAM8 PE=1 SV=2	0.9961	10.9	1	0.13	99.99	0.22	99.99	0.18	99.99	0.13	99.99	0.18	99.99	0.17	99.99	2	2	0.006	0.9999	10.9	2	0.12	0.02	0.13	0.03	0.2	0.06	0.18	0.02	0.19	0.01	0.17	0.01	2	2	0.005	NA	NA	NA	NA	NA	NA	NA	NA	NA	NA	NA	NA
sp#Q9BVC6#TM109_HUMAN	Transmembrane protein 109 OS=Homo sapiens GN=TMEM109 PE=1 SV=1	0.9957	4.9	3	0.11	0	0.22	0	0.2	0.01	0.14	0	0.18	0.01	0.16	0.01	2	3	0.006	0.9912	10.7	1	0.13	99.99	0.11	99.99	0.12	99.99	0.23	99.99	0.26	99.99	0.16	99.99	2	3	0.004	NA	NA	NA	NA	NA	NA	NA	NA	NA	NA	NA	NA
sp#P30038#AL4A1_HUMAN	Delta-1-pyrroline-5-carboxylate dehydrogenase, mitochondrial OS=Homo sapiens GN=ALDH4A1 PE=1 SV=3	0.9922	8.5	2	0.11	0.01	0.22	0.01	0.17	0.01	0.14	0	0.16	0.01	0.19	0.01	1	2	0.006	1	7.6	3	0.13	0	0.14	0.01	0.11	0.01	0.22	0.01	0.24	0.01	0.17	0	3	4	0.006	1	9.4	4	0.19	0.01	0.09	0.01	0.19	0.01	0.17	0.01	0.12
sp#Q7Z5H4#VN1R5_HUMAN	Vomeronasal type-1 receptor 5 OS=Homo sapiens GN=VN1R5 PE=2 SV=2	0.9864	2	3	0.19	0.03	0.22	0.03	0.13	0.01	0.08	0.01	0.25	0.02	0.11	0.05	1	3	0.006	0.9644	2	3	0.11	0.01	0.22	0.02	0.09	0.01	0.2	0.04	0.14	0.01	0.21	0.03	1	3	0.005	0.9966	2	4	0.32	0.03	0.09	0.02	0.2	0.02	0.08	0.02	0.08
sp#Q96BY7#ATG2B_HUMAN	Autophagy-related protein 2 homolog B OS=Homo sapiens GN=ATG2B PE=1 SV=5	0.9331	4.9	1	0.17	99.99	0.22	99.99	0.15	99.99	0.14	99.99	0.2	99.99	0.12	99.99	6	8	0.006	NA	NA	NA	NA	NA	NA	NA	NA	NA	NA	NA	NA	NA	NA	NA	NA	NA	NA	NA	NA	NA	NA	NA	NA	NA	NA	NA	NA	NA	NA
sp#Q13111#CAF1A_HUMAN	Chromatin assembly factor 1 subunit A OS=Homo sapiens GN=CHAF1A PE=1 SV=2	0.8383	7.9	3	0.13	0.01	0.22	0.04	0.17	0.01	0.13	0.01	0.17	0.02	0.17	0.02	1	3	0.006	NA	NA	NA	NA	NA	NA	NA	NA	NA	NA	NA	NA	NA	NA	NA	NA	NA	NA	NA	NA	NA	NA	NA	NA	NA	NA	NA	NA	NA	NA
sp#Q01543#FLI1_HUMAN	Friend leukemia integration 1 transcription factor OS=Homo sapiens GN=FLI1 PE=1 SV=1	0.83	11.3	2	0.12	0	0.22	0.01	0.19	0.02	0.14	0.01	0.17	0.02	0.16	0	3	6	0.006	NA	NA	NA	NA	NA	NA	NA	NA	NA	NA	NA	NA	NA	NA	NA	NA	NA	NA	NA	NA	NA	NA	NA	NA	NA	NA	NA	NA	NA	NA
sp#Q8TBY0#RBM46_HUMAN	Probable RNA-binding protein 46 OS=Homo sapiens GN=RBM46 PE=2 SV=1	0.7348	9	1	0.09	99.99	0.22	99.99	0.19	99.99	0.17	99.99	0.14	99.99	0.19	99.99	2	4	0.006	NA	NA	NA	NA	NA	NA	NA	NA	NA	NA	NA	NA	NA	NA	NA	NA	NA	NA	NA	NA	NA	NA	NA	NA	NA	NA	NA	NA	NA	NA
sp#Q14257#RCN2_HUMAN	Reticulocalbin-2 OS=Homo sapiens GN=RCN2 PE=1 SV=1	1	18.3	2	0.15	0	0.22	0	0.13	0.02	0.15	0.06	0.18	0.02	0.15	0.01	3	3	0.005	1	30.9	3	0.11	0	0.12	0.01	0.12	0.01	0.21	0.01	0.28	0.01	0.16	0	6	6	0.008	1	23	3	0.14	0.02	0.14	0.03	0.17	0.01	0.2	0.02	0.13
sp#Q15517#CDSN_HUMAN	Corneodesmosin OS=Homo sapiens GN=CDSN PE=1 SV=3	1	21	2	0.17	0	0.22	0.01	0.15	0.01	0.11	0	0.2	0.03	0.16	0.03	3	3	0.005	0.9309	1.7	1	0.11	99.99	0.14	99.99	0.13	99.99	0.25	99.99	0.22	99.99	0.16	99.99	1	1	0.002	0.9894	5.3	3	0.15	0.01	0.11	0.02	0.21	0.01	0.2	0.01	0.12
sp#Q96IJ6#GMPPA_HUMAN	Mannose-1-phosphate guanyltransferase alpha OS=Homo sapiens GN=GMPPA PE=1 SV=1	1	9	2	0.09	0	0.22	0	0.2	0.01	0.12	0	0.17	0.01	0.2	0.02	3	3	0.005	0.9414	14.5	2	0.11	0.02	0.13	0	0.21	0.02	0.18	0	0.21	0.02	0.16	0.01	3	3	0.004	1	17.1	4	0.17	0.02	0.14	0.01	0.19	0.01	0.18	0.01	0.13
sp#O43809#CPSF5_HUMAN	Cleavage and polyadenylation specificity factor subunit 5 OS=Homo sapiens GN=NUDT21 PE=1 SV=1	0.9998	22.9	2	0.13	0.01	0.22	0.02	0.17	0.02	0.12	0	0.19	0.01	0.17	0.01	2	3	0.005	1	21.6	2	0.11	0	0.1	0.02	0.18	0.01	0.2	0	0.25	0	0.17	0.02	4	4	0.005	0.9988	10.6	2	0.16	0	0.11	0.02	0.16	0.01	0.18	0	0.14
sp#Q13867#BLMH_HUMAN	Bleomycin hydrolase OS=Homo sapiens GN=BLMH PE=1 SV=1	0.9995	10.1	2	0.11	0.01	0.22	0.03	0.17	0.02	0.13	0.01	0.19	0.02	0.17	0.01	3	3	0.005	0.9961	14.1	2	0.11	0.02	0.15	0	0.13	0.02	0.22	0.02	0.22	0.03	0.15	0	4	4	0.005	1	12.3	3	0.17	0.01	0.11	0.01	0.2	0.01	0.13	0.02	0.14
sp#Q10713#MPPA_HUMAN	Mitochondrial-processing peptidase subunit alpha OS=Homo sapiens GN=PMPCA PE=1 SV=2	0.9994	14.3	2	0.13	0.05	0.22	0.03	0.16	0.02	0.13	0.01	0.19	0.02	0.16	0.02	3	3	0.005	0.9941	7.8	1	0.13	99.99	0.14	99.99	0.14	99.99	0.17	99.99	0.22	99.99	0.2	99.99	1	1	0.003	0.9928	9.5	1	0.15	99.99	0.09	99.99	0.18	99.99	0.22	99.99	0.18
sp#Q8N6Q3#CD177_HUMAN	CD177 antigen OS=Homo sapiens GN=CD177 PE=1 SV=2	0.9994	9.4	1	0.13	99.99	0.22	99.99	0.16	99.99	0.14	99.99	0.17	99.99	0.18	99.99	3	3	0.005	1	22	6	0.11	0.01	0.12	0.01	0.18	0.02	0.16	0.01	0.25	0.02	0.16	0.01	9	9	0.011	0.9959	20.1	1	0.12	99.99	0.12	99.99	0.16	99.99	0.23	99.99	0.14
sp#Q9H2M9#RBGPR_HUMAN	Rab3 GTPase-activating protein non-catalytic subunit OS=Homo sapiens GN=RAB3GAP2 PE=1 SV=1	0.9994	5.2	2	0.1	0.02	0.22	0.06	0.14	0.01	0.16	0.02	0.19	0	0.17	0.06	2	2	0.005	0.9984	3.5	1	0.13	99.99	0.12	99.99	0.16	99.99	0.2	99.99	0.21	99.99	0.17	99.99	3	4	0.005	0.9989	9.1	2	0.17	0.01	0.13	0.02	0.17	0.01	0.19	0.02	0.14
sp#O43143#DHX15_HUMAN	Putative pre-mRNA-splicing factor ATP-dependent RNA helicase DHX15 OS=Homo sapiens GN=DHX15 PE=1 SV=2	0.9986	4	2	0.15	0.04	0.22	0.04	0.13	0.01	0.11	0.02	0.2	0	0.18	0.03	2	2	0.005	1	6.9	3	0.11	0	0.12	0	0.17	0.01	0.2	0.02	0.26	0.02	0.14	0.02	3	3	0.006	0.9984	10.9	2	0.18	0.03	0.13	0.02	0.19	0.02	0.16	0.01	0.17
sp#Q9NRG9#AAAS_HUMAN	Aladin OS=Homo sapiens GN=AAAS PE=1 SV=1	0.9936	8.6	1	0.12	99.99	0.22	99.99	0.18	99.99	0.13	99.99	0.15	99.99	0.21	99.99	2	3	0.005	NA	NA	NA	NA	NA	NA	NA	NA	NA	NA	NA	NA	NA	NA	NA	NA	NA	NA	NA	NA	NA	NA	NA	NA	NA	NA	NA	NA	NA	NA
sp#Q8NCW5#NNRE_HUMAN	NAD(P)H-hydrate epimerase OS=Homo sapiens GN=APOA1BP PE=1 SV=2	0.9934	20.5	2	0.11	0.04	0.22	0.02	0.18	0.01	0.14	0.01	0.19	0.03	0.15	0.03	3	3	0.005	NA	NA	NA	NA	NA	NA	NA	NA	NA	NA	NA	NA	NA	NA	NA	NA	NA	NA	NA	NA	NA	NA	NA	NA	NA	NA	NA	NA	NA	NA
sp#Q05DH4#F16A1_HUMAN	Protein FAM160A1 OS=Homo sapiens GN=FAM160A1 PE=2 SV=2	0.9853	5.8	1	0.13	99.99	0.22	99.99	0.2	99.99	0.14	99.99	0.16	99.99	0.15	99.99	3	3	0.005	NA	NA	NA	NA	NA	NA	NA	NA	NA	NA	NA	NA	NA	NA	NA	NA	NA	NA	0.9984	7.2	3	0.14	0.02	0.14	0.01	0.16	0.01	0.19	0.01	0.19
sp#Q2KJY2#KI26B_HUMAN	Kinesin-like protein KIF26B OS=Homo sapiens GN=KIF26B PE=2 SV=1	0.9722	6.4	1	0.13	99.99	0.22	99.99	0.23	99.99	0.13	99.99	0.16	99.99	0.13	99.99	1	1	0.005	0.979	6	3	0.04	0.01	0.14	0.01	0.13	0.01	0.25	0.04	0.27	0.01	0.15	0.05	6	8	0.008	NA	NA	NA	NA	NA	NA	NA	NA	NA	NA	NA	NA
sp#P15822#ZEP1_HUMAN	Zinc finger protein 40 OS=Homo sapiens GN=HIVEP1 PE=1 SV=3	0.9575	2.7	1	0.1	99.99	0.22	99.99	0.22	99.99	0.14	99.99	0.14	99.99	0.18	99.99	4	4	0.005	NA	NA	NA	NA	NA	NA	NA	NA	NA	NA	NA	NA	NA	NA	NA	NA	NA	NA	NA	NA	NA	NA	NA	NA	NA	NA	NA	NA	NA	NA
sp#Q8WWF3#SSMM1_HUMAN	Serine-rich single-pass membrane protein 1 OS=Homo sapiens GN=SSMEM1 PE=2 SV=1	0.8446	8.6	2	0.14	0.02	0.22	0	0.17	0	0.13	0.01	0.17	0.02	0.17	0	1	3	0.005	NA	NA	NA	NA	NA	NA	NA	NA	NA	NA	NA	NA	NA	NA	NA	NA	NA	NA	NA	NA	NA	NA	NA	NA	NA	NA	NA	NA	NA	NA
sp#A6NKB5#PCX2_HUMAN	Pecanex-like protein 2 OS=Homo sapiens GN=PCNXL2 PE=2 SV=3	0.827	2.8	2	0.13	0	0.22	0	0.19	0.01	0.13	0.01	0.15	0.02	0.17	0	2	3	0.005	NA	NA	NA	NA	NA	NA	NA	NA	NA	NA	NA	NA	NA	NA	NA	NA	NA	NA	0.8616	7.2	2	0.17	0.01	0.11	0	0.18	0.02	0.19	0.02	0.12
sp#P09917#LOX5_HUMAN	Arachidonate 5-lipoxygenase OS=Homo sapiens GN=ALOX5 PE=1 SV=2	0.9999	5	2	0.12	0.01	0.22	0.02	0.17	0.02	0.15	0.02	0.16	0.02	0.18	0.01	2	2	0.004	1	12.3	5	0.11	0.01	0.12	0.01	0.2	0.01	0.18	0.01	0.23	0.01	0.15	0.02	8	8	0.01	NA	NA	NA	NA	NA	NA	NA	NA	NA	NA	NA	NA
sp#O43657#TSN6_HUMAN	Tetraspanin-6 OS=Homo sapiens GN=TSPAN6 PE=1 SV=1	0.9997	10.2	2	0.11	0.02	0.22	0.02	0.19	0.02	0.13	0.01	0.19	0.04	0.16	0	2	2	0.004	NA	NA	NA	NA	NA	NA	NA	NA	NA	NA	NA	NA	NA	NA	NA	NA	NA	NA	NA	NA	NA	NA	NA	NA	NA	NA	NA	NA	NA	NA
sp#Q99615#DNJC7_HUMAN	DnaJ homolog subfamily C member 7 OS=Homo sapiens GN=DNAJC7 PE=1 SV=2	0.9996	2	1	0.09	99.99	0.22	99.99	0.16	99.99	0.13	99.99	0.18	99.99	0.2	99.99	2	2	0.004	0.7773	12.6	1	0.13	99.99	0.16	99.99	0.12	99.99	0.2	99.99	0.23	99.99	0.15	99.99	2	2	0.004	0.9989	9.5	2	0.14	0	0.12	0.01	0.18	0.01	0.22	0.01	0.14
sp#Q16891#IMMT_HUMAN	Mitochondrial inner membrane protein OS=Homo sapiens GN=IMMT PE=1 SV=1	0.9994	9.9	1	0.12	99.99	0.22	99.99	0.18	99.99	0.14	99.99	0.18	99.99	0.16	99.99	2	2	0.004	NA	NA	NA	NA	NA	NA	NA	NA	NA	NA	NA	NA	NA	NA	NA	NA	NA	NA	1	7.5	3	0.15	0.03	0.17	0.1	0.18	0.02	0.13	0.01	0.1
sp#Q969S9#RRF2M_HUMAN	Ribosome-releasing factor 2, mitochondrial OS=Homo sapiens GN=GFM2 PE=1 SV=1	0.998	5.5	1	0.13	99.99	0.22	99.99	0.15	99.99	0.13	99.99	0.22	99.99	0.15	99.99	3	3	0.004	1	5.4	3	0.09	0.02	0.15	0.02	0.16	0.02	0.21	0.04	0.21	0.03	0.17	0.01	4	5	0.006	1	7.3	5	0.21	0.02	0.1	0.01	0.18	0.01	0.13	0.01	0.09
sp#O95466#FMNL_HUMAN	Formin-like protein 1 OS=Homo sapiens GN=FMNL1 PE=1 SV=3	0.9971	2.5	2	0.09	0	0.22	0.01	0.15	0.02	0.2	0.02	0.12	0.01	0.21	0.01	2	2	0.004	1	10.8	4	0.11	0.01	0.12	0	0.19	0.02	0.18	0.02	0.23	0	0.16	0.01	6	6	0.008	1	6	3	0.17	0.01	0.14	0.02	0.17	0.02	0.2	0.02	0.12
sp#O00203#AP3B1_HUMAN	AP-3 complex subunit beta-1 OS=Homo sapiens GN=AP3B1 PE=1 SV=3	0.9969	4	1	0.08	99.99	0.22	99.99	0.2	99.99	0.13	99.99	0.18	99.99	0.19	99.99	2	2	0.004	1	8	6	0.11	0.01	0.15	0.01	0.13	0	0.21	0.01	0.24	0.01	0.15	0.01	6	7	0.01	1	8.5	6	0.17	0.02	0.13	0.01	0.18	0.01	0.17	0	0.14
sp#P36405#ARL3_HUMAN	ADP-ribosylation factor-like protein 3 OS=Homo sapiens GN=ARL3 PE=1 SV=2	0.9968	28.6	1	0.16	99.99	0.22	99.99	0.16	99.99	0.13	99.99	0.19	99.99	0.14	99.99	2	2	0.004	1	25.8	2	0.11	0.03	0.16	0.06	0.1	0	0.21	0.01	0.23	0.03	0.16	0.05	3	3	0.005	1	31.3	4	0.16	0.01	0.12	0	0.2	0.02	0.18	0.02	0.11
sp#Q8WWI5#CTL1_HUMAN	Choline transporter-like protein 1 OS=Homo sapiens GN=SLC44A1 PE=1 SV=1	0.9961	5.2	1	0.06	99.99	0.22	99.99	0.35	99.99	0.12	99.99	0.13	99.99	0.11	99.99	3	4	0.004	NA	NA	NA	NA	NA	NA	NA	NA	NA	NA	NA	NA	NA	NA	NA	NA	NA	NA	NA	NA	NA	NA	NA	NA	NA	NA	NA	NA	NA	NA
sp#P63027#VAMP2_HUMAN,sp#Q15836#VAMP3_HUMAN	Vesicle-associated membrane protein 2 OS=Homo sapiens GN=VAMP2 PE=1 SV=3,Vesicle-associated membrane protein 3 OS=Homo sapiens GN=VAMP3 PE=1 SV=3	0.9956	24	2	0.12	0.01	0.22	0.01	0.14	0.01	0.13	0.02	0.21	0	0.17	0.01	2	2	0.004	NA	NA	NA	NA	NA	NA	NA	NA	NA	NA	NA	NA	NA	NA	NA	NA	NA	NA	NA	NA	NA	NA	NA	NA	NA	NA	NA	NA	NA	NA
sp#Q9Y263#PLAP_HUMAN	Phospholipase A-2-activating protein OS=Homo sapiens GN=PLAA PE=1 SV=2	0.9937	8.7	1	0.11	99.99	0.22	99.99	0.18	99.99	0.14	99.99	0.19	99.99	0.17	99.99	2	3	0.004	0.9995	11.3	3	0.09	0.01	0.15	0.01	0.14	0.02	0.21	0.01	0.23	0.01	0.17	0.03	5	5	0.006	0.9985	12.2	3	0.14	0	0.11	0	0.19	0.01	0.21	0.01	0.13
sp#P83111#LACTB_HUMAN	Serine beta-lactamase-like protein LACTB, mitochondrial OS=Homo sapiens GN=LACTB PE=1 SV=2	0.9934	13.7	1	0.09	99.99	0.22	99.99	0.21	99.99	0.15	99.99	0.17	99.99	0.16	99.99	1	1	0.004	NA	NA	NA	NA	NA	NA	NA	NA	NA	NA	NA	NA	NA	NA	NA	NA	NA	NA	NA	NA	NA	NA	NA	NA	NA	NA	NA	NA	NA	NA
sp#Q13107#UBP4_HUMAN	Ubiquitin carboxyl-terminal hydrolase 4 OS=Homo sapiens GN=USP4 PE=1 SV=3	0.9934	5.6	1	0.15	99.99	0.22	99.99	0.12	99.99	0.14	99.99	0.19	99.99	0.18	99.99	1	1	0.004	NA	NA	NA	NA	NA	NA	NA	NA	NA	NA	NA	NA	NA	NA	NA	NA	NA	NA	0.9989	10	1	0.14	99.99	0.08	99.99	0.25	99.99	0.19	99.99	0.13
sp#Q9UBQ5#EIF3K_HUMAN	Eukaryotic translation initiation factor 3 subunit K OS=Homo sapiens GN=EIF3K PE=1 SV=1	0.9883	8.7	1	0.11	99.99	0.22	99.99	0.18	99.99	0.14	99.99	0.19	99.99	0.18	99.99	1	1	0.004	1	23.9	4	0.11	0	0.13	0.01	0.12	0.01	0.22	0.01	0.26	0.01	0.15	0	3	4	0.007	1	29.8	3	0.15	0.01	0.12	0	0.18	0	0.18	0.01	0.13
sp#Q01970#PLCB3_HUMAN	1-phosphatidylinositol 4,5-bisphosphate phosphodiesterase beta-3 OS=Homo sapiens GN=PLCB3 PE=1 SV=2	0.988	2.8	2	0.11	0.01	0.22	0.01	0.2	0	0.13	0	0.16	0.01	0.18	0.01	1	2	0.004	0.9995	8	1	0.12	99.99	0.11	99.99	0.12	99.99	0.22	99.99	0.28	99.99	0.15	99.99	5	5	0.006	1	8.8	2	0.16	0.02	0.12	0.01	0.18	0.01	0.16	0.01	0.12
sp#Q8IV08#PLD3_HUMAN	Phospholipase D3 OS=Homo sapiens GN=PLD3 PE=1 SV=1	0.9858	5.3	1	0.13	99.99	0.22	99.99	0.17	99.99	0.13	99.99	0.17	99.99	0.18	99.99	2	2	0.004	NA	NA	NA	NA	NA	NA	NA	NA	NA	NA	NA	NA	NA	NA	NA	NA	NA	NA	NA	NA	NA	NA	NA	NA	NA	NA	NA	NA	NA	NA
sp#Q9NUU7#DD19A_HUMAN,sp#Q9UMR2#DD19B_HUMAN	ATP-dependent RNA helicase DDX19A OS=Homo sapiens GN=DDX19A PE=1 SV=1,ATP-dependent RNA helicase DDX19B OS=Homo sapiens GN=DDX19B PE=1 SV=1	0.9786	11.9	2	0.11	0.04	0.22	0.02	0.16	0	0.14	0	0.18	0.03	0.18	0.02	2	2	0.004	NA	NA	NA	NA	NA	NA	NA	NA	NA	NA	NA	NA	NA	NA	NA	NA	NA	NA	NA	NA	NA	NA	NA	NA	NA	NA	NA	NA	NA	NA
sp#O00154#BACH_HUMAN	Cytosolic acyl coenzyme A thioester hydrolase OS=Homo sapiens GN=ACOT7 PE=1 SV=3	0.9752	5.8	2	0.1	0.01	0.22	0.01	0.17	0	0.14	0	0.18	0.01	0.19	0.02	2	2	0.004	NA	NA	NA	NA	NA	NA	NA	NA	NA	NA	NA	NA	NA	NA	NA	NA	NA	NA	0.9897	9.2	2	0.17	0.01	0.12	0	0.19	0	0.19	0	0.13
sp#Q9P0L0#VAPA_HUMAN	Vesicle-associated membrane protein-associated protein A OS=Homo sapiens GN=VAPA PE=1 SV=3	0.9744	15.3	1	0.14	99.99	0.22	99.99	0.19	99.99	0.12	99.99	0.19	99.99	0.15	99.99	2	2	0.004	1	32.5	5	0.1	0.01	0.14	0.01	0.14	0.01	0.21	0.02	0.24	0.01	0.16	0.01	8	8	0.009	1	24.9	6	0.16	0	0.1	0.01	0.2	0.01	0.18	0.02	0.11
sp#Q08722#CD47_HUMAN	Leukocyte surface antigen CD47 OS=Homo sapiens GN=CD47 PE=1 SV=1	0.965	5.3	2	0.1	0	0.22	0.03	0.17	0.02	0.16	0	0.17	0.02	0.17	0	2	2	0.004	NA	NA	NA	NA	NA	NA	NA	NA	NA	NA	NA	NA	NA	NA	NA	NA	NA	NA	NA	NA	NA	NA	NA	NA	NA	NA	NA	NA	NA	NA
sp#O15031#PLXB2_HUMAN	Plexin-B2 OS=Homo sapiens GN=PLXNB2 PE=1 SV=3	0.9571	2.6	1	0.11	99.99	0.22	99.99	0.17	99.99	0.11	99.99	0.23	99.99	0.17	99.99	1	1	0.004	1	5.1	5	0.12	0.01	0.17	0.01	0.14	0.01	0.18	0.01	0.21	0.02	0.16	0.03	6	19	0.015	1	8.6	6	0.15	0.01	0.13	0.01	0.19	0.01	0.18	0.01	0.12
sp#Q9P0X4#CAC1I_HUMAN	Voltage-dependent T-type calcium channel subunit alpha-1I OS=Homo sapiens GN=CACNA1I PE=1 SV=1	0.9556	2.3	2	0.13	0	0.22	0.01	0.2	0	0.13	0.01	0.19	0	0.13	0	1	2	0.004	NA	NA	NA	NA	NA	NA	NA	NA	NA	NA	NA	NA	NA	NA	NA	NA	NA	NA	NA	NA	NA	NA	NA	NA	NA	NA	NA	NA	NA	NA
sp#Q6P597#KLC3_HUMAN	Kinesin light chain 3 OS=Homo sapiens GN=KLC3 PE=1 SV=2	0.9349	9.9	1	0.18	99.99	0.22	99.99	0.17	99.99	0.11	99.99	0.17	99.99	0.15	99.99	2	2	0.004	0.9968	10.3	1	0.09	99.99	0.15	99.99	0.17	99.99	0.21	99.99	0.23	99.99	0.15	99.99	3	3	0.004	0.9938	11.3	3	0.16	0.01	0.11	0.01	0.19	0.01	0.19	0.01	0.12
sp#Q9BTT0#AN32E_HUMAN	Acidic leucine-rich nuclear phosphoprotein 32 family member E OS=Homo sapiens GN=ANP32E PE=1 SV=1	0.9336	4.5	2	0.13	0	0.22	0	0.17	0.02	0.15	0.02	0.16	0.01	0.18	0.01	1	2	0.004	0.9923	4.5	1	0.09	99.99	0.11	99.99	0.16	99.99	0.23	99.99	0.22	99.99	0.19	99.99	1	1	0.002	0.9999	9.3	2	0.18	0.03	0.11	0.01	0.17	0.02	0.2	0.02	0.12
sp#O75888#TNF13_HUMAN	Tumor necrosis factor ligand superfamily member 13 OS=Homo sapiens GN=TNFSF13 PE=1 SV=1	0.9207	16	1	0.13	99.99	0.22	99.99	0.14	99.99	0.13	99.99	0.15	99.99	0.23	99.99	2	2	0.004	0.999	10	2	0.12	0.02	0.17	0.04	0.09	0.02	0.21	0.05	0.2	0	0.19	0.04	2	2	0.003	NA	NA	NA	NA	NA	NA	NA	NA	NA	NA	NA	NA
sp#Q00796#DHSO_HUMAN	Sorbitol dehydrogenase OS=Homo sapiens GN=SORD PE=1 SV=4	0.8941	17.9	1	0.12	99.99	0.22	99.99	0.19	99.99	0.13	99.99	0.18	99.99	0.16	99.99	1	1	0.004	1	37	5	0.12	0.01	0.14	0	0.12	0.02	0.22	0.01	0.25	0.01	0.14	0.01	10	11	0.012	1	40.6	10	0.16	0.01	0.11	0.01	0.19	0.01	0.17	0.01	0.12
sp#P42166#LAP2A_HUMAN,sp#P42167#LAP2B_HUMAN	Lamina-associated polypeptide 2, isoform alpha OS=Homo sapiens GN=TMPO PE=1 SV=2,Lamina-associated polypeptide 2, isoforms beta/gamma OS=Homo sapiens GN=TMPO PE=1 SV=2	0.8886	13.7	2	0.12	0	0.22	0.01	0.17	0	0.16	0.01	0.16	0.02	0.16	0	1	2	0.004	0.9935	11.7	2	0.11	0.01	0.1	0.01	0.19	0.01	0.19	0	0.24	0.01	0.17	0.01	1	2	0.004	0.9666	13.4	1	0.12	99.99	0.09	99.99	0.19	99.99	0.28	99.99	0.08
sp#Q12913#PTPRJ_HUMAN	Receptor-type tyrosine-protein phosphatase eta OS=Homo sapiens GN=PTPRJ PE=1 SV=3	0.8699	2.5	2	0.12	0	0.22	0.02	0.16	0	0.14	0.01	0.17	0.01	0.2	0.02	2	2	0.004	0.9648	4.9	1	0.09	99.99	0.13	99.99	0.24	99.99	0.17	99.99	0.21	99.99	0.15	99.99	1	1	0.004	NA	NA	NA	NA	NA	NA	NA	NA	NA	NA	NA	NA
sp#Q13435#SF3B2_HUMAN	Splicing factor 3B subunit 2 OS=Homo sapiens GN=SF3B2 PE=1 SV=2	0.8509	6.7	1	0.09	99.99	0.22	99.99	0.18	99.99	0.08	99.99	0.27	99.99	0.16	99.99	2	3	0.004	0.9316	11.1	1	0.09	99.99	0.15	99.99	0.19	99.99	0.2	99.99	0.23	99.99	0.15	99.99	3	3	0.005	NA	NA	NA	NA	NA	NA	NA	NA	NA	NA	NA	NA
sp#Q96C19#EFHD2_HUMAN	EF-hand domain-containing protein D2 OS=Homo sapiens GN=EFHD2 PE=1 SV=1	0.8423	8.3	1	0.12	99.99	0.22	99.99	0.18	99.99	0.17	99.99	0.08	99.99	0.23	99.99	2	2	0.004	1	15	5	0.11	0	0.11	0	0.25	0.02	0.17	0.01	0.22	0.01	0.13	0.01	5	6	0.008	1	13.3	4	0.14	0.02	0.11	0.01	0.13	0.01	0.31	0.02	0.14
sp#P01612#KV120_HUMAN	Ig kappa chain V-I region Mev OS=Homo sapiens PE=1 SV=1	0.7931	38.5	2	0.12	0.01	0.22	0	0.15	0.02	0.17	0.01	0.15	0.01	0.19	0.03	3	3	0.004	NA	NA	NA	NA	NA	NA	NA	NA	NA	NA	NA	NA	NA	NA	NA	NA	NA	NA	NA	NA	NA	NA	NA	NA	NA	NA	NA	NA	NA	NA
sp#Q02779#M3K10_HUMAN	Mitogen-activated protein kinase kinase kinase 10 OS=Homo sapiens GN=MAP3K10 PE=1 SV=3	0.7698	5.6	1	0.08	99.99	0.22	99.99	0.19	99.99	0.13	99.99	0.18	99.99	0.19	99.99	3	3	0.004	NA	NA	NA	NA	NA	NA	NA	NA	NA	NA	NA	NA	NA	NA	NA	NA	NA	NA	NA	NA	NA	NA	NA	NA	NA	NA	NA	NA	NA	NA
sp#Q5VUA4#ZN318_HUMAN	Zinc finger protein 318 OS=Homo sapiens GN=ZNF318 PE=1 SV=2	0.6813	4.1	1	0.13	99.99	0.22	99.99	0.15	99.99	0.13	99.99	0.2	99.99	0.17	99.99	2	2	0.004	0.8115	4.7	1	0.1	99.99	0.1	99.99	0.29	99.99	0.17	99.99	0.22	99.99	0.11	99.99	2	2	0.004	NA	NA	NA	NA	NA	NA	NA	NA	NA	NA	NA	NA
sp#Q9UBF9#MYOTI_HUMAN	Myotilin OS=Homo sapiens GN=MYOT PE=1 SV=2	0.6346	7.2	2	0.15	0.02	0.22	0.01	0.17	0	0.12	0.01	0.2	0.01	0.13	0.02	1	2	0.004	NA	NA	NA	NA	NA	NA	NA	NA	NA	NA	NA	NA	NA	NA	NA	NA	NA	NA	0.6797	6.4	1	0.18	99.99	0.17	99.99	0.19	99.99	0.12	99.99	0.15
sp#O96011#PX11B_HUMAN	Peroxisomal membrane protein 11B OS=Homo sapiens GN=PEX11B PE=1 SV=1	0.9959	8.9	1	0.09	99.99	0.22	99.99	0.22	99.99	0.13	99.99	0.19	99.99	0.15	99.99	2	2	0.003	NA	NA	NA	NA	NA	NA	NA	NA	NA	NA	NA	NA	NA	NA	NA	NA	NA	NA	NA	NA	NA	NA	NA	NA	NA	NA	NA	NA	NA	NA
sp#Q9UKG1#DP13A_HUMAN	DCC-interacting protein 13-alpha OS=Homo sapiens GN=APPL1 PE=1 SV=1	0.9955	3.2	1	0.13	99.99	0.22	99.99	0.15	99.99	0.15	99.99	0.18	99.99	0.18	99.99	2	2	0.003	NA	NA	NA	NA	NA	NA	NA	NA	NA	NA	NA	NA	NA	NA	NA	NA	NA	NA	0.9991	6.3	1	0.16	99.99	0.11	99.99	0.16	99.99	0.2	99.99	0.12
sp#P31941#ABC3A_HUMAN,sp#Q9UH17#ABC3B_HUMAN	DNA dC-)dU-editing enzyme APOBEC-3A OS=Homo sapiens GN=APOBEC3A PE=1 SV=3,DNA dC-)dU-editing enzyme APOBEC-3B OS=Homo sapiens GN=APOBEC3B PE=1 SV=1	0.9946	13.1	1	0.12	99.99	0.22	99.99	0.2	99.99	0.14	99.99	0.15	99.99	0.17	99.99	2	2	0.003	0.983	12.1	2	0.13	0.01	0.14	0.02	0.17	0.04	0.16	0.01	0.22	0	0.17	0.02	2	2	0.003	NA	NA	NA	NA	NA	NA	NA	NA	NA	NA	NA	NA
sp#O75439#MPPB_HUMAN	Mitochondrial-processing peptidase subunit beta OS=Homo sapiens GN=PMPCB PE=1 SV=2	0.9922	8.2	1	0.13	99.99	0.22	99.99	0.2	99.99	0.08	99.99	0.22	99.99	0.14	99.99	1	1	0.003	0.9909	6.3	1	0.15	99.99	0.14	99.99	0.1	99.99	0.21	99.99	0.24	99.99	0.17	99.99	1	1	0.002	0.9912	4.3	2	0.17	0	0.12	0.01	0.2	0.01	0.13	0	0.12
sp#Q6NSW5#FA45B_HUMAN,sp#Q8TCE6#FA45A_HUMAN	Protein FAM45B OS=Homo sapiens GN=FAM45B PE=2 SV=1,Protein FAM45A OS=Homo sapiens GN=FAM45A PE=2 SV=1	0.9922	5	1	0.12	99.99	0.22	99.99	0.16	99.99	0.13	99.99	0.16	99.99	0.21	99.99	1	1	0.003	0.9916	3.1	1	0.12	99.99	0.13	99.99	0.18	99.99	0.22	99.99	0.2	99.99	0.14	99.99	1	1	0.002	0.9999	11.2	2	0.13	0.01	0.21	0.06	0.15	0	0.16	0	0.13
sp#Q9BVJ7#DUS23_HUMAN	Dual specificity protein phosphatase 23 OS=Homo sapiens GN=DUSP23 PE=1 SV=1	0.9919	34	1	0.13	99.99	0.22	99.99	0.17	99.99	0.13	99.99	0.19	99.99	0.16	99.99	1	1	0.003	NA	NA	NA	NA	NA	NA	NA	NA	NA	NA	NA	NA	NA	NA	NA	NA	NA	NA	0.9912	9.3	1	0.16	99.99	0.1	99.99	0.21	99.99	0.16	99.99	0.12
sp#P13671#CO6_HUMAN	Complement component C6 OS=Homo sapiens GN=C6 PE=1 SV=3	0.9912	2.6	1	0.13	99.99	0.22	99.99	0.17	99.99	0.12	99.99	0.2	99.99	0.15	99.99	2	3	0.003	0.9995	7.3	1	0.11	99.99	0.14	99.99	0.12	99.99	0.2	99.99	0.27	99.99	0.17	99.99	4	6	0.005	NA	NA	NA	NA	NA	NA	NA	NA	NA	NA	NA	NA
sp#Q969N2#PIGT_HUMAN	GPI transamidase component PIG-T OS=Homo sapiens GN=PIGT PE=1 SV=1	0.9899	2.4	1	0.11	99.99	0.22	99.99	0.16	99.99	0.13	99.99	0.18	99.99	0.19	99.99	1	1	0.003	NA	NA	NA	NA	NA	NA	NA	NA	NA	NA	NA	NA	NA	NA	NA	NA	NA	NA	0.9936	2.6	1	0.16	99.99	0.14	99.99	0.18	99.99	0.16	99.99	0.15
sp#P61254#RL26_HUMAN,sp#Q9UNX3#RL26L_HUMAN	60S ribosomal protein L26 OS=Homo sapiens GN=RPL26 PE=1 SV=1,60S ribosomal protein L26-like 1 OS=Homo sapiens GN=RPL26L1 PE=1 SV=1	0.9895	11.7	1	0.12	99.99	0.22	99.99	0.18	99.99	0.11	99.99	0.19	99.99	0.19	99.99	2	2	0.003	1	27.6	5	0.1	0.01	0.13	0.01	0.12	0.01	0.23	0.01	0.26	0.02	0.15	0.01	6	8	0.01	1	17.9	7	0.15	0.01	0.11	0	0.21	0.01	0.13	0.01	0.11
sp#Q96CN7#ISOC1_HUMAN	Isochorismatase domain-containing protein 1 OS=Homo sapiens GN=ISOC1 PE=1 SV=3	0.9837	9.7	1	0.14	99.99	0.22	99.99	0.14	99.99	0.13	99.99	0.21	99.99	0.17	99.99	1	1	0.003	0.9999	11.1	2	0.13	0.01	0.14	0.01	0.11	0.02	0.21	0.01	0.23	0.02	0.17	0.01	2	2	0.003	0.8167	6.7	1	0.14	99.99	0.13	99.99	0.2	99.99	0.15	99.99	0.15
sp#P36915#GNL1_HUMAN	Guanine nucleotide-binding protein-like 1 OS=Homo sapiens GN=GNL1 PE=1 SV=2	0.9793	3.5	1	0.16	99.99	0.22	99.99	0.19	99.99	0.1	99.99	0.21	99.99	0.12	99.99	1	1	0.003	0.9928	8.4	1	0.13	99.99	0.14	99.99	0.14	99.99	0.22	99.99	0.22	99.99	0.16	99.99	2	2	0.003	0.9928	3.8	2	0.17	0.01	0.13	0	0.2	0	0.14	0	0.14
sp#O14867#BACH1_HUMAN	Transcription regulator protein BACH1 OS=Homo sapiens GN=BACH1 PE=1 SV=2	0.9687	7.3	1	0.17	99.99	0.22	99.99	0.16	99.99	0.12	99.99	0.17	99.99	0.15	99.99	1	1	0.003	NA	NA	NA	NA	NA	NA	NA	NA	NA	NA	NA	NA	NA	NA	NA	NA	NA	NA	0.9916	4.6	1	0.14	99.99	0.12	99.99	0.15	99.99	0.19	99.99	0.12
sp#Q92530#PSMF1_HUMAN	Proteasome inhibitor PI31 subunit OS=Homo sapiens GN=PSMF1 PE=1 SV=2	0.9672	15.5	1	0.14	99.99	0.22	99.99	0.17	99.99	0.13	99.99	0.18	99.99	0.16	99.99	2	2	0.003	NA	NA	NA	NA	NA	NA	NA	NA	NA	NA	NA	NA	NA	NA	NA	NA	NA	NA	0.992	15.5	1	0.18	99.99	0.11	99.99	0.18	99.99	0.16	99.99	0.12
sp#P46379#BAG6_HUMAN	Large proline-rich protein BAG6 OS=Homo sapiens GN=BAG6 PE=1 SV=2	0.9258	4.6	1	0.11	99.99	0.22	99.99	0.19	99.99	0.13	99.99	0.19	99.99	0.17	99.99	1	1	0.003	NA	NA	NA	NA	NA	NA	NA	NA	NA	NA	NA	NA	NA	NA	NA	NA	NA	NA	1	11.6	6	0.16	0	0.15	0.01	0.18	0.02	0.18	0.01	0.13
sp#Q6E0U4#DMKN_HUMAN	Dermokine OS=Homo sapiens GN=DMKN PE=1 SV=3	0.9212	7.1	1	0.09	99.99	0.22	99.99	0.15	99.99	0.15	99.99	0.22	99.99	0.16	99.99	1	1	0.003	0.7802	7.8	1	0.11	99.99	0.11	99.99	0.13	99.99	0.22	99.99	0.28	99.99	0.15	99.99	2	2	0.003	1	10.5	4	0.16	0.02	0.11	0	0.21	0.01	0.18	0.01	0.14
sp#O60762#DPM1_HUMAN	Dolichol-phosphate mannosyltransferase OS=Homo sapiens GN=DPM1 PE=1 SV=1	0.8912	18.1	1	0.12	99.99	0.22	99.99	0.18	99.99	0.1	99.99	0.21	99.99	0.18	99.99	1	1	0.003	1	23.1	3	0.14	0.01	0.15	0.01	0.13	0.01	0.2	0.01	0.24	0.01	0.14	0.01	3	3	0.006	1	26.5	5	0.14	0.01	0.12	0.01	0.19	0.01	0.17	0.01	0.13
sp#Q9BUP3#HTAI2_HUMAN	Oxidoreductase HTATIP2 OS=Homo sapiens GN=HTATIP2 PE=1 SV=2	0.8842	19.4	1	0.11	99.99	0.22	99.99	0.16	99.99	0.13	99.99	0.21	99.99	0.17	99.99	1	1	0.003	NA	NA	NA	NA	NA	NA	NA	NA	NA	NA	NA	NA	NA	NA	NA	NA	NA	NA	NA	NA	NA	NA	NA	NA	NA	NA	NA	NA	NA	NA
sp#Q15257#PTPA_HUMAN	Serine/threonine-protein phosphatase 2A activator OS=Homo sapiens GN=PPP2R4 PE=1 SV=3	0.7858	10.9	1	0.13	99.99	0.22	99.99	0.18	99.99	0.12	99.99	0.18	99.99	0.16	99.99	2	2	0.003	1	19.6	5	0.14	0.04	0.15	0.01	0.11	0.01	0.19	0.03	0.23	0.02	0.15	0.01	6	7	0.009	1	14.5	5	0.17	0.01	0.14	0.02	0.22	0.01	0.14	0.01	0.13
sp#Q9UEY8#ADDG_HUMAN	Gamma-adducin OS=Homo sapiens GN=ADD3 PE=1 SV=1	0.7752	5.5	1	0.11	99.99	0.22	99.99	0.16	99.99	0.15	99.99	0.19	99.99	0.18	99.99	1	1	0.003	NA	NA	NA	NA	NA	NA	NA	NA	NA	NA	NA	NA	NA	NA	NA	NA	NA	NA	0.761	1.6	1	0.14	99.99	0.13	99.99	0.18	99.99	0.21	99.99	0.18
sp#Q92974#ARHG2_HUMAN	Rho guanine nucleotide exchange factor 2 OS=Homo sapiens GN=ARHGEF2 PE=1 SV=4	0.6412	5.3	1	0.12	99.99	0.22	99.99	0.17	99.99	0.16	99.99	0.16	99.99	0.18	99.99	2	2	0.003	NA	NA	NA	NA	NA	NA	NA	NA	NA	NA	NA	NA	NA	NA	NA	NA	NA	NA	0.9573	5.7	2	0.12	0.01	0.12	0.01	0.18	0.02	0.23	0.08	0.12
sp#P15941#MUC1_HUMAN	Mucin-1 OS=Homo sapiens GN=MUC1 PE=1 SV=3	0.6363	0.9	2	0.12	0	0.22	0	0.18	0	0.15	0	0.18	0	0.16	0	1	2	0.003	NA	NA	NA	NA	NA	NA	NA	NA	NA	NA	NA	NA	NA	NA	NA	NA	NA	NA	0.9912	1.4	1	0.17	99.99	0.1	99.99	0.22	99.99	0.17	99.99	0.09
sp#P04278#SHBG_HUMAN	Sex hormone-binding globulin OS=Homo sapiens GN=SHBG PE=1 SV=2	0.9919	3.5	1	0.13	99.99	0.22	99.99	0.25	99.99	0.17	99.99	0.11	99.99	0.12	99.99	1	1	0.002	NA	NA	NA	NA	NA	NA	NA	NA	NA	NA	NA	NA	NA	NA	NA	NA	NA	NA	NA	NA	NA	NA	NA	NA	NA	NA	NA	NA	NA	NA
sp#Q10472#GALT1_HUMAN,sp#Q8IUC8#GLT13_HUMAN	Polypeptide N-acetylgalactosaminyltransferase 1 OS=Homo sapiens GN=GALNT1 PE=1 SV=1,Polypeptide N-acetylgalactosaminyltransferase 13 OS=Homo sapiens GN=GALNT13 PE=2 SV=2	0.9919	4.1	1	0.09	99.99	0.22	99.99	0.2	99.99	0.12	99.99	0.22	99.99	0.15	99.99	1	1	0.002	1	8.1	3	0.11	0.01	0.13	0.01	0.14	0.02	0.18	0.01	0.26	0.03	0.17	0.01	4	4	0.006	1	13.1	5	0.19	0.01	0.12	0.01	0.19	0.01	0.18	0.01	0.11
sp#Q8N1G4#LRC47_HUMAN	Leucine-rich repeat-containing protein 47 OS=Homo sapiens GN=LRRC47 PE=1 SV=1	0.9919	6.3	1	0.13	99.99	0.22	99.99	0.17	99.99	0.14	99.99	0.17	99.99	0.18	99.99	1	1	0.002	0.9981	6	2	0.13	0.01	0.14	0.03	0.14	0	0.2	0.01	0.24	0.03	0.14	0	2	2	0.003	0.9944	12	1	0.15	99.99	0.11	99.99	0.17	99.99	0.22	99.99	0.14
sp#Q96S97#MYADM_HUMAN	Myeloid-associated differentiation marker OS=Homo sapiens GN=MYADM PE=1 SV=2	0.9919	7.1	1	0.12	99.99	0.22	99.99	0.15	99.99	0.14	99.99	0.18	99.99	0.18	99.99	1	1	0.002	NA	NA	NA	NA	NA	NA	NA	NA	NA	NA	NA	NA	NA	NA	NA	NA	NA	NA	NA	NA	NA	NA	NA	NA	NA	NA	NA	NA	NA	NA
sp#Q9BS40#LXN_HUMAN	Latexin OS=Homo sapiens GN=LXN PE=1 SV=2	0.9919	8.1	1	0.11	99.99	0.22	99.99	0.18	99.99	0.15	99.99	0.19	99.99	0.14	99.99	1	1	0.002	NA	NA	NA	NA	NA	NA	NA	NA	NA	NA	NA	NA	NA	NA	NA	NA	NA	NA	0.9928	14.9	1	0.15	99.99	0.13	99.99	0.19	99.99	0.19	99.99	0.18
sp#Q9Y6Y9#LY96_HUMAN	Lymphocyte antigen 96 OS=Homo sapiens GN=LY96 PE=1 SV=2	0.9919	6.2	1	0.12	99.99	0.22	99.99	0.21	99.99	0.13	99.99	0.15	99.99	0.17	99.99	1	1	0.002	NA	NA	NA	NA	NA	NA	NA	NA	NA	NA	NA	NA	NA	NA	NA	NA	NA	NA	NA	NA	NA	NA	NA	NA	NA	NA	NA	NA	NA	NA
sp#P53990#IST1_HUMAN	IST1 homolog OS=Homo sapiens GN=IST1 PE=1 SV=1	0.9912	5.2	1	0.12	99.99	0.22	99.99	0.15	99.99	0.14	99.99	0.21	99.99	0.16	99.99	1	1	0.002	NA	NA	NA	NA	NA	NA	NA	NA	NA	NA	NA	NA	NA	NA	NA	NA	NA	NA	NA	NA	NA	NA	NA	NA	NA	NA	NA	NA	NA	NA
sp#Q2TAA5#ALG11_HUMAN	GDP-Man:Man(3)GlcNAc(2)-PP-Dol alpha-1,2-mannosyltransferase OS=Homo sapiens GN=ALG11 PE=1 SV=2	0.9888	2.2	1	0.12	99.99	0.22	99.99	0.19	99.99	0.1	99.99	0.2	99.99	0.17	99.99	1	1	0.002	NA	NA	NA	NA	NA	NA	NA	NA	NA	NA	NA	NA	NA	NA	NA	NA	NA	NA	0.9843	2.2	1	0.17	99.99	0.12	99.99	0.19	99.99	0.19	99.99	0.15
sp#P55265#DSRAD_HUMAN	Double-stranded RNA-specific adenosine deaminase OS=Homo sapiens GN=ADAR PE=1 SV=4	0.988	2	1	0.09	99.99	0.22	99.99	0.18	99.99	0.12	99.99	0.2	99.99	0.2	99.99	1	1	0.002	0.9227	4.4	2	0.09	0	0.12	0.02	0.13	0.06	0.24	0.03	0.25	0	0.15	0.01	4	6	0.006	0.676	2.1	1	0.13	99.99	0.12	99.99	0.18	99.99	0.23	99.99	0.11
sp#Q04323#UBXN1_HUMAN	UBX domain-containing protein 1 OS=Homo sapiens GN=UBXN1 PE=1 SV=2	0.9809	15.5	1	0.16	99.99	0.22	99.99	0.18	99.99	0.12	99.99	0.16	99.99	0.16	99.99	1	1	0.002	NA	NA	NA	NA	NA	NA	NA	NA	NA	NA	NA	NA	NA	NA	NA	NA	NA	NA	NA	NA	NA	NA	NA	NA	NA	NA	NA	NA	NA	NA
sp#Q9Y2Z9#COQ6_HUMAN	Ubiquinone biosynthesis monooxygenase COQ6 OS=Homo sapiens GN=COQ6 PE=1 SV=2	0.9489	3.6	1	0.18	99.99	0.22	99.99	0.18	99.99	0.12	99.99	0.17	99.99	0.12	99.99	1	1	0.002	NA	NA	NA	NA	NA	NA	NA	NA	NA	NA	NA	NA	NA	NA	NA	NA	NA	NA	NA	NA	NA	NA	NA	NA	NA	NA	NA	NA	NA	NA
sp#Q92738#US6NL_HUMAN	USP6 N-terminal-like protein OS=Homo sapiens GN=USP6NL PE=1 SV=3	0.9416	5.2	1	0.12	99.99	0.22	99.99	0.18	99.99	0.15	99.99	0.15	99.99	0.18	99.99	1	1	0.002	1	5.4	3	0.12	0	0.14	0.01	0.11	0.01	0.18	0.01	0.26	0.02	0.19	0.01	3	4	0.006	0.997	11	1	0.13	99.99	0.12	99.99	0.17	99.99	0.16	99.99	0.16
sp#Q96GG9#DCNL1_HUMAN	DCN1-like protein 1 OS=Homo sapiens GN=DCUN1D1 PE=1 SV=1	0.918	6.6	1	0.12	99.99	0.22	99.99	0.2	99.99	0.15	99.99	0.22	99.99	0.1	99.99	1	1	0.002	NA	NA	NA	NA	NA	NA	NA	NA	NA	NA	NA	NA	NA	NA	NA	NA	NA	NA	NA	NA	NA	NA	NA	NA	NA	NA	NA	NA	NA	NA
sp#Q9UGI8#TES_HUMAN	Testin OS=Homo sapiens GN=TES PE=1 SV=1	0.8948	2.4	1	0.11	99.99	0.22	99.99	0.17	99.99	0.15	99.99	0.14	99.99	0.21	99.99	1	1	0.002	NA	NA	NA	NA	NA	NA	NA	NA	NA	NA	NA	NA	NA	NA	NA	NA	NA	NA	NA	NA	NA	NA	NA	NA	NA	NA	NA	NA	NA	NA
sp#Q9P086#MED11_HUMAN	Mediator of RNA polymerase II transcription subunit 11 OS=Homo sapiens GN=MED11 PE=1 SV=2	0.7214	8.5	1	0.13	99.99	0.22	99.99	0.15	99.99	0.12	99.99	0.2	99.99	0.18	99.99	1	1	0.002	NA	NA	NA	NA	NA	NA	NA	NA	NA	NA	NA	NA	NA	NA	NA	NA	NA	NA	NA	NA	NA	NA	NA	NA	NA	NA	NA	NA	NA	NA
sp#Q9H8W4#PKHF2_HUMAN	Pleckstrin homology domain-containing family F member 2 OS=Homo sapiens GN=PLEKHF2 PE=1 SV=1	0.6304	8	1	0.13	99.99	0.22	99.99	0.16	99.99	0.13	99.99	0.18	99.99	0.17	99.99	1	1	0.002	NA	NA	NA	NA	NA	NA	NA	NA	NA	NA	NA	NA	NA	NA	NA	NA	NA	NA	NA	NA	NA	NA	NA	NA	NA	NA	NA	NA	NA	NA
sp#P02533#K1C14_HUMAN	Keratin, type I cytoskeletal 14 OS=Homo sapiens GN=KRT14 PE=1 SV=4	1	73.5	142	0.12	0	0.23	0	0.15	0	0.13	0	0.16	0	0.19	0	67	348	0.753	1	73.3	103	0.09	0	0.12	0	0.11	0	0.22	0	0.3	0.01	0.12	0	76	271	0.517	1	66.9	133	0.16	0	0.1	0	0.19	0	0.2	0	0.13
sp#P13647#K2C5_HUMAN	Keratin, type II cytoskeletal 5 OS=Homo sapiens GN=KRT5 PE=1 SV=3	1	55.3	161	0.09	0	0.23	0	0.17	0	0.12	0	0.19	0	0.18	0	63	216	0.576	1	63.2	283	0.11	0	0.13	0	0.12	0	0.21	0	0.27	0	0.15	0	63	411	0.88	1	56.9	345	0.14	0	0.1	0	0.18	0	0.2	0	0.13
sp#Q08188#TGM3_HUMAN	Protein-glutamine gamma-glutamyltransferase E OS=Homo sapiens GN=TGM3 PE=1 SV=4	1	62.8	242	0.11	0	0.23	0	0.16	0	0.13	0	0.18	0	0.17	0	95	291	0.537	1	76.9	199	0.11	0	0.13	0	0.11	0	0.22	0	0.27	0	0.15	0	104	263	0.402	1	69.1	211	0.16	0	0.11	0	0.19	0	0.16	0	0.11
sp#P35579#MYH9_HUMAN	Myosin-9 OS=Homo sapiens GN=MYH9 PE=1 SV=4	1	43.6	205	0.11	0	0.23	0	0.16	0	0.15	0	0.16	0	0.18	0	140	291	0.512	1	55.8	162	0.1	0	0.12	0	0.18	0	0.2	0	0.24	0	0.14	0	150	237	0.346	1	50.9	165	0.15	0	0.11	0	0.17	0	0.22	0	0.12
sp#Q15149#PLEC_HUMAN	Plectin OS=Homo sapiens GN=PLEC PE=1 SV=3	1	21.9	85	0.11	0	0.23	0	0.18	0	0.13	0	0.18	0	0.17	0	97	121	0.201	1	31.1	95	0.11	0	0.12	0	0.13	0	0.21	0	0.27	0	0.15	0	131	150	0.208	1	33.2	135	0.16	0	0.12	0	0.18	0	0.18	0	0.12
sp#P35908#K22E_HUMAN	Keratin, type II cytoskeletal 2 epidermal OS=Homo sapiens GN=KRT2 PE=1 SV=2	1	64.9	37	0.11	0	0.23	0.01	0.17	0	0.11	0	0.21	0.01	0.15	0	31	62	0.198	1	76.8	43	0.08	0	0.23	0.01	0.14	0	0.19	0	0.23	0	0.12	0	48	76	0.334	1	60.4	41	0.21	0.01	0.09	0	0.18	0	0.14	0.01	0.16
sp#Q8N1N4#K2C78_HUMAN	Keratin, type II cytoskeletal 78 OS=Homo sapiens GN=KRT78 PE=2 SV=2	1	62.1	84	0.1	0	0.23	0	0.18	0	0.13	0	0.19	0	0.16	0	39	105	0.188	1	64	70	0.11	0	0.14	0	0.12	0	0.21	0	0.26	0	0.15	0	52	89	0.196	1	59.6	78	0.15	0	0.11	0	0.2	0	0.17	0	0.12
sp#Q14204#DYHC1_HUMAN	Cytoplasmic dynein 1 heavy chain 1 OS=Homo sapiens GN=DYNC1H1 PE=1 SV=5	1	22.6	78	0.11	0	0.23	0	0.18	0	0.12	0	0.18	0	0.17	0	81	100	0.18	1	26.7	87	0.11	0	0.13	0	0.12	0	0.22	0	0.25	0	0.16	0	107	120	0.179	1	28.8	108	0.16	0	0.11	0	0.18	0	0.17	0	0.12
sp#P07237#PDIA1_HUMAN	Protein disulfide-isomerase OS=Homo sapiens GN=P4HB PE=1 SV=3	1	54.3	79	0.09	0	0.23	0	0.18	0	0.12	0	0.18	0	0.18	0	46	91	0.165	1	58.7	64	0.1	0	0.12	0	0.12	0	0.22	0	0.27	0	0.16	0	53	86	0.133	1	55.9	72	0.15	0	0.11	0	0.19	0	0.18	0	0.12
sp#P11021#GRP78_HUMAN	78 kDa glucose-regulated protein OS=Homo sapiens GN=HSPA5 PE=1 SV=2	1	44.2	51	0.11	0	0.23	0	0.17	0	0.13	0	0.18	0	0.18	0	33	70	0.132	1	51.2	36	0.1	0	0.13	0	0.14	0	0.23	0	0.25	0	0.15	0	40	51	0.077	1	49.8	43	0.16	0	0.11	0	0.19	0	0.19	0.01	0.11
sp#P12814#ACTN1_HUMAN	Alpha-actinin-1 OS=Homo sapiens GN=ACTN1 PE=1 SV=2	1	48	28	0.11	0	0.23	0.01	0.15	0	0.17	0	0.14	0	0.19	0.01	35	72	0.129	1	58	29	0.11	0	0.11	0.01	0.2	0.01	0.18	0	0.23	0	0.14	0	44	59	0.105	1	56.3	24	0.14	0	0.12	0	0.14	0	0.26	0.01	0.14
sp#P62937#PPIA_HUMAN	Peptidyl-prolyl cis-trans isomerase A OS=Homo sapiens GN=PPIA PE=1 SV=2	1	64.8	46	0.1	0	0.23	0	0.18	0	0.14	0	0.17	0	0.17	0	25	63	0.112	1	80.6	28	0.11	0	0.13	0	0.12	0.01	0.23	0.01	0.26	0.01	0.14	0.01	23	42	0.067	1	73.3	37	0.16	0	0.11	0	0.21	0.01	0.18	0.01	0.11
sp#Q9UBC9#SPRR3_HUMAN	Small proline-rich protein 3 OS=Homo sapiens GN=SPRR3 PE=1 SV=2	1	84	46	0.1	0	0.23	0.01	0.17	0	0.13	0	0.21	0	0.15	0	15	64	0.112	1	93.5	235	0.1	0	0.14	0	0.15	0	0.21	0	0.25	0	0.14	0	34	331	0.477	1	75.7	75	0.14	0	0.08	0	0.21	0	0.19	0	0.1
sp#P24158#PRTN3_HUMAN	Myeloblastin OS=Homo sapiens GN=PRTN3 PE=1 SV=3	1	43.4	48	0.1	0	0.23	0	0.18	0	0.16	0	0.15	0	0.17	0.01	11	57	0.111	1	14.5	24	0.12	0	0.13	0.01	0.21	0.02	0.18	0	0.2	0	0.14	0.01	8	32	0.05	1	32.8	22	0.14	0.01	0.14	0.01	0.15	0.01	0.23	0.01	0.17
sp#P32926#DSG3_HUMAN	Desmoglein-3 OS=Homo sapiens GN=DSG3 PE=1 SV=2	1	30	41	0.1	0	0.23	0.01	0.17	0	0.13	0	0.2	0	0.16	0	37	54	0.095	1	32.4	38	0.11	0	0.14	0	0.1	0	0.23	0	0.26	0	0.15	0	38	47	0.073	1	31.6	25	0.14	0	0.11	0	0.22	0.01	0.18	0.01	0.12
sp#P27797#CALR_HUMAN	Calreticulin OS=Homo sapiens GN=CALR PE=1 SV=1	1	66.9	40	0.1	0	0.23	0.01	0.17	0	0.14	0	0.17	0	0.17	0	29	53	0.094	1	66.7	33	0.09	0	0.13	0	0.14	0.01	0.22	0	0.25	0	0.15	0	32	46	0.07	1	69.1	40	0.15	0	0.1	0	0.2	0	0.18	0	0.11
sp#P62258#1433E_HUMAN	14-3-3 protein epsilon OS=Homo sapiens GN=YWHAE PE=1 SV=1	1	51	34	0.11	0	0.23	0.01	0.17	0	0.14	0	0.17	0.01	0.17	0	15	43	0.092	1	50.2	30	0.1	0	0.12	0	0.12	0	0.23	0	0.27	0	0.16	0	18	35	0.064	1	61.2	35	0.15	0	0.1	0	0.19	0	0.18	0	0.12
sp#P25705#ATPA_HUMAN	ATP synthase subunit alpha, mitochondrial OS=Homo sapiens GN=ATP5A1 PE=1 SV=1	1	47.4	37	0.1	0	0.23	0.01	0.18	0	0.12	0	0.18	0	0.18	0	30	49	0.089	1	52.3	28	0.11	0	0.13	0	0.12	0	0.23	0	0.25	0	0.15	0	38	45	0.064	1	43.2	35	0.16	0	0.11	0	0.19	0	0.17	0.01	0.12
sp#P02545#LMNA_HUMAN	Prelamin-A/C OS=Homo sapiens GN=LMNA PE=1 SV=1	1	33.3	34	0.09	0	0.23	0.01	0.18	0	0.13	0	0.19	0	0.16	0	29	44	0.079	1	54.1	46	0.11	0	0.12	0	0.12	0	0.22	0	0.28	0.01	0.14	0	48	63	0.096	1	41.3	42	0.15	0	0.1	0	0.19	0	0.2	0	0.11
sp#P13797#PLST_HUMAN	Plastin-3 OS=Homo sapiens GN=PLS3 PE=1 SV=4	1	41.1	26	0.11	0	0.23	0	0.18	0	0.13	0.01	0.19	0	0.16	0	31	47	0.079	1	57.1	29	0.11	0	0.12	0	0.1	0	0.24	0	0.27	0	0.15	0	49	58	0.078	1	58.7	37	0.15	0	0.1	0	0.21	0	0.17	0	0.12
sp#P20810#ICAL_HUMAN	Calpastatin OS=Homo sapiens GN=CAST PE=1 SV=4	1	35.3	33	0.1	0	0.23	0.01	0.18	0.01	0.13	0.01	0.2	0.01	0.15	0	22	41	0.077	1	36.2	21	0.11	0	0.13	0	0.14	0.01	0.23	0.01	0.24	0	0.15	0	25	32	0.051	1	44.2	24	0.15	0	0.11	0.01	0.2	0.01	0.17	0.01	0.11
sp#O95833#CLIC3_HUMAN	Chloride intracellular channel protein 3 OS=Homo sapiens GN=CLIC3 PE=1 SV=2	1	67.8	33	0.09	0.01	0.23	0.01	0.18	0	0.12	0	0.19	0.01	0.17	0.01	19	38	0.073	1	66.9	23	0.12	0	0.13	0	0.1	0.01	0.24	0	0.26	0.01	0.15	0	21	31	0.049	1	58.9	32	0.16	0	0.12	0	0.2	0	0.16	0	0.12
sp#Q9BQE3#TBA1C_HUMAN	Tubulin alpha-1C chain OS=Homo sapiens GN=TUBA1C PE=1 SV=1	1	53.7	18	0.11	0.01	0.23	0.01	0.18	0	0.11	0.01	0.19	0.01	0.16	0	15	24	0.071	1	60.8	14	0.11	0.01	0.11	0.01	0.1	0.01	0.25	0.01	0.28	0.01	0.14	0.01	14	17	0.064	1	51.9	18	0.15	0.01	0.1	0	0.22	0.01	0.15	0.01	0.11
sp#P22314#UBA1_HUMAN	Ubiquitin-like modifier-activating enzyme 1 OS=Homo sapiens GN=UBA1 PE=1 SV=3	1	34.1	28	0.11	0	0.23	0.01	0.17	0	0.14	0	0.19	0	0.16	0	32	38	0.07	1	40.1	33	0.11	0	0.13	0	0.13	0.01	0.22	0	0.24	0	0.16	0	40	46	0.072	1	34.4	37	0.16	0	0.11	0	0.18	0	0.18	0.01	0.13
sp#P60842#IF4A1_HUMAN	Eukaryotic initiation factor 4A-I OS=Homo sapiens GN=EIF4A1 PE=1 SV=1	1	38.7	29	0.11	0	0.23	0.01	0.17	0	0.13	0	0.18	0.01	0.17	0	24	36	0.066	1	45.1	12	0.12	0	0.12	0.01	0.11	0.01	0.21	0.01	0.28	0.01	0.16	0.01	22	33	0.04	1	69.5	18	0.16	0	0.11	0.01	0.19	0.01	0.17	0.01	0.12
sp#Q02413#DSG1_HUMAN	Desmoglein-1 OS=Homo sapiens GN=DSG1 PE=1 SV=2	1	30.9	25	0.12	0	0.23	0.01	0.17	0	0.12	0	0.2	0.01	0.14	0	28	39	0.064	1	33.7	30	0.1	0	0.14	0	0.11	0.01	0.24	0.01	0.25	0.01	0.15	0	32	42	0.06	1	24.5	17	0.16	0.01	0.11	0.01	0.23	0.01	0.16	0.01	0.13
sp#Q02487#DSC2_HUMAN	Desmocollin-2 OS=Homo sapiens GN=DSC2 PE=1 SV=1	1	30.9	24	0.12	0	0.23	0.01	0.17	0	0.13	0	0.2	0.01	0.14	0	22	37	0.064	1	42	30	0.1	0	0.14	0	0.11	0.01	0.23	0.01	0.25	0.01	0.16	0	39	43	0.06	1	30.3	29	0.14	0	0.1	0	0.21	0.01	0.17	0.01	0.12
sp#Q96FQ6#S10AG_HUMAN	Protein S100-A16 OS=Homo sapiens GN=S100A16 PE=1 SV=1	1	29.1	25	0.11	0	0.23	0	0.19	0	0.11	0	0.2	0	0.15	0	5	30	0.059	1	72.8	26	0.12	0	0.15	0	0.11	0	0.22	0	0.24	0.01	0.15	0	15	36	0.056	1	49.5	49	0.16	0	0.11	0	0.2	0	0.17	0	0.12
sp#O60610#DIAP1_HUMAN	Protein diaphanous homolog 1 OS=Homo sapiens GN=DIAPH1 PE=1 SV=2	1	23.7	25	0.11	0	0.23	0.01	0.18	0	0.12	0	0.18	0	0.16	0.01	24	30	0.058	1	27.3	28	0.12	0	0.13	0	0.12	0.01	0.21	0	0.26	0.01	0.16	0	37	43	0.057	1	32.5	38	0.16	0	0.11	0	0.19	0	0.18	0	0.12
sp#P0CG47#UBB_HUMAN,sp#P0CG48#UBC_HUMAN,sp#P62979#RS27A_HUMAN,sp#P62987#RL40_HUMAN	Polyubiquitin-B OS=Homo sapiens GN=UBB PE=1 SV=1,Polyubiquitin-C OS=Homo sapiens GN=UBC PE=1 SV=3,Ubiquitin-40S ribosomal protein S27a OS=Homo sapiens GN=RPS27A PE=1 SV=2,Ubiquitin-60S ribosomal protein L40 OS=Homo sapiens GN=UBA52 PE=1 SV=2	1	68.3	24	0.11	0	0.23	0.01	0.18	0	0.13	0	0.18	0.01	0.17	0	12	34	0.058	1	72.3	22	0.1	0	0.12	0	0.13	0.01	0.23	0.01	0.26	0.01	0.15	0	13	31	0.047	1	49.4	28	0.15	0	0.1	0	0.19	0	0.2	0.01	0.12
sp#P35221#CTNA1_HUMAN	Catenin alpha-1 OS=Homo sapiens GN=CTNNA1 PE=1 SV=1	1	38.3	24	0.11	0.01	0.23	0.01	0.18	0	0.14	0	0.18	0.01	0.16	0	33	37	0.055	1	37.7	21	0.12	0.01	0.14	0.01	0.11	0	0.21	0.01	0.25	0.01	0.16	0	30	35	0.049	1	46.1	30	0.16	0	0.11	0	0.2	0	0.17	0	0.12
sp#Q01469#FABP5_HUMAN	Fatty acid-binding protein, epidermal OS=Homo sapiens GN=FABP5 PE=1 SV=3	1	41.5	24	0.11	0	0.23	0.01	0.17	0	0.14	0	0.18	0	0.17	0	10	29	0.054	1	58.5	28	0.1	0	0.12	0	0.1	0.01	0.26	0.01	0.27	0.01	0.14	0	18	39	0.055	1	70.4	22	0.16	0	0.11	0	0.23	0.01	0.16	0	0.12
sp#O76011#KRT34_HUMAN	Keratin, type I cuticular Ha4 OS=Homo sapiens GN=KRT34 PE=2 SV=2	1	17.9	3	0.13	0.02	0.23	0.01	0.16	0.01	0.17	0.01	0.18	0.01	0.14	0.02	4	5	0.051	0.9981	19	1	0.16	99.99	0.15	99.99	0.11	99.99	0.19	99.99	0.2	99.99	0.19	99.99	3	5	0.048	0.9999	30.7	3	0.16	0.01	0.08	0.01	0.23	0	0.17	0.06	0.1
sp#P01625#KV402_HUMAN	Ig kappa chain V-IV region Len OS=Homo sapiens PE=1 SV=2	1	36.8	24	0.1	0	0.23	0	0.16	0.01	0.14	0	0.18	0	0.17	0	7	28	0.049	1	42.1	13	0.17	0.01	0.18	0.01	0.14	0.01	0.21	0.01	0.16	0.01	0.14	0.01	8	17	0.025	1	36.8	6	0.14	0.01	0.14	0.02	0.17	0.01	0.21	0.02	0.13
sp#P38606#VATA_HUMAN	V-type proton ATPase catalytic subunit A OS=Homo sapiens GN=ATP6V1A PE=1 SV=2	1	31.1	19	0.11	0	0.23	0.01	0.17	0.01	0.12	0.01	0.19	0.01	0.17	0.01	17	26	0.048	1	36.5	20	0.1	0	0.13	0	0.14	0.01	0.21	0	0.26	0.01	0.15	0	23	27	0.043	1	32.1	23	0.15	0	0.11	0	0.2	0.01	0.15	0.01	0.13
sp#P55786#PSA_HUMAN	Puromycin-sensitive aminopeptidase OS=Homo sapiens GN=NPEPPS PE=1 SV=2	1	22.7	19	0.1	0	0.23	0	0.18	0	0.13	0	0.18	0	0.17	0	23	26	0.048	1	34.5	27	0.11	0	0.13	0	0.13	0.01	0.21	0	0.25	0.01	0.15	0	35	38	0.055	1	37.8	30	0.15	0	0.12	0	0.19	0	0.18	0.01	0.12
sp#Q15084#PDIA6_HUMAN	Protein disulfide-isomerase A6 OS=Homo sapiens GN=PDIA6 PE=1 SV=1	1	42.3	20	0.1	0.01	0.23	0.01	0.18	0	0.12	0	0.18	0	0.18	0	16	27	0.048	1	33.6	16	0.11	0	0.14	0.01	0.11	0.01	0.22	0.01	0.25	0.01	0.16	0.01	16	22	0.035	1	44.3	21	0.15	0.01	0.11	0	0.19	0.01	0.15	0.01	0.12
sp#Q9H2G2#SLK_HUMAN	STE20-like serine/threonine-protein kinase OS=Homo sapiens GN=SLK PE=1 SV=1	1	17.2	18	0.11	0	0.23	0.01	0.17	0	0.13	0	0.18	0.01	0.17	0	17	26	0.048	1	25.3	22	0.1	0	0.13	0	0.12	0.01	0.22	0	0.26	0	0.15	0.01	28	37	0.052	1	25.1	24	0.15	0	0.1	0	0.19	0	0.17	0.01	0.11
sp#P19971#TYPH_HUMAN	Thymidine phosphorylase OS=Homo sapiens GN=TYMP PE=1 SV=2	1	40	17	0.11	0.01	0.23	0.01	0.18	0.01	0.12	0.01	0.16	0.01	0.19	0.01	16	24	0.047	1	36.5	8	0.13	0	0.14	0.01	0.11	0.01	0.18	0.01	0.27	0.02	0.16	0.01	10	11	0.018	1	44.2	13	0.17	0	0.12	0.01	0.18	0	0.16	0.01	0.15
sp#Q07283#TRHY_HUMAN	Trichohyalin OS=Homo sapiens GN=TCHH PE=1 SV=2	1	13.1	16	0.31	0.02	0.23	0.01	0.12	0.01	0.11	0.01	0.13	0.01	0.09	0.01	24	30	0.045	1	10.7	6	0.06	0	0.11	0.01	0.1	0.01	0.27	0.02	0.29	0.03	0.15	0.02	11	13	0.016	1	13.4	12	0.25	0.02	0.09	0	0.22	0.01	0.1	0.01	0.07
sp#Q8WUM4#PDC6I_HUMAN	Programmed cell death 6-interacting protein OS=Homo sapiens GN=PDCD6IP PE=1 SV=1	1	31.1	15	0.11	0.01	0.23	0.01	0.17	0	0.12	0	0.19	0	0.17	0	18	26	0.045	1	36.6	26	0.11	0	0.13	0	0.14	0	0.22	0	0.25	0	0.15	0	31	35	0.053	1	30.5	33	0.15	0	0.11	0	0.2	0	0.18	0.01	0.12
sp#P23396#RS3_HUMAN	40S ribosomal protein S3 OS=Homo sapiens GN=RPS3 PE=1 SV=2	1	46.5	18	0.11	0	0.23	0.01	0.18	0	0.12	0	0.17	0.01	0.18	0	17	24	0.044	1	64.6	14	0.11	0	0.12	0	0.12	0.01	0.22	0	0.28	0.01	0.14	0	18	19	0.028	1	55.1	18	0.16	0	0.1	0.01	0.19	0.01	0.18	0.01	0.12
sp#P40926#MDHM_HUMAN	Malate dehydrogenase, mitochondrial OS=Homo sapiens GN=MDH2 PE=1 SV=3	1	53.6	20	0.11	0.01	0.23	0.01	0.17	0	0.12	0	0.19	0	0.18	0	19	26	0.044	1	47.3	19	0.11	0.01	0.13	0	0.14	0	0.22	0	0.23	0	0.15	0	22	29	0.043	1	51.8	23	0.15	0	0.12	0	0.19	0	0.18	0.01	0.12
sp#O95171#SCEL_HUMAN	Sciellin OS=Homo sapiens GN=SCEL PE=1 SV=2	1	25.1	18	0.1	0.01	0.23	0.01	0.18	0.01	0.14	0	0.19	0.01	0.15	0.01	17	23	0.043	1	44.2	41	0.1	0	0.13	0	0.12	0	0.23	0	0.27	0	0.15	0	41	52	0.076	1	38.1	33	0.15	0	0.1	0	0.2	0	0.18	0	0.11
sp#Q07065#CKAP4_HUMAN	Cytoskeleton-associated protein 4 OS=Homo sapiens GN=CKAP4 PE=1 SV=2	1	32.9	17	0.11	0	0.23	0.01	0.18	0	0.13	0	0.18	0	0.17	0	17	23	0.043	1	35.4	17	0.1	0	0.13	0	0.13	0.01	0.22	0.01	0.26	0.01	0.14	0	19	20	0.03	1	34.4	20	0.14	0	0.11	0	0.19	0	0.19	0	0.11
sp#Q96QK1#VPS35_HUMAN	Vacuolar protein sorting-associated protein 35 OS=Homo sapiens GN=VPS35 PE=1 SV=2	1	26.9	17	0.12	0.01	0.23	0.01	0.16	0.01	0.13	0	0.17	0.01	0.17	0.01	19	28	0.041	1	23	17	0.1	0.01	0.13	0	0.14	0.01	0.21	0.01	0.25	0.01	0.15	0.01	20	25	0.034	1	32.8	18	0.14	0.01	0.12	0.01	0.18	0	0.18	0.01	0.14
sp#P37802#TAGL2_HUMAN	Transgelin-2 OS=Homo sapiens GN=TAGLN2 PE=1 SV=3	1	55.8	16	0.11	0	0.23	0.01	0.17	0.01	0.13	0	0.19	0.01	0.17	0	16	22	0.04	1	91	25	0.12	0	0.13	0	0.12	0.01	0.23	0.01	0.24	0.01	0.15	0	27	36	0.053	1	68.3	21	0.15	0	0.12	0.01	0.21	0.01	0.17	0.01	0.12
sp#Q9H6S3#ES8L2_HUMAN	Epidermal growth factor receptor kinase substrate 8-like protein 2 OS=Homo sapiens GN=EPS8L2 PE=1 SV=2	1	24.3	16	0.1	0.01	0.23	0.01	0.18	0.01	0.13	0	0.19	0.01	0.16	0.01	15	20	0.039	1	24.8	27	0.12	0	0.14	0	0.11	0	0.21	0	0.26	0.01	0.15	0	23	33	0.051	1	36.6	31	0.16	0	0.11	0	0.19	0.01	0.17	0.01	0.12
sp#P00491#PNPH_HUMAN	Purine nucleoside phosphorylase OS=Homo sapiens GN=PNP PE=1 SV=2	1	62.3	14	0.11	0.01	0.23	0.01	0.16	0	0.16	0.01	0.16	0.01	0.17	0.01	18	21	0.037	1	69.9	19	0.11	0	0.12	0	0.17	0.01	0.2	0	0.25	0.01	0.15	0	22	27	0.041	1	51.2	13	0.15	0	0.13	0.01	0.17	0.01	0.19	0.01	0.14
sp#P19367#HXK1_HUMAN	Hexokinase-1 OS=Homo sapiens GN=HK1 PE=1 SV=3	1	23.3	13	0.1	0.01	0.23	0.01	0.19	0.01	0.12	0.01	0.18	0.01	0.16	0.01	17	23	0.037	1	21	16	0.12	0	0.14	0.01	0.12	0.01	0.21	0.01	0.25	0.01	0.14	0	22	25	0.038	1	22	13	0.15	0.01	0.13	0	0.18	0	0.17	0.01	0.14
sp#P78371#TCPB_HUMAN	T-complex protein 1 subunit beta OS=Homo sapiens GN=CCT2 PE=1 SV=4	1	45.6	14	0.1	0.01	0.23	0.01	0.19	0.01	0.13	0.01	0.17	0.01	0.17	0.01	17	20	0.037	1	49.2	15	0.12	0	0.14	0	0.13	0.01	0.2	0	0.25	0.01	0.16	0.01	19	25	0.034	1	52.1	28	0.16	0	0.12	0	0.19	0	0.16	0.01	0.13
sp#Q86VP6#CAND1_HUMAN	Cullin-associated NEDD8-dissociated protein 1 OS=Homo sapiens GN=CAND1 PE=1 SV=2	1	21	18	0.12	0.01	0.23	0.01	0.17	0	0.13	0	0.19	0.01	0.16	0.01	19	22	0.037	1	16.3	15	0.11	0	0.13	0	0.13	0.01	0.22	0	0.25	0.01	0.15	0	18	19	0.03	1	21.4	19	0.15	0	0.11	0	0.19	0	0.17	0.01	0.13
sp#O00748#EST2_HUMAN	Cocaine esterase OS=Homo sapiens GN=CES2 PE=1 SV=1	1	29.7	17	0.12	0.01	0.23	0.01	0.16	0	0.14	0.01	0.19	0	0.15	0.01	17	22	0.036	1	29.5	20	0.12	0	0.13	0	0.14	0.01	0.22	0.01	0.23	0.01	0.15	0	18	27	0.04	1	30.4	16	0.15	0	0.12	0.01	0.2	0	0.19	0.01	0.13
sp#Q92597#NDRG1_HUMAN	Protein NDRG1 OS=Homo sapiens GN=NDRG1 PE=1 SV=1	1	38.6	15	0.11	0.01	0.23	0.01	0.17	0	0.12	0	0.19	0.01	0.17	0.01	15	19	0.036	1	40.1	14	0.13	0.01	0.13	0.01	0.1	0	0.24	0.01	0.26	0.01	0.14	0	17	21	0.032	1	32	18	0.15	0	0.11	0	0.2	0	0.18	0.01	0.14
sp#P48735#IDHP_HUMAN	Isocitrate dehydrogenase [NADP], mitochondrial OS=Homo sapiens GN=IDH2 PE=1 SV=2	1	30.5	16	0.1	0	0.23	0.01	0.2	0.01	0.13	0	0.15	0.01	0.19	0	16	19	0.035	1	26.5	12	0.1	0	0.12	0	0.17	0.01	0.21	0.01	0.24	0	0.15	0.01	15	17	0.024	1	28.1	10	0.18	0.01	0.12	0	0.16	0.01	0.19	0.01	0.11
sp#P50991#TCPD_HUMAN	T-complex protein 1 subunit delta OS=Homo sapiens GN=CCT4 PE=1 SV=4	1	31.7	16	0.11	0.01	0.23	0.01	0.17	0	0.12	0	0.18	0.01	0.17	0.01	15	20	0.035	1	27.5	13	0.11	0	0.11	0.01	0.13	0.02	0.21	0.01	0.25	0.01	0.16	0.01	12	16	0.025	1	39.9	11	0.16	0	0.12	0	0.19	0.01	0.16	0	0.12
sp#P60660#MYL6_HUMAN	Myosin light polypeptide 6 OS=Homo sapiens GN=MYL6 PE=1 SV=2	1	33.1	15	0.09	0	0.23	0.01	0.18	0.01	0.13	0.01	0.18	0.01	0.17	0.01	13	18	0.034	1	56.3	16	0.11	0	0.12	0.01	0.14	0.01	0.22	0.01	0.26	0.01	0.13	0	14	20	0.033	1	78.1	18	0.16	0	0.1	0.01	0.21	0.01	0.18	0.01	0.12
sp#Q99714#HCD2_HUMAN	3-hydroxyacyl-CoA dehydrogenase type-2 OS=Homo sapiens GN=HSD17B10 PE=1 SV=3	1	40.6	15	0.11	0.01	0.23	0.01	0.17	0	0.13	0.01	0.18	0.01	0.16	0.01	13	20	0.034	1	52.9	6	0.11	0	0.14	0.01	0.09	0.01	0.22	0.01	0.27	0.02	0.16	0.01	8	8	0.014	1	49.4	12	0.14	0	0.12	0.01	0.19	0.01	0.17	0.01	0.14
sp#P10909#CLUS_HUMAN	Clusterin OS=Homo sapiens GN=CLU PE=1 SV=1	1	23.2	15	0.13	0	0.23	0.01	0.16	0	0.14	0	0.16	0	0.18	0	10	21	0.033	1	29.6	11	0.2	0.02	0.16	0	0.12	0.01	0.19	0.01	0.17	0.01	0.15	0.01	12	15	0.022	1	17.1	4	0.12	0.02	0.12	0.01	0.17	0.02	0.24	0.01	0.11
sp#Q9NZT1#CALL5_HUMAN	Calmodulin-like protein 5 OS=Homo sapiens GN=CALML5 PE=1 SV=2	1	31.5	14	0.12	0.01	0.23	0.01	0.2	0.01	0.12	0	0.18	0.01	0.14	0	9	20	0.033	1	43.2	6	0.06	0.01	0.16	0	0.13	0.01	0.25	0.01	0.27	0.01	0.13	0.01	5	7	0.012	1	42.5	6	0.18	0.01	0.14	0.01	0.15	0	0.18	0.01	0.12
sp#P17655#CAN2_HUMAN	Calpain-2 catalytic subunit OS=Homo sapiens GN=CAPN2 PE=1 SV=6	1	31	14	0.11	0.01	0.23	0.01	0.17	0.01	0.13	0	0.19	0	0.17	0	12	16	0.032	1	35	19	0.12	0.01	0.15	0	0.12	0.01	0.21	0	0.23	0.01	0.16	0	16	22	0.034	1	23.7	18	0.15	0	0.12	0	0.19	0.01	0.16	0.01	0.14
sp#P40227#TCPZ_HUMAN	T-complex protein 1 subunit zeta OS=Homo sapiens GN=CCT6A PE=1 SV=3	1	34.8	15	0.1	0	0.23	0.01	0.17	0	0.13	0	0.18	0.01	0.18	0	13	19	0.032	1	34.8	14	0.11	0	0.13	0.01	0.11	0.01	0.22	0.01	0.27	0.01	0.15	0	16	19	0.028	1	36.9	21	0.17	0	0.1	0	0.19	0	0.15	0.01	0.12
sp#P46777#RL5_HUMAN	60S ribosomal protein L5 OS=Homo sapiens GN=RPL5 PE=1 SV=3	1	21.2	9	0.09	0.01	0.23	0.02	0.19	0.01	0.12	0.01	0.17	0.01	0.19	0.01	10	18	0.031	1	43.8	20	0.1	0	0.12	0	0.13	0.01	0.21	0.01	0.28	0.01	0.14	0.01	18	27	0.037	1	27.3	14	0.15	0	0.1	0.01	0.19	0.01	0.18	0	0.14
sp#P11940#PABP1_HUMAN	Polyadenylate-binding protein 1 OS=Homo sapiens GN=PABPC1 PE=1 SV=2	1	25.5	10	0.09	0	0.23	0.01	0.18	0	0.13	0	0.18	0	0.18	0.01	21	23	0.03	1	42.3	15	0.11	0	0.13	0.01	0.13	0.01	0.21	0.01	0.26	0.01	0.15	0.01	25	32	0.03	1	40.4	17	0.15	0	0.12	0.01	0.18	0.01	0.2	0.01	0.13
sp#P49189#AL9A1_HUMAN	4-trimethylaminobutyraldehyde dehydrogenase OS=Homo sapiens GN=ALDH9A1 PE=1 SV=3	1	31.8	13	0.1	0.01	0.23	0.01	0.18	0.01	0.13	0.01	0.18	0.01	0.16	0.01	14	19	0.03	1	37.2	19	0.12	0	0.14	0	0.12	0.01	0.22	0	0.24	0.01	0.16	0	23	28	0.042	1	41.1	23	0.16	0	0.12	0	0.18	0	0.17	0	0.11
sp#Q9HCY8#S10AE_HUMAN	Protein S100-A14 OS=Homo sapiens GN=S100A14 PE=1 SV=1	1	44.2	10	0.12	0.01	0.23	0.01	0.18	0.01	0.13	0	0.18	0	0.15	0.01	6	15	0.03	1	80.8	13	0.1	0	0.14	0	0.12	0.01	0.23	0.01	0.25	0.01	0.15	0	12	20	0.03	1	55.8	13	0.15	0	0.11	0	0.2	0.01	0.18	0	0.11
sp#P61978#HNRPK_HUMAN	Heterogeneous nuclear ribonucleoprotein K OS=Homo sapiens GN=HNRNPK PE=1 SV=1	1	23.3	14	0.1	0.01	0.23	0.01	0.18	0.01	0.12	0.01	0.19	0.01	0.17	0.01	10	16	0.029	1	30.9	20	0.11	0	0.13	0.01	0.13	0.01	0.21	0.01	0.27	0.01	0.15	0	16	21	0.033	1	37.6	17	0.16	0	0.11	0	0.19	0.01	0.16	0.01	0.12
sp#Q7KZF4#SND1_HUMAN	Staphylococcal nuclease domain-containing protein 1 OS=Homo sapiens GN=SND1 PE=1 SV=1	1	24.6	10	0.11	0	0.23	0.01	0.17	0.01	0.12	0	0.17	0	0.19	0.01	13	15	0.029	1	27.3	20	0.12	0	0.14	0.01	0.12	0.01	0.21	0.01	0.26	0.01	0.15	0	23	30	0.041	1	30.7	19	0.15	0	0.12	0.01	0.19	0.01	0.18	0.01	0.13
sp#P35241#RADI_HUMAN	Radixin OS=Homo sapiens GN=RDX PE=1 SV=1	1	26.8	6	0.11	0.01	0.23	0.01	0.19	0.01	0.13	0.01	0.16	0.02	0.16	0.02	6	8	0.028	1	30.7	5	0.12	0.02	0.15	0.02	0.11	0.02	0.19	0.03	0.24	0	0.16	0.02	6	6	0.023	1	29.8	6	0.15	0	0.13	0.01	0.19	0.01	0.19	0.01	0.11
sp#P49748#ACADV_HUMAN	Very long-chain specific acyl-CoA dehydrogenase, mitochondrial OS=Homo sapiens GN=ACADVL PE=1 SV=1	1	24.9	12	0.11	0.01	0.23	0.01	0.18	0	0.12	0	0.18	0.01	0.17	0	15	15	0.028	1	35.9	17	0.11	0	0.13	0	0.13	0	0.23	0	0.25	0	0.15	0	19	23	0.036	1	39.8	18	0.16	0	0.11	0.01	0.19	0.01	0.18	0	0.13
sp#P50990#TCPQ_HUMAN	T-complex protein 1 subunit theta OS=Homo sapiens GN=CCT8 PE=1 SV=4	1	21.4	13	0.1	0.01	0.23	0.01	0.17	0.01	0.13	0.01	0.17	0.01	0.19	0.01	12	16	0.028	1	23.7	12	0.1	0	0.12	0.01	0.14	0	0.23	0.01	0.26	0.01	0.14	0.01	17	19	0.029	1	29	16	0.15	0	0.11	0	0.18	0.01	0.2	0.01	0.12
sp#Q5K651#SAMD9_HUMAN	Sterile alpha motif domain-containing protein 9 OS=Homo sapiens GN=SAMD9 PE=1 SV=1	1	15.2	9	0.11	0.01	0.23	0.01	0.17	0.01	0.12	0.01	0.18	0.01	0.17	0.01	14	17	0.028	1	15.2	11	0.11	0	0.13	0.01	0.13	0.01	0.21	0	0.26	0.01	0.16	0.01	17	19	0.026	1	21.5	19	0.17	0	0.12	0	0.18	0	0.16	0.01	0.12
sp#O75351#VPS4B_HUMAN	Vacuolar protein sorting-associated protein 4B OS=Homo sapiens GN=VPS4B PE=1 SV=2	1	33.6	8	0.12	0.02	0.23	0.01	0.17	0.01	0.12	0	0.18	0.01	0.17	0.01	14	15	0.027	1	33.6	13	0.11	0	0.13	0	0.13	0.01	0.22	0.01	0.25	0.01	0.16	0	16	19	0.025	1	35.8	17	0.16	0	0.11	0.01	0.2	0.01	0.17	0.01	0.12
sp#Q9UQ80#PA2G4_HUMAN	Proliferation-associated protein 2G4 OS=Homo sapiens GN=PA2G4 PE=1 SV=3	1	25.1	11	0.1	0	0.23	0.01	0.17	0.01	0.12	0.01	0.18	0.01	0.19	0.01	14	16	0.027	1	35	10	0.09	0.01	0.12	0.01	0.13	0	0.23	0	0.28	0.01	0.14	0	17	23	0.027	1	42.9	15	0.16	0	0.11	0.01	0.2	0.01	0.18	0.01	0.12
sp#O75369#FLNB_HUMAN	Filamin-B OS=Homo sapiens GN=FLNB PE=1 SV=2	1	12.3	10	0.1	0.01	0.23	0.01	0.17	0.01	0.13	0.01	0.19	0.01	0.17	0.01	13	14	0.026	1	18.6	21	0.11	0	0.14	0.01	0.14	0.01	0.2	0.01	0.25	0.01	0.15	0	27	54	0.049	1	19.7	22	0.15	0	0.11	0	0.19	0	0.19	0.01	0.13
sp#P07814#SYEP_HUMAN	Bifunctional glutamate/proline--tRNA ligase OS=Homo sapiens GN=EPRS PE=1 SV=5	1	12.6	10	0.1	0.01	0.23	0.01	0.17	0.01	0.13	0	0.17	0	0.19	0.01	15	17	0.026	1	13.4	6	0.11	0.01	0.13	0.01	0.12	0.01	0.21	0	0.27	0.01	0.15	0.01	16	19	0.022	1	22.1	18	0.15	0	0.11	0	0.19	0.01	0.19	0	0.12
sp#P61026#RAB10_HUMAN	Ras-related protein Rab-10 OS=Homo sapiens GN=RAB10 PE=1 SV=1	1	47.5	11	0.1	0.01	0.23	0.01	0.18	0.01	0.12	0.01	0.19	0.01	0.16	0.01	8	14	0.026	1	62	14	0.1	0	0.13	0	0.11	0.01	0.23	0	0.27	0.01	0.16	0	16	22	0.033	1	42	12	0.14	0	0.11	0.01	0.19	0	0.18	0.01	0.13
sp#P62081#RS7_HUMAN	40S ribosomal protein S7 OS=Homo sapiens GN=RPS7 PE=1 SV=1	1	27.8	11	0.11	0.01	0.23	0.01	0.18	0.01	0.12	0	0.18	0.01	0.17	0.01	8	13	0.026	1	42.8	12	0.13	0.01	0.13	0.01	0.1	0.01	0.23	0.01	0.26	0.01	0.14	0	13	18	0.027	1	36.1	16	0.16	0.01	0.1	0.01	0.2	0	0.16	0.01	0.12
sp#Q08211#DHX9_HUMAN	ATP-dependent RNA helicase A OS=Homo sapiens GN=DHX9 PE=1 SV=4	1	11	10	0.1	0.01	0.23	0.02	0.17	0.01	0.13	0.01	0.17	0.01	0.19	0.01	10	15	0.026	1	19.5	9	0.11	0.01	0.12	0.01	0.13	0.01	0.22	0.01	0.24	0.01	0.16	0.01	18	18	0.023	1	19.7	15	0.15	0.01	0.11	0.01	0.18	0	0.19	0.01	0.12
sp#O00204#ST2B1_HUMAN	Sulfotransferase family cytosolic 2B member 1 OS=Homo sapiens GN=SULT2B1 PE=1 SV=2	1	40.5	11	0.12	0.01	0.23	0.01	0.17	0.01	0.12	0.01	0.19	0.01	0.16	0.01	12	14	0.025	1	50.7	18	0.1	0	0.13	0.01	0.1	0	0.23	0.01	0.28	0.01	0.15	0.01	18	25	0.036	1	48.2	18	0.16	0	0.13	0.01	0.18	0.01	0.15	0.01	0.13
sp#O95336#6PGL_HUMAN	6-phosphogluconolactonase OS=Homo sapiens GN=PGLS PE=1 SV=2	1	38	12	0.13	0	0.23	0.01	0.18	0.01	0.12	0.01	0.17	0	0.16	0.01	9	13	0.025	1	63.2	9	0.13	0.01	0.14	0.01	0.13	0.01	0.2	0.01	0.24	0.01	0.15	0	12	12	0.018	1	61.6	10	0.14	0.01	0.13	0.01	0.19	0.01	0.17	0.01	0.14
sp#P07741#APT_HUMAN	Adenine phosphoribosyltransferase OS=Homo sapiens GN=APRT PE=1 SV=2	1	68.9	11	0.12	0.01	0.23	0.01	0.17	0	0.13	0.01	0.18	0.01	0.17	0.01	8	14	0.025	1	82.2	11	0.11	0.01	0.13	0	0.13	0.01	0.22	0	0.27	0.01	0.15	0.01	14	15	0.022	1	55.6	10	0.16	0.01	0.11	0.01	0.2	0.01	0.16	0.02	0.12
sp#P20073#ANXA7_HUMAN	Annexin A7 OS=Homo sapiens GN=ANXA7 PE=1 SV=3	1	20.7	10	0.11	0	0.23	0.01	0.16	0.01	0.13	0	0.19	0.01	0.17	0.01	10	16	0.025	1	17.8	8	0.11	0	0.13	0.01	0.13	0.01	0.21	0.01	0.26	0.01	0.15	0	11	12	0.019	1	18.2	8	0.16	0	0.13	0	0.19	0.01	0.19	0.01	0.13
sp#P46782#RS5_HUMAN	40S ribosomal protein S5 OS=Homo sapiens GN=RPS5 PE=1 SV=4	1	28.4	10	0.1	0.01	0.23	0.01	0.18	0.01	0.11	0	0.19	0.01	0.19	0.01	7	12	0.024	1	54.4	14	0.12	0.01	0.12	0.01	0.11	0.01	0.23	0.01	0.28	0.01	0.14	0	16	20	0.03	1	32.4	9	0.14	0.01	0.1	0.01	0.18	0.01	0.19	0	0.12
sp#P62241#RS8_HUMAN	40S ribosomal protein S8 OS=Homo sapiens GN=RPS8 PE=1 SV=2	1	35.1	8	0.12	0	0.23	0.01	0.16	0	0.13	0.01	0.18	0.01	0.17	0.01	9	12	0.024	1	34.1	8	0.11	0	0.11	0	0.11	0.01	0.23	0	0.29	0.01	0.14	0.01	10	13	0.018	1	45.7	21	0.15	0	0.11	0.01	0.19	0	0.18	0.01	0.12
sp#Q6ZNJ1#NBEL2_HUMAN	Neurobeachin-like protein 2 OS=Homo sapiens GN=NBEAL2 PE=1 SV=2	1	9	10	0.12	0.01	0.23	0.02	0.18	0.01	0.12	0.01	0.17	0.01	0.16	0.01	15	17	0.024	1	10	9	0.12	0.01	0.13	0	0.14	0.01	0.21	0.01	0.23	0.01	0.16	0.01	18	22	0.023	1	8.9	14	0.15	0	0.12	0	0.18	0	0.19	0.01	0.14
sp#P04843#RPN1_HUMAN	Dolichyl-diphosphooligosaccharide--protein glycosyltransferase subunit 1 OS=Homo sapiens GN=RPN1 PE=1 SV=1	1	26.7	9	0.1	0	0.23	0.01	0.17	0.01	0.13	0.01	0.17	0.01	0.18	0.01	13	14	0.023	1	30.5	19	0.11	0	0.14	0	0.14	0.01	0.2	0.01	0.25	0.01	0.16	0	19	22	0.032	1	26.7	14	0.16	0.01	0.11	0.01	0.18	0	0.19	0.01	0.13
sp#P09651#ROA1_HUMAN	Heterogeneous nuclear ribonucleoprotein A1 OS=Homo sapiens GN=HNRNPA1 PE=1 SV=5	1	33.1	8	0.12	0.01	0.23	0.01	0.18	0	0.14	0	0.17	0.01	0.17	0	11	12	0.023	1	21.6	7	0.12	0.01	0.12	0.02	0.12	0.01	0.2	0.01	0.28	0.02	0.14	0.01	8	9	0.015	1	18.4	4	0.15	0.01	0.11	0.01	0.2	0	0.2	0.01	0.11
sp#P13693#TCTP_HUMAN	Translationally-controlled tumor protein OS=Homo sapiens GN=TPT1 PE=1 SV=1	1	70.3	11	0.12	0.01	0.23	0.02	0.17	0.01	0.12	0.01	0.17	0.01	0.18	0.02	11	13	0.023	1	51.2	10	0.1	0	0.13	0.01	0.1	0.01	0.22	0.01	0.29	0.01	0.16	0	12	15	0.023	1	51.2	12	0.15	0	0.1	0.01	0.2	0.01	0.18	0.01	0.11
sp#P20930#FILA_HUMAN	Filaggrin OS=Homo sapiens GN=FLG PE=1 SV=3	1	5.7	7	0.14	0	0.23	0.01	0.18	0.01	0.14	0.01	0.19	0	0.12	0.01	12	17	0.023	1	9.4	23	0.09	0	0.15	0	0.15	0.01	0.24	0.01	0.24	0.01	0.12	0	30	32	0.048	1	5	10	0.16	0	0.09	0.01	0.2	0.01	0.11	0.01	0.15
sp#P47756#CAPZB_HUMAN	F-actin-capping protein subunit beta OS=Homo sapiens GN=CAPZB PE=1 SV=4	1	34.7	9	0.11	0	0.23	0.01	0.16	0.01	0.15	0	0.18	0.01	0.17	0.01	10	13	0.023	1	41.2	14	0.1	0	0.12	0.01	0.18	0.01	0.22	0	0.24	0	0.14	0	15	18	0.029	1	24.5	9	0.15	0.01	0.1	0.01	0.19	0.01	0.23	0.01	0.11
sp#Q04637#IF4G1_HUMAN	Eukaryotic translation initiation factor 4 gamma 1 OS=Homo sapiens GN=EIF4G1 PE=1 SV=4	1	12.7	9	0.1	0.01	0.23	0.02	0.18	0.01	0.13	0.01	0.2	0.01	0.16	0.01	13	14	0.023	1	13.1	15	0.1	0.01	0.12	0	0.11	0.01	0.22	0.01	0.28	0.01	0.14	0.01	21	22	0.028	1	15.9	14	0.16	0	0.09	0	0.18	0.01	0.19	0.01	0.11
sp#Q10567#AP1B1_HUMAN	AP-1 complex subunit beta-1 OS=Homo sapiens GN=AP1B1 PE=1 SV=2	1	14.9	9	0.13	0	0.23	0.01	0.16	0.01	0.12	0	0.2	0.01	0.16	0	11	12	0.023	1	19.6	13	0.11	0.01	0.13	0	0.14	0.01	0.21	0.01	0.25	0.01	0.15	0	18	31	0.034	1	21.9	21	0.15	0	0.11	0	0.19	0	0.18	0	0.12
sp#P35321#SPR1A_HUMAN	Cornifin-A OS=Homo sapiens GN=SPRR1A PE=1 SV=2	1	50.6	5	0.1	0.01	0.23	0.01	0.14	0.01	0.16	0.01	0.2	0.01	0.17	0.02	3	6	0.022	1	87.6	5	0.09	0.01	0.11	0.01	0.18	0.03	0.19	0.01	0.28	0.04	0.12	0.01	14	36	0.029	0.9994	43.8	2	0.13	0	0.08	0.03	0.17	0.06	0.29	0.03	0.12
sp#P60953#CDC42_HUMAN	Cell division control protein 42 homolog OS=Homo sapiens GN=CDC42 PE=1 SV=2	1	32.5	11	0.1	0	0.23	0.01	0.17	0.01	0.14	0.01	0.18	0.01	0.18	0.01	9	11	0.021	1	53.4	6	0.09	0.01	0.11	0.01	0.13	0.03	0.24	0.01	0.26	0.02	0.14	0.02	7	9	0.014	1	47.1	12	0.15	0	0.11	0.01	0.19	0	0.17	0.01	0.13
sp#Q13045#FLII_HUMAN	Protein flightless-1 homolog OS=Homo sapiens GN=FLII PE=1 SV=2	1	10.3	8	0.12	0.01	0.23	0.01	0.17	0.01	0.13	0	0.18	0.01	0.17	0	10	12	0.021	1	11.7	9	0.14	0.01	0.15	0.01	0.12	0.01	0.21	0.01	0.2	0.02	0.16	0.01	11	13	0.016	1	13.9	10	0.15	0.01	0.13	0.01	0.18	0	0.19	0.01	0.13
sp#Q9UPN3#MACF1_HUMAN	Microtubule-actin cross-linking factor 1, isoforms 1/2/3/5 OS=Homo sapiens GN=MACF1 PE=1 SV=4	1	4.3	4	0.11	0.01	0.23	0.01	0.17	0.01	0.14	0.01	0.16	0.02	0.17	0.02	19	24	0.021	1	5.5	7	0.11	0.01	0.15	0.02	0.15	0.01	0.21	0.02	0.21	0.02	0.14	0.01	16	22	0.02	1	5	10	0.16	0.01	0.12	0.01	0.18	0.01	0.18	0.01	0.13
sp#O14980#XPO1_HUMAN	Exportin-1 OS=Homo sapiens GN=XPO1 PE=1 SV=1	1	14.8	8	0.1	0	0.23	0.01	0.18	0.01	0.13	0.01	0.18	0.01	0.18	0	12	13	0.02	1	18.8	13	0.12	0	0.13	0	0.12	0.01	0.21	0	0.25	0.01	0.15	0	17	18	0.025	1	18.1	16	0.16	0.01	0.12	0.01	0.18	0	0.18	0	0.13
sp#P34896#GLYC_HUMAN	Serine hydroxymethyltransferase, cytosolic OS=Homo sapiens GN=SHMT1 PE=1 SV=1	1	25.1	9	0.11	0.01	0.23	0.01	0.19	0.01	0.11	0	0.18	0.01	0.16	0.01	11	12	0.02	1	24.8	5	0.11	0.01	0.15	0	0.1	0.02	0.22	0.01	0.25	0.02	0.16	0.01	9	9	0.013	1	24.8	7	0.14	0	0.13	0.01	0.19	0	0.18	0.01	0.14
sp#Q9P260#K1468_HUMAN	LisH domain and HEAT repeat-containing protein KIAA1468 OS=Homo sapiens GN=KIAA1468 PE=1 SV=2	1	10.4	8	0.12	0.01	0.23	0.01	0.18	0.01	0.12	0.01	0.17	0.01	0.17	0.01	8	11	0.02	1	5.8	4	0.12	0.02	0.13	0.01	0.13	0.01	0.19	0.02	0.25	0.02	0.16	0.02	5	7	0.008	1	11.5	11	0.15	0	0.12	0.01	0.18	0.01	0.17	0.01	0.13
sp#P31948#STIP1_HUMAN	Stress-induced-phosphoprotein 1 OS=Homo sapiens GN=STIP1 PE=1 SV=1	1	19.2	8	0.11	0.01	0.23	0.01	0.17	0.01	0.14	0.01	0.18	0	0.17	0.01	12	12	0.019	1	21.2	8	0.1	0.01	0.13	0.01	0.14	0.01	0.22	0.01	0.25	0.01	0.15	0.01	13	14	0.018	1	26	9	0.16	0.01	0.11	0.01	0.19	0	0.19	0.01	0.12
sp#P41250#SYG_HUMAN	Glycine--tRNA ligase OS=Homo sapiens GN=GARS PE=1 SV=3	1	19.1	8	0.12	0.01	0.23	0.01	0.18	0.01	0.12	0	0.18	0.01	0.17	0.01	10	11	0.019	1	26.3	10	0.11	0	0.13	0	0.12	0.01	0.21	0.01	0.25	0.01	0.15	0.01	15	16	0.023	1	24.8	15	0.16	0	0.11	0.01	0.19	0.01	0.15	0.01	0.13
sp#P51149#RAB7A_HUMAN	Ras-related protein Rab-7a OS=Homo sapiens GN=RAB7A PE=1 SV=1	1	43	10	0.11	0.01	0.23	0.01	0.17	0.01	0.15	0.01	0.17	0.01	0.17	0.01	9	10	0.019	1	58	12	0.12	0.01	0.14	0	0.14	0.01	0.19	0.01	0.24	0	0.16	0.01	15	15	0.022	1	56	12	0.16	0.01	0.12	0.01	0.18	0.01	0.17	0.01	0.12
sp#P52272#HNRPM_HUMAN	Heterogeneous nuclear ribonucleoprotein M OS=Homo sapiens GN=HNRNPM PE=1 SV=3	1	27.4	5	0.11	0.01	0.23	0.01	0.17	0.01	0.13	0	0.18	0	0.17	0	13	16	0.019	1	38.5	16	0.12	0.01	0.14	0.01	0.15	0	0.2	0.01	0.23	0.01	0.15	0.01	21	31	0.034	1	36.7	15	0.16	0.01	0.12	0.01	0.18	0.01	0.18	0.01	0.13
sp#P62701#RS4X_HUMAN	40S ribosomal protein S4, X isoform OS=Homo sapiens GN=RPS4X PE=1 SV=2	1	28.9	10	0.1	0.01	0.23	0.01	0.18	0.01	0.12	0	0.19	0	0.18	0	11	11	0.019	1	41.1	13	0.12	0	0.12	0	0.11	0.01	0.23	0.01	0.26	0.01	0.16	0.01	16	19	0.029	1	44.1	13	0.15	0.01	0.1	0.01	0.18	0	0.19	0	0.12
sp#Q9BS26#ERP44_HUMAN	Endoplasmic reticulum resident protein 44 OS=Homo sapiens GN=ERP44 PE=1 SV=1	1	14	6	0.13	0.01	0.23	0.01	0.17	0	0.13	0	0.16	0.01	0.17	0.01	8	10	0.019	1	20	6	0.11	0.01	0.13	0	0.13	0.02	0.2	0.01	0.26	0.01	0.16	0.01	8	8	0.011	1	28.1	10	0.15	0.01	0.11	0	0.2	0	0.18	0.01	0.12
sp#Q9NZ01#TECR_HUMAN	Very-long-chain enoyl-CoA reductase OS=Homo sapiens GN=TECR PE=1 SV=1	1	14.6	8	0.1	0.01	0.23	0.01	0.18	0.01	0.12	0	0.19	0.01	0.17	0.01	10	11	0.019	1	30.2	13	0.13	0.01	0.14	0	0.13	0.01	0.2	0.01	0.23	0.01	0.15	0.01	12	16	0.022	1	17.5	9	0.14	0.01	0.11	0.01	0.19	0.01	0.16	0.01	0.14
sp#P25786#PSA1_HUMAN	Proteasome subunit alpha type-1 OS=Homo sapiens GN=PSMA1 PE=1 SV=1	1	18.3	7	0.08	0.01	0.23	0.01	0.17	0.01	0.13	0	0.19	0.01	0.18	0	8	10	0.018	1	30	6	0.11	0.01	0.15	0.01	0.14	0.01	0.22	0.01	0.24	0.01	0.14	0.01	8	8	0.013	1	24	7	0.16	0	0.11	0.01	0.2	0.02	0.17	0.02	0.14
sp#P46781#RS9_HUMAN	40S ribosomal protein S9 OS=Homo sapiens GN=RPS9 PE=1 SV=3	1	23.2	6	0.09	0.01	0.23	0.01	0.18	0	0.13	0.01	0.18	0	0.18	0.01	9	10	0.018	1	37.6	11	0.12	0.01	0.13	0.01	0.11	0.01	0.22	0.01	0.25	0.01	0.15	0.01	15	17	0.025	1	38.1	17	0.14	0	0.11	0.01	0.19	0.01	0.19	0.01	0.12
sp#P55060#XPO2_HUMAN	Exportin-2 OS=Homo sapiens GN=CSE1L PE=1 SV=3	1	11.2	8	0.1	0.01	0.23	0.01	0.17	0.01	0.13	0.01	0.19	0.01	0.17	0.01	10	11	0.018	1	17.4	8	0.12	0	0.14	0.01	0.14	0.01	0.2	0.01	0.24	0.01	0.15	0.01	15	16	0.022	1	18.9	11	0.15	0	0.11	0.01	0.18	0	0.18	0.01	0.13
sp#Q99685#MGLL_HUMAN	Monoglyceride lipase OS=Homo sapiens GN=MGLL PE=1 SV=2	1	37	8	0.12	0.01	0.23	0.01	0.17	0.01	0.12	0	0.18	0.01	0.17	0.01	9	9	0.018	1	42.2	11	0.12	0	0.15	0	0.12	0.01	0.2	0	0.25	0.01	0.16	0	14	16	0.027	1	54.1	12	0.15	0.01	0.12	0.01	0.2	0.01	0.18	0.01	0.11
sp#O94979#SC31A_HUMAN	Protein transport protein Sec31A OS=Homo sapiens GN=SEC31A PE=1 SV=3	1	7.5	8	0.1	0.01	0.23	0.01	0.17	0.01	0.13	0.01	0.17	0.01	0.18	0.01	8	9	0.017	1	6.9	6	0.12	0.01	0.15	0.01	0.13	0.01	0.21	0.01	0.24	0.01	0.15	0.01	8	8	0.01	1	9.8	9	0.15	0	0.12	0.01	0.19	0.01	0.18	0.01	0.15
sp#P28838#AMPL_HUMAN	Cytosol aminopeptidase OS=Homo sapiens GN=LAP3 PE=1 SV=3	1	22.4	6	0.13	0	0.23	0.01	0.18	0	0.13	0.01	0.17	0	0.16	0	10	10	0.017	1	24.7	6	0.11	0.01	0.13	0	0.14	0.01	0.23	0.01	0.25	0.01	0.14	0.01	12	14	0.014	1	30.8	10	0.14	0.01	0.11	0.01	0.2	0.01	0.18	0.01	0.12
sp#P32320#CDD_HUMAN	Cytidine deaminase OS=Homo sapiens GN=CDA PE=1 SV=2	1	80.1	9	0.11	0.01	0.23	0.01	0.15	0.01	0.16	0.02	0.17	0	0.16	0.01	8	9	0.017	0.931	19.2	1	0.05	99.99	0.1	99.99	0.22	99.99	0.22	99.99	0.23	99.99	0.17	99.99	2	2	0.003	1	67.1	7	0.15	0.01	0.12	0.01	0.22	0.02	0.19	0.01	0.14
sp#P55263#ADK_HUMAN	Adenosine kinase OS=Homo sapiens GN=ADK PE=1 SV=2	1	34.8	6	0.1	0.01	0.23	0.01	0.18	0.01	0.13	0	0.17	0	0.18	0.01	9	9	0.017	1	33.7	12	0.11	0.01	0.14	0	0.11	0.01	0.21	0	0.27	0.01	0.15	0	11	17	0.024	1	29	12	0.16	0.01	0.11	0.01	0.2	0	0.15	0.01	0.13
sp#P29350#PTN6_HUMAN	Tyrosine-protein phosphatase non-receptor type 6 OS=Homo sapiens GN=PTPN6 PE=1 SV=1	1	15.6	7	0.12	0.01	0.23	0.02	0.16	0	0.14	0.01	0.17	0.01	0.17	0.01	8	9	0.016	1	14.8	6	0.1	0	0.11	0.01	0.21	0.02	0.18	0	0.23	0.01	0.15	0.01	7	9	0.011	1	11.6	4	0.13	0.02	0.19	0.1	0.15	0.02	0.18	0.04	0.13
sp#P46459#NSF_HUMAN	Vesicle-fusing ATPase OS=Homo sapiens GN=NSF PE=1 SV=3	1	16.8	6	0.09	0	0.23	0.01	0.16	0.01	0.14	0	0.18	0.01	0.2	0.02	8	9	0.016	1	18.3	10	0.11	0	0.15	0.01	0.14	0.01	0.21	0.01	0.23	0.01	0.15	0.01	14	15	0.02	1	20.2	10	0.15	0	0.13	0.01	0.18	0	0.19	0.01	0.13
sp#Q93008#USP9X_HUMAN	Probable ubiquitin carboxyl-terminal hydrolase FAF-X OS=Homo sapiens GN=USP9X PE=1 SV=3	1	3.8	6	0.1	0.01	0.23	0.02	0.18	0.01	0.13	0.01	0.18	0.01	0.17	0.01	8	10	0.016	1	9.4	11	0.12	0.01	0.14	0.01	0.15	0.01	0.21	0.01	0.22	0.01	0.15	0	17	22	0.022	1	11.6	10	0.16	0.01	0.14	0.01	0.18	0.01	0.17	0.01	0.13
sp#A0AVT1#UBA6_HUMAN	Ubiquitin-like modifier-activating enzyme 6 OS=Homo sapiens GN=UBA6 PE=1 SV=1	1	8.7	6	0.11	0.01	0.23	0.01	0.18	0.01	0.13	0	0.18	0.01	0.17	0	8	9	0.015	1	8.8	5	0.11	0.01	0.14	0.01	0.14	0.02	0.22	0.01	0.24	0.01	0.13	0.01	6	8	0.009	1	20.4	11	0.15	0.01	0.11	0	0.17	0.01	0.18	0.01	0.13
sp#O00232#PSD12_HUMAN	26S proteasome non-ATPase regulatory subunit 12 OS=Homo sapiens GN=PSMD12 PE=1 SV=3	1	18.2	6	0.12	0.01	0.23	0.01	0.16	0	0.13	0.01	0.18	0.01	0.17	0.01	7	9	0.015	1	34	10	0.11	0	0.13	0.01	0.12	0.01	0.21	0.01	0.27	0.01	0.15	0	13	15	0.022	1	34.2	14	0.16	0	0.12	0	0.2	0.01	0.16	0.01	0.12
sp#O14745#NHRF1_HUMAN	Na(+)/H(+) exchange regulatory cofactor NHE-RF1 OS=Homo sapiens GN=SLC9A3R1 PE=1 SV=4	1	13.1	8	0.11	0.01	0.23	0.01	0.18	0.01	0.13	0.01	0.17	0.01	0.17	0.01	5	8	0.015	1	14.5	6	0.1	0	0.12	0	0.16	0.02	0.22	0.01	0.26	0.01	0.13	0	6	8	0.011	1	16.5	4	0.15	0.01	0.12	0.01	0.16	0.01	0.19	0.01	0.11
sp#O75874#IDHC_HUMAN	Isocitrate dehydrogenase [NADP] cytoplasmic OS=Homo sapiens GN=IDH1 PE=1 SV=2	1	26.8	7	0.12	0	0.23	0.01	0.16	0	0.12	0	0.2	0.01	0.17	0.01	9	10	0.015	1	35	8	0.12	0	0.14	0.01	0.15	0.01	0.2	0.01	0.23	0.01	0.15	0.01	14	18	0.021	1	38.2	13	0.16	0	0.12	0.01	0.2	0.01	0.16	0.01	0.13
sp#P29373#RABP2_HUMAN	Cellular retinoic acid-binding protein 2 OS=Homo sapiens GN=CRABP2 PE=1 SV=2	1	39.9	6	0.12	0.01	0.23	0.01	0.16	0.01	0.13	0	0.19	0.01	0.16	0.01	7	9	0.015	1	44.9	9	0.1	0.01	0.13	0.01	0.11	0.01	0.24	0.01	0.26	0.01	0.16	0	10	12	0.018	1	46.4	10	0.16	0.01	0.11	0.01	0.2	0.01	0.19	0.01	0.11
sp#P49411#EFTU_HUMAN	Elongation factor Tu, mitochondrial OS=Homo sapiens GN=TUFM PE=1 SV=2	1	33.2	7	0.1	0.01	0.23	0.01	0.18	0.01	0.12	0.01	0.18	0.01	0.17	0.01	7	8	0.015	1	31.9	14	0.09	0.01	0.14	0.01	0.14	0.01	0.21	0.01	0.22	0.02	0.19	0.02	15	22	0.031	1	40	14	0.16	0.01	0.1	0.01	0.18	0.01	0.19	0.01	0.11
sp#Q99829#CPNE1_HUMAN	Copine-1 OS=Homo sapiens GN=CPNE1 PE=1 SV=1	1	18.4	6	0.13	0.01	0.23	0.01	0.15	0.01	0.15	0.01	0.15	0.01	0.18	0.01	7	11	0.015	1	18.2	7	0.12	0	0.13	0.01	0.16	0.02	0.2	0.01	0.24	0.01	0.15	0.01	8	11	0.015	1	13.4	6	0.15	0	0.11	0.01	0.16	0.01	0.2	0.01	0.17
sp#Q9P2J5#SYLC_HUMAN	Leucine--tRNA ligase, cytoplasmic OS=Homo sapiens GN=LARS PE=1 SV=2	1	10.1	5	0.1	0.01	0.23	0.01	0.17	0.01	0.14	0.01	0.17	0.01	0.19	0.01	9	9	0.015	1	13.8	10	0.1	0.01	0.13	0.01	0.13	0.01	0.22	0.01	0.24	0.01	0.17	0.01	12	14	0.02	1	19	16	0.15	0.01	0.11	0	0.2	0.01	0.16	0.01	0.13
sp#P21817#RYR1_HUMAN	Ryanodine receptor 1 OS=Homo sapiens GN=RYR1 PE=1 SV=3	0.9997	5.4	4	0.13	0	0.23	0.01	0.18	0.01	0.13	0	0.15	0.01	0.19	0.01	12	16	0.015	0.9752	6.8	3	0.09	0.02	0.08	0.03	0.31	0.11	0.12	0.03	0.18	0.01	0.16	0.02	6	7	0.009	1	6.1	6	0.18	0.02	0.17	0.03	0.18	0.02	0.16	0.02	0.13
sp#A1A5D9#BICR2_HUMAN	Bicaudal D-related protein 2 OS=Homo sapiens GN=CCDC64B PE=2 SV=2	1	23.2	5	0.09	0.01	0.23	0.02	0.17	0.01	0.12	0.01	0.19	0.01	0.19	0.02	6	11	0.014	1	13.4	4	0.13	0.03	0.15	0.01	0.15	0.02	0.21	0.01	0.21	0.02	0.13	0.01	5	8	0.008	1	18.7	8	0.15	0.01	0.13	0.01	0.16	0.01	0.18	0.01	0.11
sp#O43747#AP1G1_HUMAN	AP-1 complex subunit gamma-1 OS=Homo sapiens GN=AP1G1 PE=1 SV=5	1	9.5	6	0.11	0.01	0.23	0.01	0.18	0	0.14	0.01	0.17	0.01	0.18	0.01	7	8	0.014	1	16.4	7	0.11	0.01	0.14	0	0.14	0.01	0.21	0.01	0.24	0.01	0.15	0	11	12	0.016	1	23.7	13	0.15	0.01	0.12	0.01	0.19	0	0.18	0.01	0.13
sp#O76027#ANXA9_HUMAN	Annexin A9 OS=Homo sapiens GN=ANXA9 PE=1 SV=3	1	28.7	6	0.12	0.01	0.23	0.01	0.17	0.01	0.13	0.01	0.19	0.01	0.15	0.01	7	9	0.014	1	35.1	7	0.11	0	0.13	0.01	0.13	0.01	0.2	0.01	0.25	0.01	0.17	0.01	9	10	0.014	1	29.6	5	0.15	0.01	0.13	0.01	0.19	0.01	0.14	0.01	0.13
sp#P11234#RALB_HUMAN	Ras-related protein Ral-B OS=Homo sapiens GN=RALB PE=1 SV=1	1	25.2	7	0.11	0.01	0.23	0.02	0.16	0.01	0.15	0.01	0.17	0.01	0.17	0.01	6	7	0.014	0.9976	37.9	1	0.11	99.99	0.11	99.99	0.16	99.99	0.2	99.99	0.28	99.99	0.14	99.99	1	1	0.008	0.9983	37.4	2	0.17	0.01	0.11	0.01	0.16	0.01	0.21	0	0.12
sp#P18621#RL17_HUMAN	60S ribosomal protein L17 OS=Homo sapiens GN=RPL17 PE=1 SV=3	1	22.3	6	0.11	0	0.23	0.01	0.17	0	0.12	0	0.19	0.01	0.18	0.01	6	7	0.014	1	26.6	7	0.1	0.01	0.11	0.01	0.11	0.01	0.23	0.01	0.3	0.02	0.13	0	10	10	0.013	1	32.1	9	0.14	0.01	0.09	0	0.21	0.01	0.19	0.01	0.11
sp#P20290#BTF3_HUMAN	Transcription factor BTF3 OS=Homo sapiens GN=BTF3 PE=1 SV=1	1	47.6	7	0.12	0.01	0.23	0.01	0.18	0.01	0.12	0.01	0.18	0.01	0.17	0	5	7	0.014	1	52.4	5	0.12	0.01	0.14	0.01	0.12	0	0.2	0.02	0.28	0.03	0.13	0.02	7	8	0.011	1	47.6	6	0.15	0.01	0.12	0.01	0.18	0.01	0.2	0.01	0.12
sp#P25787#PSA2_HUMAN	Proteasome subunit alpha type-2 OS=Homo sapiens GN=PSMA2 PE=1 SV=2	1	38	6	0.12	0.01	0.23	0.02	0.18	0	0.12	0.01	0.17	0.01	0.17	0	5	7	0.014	1	23.1	4	0.12	0.01	0.12	0.01	0.13	0.02	0.21	0.02	0.26	0.01	0.14	0.01	4	4	0.007	1	41.5	10	0.16	0.01	0.12	0.01	0.19	0.01	0.17	0.01	0.14
sp#P60228#EIF3E_HUMAN	Eukaryotic translation initiation factor 3 subunit E OS=Homo sapiens GN=EIF3E PE=1 SV=1	1	19.3	7	0.12	0	0.23	0.01	0.18	0.01	0.12	0.01	0.18	0.01	0.18	0.01	8	9	0.014	1	24.3	10	0.11	0.01	0.13	0.01	0.12	0.01	0.21	0.01	0.25	0.01	0.16	0.01	12	14	0.018	1	23.1	13	0.16	0.01	0.12	0.01	0.18	0	0.17	0.01	0.12
sp#P61019#RAB2A_HUMAN	Ras-related protein Rab-2A OS=Homo sapiens GN=RAB2A PE=1 SV=1	1	45.8	6	0.11	0	0.23	0.01	0.17	0	0.13	0	0.18	0.01	0.18	0	8	8	0.014	1	42.5	7	0.11	0.01	0.14	0.01	0.13	0.01	0.21	0	0.23	0.01	0.17	0	8	8	0.013	1	44.8	8	0.16	0.01	0.11	0.01	0.18	0.01	0.18	0.01	0.12
sp#P62269#RS18_HUMAN	40S ribosomal protein S18 OS=Homo sapiens GN=RPS18 PE=1 SV=3	1	17.8	6	0.1	0.01	0.23	0.01	0.19	0.01	0.11	0	0.19	0.01	0.18	0	7	9	0.014	1	39.5	11	0.12	0	0.14	0.01	0.11	0	0.22	0.01	0.27	0.01	0.14	0	12	16	0.024	1	40.8	13	0.15	0	0.12	0.01	0.19	0	0.18	0.01	0.13
sp#P20929#NEBU_HUMAN	Nebulin OS=Homo sapiens GN=NEB PE=1 SV=4	0.996	1.9	7	0.08	0.01	0.23	0.02	0.23	0.02	0.1	0.02	0.13	0.02	0.19	0.03	7	13	0.014	0.9994	3.7	5	0.14	0.03	0.12	0.01	0.13	0.01	0.22	0.01	0.22	0.02	0.15	0.01	10	16	0.015	1	4.4	8	0.13	0.01	0.1	0.01	0.17	0.02	0.21	0.03	0.12
sp#O00151#PDLI1_HUMAN	PDZ and LIM domain protein 1 OS=Homo sapiens GN=PDLIM1 PE=1 SV=4	1	29.5	6	0.11	0.01	0.23	0.01	0.19	0.01	0.12	0	0.19	0	0.15	0.01	6	8	0.013	1	21.6	3	0.13	0.02	0.14	0	0.13	0.01	0.2	0	0.24	0.02	0.15	0.01	4	4	0.006	1	32.5	4	0.16	0.01	0.12	0.02	0.2	0.02	0.18	0.02	0.13
sp#P22234#PUR6_HUMAN	Multifunctional protein ADE2 OS=Homo sapiens GN=PAICS PE=1 SV=3	1	14.4	6	0.11	0.01	0.23	0.01	0.17	0	0.13	0.01	0.17	0.01	0.17	0.01	7	11	0.013	1	21.6	5	0.12	0.01	0.13	0.01	0.14	0.02	0.19	0.01	0.24	0.01	0.18	0.01	7	10	0.01	1	14.4	4	0.15	0.01	0.12	0.03	0.21	0.01	0.15	0.02	0.11
sp#P23526#SAHH_HUMAN	Adenosylhomocysteinase OS=Homo sapiens GN=AHCY PE=1 SV=4	1	17.4	6	0.1	0.01	0.23	0.01	0.17	0	0.14	0.01	0.18	0	0.18	0.01	8	8	0.013	1	23.6	7	0.11	0.01	0.13	0.01	0.13	0.01	0.22	0.01	0.26	0.02	0.15	0.01	9	9	0.014	1	27.1	12	0.15	0.01	0.11	0.01	0.19	0.01	0.17	0.01	0.12
sp#Q15738#NSDHL_HUMAN	Sterol-4-alpha-carboxylate 3-dehydrogenase, decarboxylating OS=Homo sapiens GN=NSDHL PE=1 SV=2	1	35.9	5	0.11	0.01	0.23	0.01	0.19	0.01	0.12	0.01	0.17	0.01	0.17	0.01	8	11	0.013	1	18.2	4	0.12	0.02	0.14	0.01	0.12	0.02	0.2	0.03	0.22	0.04	0.17	0.01	4	8	0.008	1	12.6	5	0.13	0.01	0.16	0.01	0.15	0.01	0.17	0.01	0.14
sp#Q99733#NP1L4_HUMAN	Nucleosome assembly protein 1-like 4 OS=Homo sapiens GN=NAP1L4 PE=1 SV=1	1	19.5	5	0.11	0	0.23	0.01	0.17	0.01	0.11	0.01	0.18	0.01	0.19	0.01	7	10	0.013	1	23.2	8	0.11	0.01	0.13	0	0.12	0.01	0.21	0.01	0.26	0.01	0.16	0.01	9	12	0.016	1	19.5	7	0.16	0.01	0.11	0	0.2	0.01	0.17	0.01	0.1
sp#Q9NQC3#RTN4_HUMAN	Reticulon-4 OS=Homo sapiens GN=RTN4 PE=1 SV=2	1	3.9	6	0.11	0.01	0.23	0.01	0.17	0.01	0.13	0.01	0.18	0.01	0.17	0.01	4	7	0.013	1	3.9	2	0.12	0	0.12	0.01	0.17	0	0.21	0.01	0.26	0.01	0.12	0.01	4	4	0.005	1	3.6	7	0.15	0.01	0.1	0.01	0.18	0	0.19	0.01	0.13
sp#Q9UDY2#ZO2_HUMAN	Tight junction protein ZO-2 OS=Homo sapiens GN=TJP2 PE=1 SV=2	1	10.6	5	0.11	0.01	0.23	0.01	0.18	0.01	0.12	0.01	0.18	0.01	0.17	0.01	8	13	0.013	1	10.8	7	0.12	0.01	0.14	0	0.14	0	0.21	0.01	0.24	0.01	0.15	0	10	11	0.016	1	14.5	12	0.16	0	0.12	0.01	0.19	0.01	0.14	0.01	0.12
sp#Q9NX63#CHCH3_HUMAN	Coiled-coil-helix-coiled-coil-helix domain-containing protein 3, mitochondrial OS=Homo sapiens GN=CHCHD3 PE=1 SV=1	0.9999	15.4	4	0.11	0.02	0.23	0.02	0.17	0.02	0.13	0.01	0.19	0.01	0.16	0.02	2	7	0.013	0.9933	18.1	10	0.12	0	0.14	0.01	0.14	0.01	0.22	0.01	0.21	0.01	0.16	0	4	14	0.018	0.9992	22.5	9	0.15	0.01	0.11	0	0.21	0.01	0.18	0.01	0.12
sp#O14579#COPE_HUMAN	Coatomer subunit epsilon OS=Homo sapiens GN=COPE PE=1 SV=3	1	21.1	5	0.11	0.01	0.23	0.02	0.15	0	0.13	0.01	0.18	0.01	0.18	0.01	5	7	0.012	1	31.5	8	0.11	0.01	0.12	0	0.11	0.02	0.21	0.01	0.27	0.02	0.16	0.01	8	10	0.015	1	23.1	6	0.15	0.01	0.1	0.01	0.18	0.01	0.16	0.01	0.13
sp#P23246#SFPQ_HUMAN	Splicing factor, proline- and glutamine-rich OS=Homo sapiens GN=SFPQ PE=1 SV=2	1	20.8	4	0.11	0.01	0.23	0.01	0.18	0.01	0.13	0	0.17	0	0.17	0.01	7	10	0.012	1	22.8	6	0.12	0.01	0.13	0.01	0.15	0.02	0.2	0.01	0.25	0.02	0.15	0	11	15	0.016	1	23.5	7	0.15	0.01	0.13	0.01	0.19	0.01	0.2	0.01	0.13
sp#P31930#QCR1_HUMAN	Cytochrome b-c1 complex subunit 1, mitochondrial OS=Homo sapiens GN=UQCRC1 PE=1 SV=3	1	19.6	5	0.14	0.01	0.23	0.01	0.17	0	0.13	0	0.18	0.01	0.15	0	4	6	0.012	1	25.8	8	0.12	0.01	0.13	0.01	0.12	0.02	0.21	0.01	0.25	0.01	0.15	0.01	11	12	0.016	1	36	14	0.16	0	0.12	0	0.19	0	0.16	0.01	0.13
sp#P35998#PRS7_HUMAN	26S protease regulatory subunit 7 OS=Homo sapiens GN=PSMC2 PE=1 SV=3	1	28.9	5	0.12	0.01	0.23	0.01	0.17	0.01	0.13	0.01	0.17	0.01	0.18	0.01	9	11	0.012	1	21.5	7	0.09	0	0.12	0.01	0.14	0.01	0.22	0.01	0.25	0.01	0.17	0.02	9	10	0.013	1	34.4	9	0.15	0.01	0.11	0	0.19	0	0.17	0.01	0.13
sp#Q8NE71#ABCF1_HUMAN	ATP-binding cassette sub-family F member 1 OS=Homo sapiens GN=ABCF1 PE=1 SV=2	1	15.9	5	0.12	0.01	0.23	0.02	0.17	0.01	0.13	0.01	0.18	0.02	0.16	0.01	5	7	0.012	1	12.8	5	0.12	0.01	0.15	0.02	0.13	0.01	0.19	0.01	0.24	0.02	0.16	0.01	6	6	0.008	1	9.9	4	0.18	0	0.11	0	0.19	0	0.16	0.01	0.12
sp#Q96QA5#GSDMA_HUMAN	Gasdermin-A OS=Homo sapiens GN=GSDMA PE=2 SV=4	1	16	5	0.15	0.02	0.23	0.01	0.15	0.01	0.13	0	0.17	0.01	0.16	0	5	6	0.012	1	34.4	9	0.08	0.01	0.13	0.01	0.11	0.01	0.23	0.01	0.28	0.01	0.15	0.01	11	12	0.019	1	41.1	13	0.17	0.01	0.1	0.01	0.2	0.01	0.15	0.01	0.12
sp#Q9UL25#RAB21_HUMAN	Ras-related protein Rab-21 OS=Homo sapiens GN=RAB21 PE=1 SV=3	1	33.3	5	0.12	0.01	0.23	0.02	0.16	0.01	0.15	0.02	0.16	0.01	0.18	0.01	7	13	0.012	1	35.6	3	0.09	0	0.11	0.01	0.16	0.01	0.2	0.01	0.21	0.04	0.21	0.05	6	8	0.009	1	24.9	5	0.13	0.01	0.15	0.08	0.15	0.02	0.19	0.02	0.11
sp#Q9Y262#EIF3L_HUMAN	Eukaryotic translation initiation factor 3 subunit L OS=Homo sapiens GN=EIF3L PE=1 SV=1	1	20	3	0.12	0	0.23	0.04	0.17	0.02	0.13	0.01	0.17	0.01	0.16	0.03	7	9	0.012	1	28.2	11	0.12	0.01	0.16	0.01	0.12	0.01	0.18	0.01	0.23	0.01	0.17	0.01	13	15	0.021	1	23	10	0.15	0.01	0.13	0.01	0.18	0.01	0.17	0.01	0.14
sp#P07954#FUMH_HUMAN	Fumarate hydratase, mitochondrial OS=Homo sapiens GN=FH PE=1 SV=3	1	24.5	5	0.11	0.01	0.23	0.03	0.17	0.01	0.13	0	0.18	0.02	0.16	0	7	7	0.011	1	23.5	6	0.1	0.01	0.12	0.01	0.13	0.01	0.23	0.01	0.25	0.01	0.16	0.01	9	10	0.015	1	24.7	6	0.15	0.01	0.13	0.01	0.18	0.01	0.16	0.01	0.13
sp#P14314#GLU2B_HUMAN	Glucosidase 2 subunit beta OS=Homo sapiens GN=PRKCSH PE=1 SV=2	1	10.6	5	0.11	0.01	0.23	0.01	0.18	0.01	0.13	0	0.18	0.01	0.18	0.01	5	6	0.011	1	11.4	6	0.11	0.01	0.14	0.01	0.15	0	0.21	0.01	0.24	0.01	0.15	0.01	6	6	0.01	1	10.8	6	0.16	0.01	0.12	0	0.18	0	0.22	0.01	0.12
sp#Q13510#ASAH1_HUMAN	Acid ceramidase OS=Homo sapiens GN=ASAH1 PE=1 SV=5	1	15.4	6	0.12	0.01	0.23	0.01	0.16	0.01	0.14	0	0.17	0.01	0.17	0.01	5	6	0.011	1	17.2	6	0.1	0.01	0.14	0.01	0.15	0.01	0.19	0.01	0.25	0.02	0.16	0	6	7	0.011	1	30.9	5	0.16	0	0.12	0.01	0.18	0.01	0.21	0.01	0.13
sp#Q92499#DDX1_HUMAN	ATP-dependent RNA helicase DDX1 OS=Homo sapiens GN=DDX1 PE=1 SV=2	1	10.5	6	0.12	0.01	0.23	0.01	0.18	0.01	0.13	0.01	0.18	0	0.16	0.01	5	6	0.011	1	19.6	9	0.11	0.01	0.13	0	0.12	0.01	0.22	0	0.25	0.01	0.16	0	10	11	0.018	1	17.4	11	0.16	0	0.13	0.01	0.18	0.01	0.18	0.01	0.13
sp#Q96LJ7#DHRS1_HUMAN	Dehydrogenase/reductase SDR family member 1 OS=Homo sapiens GN=DHRS1 PE=1 SV=1	1	31.9	4	0.1	0.01	0.23	0.04	0.17	0.01	0.12	0.01	0.2	0.02	0.15	0.02	6	8	0.011	1	33.9	7	0.13	0	0.14	0.01	0.1	0.01	0.24	0.01	0.22	0.01	0.17	0.01	10	11	0.016	1	55.3	12	0.16	0.01	0.11	0.01	0.19	0.01	0.15	0.01	0.13
[truncated: 3,515 more rows]
[truncated: 60 more columns]
