# Supplementary material for: Saliva Proteomics Analysis Offers Insights on Type 1 Diabetes Pathology in a Pediatric Population
Source: Front Physiol. 2018 Apr 26;9:444. doi: 10.3389/fphys.2018.00444 (PMC5932525; doi:10.3389/fphys.2018.00444)
Supplement: Supplementary file 6 [file Table_6.XLSX]

## Sheet: Total Proteins for Analysis
T	Uniprot_Accesion	Uniprot_Accesion2	Uniprot_Accesion2	Uniprot_Accesion3	description	G1.1.Itraq1.LIBRA.113.ratio	G1.2.Itraq1.LIBRA.114.ratio	G2.1.Itraq1.LIBRA.115.ratio	G2.2.Itraq1.LIBRA.116.ratio	Ctrl1.Itraq1.LIBRA.117.ratio	Ctrl2.Itraq1.LIBRA.118.ratio	Ctrl3.itraq2.LIBRA.115.ratio	Ctrl4.itraq2.LIBRA.116.ratio	G1.3.itraq2.LIBRA.117.ratio	G1.4.itraq2.LIBRA.118.ratio	G2.3.itraq2.LIBRA.119.ratio	G2.4.itraq2.LIBRA.121.ratio	Ctrl5.itraq3.LIBRA.113.ratio	Ctrl6.itraq3.LIBRA.114.ratio	G1.5.itraq3.LIBRA.117.ratio	G1.6.itraq3.LIBRA.118.ratio	G2.5.itraq3.LIBRA.119.ratio	G2.6.itraq3.LIBRA.121.ratio	Ctrl7.itraq4.LIBRA.113.ratio	Ctrl8.itraq4.LIBRA.114.ratio	G1.7.itraq4.LIBRA.115.ratio	G1.8.itraq4.LIBRA.116.ratio	G2.7.itraq4.LIBRA.119.ratio	G2.8.itraq4.LIBRA.121.ratio	Ctrl9.Itraq5.LIBRA.113.ratio	Ctrl10.Itraq5.LIBRA.114.ratio	G1.9.Itraq5.LIBRA.115.ratio	G1.10.Itraq5.LIBRA.116.ratio	G2.9.Itraq5.LIBRA.117.ratio	G2.10.Itraq5.LIBRA.118.ratio	Ctrl11.Itraq6.LIBRA.115.ratio	Ctrl12.Itraq6.LIBRA.116.ratio	G1.11.Itraq6.LIBRA.117.ratio	G1.12.Itraq6.LIBRA.118.ratio	G2.11.Itraq6.LIBRA.119.ratio	G2.12.Itraq6.LIBRA.121.ratio	G1.vs.Ctrl.L2R	G1.vs.Ctrl.L2R.pvalue	G1.vs.Ctrl.ttest.pvalue	G2.vs.Ctrl.L2R	G2.vs.Ctrl.L2R.pvalue	G2.vs.Ctrl.ttest.pvalue	G1.vs.G2.L2R	G1.vs.G2.L2R.pvalue
sp#Q658N2#WSCD1_HUMAN	Q658N2				WSC domain-containing protein 1 OS=Homo sapiens GN=WSCD1 PE=2 SV=1	0.138643	0.209634	0.164907	0.198832	0.159039	0.115061	NA	NA	NA	NA	NA	NA	0.0830304	0.15455	0.214108	0.187698	0.112122	0.20719	NA	NA	NA	NA	NA	NA	0.194471	0.151963	0.181557	0.133219	0.16907	0.148308	0.127875	0.127579	0.234062	0.162128	0.167131	0.21384	0.391814	0.0086264	0.0260423	0.31094	0.00368205	0.0659779	0.0808741	0.530821
sp#Q8WWK9#CKAP2_HUMAN	Q8WWK9				Cytoskeleton-associated protein 2 OS=Homo sapiens GN=CKAP2 PE=1 SV=1	0.213014	0.170814	0.102031	0.198832	0.197243	0.115061	0.0748433	0.170705	0.159604	0.0665061	0.109777	0.44949	0.490275	0.108916	0.151513	0.0916736	0.0684045	0.150192	0.145333	0.168992	0.162174	0.124939	0.147955	0.287472	NA	NA	NA	NA	NA	NA	NA	NA	NA	NA	NA	NA	-0.367825	0.0149731	0.418917	0.0413518	0.694809	0.934307	-0.409177	0.00200503
sp#Q6Q759#SPG17_HUMAN	Q6Q759				Sperm-associated antigen 17 OS=Homo sapiens GN=SPAG17 PE=1 SV=1	0.213014	0.108701	0.164907	0.151954	0.178141	0.2112	0.219271	0.214497	0.159604	0.202376	0.101692	0.139713	0.108483	0.165959	0.176551	0.227708	0.170411	0.133907	NA	NA	NA	NA	NA	NA	NA	NA	NA	NA	NA	NA	0.10956	0.259134	0.147401	0.151489	0.131878	0.21384	-0.0803201	0.604379	0.680397	-0.279142	0.00949152	0.174841	0.198822	0.128211
sp#Q32P44#EMAL3_HUMAN	Q32P44				Echinoderm microtubule-associated protein-like 3 OS=Homo sapiens GN=EML3 PE=1 SV=1	0.170516	0.124229	0.152332	0.163673	0.216346	0.189836	0.248156	0.236392	0.152552	0.150118	0.109777	0.151186	0.184842	0.177367	0.138994	0.147688	0.228701	0.133907	0.101856	0.130425	0.229114	0.213899	0.169138	0.140622	NA	NA	NA	NA	NA	NA	NA	NA	NA	NA	NA	NA	-0.162388	0.287002	0.38566	-0.249514	0.0204622	0.195345	0.087126	0.500207
sp#P53420#CO4A4_HUMAN	P53420				Collagen alpha-4(IV) chain OS=Homo sapiens GN=COL4A4 PE=1 SV=3	NA	NA	NA	NA	NA	NA	0.233713	0.181653	0.159604	0.139667	0.150201	0.174133	0.146662	0.15455	0.126475	0.251714	0.126694	0.158335	0.156202	0.143281	0.202338	0.160523	0.169138	0.173255	NA	NA	NA	NA	NA	NA	0.182822	0.144024	0.159781	0.162128	0.149505	0.21384	0.02061	0.87751	0.893642	-0.0301865	0.783922	0.809614	0.0507965	0.690141
sp#P54274#TERF1_HUMAN	P54274				Telomeric repeat-binding factor 1 OS=Homo sapiens GN=TERF1 PE=1 SV=3	0.149268	0.178578	0.328385	0.140235	0.0826295	0.157789	0.132614	0.159757	0.173707	0.275537	0.134031	0.12824	NA	NA	NA	NA	NA	NA	NA	NA	NA	NA	NA	NA	0.0720339	0.111315	0.0706048	0.123186	0.174989	0.554828	0.402607	0.135802	0.0607399	0.151489	0.096626	0.116539	-0.0845846	0.584711	0.842494	0.416022	0.000103058	0.447113	-0.500607	0.000155055
sp#Q7Z465#BNIPL_HUMAN	Q7Z465				Bcl-2/adenovirus E1B 19 kDa-interacting protein 2-like protein OS=Homo sapiens GN=BNIPL PE=1 SV=1	0.20239	0.155285	0.164907	0.175393	0.159039	0.157789	0.190385	0.137862	0.124345	0.150118	0.222964	0.197079	0.184842	0.177367	0.151513	0.131684	0.155839	0.215332	NA	NA	NA	NA	NA	NA	0.199573	0.151963	0.181557	0.153285	0.139478	0.170282	NA	NA	NA	NA	NA	NA	-0.120222	0.433113	0.265292	0.0849921	0.42432	0.434668	-0.205214	0.12289
sp#Q12789#TF3C1_HUMAN	Q12789				General transcription factor 3C polypeptide 1 OS=Homo sapiens GN=GTF3C1 PE=1 SV=4	NA	NA	NA	NA	NA	NA	0.147057	0.137862	0.187811	0.191925	0.18254	0.151186	0.172115	0.143142	0.214108	0.147688	0.184984	0.17462	0.167071	0.156136	0.135397	0.178315	0.169138	0.173255	NA	NA	NA	NA	NA	NA	0.173664	0.160468	0.172162	0.172766	0.175944	0.153027	0.155027	0.293991	0.102507	0.118001	0.268506	0.0585128	0.0370256	0.768579
sp#O75425#MSPD3_HUMAN	O75425				Motile sperm domain-containing protein 3 OS=Homo sapiens GN=MOSPD3 PE=2 SV=1	0.138643	0.147521	0.190058	0.140235	0.216346	0.179153	0.219271	0.203549	0.117293	0.191925	0.158286	0.139713	0.159389	0.165959	0.226627	0.131684	0.199556	0.150192	0.145333	0.181848	0.18895	0.169419	0.147955	0.173255	NA	NA	NA	NA	NA	NA	0.10956	0.16869	0.209302	0.194043	0.175944	0.153027	-0.0280596	0.864983	0.831666	-0.103315	0.339288	0.347582	0.0752551	0.559125
sp#Q7Z7B0#FLIP1_HUMAN	Q7Z7B0				Filamin-A-interacting protein 1 OS=Homo sapiens GN=FILIP1 PE=2 SV=1	NA	NA	NA	NA	NA	NA	NA	NA	NA	NA	NA	NA	0.146662	0.108916	0.0763987	0.251714	0.0684045	0.256045	0.330111	0.20756	0.0550684	0.142731	0.0844069	0.189572	0.235283	0.111315	0.110951	0.253617	0.121723	0.126334	0.164506	0.160468	0.122641	0.194043	0.19357	0.153027	-0.279103	0.0654607	0.401364	-0.296031	0.00593802	0.335448	0.0169281	0.887217
sp#Q96EC8#YIPF6_HUMAN	Q96EC8				Protein YIPF6 OS=Homo sapiens GN=YIPF6 PE=2 SV=2	0.128019	0.194106	0.152332	0.151954	0.187692	0.179153	0.175943	0.14881	0.307691	0.0978607	0.0936072	0.139713	0.146662	0.211593	0.151513	0.163692	0.184984	0.158335	0.156202	0.143281	0.148785	0.160523	0.200912	0.189572	NA	NA	NA	NA	NA	NA	NA	NA	NA	NA	NA	NA	0.00304754	0.970363	0.988323	-0.0858217	0.428019	0.520415	0.0888693	0.491841
sp#Q92769#HDAC2_HUMAN	Q92769	Q13547			Histone deacetylase 2 OS=Homo sapiens GN=HDAC2 PE=1 SV=2	0.213014	0.155285	0.164907	0.128515	0.235448	0.115061	0.175943	0.181653	0.173707	0.150118	0.150201	0.185606	0.159389	0.188776	0.176551	0.15569	0.199556	0.150192	0.145333	0.246128	0.108621	0.196107	0.137364	0.173255	NA	NA	NA	NA	NA	NA	NA	NA	NA	NA	NA	NA	-0.12335	0.420984	0.451676	-0.166873	0.121677	0.287273	0.0435229	0.731218
sp#P49366#DHYS_HUMAN	P49366				Deoxyhypusine synthase OS=Homo sapiens GN=DHPS PE=1 SV=1	NA	NA	NA	NA	NA	NA	0.233713	0.214497	0.152552	0.0978607	0.142116	0.208552	0.146662	0.188776	0.176551	0.131684	0.243274	0.150192	0.167071	0.181848	0.18895	0.124939	0.169138	0.205888	0.0873385	0.179062	0.161384	0.213484	0.210499	0.203243	NA	NA	NA	NA	NA	NA	-0.165435	0.277915	0.37215	0.131903	0.216446	0.414728	-0.297337	0.0250025
sp#Q5EBL8#PDZ11_HUMAN	Q5EBL8				PDZ domain-containing protein 11 OS=Homo sapiens GN=PDZD11 PE=1 SV=2	0.170516	0.155285	0.152332	0.175393	0.197243	0.157789	0.1615	0.170705	0.180759	0.181473	0.166371	0.139713	NA	NA	NA	NA	NA	NA	0.134463	0.117569	0.175562	0.160523	0.190321	0.238522	NA	NA	NA	NA	NA	NA	0.164506	0.16869	0.184542	0.183405	0.167131	0.153027	0.129599	0.378836	0.141596	0.119974	0.260635	0.335411	0.00962475	0.931114
sp#Q9Y4X5#ARI1_HUMAN	Q9Y4X5				E3 ubiquitin-protein ligase ARIH1 OS=Homo sapiens GN=ARIH1 PE=1 SV=2	NA	NA	NA	NA	NA	NA	0.132614	0.137862	0.194862	0.16057	0.19871	0.16266	0.146662	0.177367	0.151513	0.163692	0.141267	0.199047	0.210548	0.246128	0.202338	0.142731	0.0949983	0.124305	0.179166	0.179062	0.151297	0.163318	0.151315	0.181269	NA	NA	NA	NA	NA	NA	-0.0833172	0.590525	0.53731	-0.169049	0.116871	0.316061	0.0857318	0.506952
sp#P01596#KV104_HUMAN,sp#P01598#KV106_HUMAN	P01596				Ig kappa chain V-I region CAR OS=Homo sapiens PE=1 SV=1,Ig kappa chain V-I region EU OS=Homo sapiens PE=1 SV=1	0.181141	0.116465	0.139756	0.198832	0.197243	0.179153	0.190385	0.192601	0.173707	0.181473	0.117862	0.16266	0.133936	0.143142	0.176551	0.227708	0.184984	0.125765	0.156202	0.156136	0.202338	0.160523	0.190321	0.140622	0.123049	0.192612	0.100864	0.133219	0.228254	0.21423	0.0912446	0.300244	0.147401	0.172766	0.0878129	0.21384	-0.0585683	0.708973	0.712799	-0.0362466	0.740889	0.832301	-0.0223217	0.876176
sp#Q9NWS6#F118A_HUMAN	Q9NWS6				Protein FAM118A OS=Homo sapiens GN=FAM118A PE=2 SV=2	0.170516	0.0854081	0.114606	0.151954	0.197243	0.253928	0.219271	0.302079	0.117293	0.171021	0.0774375	0.185606	0.108483	0.200185	0.214108	0.187698	0.170411	0.133907	0.167071	0.181848	0.175562	0.133835	0.137364	0.254839	NA	NA	NA	NA	NA	NA	0.0546136	0.300244	0.122641	0.236598	0.0613736	0.238166	-0.297867	0.0491748	0.21695	-0.379678	0.000414692	0.164027	0.0818114	0.526172
sp#Q66K14#TBC9B_HUMAN	Q66K14				TBC1 domain family member 9B OS=Homo sapiens GN=TBC1D9B PE=1 SV=3	NA	NA	NA	NA	NA	NA	0.190385	0.170705	0.180759	0.16057	0.142116	0.16266	NA	NA	NA	NA	NA	NA	0.177941	0.168992	0.148785	0.169419	0.17973	0.156938	0.163862	0.151963	0.17147	0.163318	0.16907	0.181269	0.164506	0.152246	0.159781	0.172766	0.19357	0.16519	-0.0148531	0.934588	0.767958	0.0106597	0.915291	0.866245	-0.0255128	0.857138
sp#P55268#LAMB2_HUMAN	P55268				Laminin subunit beta-2 OS=Homo sapiens GN=LAMB2 PE=1 SV=2	0.159892	0.155285	0.164907	0.163673	0.197243	0.157789	0.147057	0.126914	0.10319	0.244182	0.255304	0.12824	0.172115	0.143142	0.151513	0.187698	0.112122	0.190905	NA	NA	NA	NA	NA	NA	0.15876	0.151963	0.211817	0.183385	0.145397	0.148308	NA	NA	NA	NA	NA	NA	0.154624	0.29523	0.314659	0.0606374	0.567304	0.704708	0.0939862	0.467724
sp#P56556#NDUA6_HUMAN	P56556				NADH dehydrogenase [ubiquinone] 1 alpha subcomplex subunit 6 OS=Homo sapiens GN=NDUFA6 PE=1 SV=3	0.10677	0.186342	0.265509	0.198832	0.0826295	0.189836	NA	NA	NA	NA	NA	NA	0.172115	0.223002	0.201589	0.123682	0.141267	0.166477	0.167071	0.168992	0.255891	0.124939	0.169138	0.156938	NA	NA	NA	NA	NA	NA	0.265241	0.16869	0.0855003	0.162128	0.140691	0.16519	-0.205363	0.17671	0.396484	-0.0340535	0.756377	0.860792	-0.171309	0.198567
sp#P78324#SHPS1_HUMAN	P78324				Tyrosine-protein phosphatase non-receptor type substrate 1 OS=Homo sapiens GN=SIRPA PE=1 SV=2	0.138643	0.232927	0.190058	0.140235	0.16859	0.125743	0.118172	0.126914	0.279484	0.129215	0.142116	0.139713	NA	NA	NA	NA	NA	NA	0.156202	0.168992	0.175562	0.151627	0.17973	0.189572	NA	NA	NA	NA	NA	NA	0.146191	0.201579	0.159781	0.130212	0.175944	0.189515	0.204953	0.166992	0.307063	0.151778	0.155253	0.215815	0.0531749	0.676898
sp#Q8TD30#ALAT2_HUMAN	Q8TD30				Alanine aminotransferase 2 OS=Homo sapiens GN=GPT2 PE=1 SV=1	0.20239	0.155285	0.164907	0.198832	0.149488	0.157789	0.204828	0.203549	0.159604	0.150118	0.134031	0.174133	NA	NA	NA	NA	NA	NA	0.134463	0.168992	0.229114	0.133835	0.190321	0.189572	NA	NA	NA	NA	NA	NA	0.173664	0.201579	0.172162	0.162128	0.140691	0.16519	-0.0310794	0.849193	0.800752	-0.0384554	0.725396	0.721359	0.00737605	0.944679
sp#P26368#U2AF2_HUMAN	P26368				Splicing factor U2AF 65 kDa subunit OS=Homo sapiens GN=U2AF2 PE=1 SV=4	0.170516	0.20187	0.0894554	0.151954	0.225897	0.147107	0.190385	0.192601	0.173707	0.150118	0.150201	0.16266	NA	NA	NA	NA	NA	NA	0.145333	0.156136	0.162174	0.178315	0.158547	0.205888	NA	NA	NA	NA	NA	NA	0.155349	0.176912	0.147401	0.151489	0.184757	0.177352	-0.0573164	0.715187	0.578489	-0.117733	0.27575	0.399216	0.0604169	0.637199
sp#Q76M96#CCD80_HUMAN	Q76M96				Coiled-coil domain-containing protein 80 OS=Homo sapiens GN=CCDC80 PE=1 SV=1	NA	NA	NA	NA	NA	NA	0.118172	0.14881	0.138448	0.306891	0.174455	0.116767	NA	NA	NA	NA	NA	NA	0.34098	0.168992	0.0818447	0.178315	0.0949983	0.124305	0.219979	0.138414	0.131124	0.193418	0.13356	0.159295	0.182822	0.127579	0.135021	0.225959	0.19357	0.128702	-0.0556707	0.723386	0.850185	-0.361054	0.00078785	0.18628	0.305384	0.0198436
sp#Q8NEY1#NAV1_HUMAN	Q8NEY1				Neuron navigator 1 OS=Homo sapiens GN=NAV1 PE=1 SV=2	NA	NA	NA	NA	NA	NA	0.132614	0.170705	0.159604	0.181473	0.19871	0.151186	0.146662	0.15455	0.226627	0.131684	0.214129	0.166477	0.18881	0.156136	0.148785	0.196107	0.137364	0.156938	NA	NA	NA	NA	NA	NA	0.155349	0.16869	0.159781	0.183405	0.167131	0.153027	0.123634	0.400733	0.265049	0.0787469	0.458839	0.428355	0.044887	0.723451
sp#P04798#CP1A1_HUMAN	P04798				Cytochrome P450 1A1 OS=Homo sapiens GN=CYP1A1 PE=1 SV=1	0.159892	0.108701	0.31581	0.0816375	0.216346	0.147107	0.118172	0.170705	0.1455	0.0665061	0.150201	0.357704	0.159389	0.177367	0.18907	0.11568	0.155839	0.215332	0.18881	0.130425	0.0952328	0.0893556	0.137364	0.418006	0.189369	0.206161	0.151297	0.0830533	0.157234	0.225217	0.173664	0.144024	0.122641	0.257875	0.0701867	0.286817	-0.35115	0.0202348	0.0541834	0.347071	0.0011918	0.187399	-0.698221	1.28191e-07
sp#Q9UEY8#ADDG_HUMAN	Q9UEY8				Gamma-adducin OS=Homo sapiens GN=ADD3 PE=1 SV=1	0.159892	0.16305	0.152332	0.187112	0.178141	0.179153	NA	NA	NA	NA	NA	NA	0.146662	0.177367	0.164032	0.187698	0.243274	0.117622	0.145333	0.156136	0.18895	0.133835	0.200912	0.189572	NA	NA	NA	NA	NA	NA	0.164506	0.193357	0.172162	0.140851	0.149505	0.177352	-0.0328569	0.839927	0.689624	0.080593	0.448475	0.529149	-0.11345	0.397064
sp#Q15369#ELOC_HUMAN	Q15369				Transcription elongation factor B polypeptide 1 OS=Homo sapiens GN=TCEB1 PE=1 SV=1	NA	NA	NA	NA	NA	NA	0.190385	0.170705	0.152552	0.171021	0.158286	0.174133	0.159389	0.177367	0.176551	0.139686	0.184984	0.17462	0.18881	0.156136	0.175562	0.169419	0.158547	0.140622	NA	NA	NA	NA	NA	NA	0.164506	0.144024	0.159781	0.204682	0.167131	0.189515	-0.00221071	1	0.977188	-0.00372765	0.977913	0.957351	0.00151693	0.980088
sp#P34059#GALNS_HUMAN	P34059				N-acetylgalactosamine-6-sulfatase OS=Homo sapiens GN=GALNS PE=1 SV=1	0.149268	0.155285	0.152332	0.222271	0.130385	0.2112	NA	NA	NA	NA	NA	NA	0.172115	0.188776	0.113956	0.227708	0.170411	0.125765	0.134463	0.20756	0.162174	0.124939	0.211504	0.173255	NA	NA	NA	NA	NA	NA	0.182822	0.176912	0.172162	0.162128	0.123065	0.21384	-0.147663	0.333721	0.30644	-0.0121656	0.915341	0.933848	-0.135497	0.310549
sp#Q7Z3Y7#K1C28_HUMAN	Q7Z3Y7				Keratin, type I cytoskeletal 28 OS=Homo sapiens GN=KRT28 PE=1 SV=2	0.10677	0.225163	0.177482	0.163673	0.16859	0.147107	0.147057	0.170705	0.152552	0.181473	0.19871	0.139713	0.146662	0.143142	0.201589	0.171694	0.112122	0.20719	0.177941	0.168992	0.148785	0.222795	0.126773	0.156938	0.128151	0.0977653	0.0907779	0.283716	0.139478	0.115347	NA	NA	NA	NA	NA	NA	0.25496	0.0863448	0.17038	0.039299	0.708993	0.753629	0.215661	0.0991702
sp#Q99487#PAFA2_HUMAN	Q99487				Platelet-activating factor acetylhydrolase 2, cytoplasmic OS=Homo sapiens GN=PAFAH2 PE=1 SV=1	NA	NA	NA	NA	NA	NA	0.1615	0.126914	0.152552	0.139667	0.158286	0.277392	0.146662	0.165959	0.126475	0.179696	0.155839	0.199047	0.177941	0.168992	0.148785	0.133835	0.169138	0.238522	NA	NA	NA	NA	NA	NA	0.164506	0.160468	0.184542	0.140851	0.114252	0.274654	-0.0774559	0.617754	0.385851	0.318253	0.00295553	0.110245	-0.395709	0.00281407
sp#Q96RY7#IF140_HUMAN	Q96RY7				Intraflagellar transport protein 140 homolog OS=Homo sapiens GN=IFT140 PE=1 SV=1	NA	NA	NA	NA	NA	NA	0.0892861	0.203549	0.138448	0.275537	0.109777	0.208552	0.235747	0.0860984	0.0638797	0.1957	0.228701	0.182762	0.123594	0.130425	0.242502	0.142731	0.147955	0.254839	0.143456	0.219711	0.161384	0.173352	0.16907	0.181269	NA	NA	NA	NA	NA	NA	0.177903	0.229452	0.525282	0.267602	0.0124055	0.252279	-0.0896991	0.504921
sp#Q96L96#ALPK3_HUMAN	Q96L96				Alpha-protein kinase 3 OS=Homo sapiens GN=ALPK3 PE=2 SV=2	NA	NA	NA	NA	NA	NA	0.0748433	0.170705	0.131397	0.0351515	0.0612679	0.587168	0.210294	0.257228	0.138994	0.187698	0.155839	0.085052	NA	NA	NA	NA	NA	NA	0.148557	0.179062	0.17147	0.133219	0.192744	0.159295	0.182822	0.234467	0.246443	0.119574	0.0789998	0.140864	-0.324947	0.0317584	0.229263	0.00321335	0.970496	0.995018	-0.32816	0.0133198
sp#Q702N8#XIRP1_HUMAN	Q702N8				Xin actin-binding repeat-containing protein 1 OS=Homo sapiens GN=XIRP1 PE=1 SV=1	0.244887	0.116465	0.177482	0.0933569	0.244999	0.125743	NA	NA	NA	NA	NA	NA	NA	NA	NA	NA	NA	NA	0.18881	0.181848	0.108621	0.151627	0.17973	0.189572	0.128151	0.165513	0.131124	0.193418	0.174989	0.225217	0.219453	0.16869	0.0855003	0.0663808	0.246449	0.201678	-0.374237	0.0132962	0.132438	0.0646875	0.542018	0.711036	-0.438925	0.00091619
sp#Q8NDM7#WDR96_HUMAN	Q8NDM7				WD repeat-containing protein 96 OS=Homo sapiens GN=WDR96 PE=2 SV=3	0.138643	0.124229	0.139756	0.269148	0.235448	0.104379	0.0892861	0.115966	0.138448	0.212828	0.125946	0.265918	0.197568	0.234411	0.151513	0.15569	0.141267	0.14205	0.210548	0.130425	0.0952328	0.151627	0.17973	0.189572	NA	NA	NA	NA	NA	NA	0.137033	0.152246	0.172162	0.183405	0.211196	0.140864	-0.0769959	0.619914	0.682852	0.167709	0.116496	0.42096	-0.244705	0.0654414
sp#Q8IWN7#RP1L1_HUMAN	Q8IWN7				Retinitis pigmentosa 1-like 1 protein OS=Homo sapiens GN=RP1L1 PE=1 SV=4	NA	NA	NA	NA	NA	NA	0.248156	0.236392	0.138448	0.0978607	0.142116	0.197079	NA	NA	NA	NA	NA	NA	0.18881	0.168992	0.122009	0.169419	0.190321	0.173255	0.204674	0.138414	0.161384	0.143252	0.151315	0.159295	0.146191	0.185134	0.0978805	0.183405	0.175944	0.201678	-0.44569	0.00316088	0.0141042	-0.124871	0.247509	0.343454	-0.320819	0.0155447
sp#P49662#CASP4_HUMAN	P49662				Caspase-4 OS=Homo sapiens GN=CASP4 PE=1 SV=1	0.159892	0.20187	0.202633	0.175393	0.120834	0.147107	NA	NA	NA	NA	NA	NA	0.133936	0.188776	0.176551	0.1957	0.141267	0.166477	0.167071	0.156136	0.162174	0.169419	0.169138	0.156938	NA	NA	NA	NA	NA	NA	0.137033	0.176912	0.184542	0.21532	0.149505	0.16519	0.255278	0.0859568	0.0157036	0.111585	0.295227	0.259541	0.143693	0.26997
sp#Q92485#ASM3B_HUMAN	Q92485				Acid sphingomyelinase-like phosphodiesterase 3b OS=Homo sapiens GN=SMPDL3B PE=2 SV=2	0.191765	0.147521	0.139756	0.151954	0.216346	0.157789	NA	NA	NA	NA	NA	NA	NA	NA	NA	NA	NA	NA	0.101856	0.220416	0.215726	0.133835	0.137364	0.238522	0.133252	0.192612	0.20173	0.133219	0.16907	0.236204	0.19198	0.176912	0.184542	0.0876579	0.167131	0.189515	-0.10223	0.506663	0.582142	0.0392362	0.709428	0.816122	-0.141466	0.289448
sp#P27169#PON1_HUMAN	P27169				Serum paraoxonase/arylesterase 1 OS=Homo sapiens GN=PON1 PE=1 SV=3	0.170516	0.147521	0.177482	0.151954	0.149488	0.2112	0.132614	0.170705	0.201914	0.16057	0.134031	0.197079	NA	NA	NA	NA	NA	NA	0.199679	0.194704	0.135397	0.0893556	0.222095	0.173255	0.163862	0.165513	0.0806913	0.153285	0.240091	0.159295	NA	NA	NA	NA	NA	NA	-0.284677	0.0602136	0.0947487	0.0685368	0.518519	0.602492	-0.353214	0.00769658
sp#P61326#MGN_HUMAN,sp#Q96A72#MGN2_HUMAN	P61326				Protein mago nashi homolog OS=Homo sapiens GN=MAGOH PE=1 SV=1,Protein mago nashi homolog 2 OS=Homo sapiens GN=MAGOHB PE=1 SV=1	0.159892	0.178578	0.190058	0.151954	0.149488	0.179153	0.190385	0.14881	0.152552	0.16057	0.18254	0.185606	0.159389	0.165959	0.151513	0.171694	0.141267	0.199047	0.156202	0.246128	0.162174	0.169419	0.147955	0.124305	0.174065	0.165513	0.23199	0.133219	0.151315	0.159295	NA	NA	NA	NA	NA	NA	-0.0537823	0.732833	0.610386	-0.0871845	0.420656	0.404838	0.0334022	0.789657
sp#P14317#HCLS1_HUMAN	P14317				Hematopoietic lineage cell-specific protein OS=Homo sapiens GN=HCLS1 PE=1 SV=3	0.149268	0.271748	0.139756	0.151954	0.111283	0.136425	0.190385	0.181653	0.173707	0.16057	0.142116	0.174133	0.108483	0.177367	0.0388415	0.339736	0.199556	0.0931945	NA	NA	NA	NA	NA	NA	0.153659	0.206161	0.161384	0.163318	0.16907	0.192256	0.146191	0.185134	0.184542	0.130212	0.167131	0.201678	0.151327	0.305477	0.534209	0.0304888	0.770958	0.822091	0.120838	0.352468
sp#P29218#IMPA1_HUMAN	P29218				Inositol monophosphatase 1 OS=Homo sapiens GN=IMPA1 PE=1 SV=1	0.138643	0.186342	0.177482	0.210551	0.149488	0.147107	0.204828	0.192601	0.152552	0.150118	0.142116	0.185606	0.146662	0.200185	0.151513	0.163692	0.214129	0.14205	0.123594	0.181848	0.215726	0.116043	0.190321	0.222205	NA	NA	NA	NA	NA	NA	0.210295	0.160468	0.159781	0.151489	0.123065	0.21384	-0.114652	0.455196	0.31658	0.0850664	0.423918	0.486216	-0.199719	0.133334
sp#P08174#DAF_HUMAN	P08174				Complement decay-accelerating factor OS=Homo sapiens GN=CD55 PE=1 SV=4	0.244887	0.147521	0.139756	0.163673	0.149488	0.147107	0.132614	0.170705	0.166655	0.191925	0.150201	0.185606	0.184842	0.188776	0.201589	0.139686	0.170411	0.150192	0.18881	0.117569	0.148785	0.196107	0.169138	0.173255	NA	NA	NA	NA	NA	NA	NA	NA	NA	NA	NA	NA	0.167173	0.258348	0.237598	0.0249455	0.810739	0.80473	0.142228	0.274824
sp#Q93034#CUL5_HUMAN	Q93034				Cullin-5 OS=Homo sapiens GN=CUL5 PE=1 SV=4	NA	NA	NA	NA	NA	NA	0.204828	0.181653	0.159604	0.16057	0.150201	0.174133	0.159389	0.188776	0.164032	0.179696	0.170411	0.158335	0.156202	0.194704	0.202338	0.133835	0.200912	0.140622	NA	NA	NA	NA	NA	NA	0.173664	0.193357	0.122641	0.236598	0.114252	0.16519	-0.0957331	0.53475	0.434129	-0.189183	0.0791505	0.0629442	0.0934495	0.470223
sp#Q9H2D6#TARA_HUMAN	Q9H2D6				TRIO and F-actin-binding protein OS=Homo sapiens GN=TRIOBP PE=1 SV=3	NA	NA	NA	NA	NA	NA	0.147057	0.214497	0.1455	0.233731	0.109777	0.185606	NA	NA	NA	NA	NA	NA	0.362718	0.0790006	0.255891	0.0537718	0.137364	0.140622	0.107745	0.179062	0.141211	0.163318	0.145397	0.335088	0.0912446	0.316689	0.295963	0.0238266	0.114252	0.140864	-0.18995	0.211922	0.651943	-0.194619	0.070873	0.610429	0.00466915	0.961029
sp#P01708#LV205_HUMAN	P01708				Ig lambda chain V-II region BUR OS=Homo sapiens PE=1 SV=1	0.170516	0.116465	0.164907	0.151954	0.197243	0.2112	0.204828	0.24734	0.173707	0.181473	0.0936072	0.151186	NA	NA	NA	NA	NA	NA	0.134463	0.143281	0.202338	0.160523	0.200912	0.173255	0.143456	0.165513	0.141211	0.0930864	0.204581	0.269165	NA	NA	NA	NA	NA	NA	-0.22384	0.140477	0.195452	-0.0381342	0.727642	0.840501	-0.185705	0.163071
sp#O43639#NCK2_HUMAN	O43639				Cytoplasmic protein NCK2 OS=Homo sapiens GN=NCK2 PE=1 SV=2	NA	NA	NA	NA	NA	NA	0.204828	0.14881	0.166655	0.16057	0.158286	0.185606	0.184842	0.200185	0.151513	0.15569	0.141267	0.166477	0.167071	0.130425	0.229114	0.205003	0.147955	0.124305	0.179166	0.179062	0.161384	0.143252	0.163152	0.159295	0.173664	0.135802	0.196922	0.194043	0.175944	0.153027	0.0501685	0.725589	0.618862	-0.113162	0.294948	0.203003	0.163331	0.21055
sp#O75352#MPU1_HUMAN	O75352				Mannose-P-dolichol utilization defect 1 protein OS=Homo sapiens GN=MPDU1 PE=1 SV=2	NA	NA	NA	NA	NA	NA	0.190385	0.170705	0.166655	0.139667	0.166371	0.185606	0.159389	0.15455	0.138994	0.219706	0.184984	0.117622	0.167071	0.156136	0.135397	0.169419	0.17973	0.205888	NA	NA	NA	NA	NA	NA	0.19198	0.152246	0.184542	0.162128	0.158318	0.16519	-0.028166	0.864425	0.781968	0.0226524	0.827345	0.809553	-0.0508185	0.709952
sp#P29400#CO4A5_HUMAN	P29400				Collagen alpha-5(IV) chain OS=Homo sapiens GN=COL4A5 PE=1 SV=2	NA	NA	NA	NA	NA	NA	0.147057	0.170705	0.180759	0.16057	0.174455	0.151186	NA	NA	NA	NA	NA	NA	0.123594	0.156136	0.18895	0.0804596	0.169138	0.271155	0.102643	0.219711	0.0907779	0.123186	0.198662	0.335088	0.146191	0.176912	0.147401	0.172766	0.175944	0.177352	-0.118585	0.439536	0.532869	0.411302	0.000123386	0.070976	-0.529887	6.20503e-05
sp#O95164#UBL3_HUMAN	O95164				Ubiquitin-like protein 3 OS=Homo sapiens GN=UBL3 PE=1 SV=1	NA	NA	NA	NA	NA	NA	0.175943	0.236392	0.152552	0.129215	0.206795	0.116767	0.172115	0.211593	0.164032	0.171694	0.199556	0.117622	0.123594	0.181848	0.18895	0.160523	0.190321	0.173255	0.168963	0.165513	0.20173	0.143252	0.163152	0.181269	NA	NA	NA	NA	NA	NA	-0.130307	0.394743	0.302836	-0.0904083	0.403537	0.531337	-0.0398986	0.772497
sp#O14974#MYPT1_HUMAN	O14974				Protein phosphatase 1 regulatory subunit 12A OS=Homo sapiens GN=PPP1R12A PE=1 SV=1	0.138643	0.20187	0.139756	0.198832	0.120834	0.2112	0.1615	0.214497	0.187811	0.118764	0.166371	0.139713	0.172115	0.143142	0.214108	0.15569	0.184984	0.150192	0.145333	0.20756	0.122009	0.205003	0.190321	0.107988	0.15876	0.192612	0.181557	0.183385	0.163152	0.148308	0.164506	0.135802	0.159781	0.204682	0.167131	0.177352	0.0319727	0.818241	0.77635	-0.0682954	0.529162	0.509898	0.100268	0.439035
sp#Q9UBW5#BIN2_HUMAN	Q9UBW5				Bridging integrator 2 OS=Homo sapiens GN=BIN2 PE=1 SV=3	NA	NA	NA	NA	NA	NA	0.1615	0.170705	0.152552	0.212828	0.158286	0.16266	0.235747	0.223002	0.201589	0.107678	0.170411	0.117622	0.156202	0.168992	0.162174	0.187211	0.158547	0.156938	NA	NA	NA	NA	NA	NA	0.31103	0.144024	0.110261	0.162128	0.114252	0.153027	-0.277337	0.0671999	0.181048	-0.398796	0.000208341	0.0535651	0.121459	0.350034
sp#P10643#CO7_HUMAN	P10643				Complement component C7 OS=Homo sapiens GN=C7 PE=1 SV=2	0.170516	0.186342	0.177482	0.187112	0.130385	0.157789	0.1615	0.159757	0.201914	0.171021	0.166371	0.12824	NA	NA	NA	NA	NA	NA	0.199679	0.168992	0.135397	0.124939	0.200912	0.189572	NA	NA	NA	NA	NA	NA	0.155349	0.193357	0.196922	0.162128	0.123065	0.177352	0.0241227	0.859097	0.825742	0.0251132	0.809527	0.822697	-0.000990487	1
sp#Q8NEZ4#KMT2C_HUMAN	Q8NEZ4				Histone-lysine N-methyltransferase 2C OS=Homo sapiens GN=KMT2C PE=1 SV=3	0.159892	0.170814	0.152332	0.187112	0.187692	0.147107	NA	NA	NA	NA	NA	NA	0.235747	0.200185	0.164032	0.139686	0.170411	0.133907	0.134463	0.156136	0.175562	0.160523	0.211504	0.173255	0.174065	0.206161	0.151297	0.133219	0.174989	0.170282	NA	NA	NA	NA	NA	NA	-0.199913	0.188626	0.105513	-0.0694638	0.52206	0.567844	-0.130449	0.329171
sp#Q99598#TSNAX_HUMAN	Q99598				Translin-associated protein X OS=Homo sapiens GN=TSNAX PE=1 SV=1	0.149268	0.155285	0.164907	0.210551	0.16859	0.168471	NA	NA	NA	NA	NA	NA	0.146662	0.097507	0.201589	0.171694	0.170411	0.215332	0.123594	0.168992	0.202338	0.142731	0.169138	0.254839	NA	NA	NA	NA	NA	NA	0.182822	0.127579	0.147401	0.21532	0.19357	0.153027	0.226603	0.126976	0.107204	0.37127	0.000527672	0.0163793	-0.144666	0.278541
sp#Q9NRX4#PHP14_HUMAN	Q9NRX4				14 kDa phosphohistidine phosphatase OS=Homo sapiens GN=PHPT1 PE=1 SV=1	0.170516	0.194106	0.139756	0.187112	0.187692	0.125743	0.1615	0.159757	0.180759	0.171021	0.158286	0.174133	NA	NA	NA	NA	NA	NA	NA	NA	NA	NA	NA	NA	0.184268	0.165513	0.20173	0.153285	0.151315	0.148308	0.146191	0.144024	0.159781	0.151489	0.237636	0.140864	0.117333	0.424671	0.19	0.0692987	0.513932	0.578476	0.0480341	0.705642
sp#P37198#NUP62_HUMAN	P37198				Nuclear pore glycoprotein p62 OS=Homo sapiens GN=NUP62 PE=1 SV=3	NA	NA	NA	NA	NA	NA	0.1615	0.170705	0.1455	0.16057	0.174455	0.208552	0.184842	0.143142	0.151513	0.163692	0.170411	0.182762	0.156202	0.168992	0.148785	0.178315	0.169138	0.189572	0.163862	0.165513	0.20173	0.163318	0.157234	0.170282	NA	NA	NA	NA	NA	NA	-0.00146399	1	0.983229	0.113538	0.28691	0.0762636	-0.115002	0.390534
sp#O43264#ZW10_HUMAN	O43264				Centromere/kinetochore protein zw10 homolog OS=Homo sapiens GN=ZW10 PE=1 SV=3	NA	NA	NA	NA	NA	NA	0.103729	0.14881	0.208966	0.171021	0.18254	0.151186	0.184842	0.177367	0.176551	0.163692	0.126694	0.125765	0.167071	0.181848	0.175562	0.178315	0.137364	0.173255	NA	NA	NA	NA	NA	NA	0.219453	0.185134	0.135021	0.172766	0.123065	0.153027	0.0143106	0.910689	0.904428	-0.222261	0.039033	0.113171	0.236571	0.07069
sp#O95630#STABP_HUMAN	O95630				STAM-binding protein OS=Homo sapiens GN=STAMBP PE=1 SV=1	0.213014	0.147521	0.227783	0.140235	0.139936	0.147107	0.175943	0.170705	0.173707	0.171021	0.190625	0.116767	NA	NA	NA	NA	NA	NA	0.156202	0.246128	0.122009	0.205003	0.147955	0.124305	NA	NA	NA	NA	NA	NA	0.164506	0.144024	0.172162	0.21532	0.184757	0.128702	0.0785192	0.589315	0.58262	-0.0924104	0.393119	0.579295	0.17093	0.190305
sp#P56377#AP1S2_HUMAN	P56377				AP-1 complex subunit sigma-2 OS=Homo sapiens GN=AP1S2 PE=1 SV=1	0.170516	0.20187	0.164907	0.163673	0.149488	0.136425	0.1615	0.181653	0.187811	0.139667	0.166371	0.16266	0.197568	0.177367	0.126475	0.163692	0.126694	0.190905	NA	NA	NA	NA	NA	NA	0.168963	0.179062	0.151297	0.183385	0.157234	0.181269	0.246926	0.160468	0.159781	0.130212	0.149505	0.153027	-0.123828	0.419149	0.261377	-0.122455	0.256831	0.216739	-0.00137322	1
sp#Q6UWE0#LRSM1_HUMAN	Q6UWE0				E3 ubiquitin-protein ligase LRSAM1 OS=Homo sapiens GN=LRSAM1 PE=1 SV=1	NA	NA	NA	NA	NA	NA	NA	NA	NA	NA	NA	NA	0.172115	0.165959	0.113956	0.23571	0.141267	0.150192	0.199679	0.168992	0.148785	0.169419	0.137364	0.173255	0.143456	0.151963	0.161384	0.223517	0.16907	0.159295	0.173664	0.185134	0.159781	0.162128	0.167131	0.16519	0.0144683	0.909856	0.913235	-0.108043	0.31749	0.140858	0.122511	0.345935
sp#Q96EP5#DAZP1_HUMAN	Q96EP5				DAZ-associated protein 1 OS=Homo sapiens GN=DAZAP1 PE=1 SV=1	0.170516	0.155285	0.164907	0.198832	0.149488	0.168471	0.175943	0.159757	0.173707	0.118764	0.174455	0.197079	0.248474	0.15455	0.126475	0.171694	0.155839	0.158335	0.167071	0.168992	0.162174	0.142731	0.190321	0.205888	NA	NA	NA	NA	NA	NA	0.155349	0.176912	0.159781	0.172766	0.167131	0.16519	-0.150715	0.323656	0.136049	0.0436339	0.679167	0.626456	-0.194349	0.144191
sp#Q711Q0#CJ071_HUMAN	Q711Q0				Uncharacterized protein C10orf71 OS=Homo sapiens GN=C10orf71 PE=2 SV=2	0.170516	0.16305	0.190058	0.140235	0.149488	0.200518	0.175943	0.159757	0.173707	0.16057	0.166371	0.151186	0.159389	0.143142	0.201589	0.163692	0.184984	0.158335	NA	NA	NA	NA	NA	NA	0.168963	0.179062	0.131124	0.143252	0.16907	0.225217	NA	NA	NA	NA	NA	NA	-0.0313905	0.84757	0.720111	0.0521585	0.621994	0.600306	-0.083549	0.535174
sp#Q9NVS9#PNPO_HUMAN	Q9NVS9				Pyridoxine-5'-phosphate oxidase OS=Homo sapiens GN=PNPO PE=1 SV=1	NA	NA	NA	NA	NA	NA	0.147057	0.14881	0.159604	0.150118	0.222964	0.151186	0.159389	0.165959	0.138994	0.179696	0.141267	0.199047	NA	NA	NA	NA	NA	NA	0.219979	0.165513	0.151297	0.163318	0.157234	0.115347	0.201137	0.144024	0.172162	0.21532	0.149505	0.140864	-0.022974	0.891693	0.837738	-0.0817264	0.450592	0.561166	0.0587524	0.646237
sp#Q9ULH4#LRFN2_HUMAN	Q9ULH4				Leucine-rich repeat and fibronectin type-III domain-containing protein 2 OS=Homo sapiens GN=LRFN2 PE=1 SV=2	0.20239	0.170814	0.114606	0.163673	0.187692	0.157789	0.147057	0.159757	0.124345	0.327795	0.142116	0.12824	0.0957568	0.120324	0.226627	0.131684	0.228701	0.20719	0.275764	0.168992	0.122009	0.116043	0.126773	0.173255	NA	NA	NA	NA	NA	NA	NA	NA	NA	NA	NA	NA	0.11461	0.435269	0.678748	-0.0317462	0.772777	0.882773	0.146356	0.261299
sp#O43653#PSCA_HUMAN	O43653				Prostate stem cell antigen OS=Homo sapiens GN=PSCA PE=1 SV=1	0.191765	0.108701	0.152332	0.198832	0.206795	0.168471	0.204828	0.356818	0.1455	0.0351515	0.18254	0.116767	0.210294	0.257228	0.101437	0.147688	0.184984	0.133907	0.0692478	0.194704	0.202338	0.178315	0.169138	0.222205	0.174065	0.165513	0.181557	0.183385	0.157234	0.137321	0.210295	0.16869	0.308344	0.0876579	0.114252	0.140864	-0.350713	0.0203923	0.137371	-0.321311	0.0028198	0.0837171	-0.0294013	0.834054
sp#Q9NP74#PALMD_HUMAN	Q9NP74				Palmdelphin OS=Homo sapiens GN=PALMD PE=1 SV=1	NA	NA	NA	NA	NA	NA	0.175943	0.159757	0.173707	0.181473	0.174455	0.139713	0.108483	0.200185	0.113956	0.203702	0.170411	0.17462	0.156202	0.20756	0.175562	0.142731	0.169138	0.173255	0.15876	0.179062	0.20173	0.143252	0.16907	0.170282	NA	NA	NA	NA	NA	NA	-0.0105857	0.957213	0.937908	-0.00537691	0.96566	0.95819	-0.00520883	0.979221
sp#O95831#AIFM1_HUMAN	O95831				Apoptosis-inducing factor 1, mitochondrial OS=Homo sapiens GN=AIFM1 PE=1 SV=1	0.128019	0.178578	0.139756	0.210551	0.16859	0.179153	0.1615	0.126914	0.237173	0.129215	0.166371	0.151186	0.159389	0.188776	0.151513	0.179696	0.199556	0.133907	0.145333	0.181848	0.162174	0.142731	0.190321	0.205888	0.235283	0.138414	0.0806913	0.203451	0.163152	0.115347	NA	NA	NA	NA	NA	NA	-0.0809557	0.601429	0.593566	-0.00786628	0.947182	0.949398	-0.0730894	0.588639
sp#Q04206#TF65_HUMAN	Q04206				Transcription factor p65 OS=Homo sapiens GN=RELA PE=1 SV=2	0.191765	0.217399	0.102031	0.175393	0.149488	0.136425	0.147057	0.14881	0.180759	0.171021	0.166371	0.197079	0.184842	0.15455	0.176551	0.163692	0.155839	0.182762	0.177941	0.156136	0.122009	0.142731	0.232687	0.173255	NA	NA	NA	NA	NA	NA	0.182822	0.160468	0.147401	0.172766	0.175944	0.16519	0.0769326	0.596624	0.393255	0.111139	0.297148	0.290119	-0.0342062	0.805726
sp#P36915#GNL1_HUMAN	P36915				Guanine nucleotide-binding protein-like 1 OS=Homo sapiens GN=GNL1 PE=1 SV=2	0.213014	0.16305	0.190058	0.128515	0.197243	0.115061	0.190385	0.170705	0.166655	0.181473	0.150201	0.174133	0.184842	0.177367	0.18907	0.131684	0.184984	0.166477	NA	NA	NA	NA	NA	NA	NA	NA	NA	NA	NA	NA	0.19198	0.193357	0.135021	0.162128	0.167131	0.153027	-0.0823592	0.594937	0.475871	-0.112304	0.298652	0.280798	0.0299445	0.809915
sp#P61960#UFM1_HUMAN	P61960				Ubiquitin-fold modifier 1 OS=Homo sapiens GN=UFM1 PE=1 SV=1	0.191765	0.147521	0.164907	0.151954	0.206795	0.157789	0.204828	0.170705	0.159604	0.171021	0.150201	0.174133	0.184842	0.188776	0.151513	0.171694	0.155839	0.158335	0.167071	0.143281	0.175562	0.169419	0.17973	0.173255	0.163862	0.206161	0.151297	0.153285	0.174989	0.170282	NA	NA	NA	NA	NA	NA	-0.127215	0.406281	0.0887102	-0.117637	0.276147	0.095364	-0.00957855	0.952807
sp#Q9UMS4#PRP19_HUMAN	Q9UMS4				Pre-mRNA-processing factor 19 OS=Homo sapiens GN=PRPF19 PE=1 SV=1	NA	NA	NA	NA	NA	NA	0.190385	0.236392	0.159604	0.16057	0.142116	0.139713	0.172115	0.188776	0.176551	0.15569	0.243274	0.117622	0.156202	0.20756	0.175562	0.133835	0.169138	0.173255	NA	NA	NA	NA	NA	NA	0.210295	0.152246	0.184542	0.151489	0.175944	0.128702	-0.222224	0.143398	0.0406047	-0.231232	0.0317592	0.129023	0.00900856	0.934829
sp#O96005#CLPT1_HUMAN	O96005				Cleft lip and palate transmembrane protein 1 OS=Homo sapiens GN=CLPTM1 PE=1 SV=1	NA	NA	NA	NA	NA	NA	0.147057	0.159757	0.152552	0.139667	0.214879	0.174133	0.146662	0.165959	0.201589	0.15569	0.141267	0.182762	0.156202	0.181848	0.175562	0.187211	0.147955	0.173255	NA	NA	NA	NA	NA	NA	0.173664	0.152246	0.184542	0.151489	0.19357	0.153027	0.0711762	0.623482	0.379716	0.105588	0.321758	0.242995	-0.0344121	0.804518
sp#P0C870#JMJD7_HUMAN	P0C870				JmjC domain-containing protein 7 OS=Homo sapiens GN=JMJD7 PE=2 SV=1	NA	NA	NA	NA	NA	NA	0.204828	0.14881	0.152552	0.16057	0.18254	0.174133	0.159389	0.165959	0.113956	0.163692	0.155839	0.215332	NA	NA	NA	NA	NA	NA	0.199573	0.151963	0.110951	0.163318	0.163152	0.181269	0.182822	0.201579	0.147401	0.140851	0.158318	0.177352	-0.294966	0.0514447	0.0107088	-0.00714059	0.952566	0.935508	-0.287825	0.0300653
sp#Q6FI81#CPIN1_HUMAN	Q6FI81				Anamorsin OS=Homo sapiens GN=CIAPIN1 PE=1 SV=2	0.159892	0.147521	0.152332	0.257429	0.159039	0.147107	0.147057	0.159757	0.1455	0.202376	0.206795	0.139713	NA	NA	NA	NA	NA	NA	NA	NA	NA	NA	NA	NA	0.153659	0.151963	0.191643	0.26365	0.127642	0.126334	0.137033	0.160468	0.0483598	0.28979	0.228822	0.116539	0.252549	0.0893289	0.312437	0.156695	0.142367	0.393249	0.0958541	0.459087
sp#Q96HR9#REEP6_HUMAN	Q96HR9				Receptor expression-enhancing protein 6 OS=Homo sapiens GN=REEP6 PE=1 SV=1	NA	NA	NA	NA	NA	NA	NA	NA	NA	NA	NA	NA	0.210294	0.177367	0.126475	0.171694	0.126694	0.182762	0.18881	0.156136	0.148785	0.160523	0.190321	0.124305	0.153659	0.23326	0.191643	0.193418	0.151315	0.126334	0.118718	0.185134	0.159781	0.162128	0.202383	0.16519	-0.114863	0.454347	0.375172	-0.165282	0.125289	0.269457	0.0504184	0.692255
sp#Q8WZ74#CTTB2_HUMAN	Q8WZ74				Cortactin-binding protein 2 OS=Homo sapiens GN=CTTNBP2 PE=1 SV=1	NA	NA	NA	NA	NA	NA	0.1615	0.302079	0.159604	0.129215	0.125946	0.139713	0.146662	0.211593	0.164032	0.15569	0.184984	0.150192	0.112725	0.156136	0.122009	0.285066	0.147955	0.124305	NA	NA	NA	NA	NA	NA	0.146191	0.218023	0.209302	0.108935	0.114252	0.177352	-0.12533	0.413413	0.612439	-0.320971	0.00284917	0.146692	0.195641	0.134374
sp#A8MQ03#CI169_HUMAN	A8MQ03				UPF0574 protein C9orf169 OS=Homo sapiens GN=C9orf169 PE=1 SV=1	0.181141	0.108701	0.127181	0.269148	0.187692	0.147107	0.132614	0.170705	0.194862	0.16057	0.142116	0.185606	NA	NA	NA	NA	NA	NA	NA	NA	NA	NA	NA	NA	0.0771354	0.260359	0.161384	0.183385	0.180907	0.269165	0.127875	0.234467	0.246443	0.0876579	0.149505	0.153027	-0.0149723	0.933957	0.950763	0.142303	0.182554	0.557224	-0.157275	0.238311
sp#P15144#AMPN_HUMAN	P15144				Aminopeptidase N OS=Homo sapiens GN=ANPEP PE=1 SV=4	0.181141	0.147521	0.152332	0.175393	0.149488	0.2112	NA	NA	NA	NA	NA	NA	0.172115	0.223002	0.126475	0.171694	0.214129	0.125765	0.156202	0.181848	0.175562	0.151627	0.190321	0.173255	NA	NA	NA	NA	NA	NA	0.19198	0.193357	0.135021	0.172766	0.131878	0.177352	-0.229318	0.130915	0.0341973	-0.142118	0.187798	0.229371	-0.0871992	0.517109
sp#P19525#E2AK2_HUMAN	P19525				Interferon-induced, double-stranded RNA-activated protein kinase OS=Homo sapiens GN=EIF2AK2 PE=1 SV=2	0.213014	0.155285	0.190058	0.140235	0.178141	0.136425	0.204828	0.192601	0.152552	0.16057	0.158286	0.174133	0.172115	0.165959	0.138994	0.203702	0.155839	0.158335	0.199679	0.156136	0.18895	0.133835	0.169138	0.173255	NA	NA	NA	NA	NA	NA	NA	NA	NA	NA	NA	NA	-0.0618333	0.692855	0.589447	-0.0917302	0.39664	0.288906	0.0298969	0.810195
sp#Q5TDH0#DDI2_HUMAN	Q5TDH0				Protein DDI1 homolog 2 OS=Homo sapiens GN=DDI2 PE=1 SV=1	NA	NA	NA	NA	NA	NA	0.1615	0.115966	0.138448	0.202376	0.222964	0.151186	NA	NA	NA	NA	NA	NA	0.167071	0.181848	0.135397	0.205003	0.147955	0.140622	0.199573	0.151963	0.161384	0.173352	0.145397	0.148308	0.228611	0.127579	0.196922	0.162128	0.167131	0.140864	0.0435624	0.758843	0.758185	-0.0773946	0.475185	0.601063	0.120957	0.352
sp#Q16890#TPD53_HUMAN	Q16890				Tumor protein D53 OS=Homo sapiens GN=TPD52L1 PE=1 SV=1	0.159892	0.170814	0.190058	0.163673	0.159039	0.168471	NA	NA	NA	NA	NA	NA	0.108483	0.188776	0.113956	0.211704	0.155839	0.182762	0.177941	0.20756	0.162174	0.124939	0.169138	0.173255	NA	NA	NA	NA	NA	NA	0.164506	0.152246	0.184542	0.204682	0.140691	0.16519	0.00616107	0.953836	0.965258	0.0146929	0.885543	0.886808	-0.00853181	0.959131
sp#Q9NUN5#LMBD1_HUMAN	Q9NUN5				Probable lysosomal cobalamin transporter OS=Homo sapiens GN=LMBRD1 PE=1 SV=1	0.191765	0.147521	0.152332	0.163673	0.178141	0.168471	0.118172	0.137862	0.1455	0.129215	0.206795	0.277392	0.172115	0.15455	0.214108	0.15569	0.126694	0.182762	NA	NA	NA	NA	NA	NA	NA	NA	NA	NA	NA	NA	0.164506	0.119357	0.172162	0.225959	0.184757	0.153027	0.187887	0.204702	0.181074	0.254708	0.0173007	0.139336	-0.0668207	0.621821
sp#Q8TAA5#GRPE2_HUMAN	Q8TAA5				GrpE protein homolog 2, mitochondrial OS=Homo sapiens GN=GRPEL2 PE=1 SV=1	NA	NA	NA	NA	NA	NA	0.175943	0.159757	0.159604	0.212828	0.150201	0.16266	0.172115	0.143142	0.176551	0.15569	0.199556	0.17462	0.112725	0.220416	0.148785	0.151627	0.200912	0.189572	0.250588	0.138414	0.141211	0.173352	0.121723	0.115347	0.201137	0.135802	0.209302	0.130212	0.175944	0.16519	-0.0435749	0.784566	0.75502	-0.0465662	0.669505	0.744603	0.00299124	0.971172
sp#O75526#RMXL2_HUMAN,sp#P38159#RBMX_HUMAN,sp#Q8N7X1#RMXL3_HUMAN,sp#Q96E39#RMXL1_HUMAN	O75526	P38159	Q8N7X1	Q96E39	RNA-binding motif protein, X-linked-like-2 OS=Homo sapiens GN=RBMXL2 PE=1 SV=3,RNA-binding motif protein, X chromosome OS=Homo sapiens GN=RBMX PE=1 SV=3,RNA-binding motif protein, X-linked-like-3 OS=Homo sapiens GN=RBMXL3 PE=2 SV=2,RNA binding motif protein, X-linked-like-1 OS=Homo sapiens GN=RBMXL1 PE=1 SV=1	0.244887	0.240691	0.177482	0.105076	0.101732	0.115061	0.204828	0.159757	0.173707	0.150118	0.166371	0.151186	NA	NA	NA	NA	NA	NA	0.199679	0.156136	0.148785	0.142731	0.169138	0.173255	0.163862	0.179062	0.181557	0.163318	0.16907	0.159295	NA	NA	NA	NA	NA	NA	0.175587	0.235486	0.30156	-0.0104549	0.927997	0.941188	0.186042	0.154365
sp#Q9UGP8#SEC63_HUMAN	Q9UGP8				Translocation protein SEC63 homolog OS=Homo sapiens GN=SEC63 PE=1 SV=2	0.138643	0.170814	0.114606	0.210551	0.159039	0.2112	0.233713	0.170705	0.173707	0.16057	0.142116	0.139713	0.159389	0.211593	0.164032	0.171694	0.199556	0.125765	0.156202	0.143281	0.215726	0.151627	0.200912	0.140622	NA	NA	NA	NA	NA	NA	0.164506	0.209801	0.135021	0.194043	0.123065	0.16519	-0.118569	0.439599	0.267514	-0.220003	0.0410724	0.103234	0.101433	0.433826
sp#Q9Y315#DEOC_HUMAN	Q9Y315				Putative deoxyribose-phosphate aldolase OS=Homo sapiens GN=DERA PE=1 SV=2	NA	NA	NA	NA	NA	NA	NA	NA	NA	NA	NA	NA	0.210294	0.200185	0.176551	0.171694	0.155839	0.125765	0.18881	0.168992	0.18895	0.151627	0.158547	0.156938	0.184268	0.219711	0.0806913	0.203451	0.204581	0.0823862	0.19198	0.144024	0.147401	0.162128	0.175944	0.189515	-0.233937	0.12325	0.0957603	-0.271521	0.0116421	0.0655034	0.0375834	0.765349
sp#Q13535#ATR_HUMAN	Q13535				Serine/threonine-protein kinase ATR OS=Homo sapiens GN=ATR PE=1 SV=3	NA	NA	NA	NA	NA	NA	0.147057	0.170705	0.159604	0.181473	0.18254	0.16266	0.184842	0.15455	0.164032	0.171694	0.272419	0.125765	0.145333	0.181848	0.162174	0.187211	0.147955	0.156938	0.148557	0.192612	0.17147	0.163318	0.163152	0.192256	NA	NA	NA	NA	NA	NA	0.0381002	0.786684	0.572229	0.082678	0.43693	0.578585	-0.0445778	0.745488
sp#Q96C90#PP14B_HUMAN	Q96C90				Protein phosphatase 1 regulatory subunit 14B OS=Homo sapiens GN=PPP1R14B PE=1 SV=3	NA	NA	NA	NA	NA	NA	0.118172	0.181653	0.1455	0.181473	0.19871	0.174133	0.172115	0.165959	0.151513	0.187698	0.170411	0.158335	0.210548	0.156136	0.162174	0.169419	0.147955	0.156938	0.153659	0.165513	0.141211	0.183385	0.192744	0.159295	NA	NA	NA	NA	NA	NA	-0.0015081	1	0.987978	0.0374015	0.722192	0.705436	-0.0389096	0.778242
sp#O94829#IPO13_HUMAN	O94829				Importin-13 OS=Homo sapiens GN=IPO13 PE=1 SV=3	NA	NA	NA	NA	NA	NA	0.233713	0.192601	0.152552	0.129215	0.158286	0.16266	0.12121	0.15455	0.164032	0.147688	0.155839	0.231617	0.177941	0.20756	0.162174	0.151627	0.158547	0.156938	NA	NA	NA	NA	NA	NA	0.127875	0.135802	0.184542	0.183405	0.202383	0.153027	-0.0835348	0.589525	0.561411	0.0296359	0.777043	0.845441	-0.113171	0.398245
sp#Q6IC98#GRAM4_HUMAN	Q6IC98				GRAM domain-containing protein 4 OS=Homo sapiens GN=GRAMD4 PE=1 SV=1	NA	NA	NA	NA	NA	NA	0.204828	0.214497	0.159604	0.108312	0.150201	0.197079	0.172115	0.200185	0.164032	0.171694	0.141267	0.150192	NA	NA	NA	NA	NA	NA	0.123049	0.219711	0.121038	0.143252	0.24601	0.170282	0.237768	0.152246	0.122641	0.140851	0.167131	0.177352	-0.430102	0.004402	0.00949791	-0.123314	0.253488	0.402635	-0.306787	0.0207212
sp#O00625#PIR_HUMAN	O00625				Pirin OS=Homo sapiens GN=PIR PE=1 SV=1	0.170516	0.178578	0.177482	0.151954	0.197243	0.136425	0.103729	0.14881	0.1455	0.223279	0.174455	0.208552	0.133936	0.165959	0.226627	0.139686	0.141267	0.199047	0.156202	0.156136	0.162174	0.222795	0.147955	0.140622	0.184268	0.138414	0.17147	0.203451	0.145397	0.148308	0.10956	0.119357	0.172162	0.247236	0.211196	0.177352	0.371151	0.0128142	0.0034233	0.209529	0.0500773	0.0539291	0.161623	0.215309
sp#Q99584#S10AD_HUMAN	Q99584				Protein S100-A13 OS=Homo sapiens GN=S100A13 PE=1 SV=1	NA	NA	NA	NA	NA	NA	0.1615	0.159757	0.159604	0.181473	0.18254	0.16266	NA	NA	NA	NA	NA	NA	0.18881	0.156136	0.18895	0.151627	0.158547	0.189572	0.179166	0.124864	0.221903	0.223517	0.139478	0.10436	0.173664	0.176912	0.184542	0.162128	0.149505	0.16519	0.158062	0.284791	0.131133	-0.0773608	0.475381	0.474304	0.235423	0.0720582
sp#Q9HD20#AT131_HUMAN	Q9HD20				Probable cation-transporting ATPase 13A1 OS=Homo sapiens GN=ATP13A1 PE=1 SV=2	0.159892	0.170814	0.252934	0.151954	0.149488	0.147107	0.147057	0.170705	0.194862	0.150118	0.142116	0.185606	0.197568	0.165959	0.126475	0.1957	0.184984	0.133907	0.123594	0.104713	0.148785	0.213899	0.264461	0.124305	0.133252	0.23326	0.181557	0.163318	0.180907	0.170282	0.19198	0.176912	0.159781	0.172766	0.149505	0.140864	0.0698893	0.629558	0.522585	0.100606	0.344948	0.485479	-0.0307172	0.826272
sp#Q9Y2R0#COA3_HUMAN	Q9Y2R0				Cytochrome c oxidase assembly protein 3 homolog, mitochondrial OS=Homo sapiens GN=COA3 PE=1 SV=1	0.128019	0.170814	0.177482	0.175393	0.159039	0.179153	0.118172	0.159757	0.152552	0.202376	0.18254	0.174133	0.159389	0.143142	0.138994	0.15569	0.141267	0.23976	0.18881	0.168992	0.18895	0.160523	0.147955	0.156938	0.204674	0.151963	0.181557	0.143252	0.139478	0.181269	0.146191	0.185134	0.196922	0.151489	0.19357	0.128702	0.00492729	0.960383	0.954227	0.0533983	0.613855	0.580551	-0.048471	0.72325
sp#P26232#CTNA2_HUMAN	P26232				Catenin alpha-2 OS=Homo sapiens GN=CTNNA2 PE=1 SV=5	0.128019	0.131993	0.190058	0.163673	0.25455	0.147107	0.147057	0.181653	0.1455	0.191925	0.150201	0.185606	0.0830304	0.382723	0.314261	0.107678	0.0829769	0.085052	0.0801171	0.297552	0.108621	0.151627	0.147955	0.189572	NA	NA	NA	NA	NA	NA	0.201137	0.152246	0.147401	0.162128	0.184757	0.140864	-0.278229	0.0663164	0.357226	-0.341737	0.00148788	0.237326	0.0635073	0.620562
sp#Q92530#PSMF1_HUMAN	Q92530				Proteasome inhibitor PI31 subunit OS=Homo sapiens GN=PSMF1 PE=1 SV=2	0.191765	0.16305	0.164907	0.163673	0.16859	0.157789	NA	NA	NA	NA	NA	NA	0.197568	0.15455	0.164032	0.147688	0.155839	0.199047	0.18881	0.168992	0.135397	0.196107	0.147955	0.173255	0.168963	0.192612	0.17147	0.153285	0.163152	0.170282	0.201137	0.144024	0.147401	0.162128	0.167131	0.177352	-0.0946755	0.539396	0.219199	-0.0509145	0.640255	0.436456	-0.0437609	0.750181
sp#Q9Y295#DRG1_HUMAN	Q9Y295				Developmentally-regulated GTP-binding protein 1 OS=Homo sapiens GN=DRG1 PE=1 SV=1	0.149268	0.279512	0.114606	0.187112	0.0921806	0.136425	0.204828	0.170705	0.166655	0.139667	0.174455	0.16266	0.146662	0.245819	0.138994	0.171694	0.155839	0.150192	0.112725	0.374688	0.162174	0.133835	0.126773	0.124305	NA	NA	NA	NA	NA	NA	NA	NA	NA	NA	NA	NA	-0.145356	0.341461	0.633876	-0.311377	0.0038017	0.312313	0.166021	0.203213
sp#Q13442#HAP28_HUMAN	Q13442				28 kDa heat- and acid-stable phosphoprotein OS=Homo sapiens GN=PDAP1 PE=1 SV=1	0.159892	0.178578	0.177482	0.175393	0.16859	0.147107	NA	NA	NA	NA	NA	NA	0.223021	0.15455	0.138994	0.171694	0.126694	0.182762	NA	NA	NA	NA	NA	NA	0.184268	0.165513	0.151297	0.193418	0.157234	0.148308	0.182822	0.144024	0.172162	0.162128	0.19357	0.153027	-0.0446334	0.779153	0.639581	-0.0595827	0.583618	0.570845	0.0149494	0.899082
sp#P01743#HV102_HUMAN	P01743				Ig heavy chain V-I region HG3 OS=Homo sapiens PE=4 SV=1	NA	NA	NA	NA	NA	NA	0.175943	0.214497	0.166655	0.181473	0.0936072	0.208552	0.159389	0.15455	0.164032	0.179696	0.184984	0.166477	0.145333	0.233272	0.202338	0.124939	0.169138	0.156938	0.15876	0.206161	0.131124	0.0830533	0.228254	0.181269	NA	NA	NA	NA	NA	NA	-0.23143	0.127365	0.155907	-0.0596906	0.582928	0.69356	-0.171739	0.19743
sp#Q9UPQ7#PZRN3_HUMAN	Q9UPQ7				E3 ubiquitin-protein ligase PDZRN3 OS=Homo sapiens GN=PDZRN3 PE=1 SV=2	0.170516	0.139757	0.152332	0.187112	0.187692	0.168471	0.190385	0.181653	0.173707	0.181473	0.134031	0.139713	0.172115	0.143142	0.151513	0.179696	0.184984	0.150192	NA	NA	NA	NA	NA	NA	0.163862	0.165513	0.17147	0.153285	0.163152	0.192256	0.137033	0.193357	0.184542	0.140851	0.167131	0.16519	-0.0485927	0.759	0.492734	-0.0580122	0.593705	0.452583	0.00941951	0.932351
sp#P40855#PEX19_HUMAN	P40855				Peroxisomal biogenesis factor 19 OS=Homo sapiens GN=PEX19 PE=1 SV=1	NA	NA	NA	NA	NA	NA	0.190385	0.170705	0.166655	0.108312	0.18254	0.197079	0.146662	0.15455	0.164032	0.139686	0.170411	0.223475	0.177941	0.220416	0.135397	0.142731	0.158547	0.205888	NA	NA	NA	NA	NA	NA	0.173664	0.144024	0.172162	0.183405	0.19357	0.128702	-0.185098	0.223992	0.116765	0.0832382	0.433858	0.470151	-0.268336	0.0432347
sp#Q9UNE7#CHIP_HUMAN	Q9UNE7				E3 ubiquitin-protein ligase CHIP OS=Homo sapiens GN=STUB1 PE=1 SV=2	NA	NA	NA	NA	NA	NA	NA	NA	NA	NA	NA	NA	0.184842	0.131733	0.164032	0.203702	0.155839	0.158335	0.145333	0.156136	0.175562	0.160523	0.200912	0.156938	0.184268	0.138414	0.17147	0.163318	0.16907	0.159295	0.137033	0.152246	0.209302	0.172766	0.167131	0.189515	0.207914	0.161018	0.0295538	0.141795	0.18411	0.114036	0.0661185	0.606654
sp#P49006#MRP_HUMAN	P49006				MARCKS-related protein OS=Homo sapiens GN=MARCKSL1 PE=1 SV=2	NA	NA	NA	NA	NA	NA	0.1615	0.181653	0.194862	0.150118	0.142116	0.174133	0.197568	0.188776	0.138994	0.179696	0.155839	0.150192	NA	NA	NA	NA	NA	NA	0.15876	0.151963	0.151297	0.273683	0.180907	0.0933732	0.155349	0.193357	0.122641	0.162128	0.140691	0.226003	-0.016197	0.927473	0.91596	-0.136823	0.204874	0.319845	0.120626	0.353299
sp#P52735#VAV2_HUMAN	P52735				Guanine nucleotide exchange factor VAV2 OS=Homo sapiens GN=VAV2 PE=1 SV=2	0.170516	0.147521	0.164907	0.151954	0.244999	0.125743	0.233713	0.269236	0.110241	0.150118	0.117862	0.174133	0.159389	0.108916	0.151513	0.123682	0.286991	0.150192	NA	NA	NA	NA	NA	NA	0.112846	0.179062	0.17147	0.223517	0.163152	0.192256	NA	NA	NA	NA	NA	NA	-0.199661	0.189191	0.382572	-0.0330316	0.763628	0.888944	-0.166629	0.211243
sp#Q15772#SPEG_HUMAN	Q15772				Striated muscle preferentially expressed protein kinase OS=Homo sapiens GN=SPEG PE=1 SV=4	0.181141	0.116465	0.139756	0.175393	0.16859	0.232564	0.190385	0.170705	0.166655	0.139667	0.158286	0.174133	0.197568	0.268636	0.138994	0.179696	0.155839	0.085052	NA	NA	NA	NA	NA	NA	0.0873385	0.23326	0.211817	0.183385	0.163152	0.203243	0.0729291	0.341355	0.110261	0.162128	0.105439	0.201678	-0.304089	0.0445882	0.196338	-0.329936	0.00216153	0.175269	0.025847	0.834087
sp#P30419#NMT1_HUMAN	P30419	O60551			Glycylpeptide N-tetradecanoyltransferase 1 OS=Homo sapiens GN=NMT1 PE=1 SV=2	0.181141	0.147521	0.164907	0.163673	0.197243	0.147107	0.175943	0.170705	0.159604	0.171021	0.158286	0.174133	NA	NA	NA	NA	NA	NA	NA	NA	NA	NA	NA	NA	0.179166	0.138414	0.121038	0.173352	0.198662	0.159295	0.19198	0.16869	0.147401	0.162128	0.158318	0.177352	-0.116295	0.448617	0.198808	-0.0154887	0.89082	0.836309	-0.100806	0.452655
sp#Q14435#GALT3_HUMAN	Q14435				Polypeptide N-acetylgalactosaminyltransferase 3 OS=Homo sapiens GN=GALNT3 PE=1 SV=2	0.170516	0.147521	0.202633	0.140235	0.187692	0.157789	0.175943	0.170705	0.131397	0.171021	0.190625	0.185606	0.172115	0.143142	0.18907	0.171694	0.170411	0.17462	0.167071	0.168992	0.202338	0.169419	0.137364	0.156938	NA	NA	NA	NA	NA	NA	0.173664	0.160468	0.135021	0.204682	0.167131	0.177352	0.0129256	0.918006	0.867849	0.0216231	0.834826	0.744367	-0.00869744	0.95813
sp#Q15746#MYLK_HUMAN	Q15746				Myosin light chain kinase, smooth muscle OS=Homo sapiens GN=MYLK PE=1 SV=4	0.159892	0.108701	0.202633	0.257429	0.206795	0.0936965	0.1615	0.159757	0.131397	0.254634	0.142116	0.185606	0.223021	0.131733	0.18907	0.0916736	0.301563	0.14205	0.286633	0.117569	0.215726	0.0982515	0.147955	0.140622	0.082237	0.23326	0.161384	0.193418	0.174989	0.258178	0.137033	0.292022	0.258823	0.0451037	0.123065	0.140864	-0.155521	0.30821	0.52569	0.0610175	0.564906	0.77532	-0.216539	0.10339
sp#Q92734#TFG_HUMAN	Q92734				Protein TFG OS=Homo sapiens GN=TFG PE=1 SV=2	0.170516	0.20187	0.139756	0.175393	0.16859	0.136425	0.1615	0.14881	0.166655	0.150118	0.174455	0.208552	0.146662	0.15455	0.201589	0.1957	0.170411	0.133907	0.145333	0.156136	0.148785	0.187211	0.17973	0.173255	NA	NA	NA	NA	NA	NA	0.164506	0.16869	0.0978805	0.172766	0.211196	0.153027	0.126274	0.390951	0.206948	0.148756	0.163602	0.0772328	-0.0224822	0.875217
sp#P14555#PA2GA_HUMAN	P14555				Phospholipase A2, membrane associated OS=Homo sapiens GN=PLA2G2A PE=1 SV=2	0.213014	0.178578	0.139756	0.163673	0.159039	0.147107	0.132614	0.192601	0.1455	0.108312	0.166371	0.277392	0.197568	0.143142	0.18907	0.15569	0.184984	0.166477	NA	NA	NA	NA	NA	NA	0.107745	0.287458	0.141211	0.133219	0.216418	0.170282	NA	NA	NA	NA	NA	NA	-0.112628	0.463378	0.587607	0.119504	0.262496	0.562871	-0.232132	0.0806571
sp#P53602#MVD1_HUMAN	P53602				Diphosphomevalonate decarboxylase OS=Homo sapiens GN=MVD PE=1 SV=1	0.10677	0.170814	0.190058	0.0816375	0.206795	0.243246	0.190385	0.192601	0.138448	0.16057	0.18254	0.174133	0.12121	0.200185	0.151513	0.187698	0.214129	0.14205	0.134463	0.168992	0.202338	0.142731	0.17973	0.189572	0.15876	0.179062	0.181557	0.123186	0.163152	0.236204	NA	NA	NA	NA	NA	NA	-0.197807	0.193384	0.136365	-0.034552	0.752847	0.809825	-0.163255	0.220737
sp#Q9H1J7#WNT5B_HUMAN	Q9H1J7				Protein Wnt-5b OS=Homo sapiens GN=WNT5B PE=2 SV=2	0.223638	0.16305	0.114606	0.175393	0.149488	0.147107	0.147057	0.214497	0.138448	0.244182	0.109777	0.185606	0.324832	0.177367	0.113956	0.0916736	0.0684045	0.231617	0.123594	0.181848	0.215726	0.151627	0.126773	0.189572	NA	NA	NA	NA	NA	NA	NA	NA	NA	NA	NA	NA	-0.12697	0.407203	0.611775	-0.286545	0.00774943	0.281841	0.159574	0.221116
sp#O43583#DENR_HUMAN	O43583				Density-regulated protein OS=Homo sapiens GN=DENR PE=1 SV=2	NA	NA	NA	NA	NA	NA	0.103729	0.14881	0.166655	0.171021	0.231049	0.151186	0.146662	0.108916	0.18907	0.1957	0.126694	0.20719	NA	NA	NA	NA	NA	NA	0.163862	0.179062	0.161384	0.193418	0.151315	0.170282	0.146191	0.111135	0.271203	0.247236	0.149505	0.116539	0.525743	0.000433921	0.00359105	0.234244	0.0285545	0.171862	0.291499	0.0261483
sp#O75844#FACE1_HUMAN	O75844				CAAX prenyl protease 1 homolog OS=Homo sapiens GN=ZMPSTE24 PE=1 SV=2	0.181141	0.178578	0.164907	0.151954	0.178141	0.157789	0.175943	0.159757	0.131397	0.171021	0.19871	0.185606	NA	NA	NA	NA	NA	NA	0.18881	0.156136	0.148785	0.222795	0.126773	0.140622	NA	NA	NA	NA	NA	NA	0.173664	0.119357	0.234062	0.225959	0.131878	0.153027	0.189803	0.200183	0.160207	-0.0631895	0.56076	0.557884	0.252993	0.0533606
sp#O95425#SVIL_HUMAN	O95425				Supervillin OS=Homo sapiens GN=SVIL PE=1 SV=2	0.181141	0.232927	0.139756	0.163673	0.139936	0.125743	NA	NA	NA	NA	NA	NA	0.235747	0.177367	0.101437	0.1957	0.184984	0.117622	0.177941	0.156136	0.175562	0.169419	0.158547	0.156938	0.204674	0.138414	0.141211	0.173352	0.145397	0.181269	NA	NA	NA	NA	NA	NA	0.0156491	0.903624	0.923457	-0.119479	0.268647	0.396439	0.135128	0.299185
sp#Q7Z5H4#VN1R5_HUMAN	Q7Z5H4				Vomeronasal type-1 receptor 5 OS=Homo sapiens GN=VN1R5 PE=2 SV=2	0.244887	0.16305	0.114606	0.105076	0.235448	0.104379	0.1615	0.258288	0.131397	0.16057	0.0855224	0.231499	0.375738	0.131733	0.18907	0.0836716	0.0975493	0.158335	0.101856	0.143281	0.255891	0.0982515	0.116181	0.369056	0.138354	0.165513	0.161384	0.123186	0.157234	0.29114	0.246926	0.218023	0.0978805	0.140851	0.096626	0.16519	-0.302096	0.0460165	0.213443	-0.198363	0.0655966	0.485243	-0.103733	0.439408
sp#Q92542#NICA_HUMAN	Q92542				Nicastrin OS=Homo sapiens GN=NCSTN PE=1 SV=2	0.170516	0.108701	0.164907	0.210551	0.197243	0.179153	0.147057	0.159757	0.187811	0.16057	0.158286	0.174133	0.184842	0.165959	0.151513	0.179696	0.170411	0.158335	0.167071	0.143281	0.122009	0.169419	0.169138	0.254839	NA	NA	NA	NA	NA	NA	NA	NA	NA	NA	NA	NA	-0.104725	0.496087	0.337674	0.119637	0.261968	0.306766	-0.224362	0.0914179
sp#Q96B23#CR025_HUMAN	Q96B23				Uncharacterized protein C18orf25 OS=Homo sapiens GN=C18orf25 PE=1 SV=2	0.138643	0.20187	0.202633	0.140235	0.139936	0.168471	NA	NA	NA	NA	NA	NA	NA	NA	NA	NA	NA	NA	0.167071	0.233272	0.135397	0.160523	0.158547	0.173255	0.22508	0.138414	0.161384	0.143252	0.139478	0.159295	0.182822	0.135802	0.184542	0.183405	0.184757	0.140864	-0.0875035	0.571422	0.534225	-0.098514	0.362378	0.480988	0.0110105	0.922765
sp#Q13126#MTAP_HUMAN	Q13126				S-methyl-5'-thioadenosine phosphorylase OS=Homo sapiens GN=MTAP PE=1 SV=2	0.149268	0.186342	0.202633	0.151954	0.139936	0.179153	0.132614	0.14881	0.180759	0.171021	0.18254	0.174133	NA	NA	NA	NA	NA	NA	0.134463	0.168992	0.18895	0.151627	0.17973	0.205888	0.15876	0.179062	0.191643	0.143252	0.180907	0.159295	NA	NA	NA	NA	NA	NA	0.134216	0.362402	0.140493	0.210717	0.0487955	0.0216557	-0.0765007	0.570933
sp#Q969Q5#RAB24_HUMAN	Q969Q5				Ras-related protein Rab-24 OS=Homo sapiens GN=RAB24 PE=1 SV=1	0.181141	0.139757	0.190058	0.163673	0.16859	0.179153	0.190385	0.14881	0.173707	0.129215	0.117862	0.277392	0.197568	0.15455	0.164032	0.179696	0.184984	0.150192	0.177941	0.168992	0.175562	0.151627	0.169138	0.156938	NA	NA	NA	NA	NA	NA	0.155349	0.193357	0.172162	0.140851	0.167131	0.177352	-0.109639	0.475602	0.133558	0.0165588	0.871832	0.889427	-0.126198	0.345398
sp#Q14558#KPRA_HUMAN	Q14558	O60256			Phosphoribosyl pyrophosphate synthase-associated protein 1 OS=Homo sapiens GN=PRPSAP1 PE=1 SV=2	0.159892	0.155285	0.190058	0.151954	0.16859	0.200518	0.175943	0.170705	0.173707	0.16057	0.134031	0.197079	NA	NA	NA	NA	NA	NA	0.123594	0.220416	0.162174	0.160523	0.158547	0.156938	0.194471	0.124864	0.191643	0.173352	0.151315	0.148308	NA	NA	NA	NA	NA	NA	-0.0445713	0.77947	0.693019	-0.0983376	0.363244	0.443448	0.0537663	0.67362
sp#Q969L2#MAL2_HUMAN	Q969L2				Protein MAL2 OS=Homo sapiens GN=MAL2 PE=1 SV=1	0.149268	0.170814	0.202633	0.151954	0.16859	0.168471	0.147057	0.105018	0.187811	0.171021	0.247219	0.105294	0.172115	0.165959	0.176551	0.163692	0.155839	0.17462	0.199679	0.0790006	0.269279	0.133835	0.126773	0.222205	0.15876	0.165513	0.211817	0.153285	0.163152	0.170282	NA	NA	NA	NA	NA	NA	0.224155	0.131088	0.136231	0.168698	0.114367	0.292891	0.0554567	0.664286
sp#Q05209#PTN12_HUMAN	Q05209				Tyrosine-protein phosphatase non-receptor type 12 OS=Homo sapiens GN=PTPN12 PE=1 SV=3	NA	NA	NA	NA	NA	NA	0.175943	0.170705	0.1455	0.171021	0.150201	0.220026	0.197568	0.165959	0.176551	0.15569	0.155839	0.17462	0.18881	0.156136	0.135397	0.187211	0.158547	0.173255	NA	NA	NA	NA	NA	NA	0.173664	0.201579	0.110261	0.162128	0.158318	0.189515	-0.201675	0.184709	0.0444036	-0.0513797	0.637157	0.538419	-0.150296	0.260042
sp#Q9UMN6#KMT2B_HUMAN	Q9UMN6				Histone-lysine N-methyltransferase 2B OS=Homo sapiens GN=KMT2B PE=1 SV=1	0.138643	0.16305	0.0894554	0.140235	0.053976	0.424842	0.132614	0.159757	0.201914	0.16057	0.150201	0.185606	0.146662	0.143142	0.18907	0.147688	0.126694	0.223475	0.134463	0.181848	0.175562	0.169419	0.17973	0.173255	NA	NA	NA	NA	NA	NA	NA	NA	NA	NA	NA	NA	-0.0332611	0.837823	0.922662	-0.118554	0.272394	0.748328	0.0852931	0.509085
sp#P01130#LDLR_HUMAN	P01130				Low-density lipoprotein receptor OS=Homo sapiens GN=LDLR PE=1 SV=1	0.138643	0.194106	0.227783	0.140235	0.16859	0.147107	0.175943	0.192601	0.159604	0.150118	0.158286	0.185606	0.159389	0.177367	0.164032	0.15569	0.155839	0.190905	0.134463	0.20756	0.215726	0.0982515	0.17973	0.205888	NA	NA	NA	NA	NA	NA	NA	NA	NA	NA	NA	NA	-0.0949859	0.53803	0.482474	0.0835346	0.432237	0.452427	-0.17852	0.180138
sp#Q8WUM0#NU133_HUMAN	Q8WUM0				Nuclear pore complex protein Nup133 OS=Homo sapiens GN=NUP133 PE=1 SV=2	0.213014	0.124229	0.152332	0.187112	0.16859	0.168471	0.1615	0.14881	0.152552	0.202376	0.18254	0.16266	0.159389	0.131733	0.201589	0.139686	0.184984	0.190905	0.177941	0.168992	0.175562	0.160523	0.158547	0.173255	NA	NA	NA	NA	NA	NA	0.146191	0.160468	0.184542	0.183405	0.167131	0.177352	0.126077	0.391674	0.175496	0.125529	0.239336	0.0260684	0.000547812	0.98595
sp#Q9Y2B0#CNPY2_HUMAN	Q9Y2B0				Protein canopy homolog 2 OS=Homo sapiens GN=CNPY2 PE=1 SV=1	0.159892	0.186342	0.177482	0.187112	0.139936	0.157789	0.1615	0.159757	0.180759	0.171021	0.174455	0.139713	0.146662	0.188776	0.164032	0.171694	0.141267	0.17462	0.167071	0.181848	0.162174	0.178315	0.158547	0.156938	NA	NA	NA	NA	NA	NA	NA	NA	NA	NA	NA	NA	0.0764074	0.599053	0.211518	0.00750021	0.93868	0.921385	0.0689072	0.591956
sp#Q15005#SPCS2_HUMAN	Q15005				Signal peptidase complex subunit 2 OS=Homo sapiens GN=SPCS2 PE=1 SV=3	0.138643	0.186342	0.177482	0.175393	0.139936	0.189836	0.175943	0.181653	0.173707	0.150118	0.166371	0.16266	0.146662	0.188776	0.138994	0.123682	0.199556	0.20719	0.145333	0.181848	0.148785	0.142731	0.190321	0.222205	NA	NA	NA	NA	NA	NA	0.173664	0.193357	0.135021	0.162128	0.140691	0.201678	-0.194788	0.200361	0.0234137	0.102587	0.335603	0.222277	-0.297376	0.0249838
sp#Q9BRZ2#TRI56_HUMAN	Q9BRZ2				E3 ubiquitin-protein ligase TRIM56 OS=Homo sapiens GN=TRIM56 PE=1 SV=3	NA	NA	NA	NA	NA	NA	0.132614	0.170705	0.159604	0.150118	0.166371	0.220026	0.184842	0.200185	0.151513	0.163692	0.184984	0.133907	0.221418	0.181848	0.135397	0.133835	0.17973	0.140622	0.123049	0.355205	0.131124	0.183385	0.180907	0.115347	NA	NA	NA	NA	NA	NA	-0.377224	0.0125734	0.124224	-0.248037	0.0212223	0.296145	-0.129187	0.333936
sp#Q9HB21#PKHA1_HUMAN	Q9HB21				Pleckstrin homology domain-containing family A member 1 OS=Homo sapiens GN=PLEKHA1 PE=1 SV=2	NA	NA	NA	NA	NA	NA	NA	NA	NA	NA	NA	NA	0.172115	0.15455	0.18907	0.15569	0.155839	0.182762	0.18881	0.194704	0.135397	0.187211	0.17973	0.107988	0.133252	0.206161	0.161384	0.153285	0.192744	0.192256	0.182822	0.135802	0.172162	0.172766	0.167131	0.189515	-0.0441666	0.781539	0.66336	-0.000265377	1	0.998232	-0.0439012	0.749375
sp#P42166#LAP2A_HUMAN,sp#P42167#LAP2B_HUMAN	P42166				Lamina-associated polypeptide 2, isoform alpha OS=Homo sapiens GN=TMPO PE=1 SV=2,Lamina-associated polypeptide 2, isoforms beta/gamma OS=Homo sapiens GN=TMPO PE=1 SV=2	0.170516	0.16305	0.164907	0.198832	0.149488	0.157789	0.1615	0.126914	0.201914	0.150118	0.166371	0.185606	0.12121	0.131733	0.176551	0.243712	0.0975493	0.182762	0.177941	0.117569	0.135397	0.240586	0.158547	0.124305	0.153659	0.165513	0.17147	0.173352	0.151315	0.170282	0.155349	0.160468	0.196922	0.151489	0.19357	0.16519	0.289895	0.0514522	0.00920383	0.139119	0.192483	0.149757	0.150776	0.247334
sp#Q6Y7W6#PERQ2_HUMAN	Q6Y7W6				PERQ amino acid-rich with GYF domain-containing protein 2 OS=Homo sapiens GN=GIGYF2 PE=1 SV=1	NA	NA	NA	NA	NA	NA	NA	NA	NA	NA	NA	NA	0.184842	0.200185	0.138994	0.15569	0.170411	0.166477	0.145333	0.194704	0.175562	0.160523	0.17973	0.173255	0.138354	0.165513	0.191643	0.183385	0.163152	0.203243	0.173664	0.185134	0.122641	0.140851	0.220009	0.140864	-0.128706	0.400692	0.222154	0.0302589	0.772597	0.758972	-0.158965	0.233248
sp#P14406#CX7A2_HUMAN	P14406				Cytochrome c oxidase subunit 7A2, mitochondrial OS=Homo sapiens GN=COX7A2 PE=1 SV=1	0.159892	0.131993	0.202633	0.151954	0.149488	0.221882	0.1615	0.159757	0.152552	0.16057	0.190625	0.174133	0.133936	0.165959	0.176551	0.163692	0.141267	0.20719	NA	NA	NA	NA	NA	NA	NA	NA	NA	NA	NA	NA	0.164506	0.152246	0.209302	0.172766	0.158318	0.16519	0.0197473	0.882042	0.853733	0.0876754	0.409968	0.424763	-0.0679281	0.615901
sp#Q15555#MARE2_HUMAN	Q15555				Microtubule-associated protein RP/EB family member 2 OS=Homo sapiens GN=MAPRE2 PE=1 SV=1	0.170516	0.170814	0.164907	0.175393	0.16859	0.157789	0.103729	0.14881	0.152552	0.202376	0.19871	0.185606	0.184842	0.15455	0.176551	0.147688	0.155839	0.190905	0.221418	0.156136	0.108621	0.169419	0.158547	0.189572	NA	NA	NA	NA	NA	NA	0.164506	0.144024	0.172162	0.151489	0.202383	0.177352	0.0159125	0.902234	0.886086	0.165338	0.121728	0.0925785	-0.149426	0.262844
sp#Q9P2Q2#FRM4A_HUMAN	Q9P2Q2				FERM domain-containing protein 4A OS=Homo sapiens GN=FRMD4A PE=1 SV=3	NA	NA	NA	NA	NA	NA	0.175943	0.24734	0.131397	0.171021	0.158286	0.151186	0.223021	0.200185	0.18907	0.147688	0.199556	0.101337	NA	NA	NA	NA	NA	NA	0.128151	0.219711	0.141211	0.183385	0.192744	0.181269	0.164506	0.185134	0.110261	0.140851	0.202383	0.140864	-0.345847	0.0222167	0.0268484	-0.217815	0.0431336	0.158854	-0.128032	0.338336
sp#Q9UHD8#SEPT9_HUMAN	Q9UHD8				Septin-9 OS=Homo sapiens GN=SEPT9 PE=1 SV=2	0.191765	0.178578	0.152332	0.163673	0.16859	0.147107	0.175943	0.170705	0.138448	0.171021	0.166371	0.197079	NA	NA	NA	NA	NA	NA	0.177941	0.156136	0.215726	0.142731	0.147955	0.189572	NA	NA	NA	NA	NA	NA	0.19198	0.160468	0.147401	0.151489	0.149505	0.21384	-0.0125782	0.946644	0.894849	0.0332592	0.751293	0.702454	-0.0458374	0.738269
sp#Q5VT25#MRCKA_HUMAN	Q5VT25				Serine/threonine-protein kinase MRCK alpha OS=Homo sapiens GN=CDC42BPA PE=1 SV=1	NA	NA	NA	NA	NA	NA	0.175943	0.181653	0.166655	0.139667	0.158286	0.185606	0.184842	0.177367	0.164032	0.163692	0.141267	0.158335	0.167071	0.168992	0.148785	0.160523	0.190321	0.173255	0.163862	0.151963	0.221903	0.143252	0.145397	0.203243	0.19198	0.144024	0.184542	0.194043	0.167131	0.128702	-0.0175106	0.920524	0.826834	-0.0482386	0.658193	0.531619	0.030728	0.805313
sp#Q13951#PEBB_HUMAN	Q13951				Core-binding factor subunit beta OS=Homo sapiens GN=CBFB PE=1 SV=2	0.159892	0.217399	0.139756	0.163673	0.159039	0.125743	0.132614	0.14881	0.251277	0.118764	0.142116	0.12824	0.146662	0.143142	0.113956	0.23571	0.155839	0.17462	0.145333	0.246128	0.162174	0.169419	0.137364	0.156938	NA	NA	NA	NA	NA	NA	0.164506	0.185134	0.135021	0.183405	0.175944	0.153027	0.129427	0.379457	0.431347	-0.0642759	0.553961	0.573863	0.193703	0.138241
sp#Q86Y46#K2C73_HUMAN	Q86Y46				Keratin, type II cytoskeletal 73 OS=Homo sapiens GN=KRT73 PE=1 SV=1	0.159892	0.155285	0.215208	0.163673	0.178141	0.136425	NA	NA	NA	NA	NA	NA	0.146662	0.143142	0.151513	0.203702	0.155839	0.17462	0.0583785	0.438968	0.242502	0.0893556	0.116181	0.124305	NA	NA	NA	NA	NA	NA	0.118718	0.152246	0.209302	0.183405	0.149505	0.226003	0.0232251	0.863796	0.950163	-0.0506398	0.642087	0.892301	0.0738649	0.566239
sp#Q9NUP7#TRM13_HUMAN	Q9NUP7				tRNA:m(4)X modification enzyme TRM13 homolog OS=Homo sapiens GN=TRMT13 PE=1 SV=2	0.159892	0.225163	0.127181	0.140235	0.101732	0.115061	NA	NA	NA	NA	NA	NA	NA	NA	NA	NA	NA	NA	0.123594	0.156136	0.255891	0.124939	0.17973	0.189572	0.138354	0.219711	0.211817	0.133219	0.16907	0.159295	0.19198	0.176912	0.135021	0.172766	0.149505	0.16519	0.213587	0.150026	0.29532	0.0649022	0.540694	0.672456	0.148685	0.253876
sp#P09132#SRP19_HUMAN	P09132				Signal recognition particle 19 kDa protein OS=Homo sapiens GN=SRP19 PE=1 SV=3	0.181141	0.170814	0.190058	0.140235	0.149488	0.179153	NA	NA	NA	NA	NA	NA	0.184842	0.211593	0.138994	0.147688	0.170411	0.158335	0.177941	0.168992	0.162174	0.142731	0.17973	0.189572	NA	NA	NA	NA	NA	NA	0.182822	0.16869	0.147401	0.162128	0.149505	0.189515	-0.183997	0.226798	0.0207072	-0.0580716	0.593322	0.464492	-0.125925	0.346457
sp#P51809#VAMP7_HUMAN	P51809				Vesicle-associated membrane protein 7 OS=Homo sapiens GN=VAMP7 PE=1 SV=3	0.159892	0.178578	0.164907	0.163673	0.149488	0.189836	NA	NA	NA	NA	NA	NA	0.159389	0.188776	0.164032	0.179696	0.170411	0.150192	0.145333	0.194704	0.162174	0.151627	0.190321	0.189572	0.148557	0.192612	0.211817	0.163318	0.163152	0.159295	0.201137	0.152246	0.122641	0.194043	0.149505	0.189515	-0.0289908	0.860107	0.749036	-0.0266625	0.809263	0.723728	-0.00232836	0.996648
sp#Q562E7#WDR81_HUMAN	Q562E7				WD repeat-containing protein 81 OS=Homo sapiens GN=WDR81 PE=1 SV=2	0.138643	0.178578	0.127181	0.280868	0.120834	0.115061	0.233713	0.159757	0.223069	0.108312	0.117862	0.116767	0.184842	0.165959	0.18907	0.163692	0.141267	0.17462	NA	NA	NA	NA	NA	NA	NA	NA	NA	NA	NA	NA	0.155349	0.160468	0.184542	0.183405	0.167131	0.16519	0.0794038	0.585258	0.61806	-0.00568715	0.963356	0.978318	0.085091	0.510068
sp#P30566#PUR8_HUMAN	P30566				Adenylosuccinate lyase OS=Homo sapiens GN=ADSL PE=1 SV=2	0.181141	0.131993	0.164907	0.187112	0.16859	0.189836	0.147057	0.137862	0.230121	0.150118	0.174455	0.139713	0.172115	0.188776	0.176551	0.163692	0.170411	0.14205	NA	NA	NA	NA	NA	NA	0.174065	0.179062	0.191643	0.153285	0.157234	0.159295	NA	NA	NA	NA	NA	NA	0.0223403	0.868431	0.836144	-0.0676558	0.53307	0.384873	0.0899961	0.486474
sp#P43652#AFAM_HUMAN	P43652				Afamin OS=Homo sapiens GN=AFM PE=1 SV=1	0.159892	0.263984	0.114606	0.128515	0.130385	0.147107	0.147057	0.170705	0.180759	0.171021	0.158286	0.174133	NA	NA	NA	NA	NA	NA	0.123594	0.20756	0.122009	0.0982515	0.253869	0.222205	0.209776	0.138414	0.161384	0.123186	0.192744	0.126334	NA	NA	NA	NA	NA	NA	0.00664857	0.95125	0.973222	0.104862	0.325075	0.579665	-0.0982133	0.464576
sp#Q9NZR2#LRP1B_HUMAN	Q9NZR2				Low-density lipoprotein receptor-related protein 1B OS=Homo sapiens GN=LRP1B PE=1 SV=2	NA	NA	NA	NA	NA	NA	0.0604006	0.192601	0.0961379	0.191925	0.214879	0.174133	0.146662	0.131733	0.151513	0.227708	0.126694	0.182762	0.112725	0.143281	0.215726	0.178315	0.200912	0.140622	0.102643	0.151963	0.110951	0.173352	0.16907	0.258178	NA	NA	NA	NA	NA	NA	0.368911	0.0133621	0.100578	0.493749	4.07566e-06	0.020062	-0.124838	0.350698
sp#Q99447#PCY2_HUMAN	Q99447				Ethanolamine-phosphate cytidylyltransferase OS=Homo sapiens GN=PCYT2 PE=1 SV=1	0.117394	0.318333	0.152332	0.128515	0.130385	0.0936965	NA	NA	NA	NA	NA	NA	0.159389	0.257228	0.113956	0.123682	0.0975493	0.10948	-0.00683721	0.696088	0.309443	-0.0173956	0.063224	0.0264045	0.082237	0.219711	0.504327	0.0429207	0.13356	0.0933732	NA	NA	NA	NA	NA	NA	-0.109462	0.476332	0.880934	-1.0205	2.07283e-21	0.220676	0.911035	4.44778e-12
sp#P49441#INPP_HUMAN	P49441				Inositol polyphosphate 1-phosphatase OS=Homo sapiens GN=INPP1 PE=1 SV=1	0.149268	0.20187	0.152332	0.151954	0.16859	0.179153	0.147057	0.159757	0.138448	0.202376	0.190625	0.185606	0.184842	0.200185	0.18907	0.15569	0.141267	0.150192	NA	NA	NA	NA	NA	NA	0.230182	0.165513	0.151297	0.123186	0.145397	0.137321	0.155349	0.127579	0.196922	0.204682	0.175944	0.16519	-0.00453913	0.989326	0.968139	-0.106599	0.324046	0.277575	0.10206	0.431039
sp#Q8IXJ9#ASXL1_HUMAN	Q8IXJ9				Putative Polycomb group protein ASXL1 OS=Homo sapiens GN=ASXL1 PE=1 SV=3	NA	NA	NA	NA	NA	NA	0.204828	0.181653	0.159604	0.16057	0.150201	0.151186	0.146662	0.165959	0.164032	0.171694	0.199556	0.158335	0.156202	0.156136	0.175562	0.160523	0.17973	0.189572	NA	NA	NA	NA	NA	NA	0.164506	0.193357	0.172162	0.140851	0.149505	0.189515	-0.0693968	0.65606	0.343769	-0.00179714	0.992262	0.983709	-0.0675997	0.617654
sp#O00592#PODXL_HUMAN	O00592				Podocalyxin OS=Homo sapiens GN=PODXL PE=1 SV=2	0.170516	0.186342	0.139756	0.175393	0.178141	0.147107	NA	NA	NA	NA	NA	NA	0.172115	0.234411	0.151513	0.131684	0.243274	0.10948	0.112725	0.181848	0.229114	0.142731	0.17973	0.173255	NA	NA	NA	NA	NA	NA	0.127875	0.242689	0.135021	0.119574	0.19357	0.177352	-0.1414	0.355001	0.445337	-0.00527968	0.966382	0.976642	-0.13612	0.3083
sp#O43684#BUB3_HUMAN	O43684				Mitotic checkpoint protein BUB3 OS=Homo sapiens GN=BUB3 PE=1 SV=1	0.159892	0.139757	0.127181	0.327746	0.120834	0.147107	0.190385	0.137862	0.216018	0.118764	0.134031	0.208552	NA	NA	NA	NA	NA	NA	0.145333	0.168992	0.162174	0.151627	0.211504	0.140622	NA	NA	NA	NA	NA	NA	0.182822	0.127579	0.172162	0.225959	0.167131	0.140864	0.141093	0.338771	0.337047	0.255663	0.0168874	0.275125	-0.11457	0.392346
sp#Q08378#GOGA3_HUMAN	Q08378				Golgin subfamily A member 3 OS=Homo sapiens GN=GOLGA3 PE=1 SV=2	0.149268	0.20187	0.139756	0.163673	0.178141	0.157789	0.118172	0.181653	0.1455	0.171021	0.19871	0.174133	0.133936	0.120324	0.18907	0.179696	0.141267	0.20719	0.145333	0.233272	0.175562	0.160523	0.147955	0.173255	0.168963	0.179062	0.191643	0.163318	0.163152	0.148308	NA	NA	NA	NA	NA	NA	0.0956588	0.513121	0.387364	0.0359178	0.732572	0.761292	0.0597409	0.640863
sp#Q8NE86#MCU_HUMAN	Q8NE86				Calcium uniporter protein, mitochondrial OS=Homo sapiens GN=MCU PE=1 SV=1	0.191765	0.155285	0.164907	0.163673	0.159039	0.179153	NA	NA	NA	NA	NA	NA	0.146662	0.15455	0.164032	0.203702	0.170411	0.158335	0.156202	0.143281	0.18895	0.169419	0.190321	0.173255	0.133252	0.192612	0.181557	0.173352	0.174989	0.192256	NA	NA	NA	NA	NA	NA	0.175204	0.236494	0.0378567	0.134307	0.208234	0.0811939	0.0408972	0.746246
sp#Q96C86#DCPS_HUMAN	Q96C86				m7GpppX diphosphatase OS=Homo sapiens GN=DCPS PE=1 SV=2	NA	NA	NA	NA	NA	NA	0.1615	0.0721748	0.216018	0.16057	0.174455	0.185606	0.146662	0.188776	0.138994	0.1957	0.155839	0.158335	NA	NA	NA	NA	NA	NA	0.199573	0.151963	0.131124	0.153285	0.186826	0.126334	0.164506	0.135802	0.196922	0.151489	0.202383	0.16519	0.138631	0.347116	0.395022	0.150246	0.159443	0.317297	-0.0116159	0.940507
sp#Q9UHD9#UBQL2_HUMAN,sp#Q9UMX0#UBQL1_HUMAN	Q9UHD9	Q9UMX0			Ubiquilin-2 OS=Homo sapiens GN=UBQLN2 PE=1 SV=2,Ubiquilin-1 OS=Homo sapiens GN=UBQLN1 PE=1 SV=2	0.159892	0.155285	0.190058	0.175393	0.16859	0.168471	0.147057	0.14881	0.1455	0.233731	0.174455	0.16266	0.184842	0.165959	0.151513	0.171694	0.170411	0.150192	0.123594	0.143281	0.162174	0.124939	0.243278	0.222205	0.133252	0.206161	0.151297	0.173352	0.186826	0.192256	NA	NA	NA	NA	NA	NA	0.0352784	0.801177	0.745355	0.232247	0.0299327	0.0300811	-0.196969	0.138811
sp#O75695#XRP2_HUMAN	O75695				Protein XRP2 OS=Homo sapiens GN=RP2 PE=1 SV=4	0.191765	0.147521	0.139756	0.210551	0.159039	0.168471	NA	NA	NA	NA	NA	NA	0.223021	0.143142	0.164032	0.187698	0.155839	0.14205	0.145333	0.168992	0.162174	0.142731	0.222095	0.173255	NA	NA	NA	NA	NA	NA	0.173664	0.160468	0.159781	0.172766	0.158318	0.177352	-0.0147601	0.935081	0.876108	0.0393247	0.708814	0.742945	-0.0540848	0.691596
sp#O43617#TPPC3_HUMAN	O43617				Trafficking protein particle complex subunit 3 OS=Homo sapiens GN=TRAPPC3 PE=1 SV=1	NA	NA	NA	NA	NA	NA	NA	NA	NA	NA	NA	NA	0.223021	0.165959	0.126475	0.15569	0.155839	0.182762	0.167071	0.168992	0.148785	0.178315	0.169138	0.156938	0.0975416	0.165513	0.100864	0.062987	0.388051	0.115347	0.164506	0.185134	0.172162	0.151489	0.167131	0.16519	-0.286539	0.0585409	0.123124	0.165547	0.121258	0.539057	-0.452087	0.000638094
sp#Q14002#CEAM7_HUMAN	Q14002				Carcinoembryonic antigen-related cell adhesion molecule 7 OS=Homo sapiens GN=CEACAM7 PE=1 SV=1	0.159892	0.139757	0.215208	0.210551	0.139936	0.125743	NA	NA	NA	NA	NA	NA	0.159389	0.200185	0.138994	0.163692	0.184984	0.166477	0.167071	0.181848	0.0818447	0.222795	0.158547	0.156938	0.15876	0.192612	0.191643	0.133219	0.174989	0.170282	NA	NA	NA	NA	NA	NA	-0.105774	0.491674	0.513058	0.117455	0.270714	0.260046	-0.223229	0.0930791
sp#Q7Z7G8#VP13B_HUMAN	Q7Z7G8				Vacuolar protein sorting-associated protein 13B OS=Homo sapiens GN=VPS13B PE=1 SV=2	0.170516	0.217399	0.152332	0.140235	0.111283	0.136425	0.147057	0.159757	0.180759	0.171021	0.166371	0.151186	0.477549	0.177367	0.0763987	0.131684	0.0975493	0.101337	0.145333	0.156136	0.162174	0.151627	0.200912	0.189572	NA	NA	NA	NA	NA	NA	NA	NA	NA	NA	NA	NA	-0.260186	0.0861435	0.499596	-0.33299	0.00196452	0.399003	0.0728043	0.571695
sp#Q8TBJ5#FEZF2_HUMAN	Q8TBJ5				Fez family zinc finger protein 2 OS=Homo sapiens GN=FEZF2 PE=2 SV=2	NA	NA	NA	NA	NA	NA	0.1615	0.170705	0.138448	0.181473	0.214879	0.139713	0.146662	0.15455	0.226627	0.147688	0.155839	0.17462	NA	NA	NA	NA	NA	NA	0.194471	0.138414	0.141211	0.173352	0.151315	0.170282	0.127875	0.16869	0.122641	0.151489	0.220009	0.16519	0.0227373	0.866351	0.858213	0.140298	0.188761	0.225	-0.117561	0.379917
sp#Q14258#TRI25_HUMAN	Q14258				E3 ubiquitin/ISG15 ligase TRIM25 OS=Homo sapiens GN=TRIM25 PE=1 SV=2	0.191765	0.139757	0.215208	0.140235	0.16859	0.179153	0.147057	0.126914	0.152552	0.108312	0.247219	0.208552	0.172115	0.143142	0.151513	0.179696	0.228701	0.14205	0.167071	0.130425	0.148785	0.196107	0.200912	0.156938	0.168963	0.179062	0.17147	0.163318	0.16907	0.159295	NA	NA	NA	NA	NA	NA	0.0188244	0.886895	0.843334	0.239436	0.0252239	0.0540173	-0.220611	0.0970108
sp#Q5TCX8#M3KL4_HUMAN	Q5TCX8				Mitogen-activated protein kinase kinase kinase MLK4 OS=Homo sapiens GN=MLK4 PE=1 SV=1	0.159892	0.16305	0.164907	0.187112	0.16859	0.157789	0.1615	0.159757	0.244225	0.108312	0.142116	0.16266	0.184842	0.143142	0.151513	0.171694	0.214129	0.158335	0.112725	0.130425	0.175562	0.116043	0.232687	0.271155	NA	NA	NA	NA	NA	NA	NA	NA	NA	NA	NA	NA	0.0822711	0.572198	0.604936	0.331028	0.00199248	0.0480935	-0.248756	0.0610744
sp#Q9BXJ4#C1QT3_HUMAN	Q9BXJ4				Complement C1q tumor necrosis factor-related protein 3 OS=Homo sapiens GN=C1QTNF3 PE=2 SV=1	0.213014	0.0931722	0.127181	0.175393	0.235448	0.179153	0.175943	0.214497	0.159604	0.108312	0.142116	0.242972	0.172115	0.177367	0.138994	0.15569	0.199556	0.166477	0.167071	0.156136	0.0818447	0.124939	0.147955	0.418006	0.15876	0.179062	0.161384	0.183385	0.174989	0.170282	0.127875	0.209801	0.221682	0.140851	0.158318	0.153027	-0.2723	0.0723697	0.0548041	0.080171	0.450831	0.675225	-0.352471	0.00782658
sp#O14867#BACH1_HUMAN	O14867				Transcription regulator protein BACH1 OS=Homo sapiens GN=BACH1 PE=1 SV=2	0.223638	0.16305	0.152332	0.151954	0.159039	0.147107	NA	NA	NA	NA	NA	NA	0.146662	0.165959	0.126475	0.171694	0.155839	0.20719	0.156202	0.181848	0.18895	0.160523	0.137364	0.189572	NA	NA	NA	NA	NA	NA	0.164506	0.16869	0.184542	0.172766	0.158318	0.16519	0.109397	0.455978	0.26108	0.0306981	0.769467	0.708496	0.0786984	0.541694
sp#P42025#ACTY_HUMAN	P42025				Beta-centractin OS=Homo sapiens GN=ACTR1B PE=1 SV=1	NA	NA	NA	NA	NA	NA	0.175943	0.159757	0.180759	0.171021	0.158286	0.16266	0.146662	0.165959	0.176551	0.163692	0.184984	0.17462	0.18881	0.156136	0.148785	0.160523	0.169138	0.189572	NA	NA	NA	NA	NA	NA	0.155349	0.16869	0.184542	0.162128	0.149505	0.201678	0.0332309	0.811736	0.553073	0.0779517	0.463344	0.259222	-0.0447209	0.744667
sp#P63220#RS21_HUMAN	P63220				40S ribosomal protein S21 OS=Homo sapiens GN=RPS21 PE=1 SV=1	0.159892	0.139757	0.177482	0.23399	0.149488	0.157789	0.175943	0.181653	0.152552	0.16057	0.18254	0.16266	0.172115	0.223002	0.164032	0.163692	0.214129	0.0931945	0.167071	0.181848	0.18895	0.133835	0.190321	0.156938	0.15876	0.206161	0.191643	0.163318	0.157234	0.148308	NA	NA	NA	NA	NA	NA	-0.132441	0.386894	0.108198	-0.0471493	0.665552	0.692525	-0.0852919	0.526509
sp#Q08379#GOGA2_HUMAN	Q08379				Golgin subfamily A member 2 OS=Homo sapiens GN=GOLGA2 PE=1 SV=3	0.138643	0.155285	0.215208	0.151954	0.159039	0.200518	0.118172	0.14881	0.201914	0.181473	0.18254	0.12824	0.133936	0.15455	0.201589	0.171694	0.155839	0.190905	0.156202	0.20756	0.162174	0.178315	0.147955	0.156938	0.194471	0.124864	0.181557	0.173352	0.13356	0.159295	0.201137	0.152246	0.172162	0.162128	0.140691	0.153027	0.0921943	0.528099	0.314006	-0.0263739	0.811347	0.800389	0.118568	0.361453
sp#Q69YQ0#CYTSA_HUMAN	Q69YQ0				Cytospin-A OS=Homo sapiens GN=SPECC1L PE=1 SV=2	NA	NA	NA	NA	NA	NA	0.1615	0.170705	0.152552	0.16057	0.18254	0.185606	0.159389	0.177367	0.138994	0.139686	0.141267	0.20719	0.145333	0.246128	0.148785	0.124939	0.190321	0.189572	NA	NA	NA	NA	NA	NA	0.146191	0.152246	0.159781	0.108935	0.202383	0.238166	-0.260667	0.085559	0.0571711	0.177763	0.0962471	0.162147	-0.438429	0.000928581
sp#P08559#ODPA_HUMAN	P08559				Pyruvate dehydrogenase E1 component subunit alpha, somatic form, mitochondrial OS=Homo sapiens GN=PDHA1 PE=1 SV=3	NA	NA	NA	NA	NA	NA	0.147057	0.170705	0.159604	0.171021	0.18254	0.151186	0.146662	0.165959	0.164032	0.163692	0.155839	0.190905	0.156202	0.181848	0.18895	0.151627	0.158547	0.173255	NA	NA	NA	NA	NA	NA	0.137033	0.152246	0.159781	0.183405	0.202383	0.16519	0.0937023	0.521552	0.147039	0.133703	0.210275	0.0869223	-0.0400009	0.771903
sp#Q9BSE2#TMM79_HUMAN	Q9BSE2				Transmembrane protein 79 OS=Homo sapiens GN=TMEM79 PE=2 SV=1	NA	NA	NA	NA	NA	NA	0.1615	0.159757	0.187811	0.150118	0.18254	0.151186	0.159389	0.15455	0.18907	0.147688	0.112122	0.223475	0.101856	0.156136	0.229114	0.151627	0.190321	0.156938	0.138354	0.179062	0.161384	0.173352	0.174989	0.203243	0.164506	0.135802	0.184542	0.162128	0.220009	0.140864	0.201039	0.175142	0.0434817	0.216617	0.0428322	0.082688	-0.0155774	0.916634
sp#Q9H7Z7#PGES2_HUMAN	Q9H7Z7				Prostaglandin E synthase 2 OS=Homo sapiens GN=PTGES2 PE=1 SV=1	NA	NA	NA	NA	NA	NA	0.1615	0.192601	0.173707	0.150118	0.150201	0.185606	0.146662	0.200185	0.176551	0.147688	0.199556	0.158335	0.177941	0.181848	0.18895	0.142731	0.190321	0.124305	0.184268	0.165513	0.181557	0.163318	0.157234	0.148308	NA	NA	NA	NA	NA	NA	-0.0906451	0.557282	0.23655	-0.102407	0.34358	0.288929	0.0117617	0.918242
sp#P30711#GSTT1_HUMAN	P30711				Glutathione S-transferase theta-1 OS=Homo sapiens GN=GSTT1 PE=1 SV=4	NA	NA	NA	NA	NA	NA	0.1615	0.192601	0.131397	0.212828	0.166371	0.16266	0.235747	0.165959	0.289223	0.139686	0.141267	0.101337	0.210548	0.130425	0.108621	0.196107	0.147955	0.173255	0.163862	0.151963	0.151297	0.153285	0.174989	0.203243	NA	NA	NA	NA	NA	NA	-0.0311379	0.848888	0.876728	-0.152307	0.157934	0.288769	0.121169	0.351168
sp#Q02338#BDH_HUMAN	Q02338				D-beta-hydroxybutyrate dehydrogenase, mitochondrial OS=Homo sapiens GN=BDH1 PE=1 SV=3	0.128019	0.194106	0.177482	0.175393	0.178141	0.147107	0.190385	0.14881	0.173707	0.171021	0.142116	0.185606	0.146662	0.200185	0.176551	0.171694	0.214129	0.125765	0.134463	0.168992	0.162174	0.160523	0.17973	0.205888	NA	NA	NA	NA	NA	NA	0.137033	0.160468	0.147401	0.162128	0.220009	0.16519	0.0310513	0.823014	0.704275	0.15194	0.154815	0.149854	-0.120889	0.366373
sp#O75563#SKAP2_HUMAN	O75563				Src kinase-associated phosphoprotein 2 OS=Homo sapiens GN=SKAP2 PE=1 SV=1	0.181141	0.209634	0.152332	0.140235	0.139936	0.168471	NA	NA	NA	NA	NA	NA	0.146662	0.177367	0.164032	0.15569	0.214129	0.166477	0.0692478	0.284696	0.122009	0.222795	0.147955	0.156938	NA	NA	NA	NA	NA	NA	0.19198	0.16869	0.172162	0.108935	0.19357	0.177352	-0.011456	0.952596	0.958952	0.00207285	0.97897	0.99183	-0.0135289	0.928971
sp#P62873#GBB1_HUMAN	P62873				Guanine nucleotide-binding protein G(I)/G(S)/G(T) subunit beta-1 OS=Homo sapiens GN=GNB1 PE=1 SV=3	0.159892	0.178578	0.152332	0.175393	0.16859	0.147107	0.147057	0.170705	0.216018	0.171021	0.134031	0.12824	NA	NA	NA	NA	NA	NA	0.145333	0.194704	0.175562	0.151627	0.17973	0.156938	0.179166	0.165513	0.161384	0.183385	0.163152	0.137321	NA	NA	NA	NA	NA	NA	0.0842709	0.563171	0.307439	-0.103246	0.33961	0.235176	0.187517	0.151154
sp#Q8N3D4#EH1L1_HUMAN	Q8N3D4				EH domain-binding protein 1-like protein 1 OS=Homo sapiens GN=EHBP1L1 PE=1 SV=2	NA	NA	NA	NA	NA	NA	0.1615	0.170705	0.1455	0.150118	0.166371	0.231499	0.197568	0.234411	0.164032	0.147688	0.0975493	0.166477	0.167071	0.156136	0.162174	0.196107	0.158547	0.173255	0.174065	0.138414	0.221903	0.223517	0.145397	0.10436	0.19198	0.144024	0.147401	0.225959	0.158318	0.128702	0.0397768	0.778107	0.735523	-0.181683	0.0918415	0.189701	0.22146	0.0904805
sp#Q8NGA1#OR1M1_HUMAN	Q8NGA1				Olfactory receptor 1M1 OS=Homo sapiens GN=OR1M1 PE=2 SV=1	NA	NA	NA	NA	NA	NA	0.190385	0.137862	0.173707	0.150118	0.166371	0.197079	0.12121	0.268636	0.126475	0.147688	0.170411	0.166477	0.167071	0.20756	0.18895	0.142731	0.147955	0.140622	0.179166	0.179062	0.181557	0.153285	0.174989	0.137321	0.19198	0.152246	0.147401	0.204682	0.149505	0.16519	-0.15117	0.322172	0.254081	-0.151772	0.159407	0.22794	0.000602464	0.98562
sp#Q96RV3#PCX1_HUMAN	Q96RV3				Pecanex-like protein 1 OS=Homo sapiens GN=PCNX PE=1 SV=2	NA	NA	NA	NA	NA	NA	0.132614	0.181653	0.159604	0.212828	0.150201	0.151186	0.388464	0.108916	0.138994	0.0676676	0.0392596	0.256045	0.134463	0.20756	0.202338	0.151627	0.169138	0.156938	NA	NA	NA	NA	NA	NA	0.219453	0.144024	0.110261	0.151489	0.175944	0.140864	-0.344583	0.0227132	0.282696	-0.291514	0.00674664	0.377011	-0.0530687	0.697288
sp#Q9UKG1#DP13A_HUMAN	Q9UKG1				DCC-interacting protein 13-alpha OS=Homo sapiens GN=APPL1 PE=1 SV=1	0.181141	0.16305	0.139756	0.187112	0.16859	0.179153	NA	NA	NA	NA	NA	NA	0.172115	0.15455	0.138994	0.179696	0.155839	0.190905	0.134463	0.181848	0.175562	0.178315	0.169138	0.173255	NA	NA	NA	NA	NA	NA	0.146191	0.16869	0.135021	0.194043	0.184757	0.177352	0.0437716	0.757783	0.604736	0.0779814	0.463176	0.302716	-0.0342098	0.805705
sp#O14561#ACPM_HUMAN	O14561				Acyl carrier protein, mitochondrial OS=Homo sapiens GN=NDUFAB1 PE=1 SV=3	NA	NA	NA	NA	NA	NA	0.175943	0.14881	0.173707	0.150118	0.190625	0.174133	0.146662	0.15455	0.126475	0.187698	0.184984	0.190905	0.145333	0.117569	0.175562	0.205003	0.158547	0.205888	0.209776	0.138414	0.20173	0.133219	0.151315	0.137321	0.210295	0.127579	0.159781	0.225959	0.140691	0.16519	0.143179	0.3318	0.26523	0.109907	0.302498	0.330064	0.0332724	0.790415
sp#P37108#SRP14_HUMAN	P37108				Signal recognition particle 14 kDa protein OS=Homo sapiens GN=SRP14 PE=1 SV=2	0.181141	0.170814	0.139756	0.175393	0.16859	0.168471	0.175943	0.159757	0.173707	0.16057	0.174455	0.151186	0.159389	0.177367	0.113956	0.15569	0.199556	0.190905	0.232287	0.168992	0.175562	0.116043	0.17973	0.156938	0.168963	0.219711	0.181557	0.143252	0.151315	0.181269	NA	NA	NA	NA	NA	NA	-0.194704	0.200558	0.0587718	-0.0816098	0.451245	0.337453	-0.113094	0.398568
sp#Q9NRC6#SPTN5_HUMAN	Q9NRC6				Spectrin beta chain, non-erythrocytic 5 OS=Homo sapiens GN=SPTBN5 PE=1 SV=1	NA	NA	NA	NA	NA	NA	0.190385	0.181653	0.159604	0.139667	0.166371	0.174133	NA	NA	NA	NA	NA	NA	0.145333	0.156136	0.162174	0.151627	0.190321	0.173255	0.179166	0.165513	0.131124	0.143252	0.186826	0.181269	0.155349	0.193357	0.147401	0.119574	0.140691	0.226003	-0.243728	0.108167	0.00559296	0.0740359	0.485887	0.411519	-0.317764	0.016563
sp#Q9UK99#FBX3_HUMAN	Q9UK99				F-box only protein 3 OS=Homo sapiens GN=FBXO3 PE=1 SV=3	0.149268	0.178578	0.177482	0.175393	0.159039	0.168471	NA	NA	NA	NA	NA	NA	NA	NA	NA	NA	NA	NA	0.145333	0.220416	0.148785	0.187211	0.158547	0.156938	0.174065	0.165513	0.191643	0.173352	0.145397	0.170282	0.182822	0.152246	0.159781	0.140851	0.220009	0.128702	-0.0411177	0.797173	0.658971	-0.0375612	0.731655	0.732528	-0.00355655	0.989217
sp#Q9Y3C6#PPIL1_HUMAN	Q9Y3C6				Peptidyl-prolyl cis-trans isomerase-like 1 OS=Homo sapiens GN=PPIL1 PE=1 SV=1	0.138643	0.209634	0.164907	0.24571	0.111283	0.136425	NA	NA	NA	NA	NA	NA	0.172115	0.143142	0.18907	0.179696	0.126694	0.182762	0.145333	0.181848	0.175562	0.222795	0.126773	0.140622	0.209776	0.124864	0.181557	0.143252	0.151315	0.148308	NA	NA	NA	NA	NA	NA	0.233749	0.115551	0.102267	0.0715841	0.500298	0.671406	0.162165	0.213791
sp#O15042#SR140_HUMAN	O15042				U2 snRNP-associated SURP motif-containing protein OS=Homo sapiens GN=U2SURP PE=1 SV=2	0.149268	0.178578	0.139756	0.198832	0.178141	0.157789	0.190385	0.159757	0.1455	0.171021	0.190625	0.16266	0.159389	0.257228	0.126475	0.147688	0.228701	0.125765	0.134463	0.181848	0.18895	0.160523	0.190321	0.156938	0.189369	0.151963	0.17147	0.183385	0.151315	0.148308	0.137033	0.135802	0.209302	0.151489	0.237636	0.140864	-0.0355734	0.825809	0.731634	0.0270997	0.795215	0.82493	-0.0626731	0.644212
sp#P08F94#PKHD1_HUMAN	P08F94				Fibrocystin OS=Homo sapiens GN=PKHD1 PE=1 SV=1	NA	NA	NA	NA	NA	NA	0.233713	0.181653	0.1455	0.150118	0.101692	0.116767	0.146662	0.143142	0.151513	0.243712	0.184984	0.10948	0.134463	0.168992	0.229114	0.222795	0.116181	0.140622	0.153659	0.138414	0.191643	0.203451	0.145397	0.170282	NA	NA	NA	NA	NA	NA	0.241625	0.10391	0.123363	-0.261055	0.0152959	0.109573	0.50268	0.000130528
sp#P31629#ZEP2_HUMAN	P31629				Transcription factor HIVEP2 OS=Homo sapiens GN=HIVEP2 PE=1 SV=2	0.510497	0.100936	0.0643049	0.116796	0.101732	0.136425	0.175943	0.24734	0.166655	0.16057	0.125946	0.139713	0.210294	0.177367	0.18907	0.211704	0.112122	0.117622	0.18881	0.156136	0.135397	0.187211	0.17973	0.124305	NA	NA	NA	NA	NA	NA	NA	NA	NA	NA	NA	NA	0.253676	0.087924	0.499995	-0.507634	2.32663e-06	0.0196745	0.76131	7.17631e-09
sp#P53582#MAP11_HUMAN	P53582				Methionine aminopeptidase 1 OS=Homo sapiens GN=METAP1 PE=1 SV=2	0.128019	0.108701	0.152332	0.198832	0.178141	0.253928	0.1615	0.181653	0.173707	0.16057	0.166371	0.16266	0.184842	0.15455	0.151513	0.179696	0.184984	0.166477	0.177941	0.143281	0.18895	0.178315	0.137364	0.189572	NA	NA	NA	NA	NA	NA	0.164506	0.160468	0.172162	0.162128	0.19357	0.153027	-0.134781	0.378399	0.223557	-0.0463086	0.671254	0.637233	-0.0884727	0.510882
sp#Q92974#ARHG2_HUMAN	Q92974				Rho guanine nucleotide exchange factor 2 OS=Homo sapiens GN=ARHGEF2 PE=1 SV=4	0.170516	0.16305	0.164907	0.198832	0.149488	0.179153	NA	NA	NA	NA	NA	NA	0.12121	0.165959	0.164032	0.203702	0.155839	0.150192	NA	NA	NA	NA	NA	NA	0.179166	0.151963	0.141211	0.173352	0.16907	0.170282	0.155349	0.185134	0.196922	0.162128	0.167131	0.140864	0.0948539	0.516581	0.305332	0.0328991	0.75384	0.705403	0.0619548	0.628896
sp#Q9NRJ3#CCL28_HUMAN	Q9NRJ3				C-C motif chemokine 28 OS=Homo sapiens GN=CCL28 PE=1 SV=1	0.191765	0.155285	0.152332	0.140235	0.187692	0.179153	0.262599	0.225444	0.124345	0.139667	0.117862	0.220026	NA	NA	NA	NA	NA	NA	0.264895	0.143281	0.229114	0.0804596	0.126773	0.205888	0.0975416	0.179062	0.151297	0.273683	0.16907	0.21423	0.164506	0.259134	0.122641	0.162128	0.105439	0.16519	-0.268074	0.0769537	0.199639	-0.279928	0.00929133	0.13289	0.0118537	0.917688
sp#O95498#VNN2_HUMAN	O95498				Vascular non-inflammatory molecule 2 OS=Homo sapiens GN=VNN2 PE=1 SV=3	0.170516	0.170814	0.177482	0.163673	0.149488	0.179153	0.147057	0.14881	0.201914	0.139667	0.158286	0.174133	0.184842	0.188776	0.176551	0.15569	0.184984	0.14205	NA	NA	NA	NA	NA	NA	NA	NA	NA	NA	NA	NA	0.201137	0.16869	0.147401	0.162128	0.149505	0.177352	-0.0463735	0.770276	0.597775	-0.043345	0.691504	0.586768	-0.00302855	0.992411
sp#P30154#2AAB_HUMAN	P30154				Serine/threonine-protein phosphatase 2A 65 kDa regulatory subunit A beta isoform OS=Homo sapiens GN=PPP2R1B PE=1 SV=3	NA	NA	NA	NA	NA	NA	0.132614	0.137862	0.208966	0.191925	0.166371	0.12824	0.159389	0.177367	0.176551	0.15569	0.170411	0.17462	NA	NA	NA	NA	NA	NA	0.168963	0.206161	0.161384	0.173352	0.151315	0.159295	0.173664	0.127579	0.184542	0.162128	0.220009	0.140864	0.140133	0.342008	0.174683	0.0306102	0.770093	0.803259	0.109523	0.398665
sp#P48739#PIPNB_HUMAN	P48739				Phosphatidylinositol transfer protein beta isoform OS=Homo sapiens GN=PITPNB PE=1 SV=2	0.170516	0.139757	0.190058	0.175393	0.16859	0.189836	0.132614	0.14881	0.173707	0.150118	0.214879	0.16266	NA	NA	NA	NA	NA	NA	0.167071	0.143281	0.162174	0.196107	0.190321	0.107988	0.179166	0.206161	0.151297	0.173352	0.157234	0.148308	0.182822	0.176912	0.159781	0.162128	0.149505	0.177352	-0.0487484	0.75821	0.525757	-0.0184704	0.868906	0.856206	-0.0302781	0.828867
sp#P49770#EI2BB_HUMAN	P49770				Translation initiation factor eIF-2B subunit beta OS=Homo sapiens GN=EIF2B2 PE=1 SV=3	NA	NA	NA	NA	NA	NA	0.132614	0.170705	0.138448	0.181473	0.206795	0.16266	0.197568	0.177367	0.176551	0.123682	0.155839	0.182762	0.156202	0.181848	0.18895	0.169419	0.158547	0.156938	0.189369	0.179062	0.161384	0.143252	0.163152	0.159295	0.173664	0.135802	0.172162	0.183405	0.19357	0.153027	-0.0480326	0.761841	0.574117	-0.00137847	0.995375	0.985823	-0.0466541	0.733601
sp#Q10713#MPPA_HUMAN	Q10713				Mitochondrial-processing peptidase subunit alpha OS=Homo sapiens GN=PMPCA PE=1 SV=2	0.181141	0.16305	0.152332	0.163673	0.178141	0.157789	0.190385	0.170705	0.166655	0.129215	0.150201	0.220026	0.159389	0.131733	0.164032	0.1957	0.243274	0.14205	0.134463	0.194704	0.148785	0.160523	0.169138	0.222205	NA	NA	NA	NA	NA	NA	0.201137	0.16869	0.147401	0.130212	0.167131	0.189515	-0.0885352	0.56676	0.326945	0.108999	0.306483	0.337416	-0.197534	0.137671
sp#Q15172#2A5A_HUMAN	Q15172				Serine/threonine-protein phosphatase 2A 56 kDa regulatory subunit alpha isoform OS=Homo sapiens GN=PPP2R5A PE=1 SV=1	NA	NA	NA	NA	NA	NA	NA	NA	NA	NA	NA	NA	0.159389	0.177367	0.18907	0.11568	0.141267	0.20719	0.18881	0.181848	0.135397	0.205003	0.147955	0.124305	0.163862	0.192612	0.151297	0.153285	0.174989	0.170282	0.155349	0.16869	0.184542	0.183405	0.158318	0.16519	-0.0749326	0.629642	0.476143	-0.106125	0.326217	0.247349	0.0311926	0.802587
sp#Q70EL1#UBP54_HUMAN	Q70EL1				Inactive ubiquitin carboxyl-terminal hydrolase 54 OS=Homo sapiens GN=USP54 PE=1 SV=4	0.20239	0.139757	0.139756	0.175393	0.197243	0.157789	0.1615	0.126914	0.159604	0.171021	0.214879	0.151186	NA	NA	NA	NA	NA	NA	NA	NA	NA	NA	NA	NA	0.15876	0.151963	0.191643	0.203451	0.145397	0.159295	0.118718	0.152246	0.196922	0.130212	0.264075	0.140864	0.187327	0.206038	0.130839	0.183024	0.0868321	0.267331	0.00430235	0.963245
sp#Q8TDJ6#DMXL2_HUMAN	Q8TDJ6				DmX-like protein 2 OS=Homo sapiens GN=DMXL2 PE=1 SV=2	NA	NA	NA	NA	NA	NA	0.175943	0.170705	0.1455	0.191925	0.174455	0.16266	0.146662	0.268636	0.151513	0.131684	0.141267	0.14205	NA	NA	NA	NA	NA	NA	0.199573	0.138414	0.17147	0.193418	0.13356	0.148308	0.182822	0.152246	0.172162	0.162128	0.158318	0.153027	-0.120733	0.431116	0.402423	-0.241706	0.0247671	0.107134	0.120973	0.351938
sp#Q99996#AKAP9_HUMAN	Q99996				A-kinase anchor protein 9 OS=Homo sapiens GN=AKAP9 PE=1 SV=3	0.138643	0.186342	0.252934	0.140235	0.130385	0.168471	NA	NA	NA	NA	NA	NA	0.197568	0.177367	0.126475	0.15569	0.184984	0.166477	0.123594	0.246128	0.18895	0.107147	0.147955	0.156938	0.0567293	0.151963	0.151297	0.313816	0.180907	0.258178	NA	NA	NA	NA	NA	NA	0.127975	0.384725	0.637079	0.249491	0.0197191	0.267401	-0.121517	0.36385
sp#O75494#SRS10_HUMAN	O75494				Serine/arginine-rich splicing factor 10 OS=Homo sapiens GN=SRSF10 PE=1 SV=1	NA	NA	NA	NA	NA	NA	NA	NA	NA	NA	NA	NA	0.184842	0.143142	0.151513	0.179696	0.141267	0.182762	0.210548	0.233272	0.135397	0.160523	0.147955	0.0916713	0.179166	0.179062	0.191643	0.153285	0.157234	0.148308	0.164506	0.160468	0.184542	0.194043	0.175944	0.140864	-0.10738	0.484963	0.322164	-0.294915	0.00612923	0.0315308	0.187536	0.151114
sp#P13671#CO6_HUMAN	P13671				Complement component C6 OS=Homo sapiens GN=C6 PE=1 SV=3	0.181141	0.16305	0.164907	0.151954	0.187692	0.147107	0.1615	0.170705	0.152552	0.16057	0.190625	0.185606	NA	NA	NA	NA	NA	NA	0.210548	0.168992	0.135397	0.133835	0.211504	0.140622	0.128151	0.165513	0.131124	0.123186	0.251928	0.192256	NA	NA	NA	NA	NA	NA	-0.182627	0.230325	0.0983671	0.152275	0.153912	0.243431	-0.334902	0.0115295
sp#P42766#RL35_HUMAN	P42766				60S ribosomal protein L35 OS=Homo sapiens GN=RPL35 PE=1 SV=2	0.138643	0.178578	0.164907	0.140235	0.187692	0.179153	0.118172	0.137862	0.173707	0.150118	0.247219	0.139713	0.159389	0.165959	0.18907	0.15569	0.184984	0.17462	0.167071	0.156136	0.162174	0.196107	0.147955	0.156938	0.163862	0.165513	0.17147	0.193418	0.157234	0.170282	0.155349	0.160468	0.184542	0.183405	0.175944	0.140864	0.115878	0.430313	0.0830976	0.0620768	0.558253	0.490708	0.0538015	0.673426
sp#P49454#CENPF_HUMAN	P49454				Centromere protein F OS=Homo sapiens GN=CENPF PE=1 SV=2	0.170516	0.147521	0.190058	0.163673	0.159039	0.179153	0.132614	0.170705	0.173707	0.202376	0.174455	0.12824	0.070304	0.108916	0.201589	0.299726	0.214129	0.101337	0.145333	0.181848	0.162174	0.196107	0.137364	0.156938	0.184268	0.124864	0.23199	0.133219	0.13356	0.181269	0.100402	0.2838	0.271203	0.0238266	0.123065	0.153027	0.265942	0.0737515	0.240458	0.0123805	0.902582	0.943087	0.253562	0.05283
sp#P69849#NOMO3_HUMAN,sp#Q15155#NOMO1_HUMAN,sp#Q5JPE7#NOMO2_HUMAN	P69849				Nodal modulator 3 OS=Homo sapiens GN=NOMO3 PE=2 SV=2,Nodal modulator 1 OS=Homo sapiens GN=NOMO1 PE=1 SV=5,Nodal modulator 2 OS=Homo sapiens GN=NOMO2 PE=1 SV=1	0.138643	0.20187	0.190058	0.175393	0.159039	0.125743	0.132614	0.14881	0.26538	0.118764	0.125946	0.151186	0.146662	0.165959	0.164032	0.15569	0.199556	0.182762	NA	NA	NA	NA	NA	NA	NA	NA	NA	NA	NA	NA	0.155349	0.160468	0.172162	0.172766	0.167131	0.177352	0.217785	0.142266	0.1768	0.196948	0.065463	0.0434467	0.0208373	0.863852
sp#P81534#D103A_HUMAN	P81534				Beta-defensin 103 OS=Homo sapiens GN=DEFB103A PE=1 SV=2	NA	NA	NA	NA	NA	NA	NA	NA	NA	NA	NA	NA	0.146662	0.177367	0.201589	0.211704	0.170411	0.101337	0.18881	0.168992	0.135397	0.116043	0.253869	0.124305	0.194471	0.23326	0.17147	0.0930864	0.163152	0.137321	0.164506	0.144024	0.135021	0.268513	0.140691	0.16519	-0.0894655	0.562571	0.65172	-0.174798	0.104887	0.309534	0.0853323	0.508894
sp#Q08J23#NSUN2_HUMAN	Q08J23				tRNA (cytosine(34)-C(5))-methyltransferase OS=Homo sapiens GN=NSUN2 PE=1 SV=2	NA	NA	NA	NA	NA	NA	0.118172	0.159757	0.166655	0.139667	0.19871	0.208552	0.184842	0.165959	0.138994	0.163692	0.184984	0.182762	0.167071	0.20756	0.162174	0.151627	0.169138	0.156938	0.15876	0.165513	0.191643	0.193418	0.157234	0.159295	NA	NA	NA	NA	NA	NA	-0.0216384	0.898729	0.833832	0.094607	0.374253	0.338844	-0.116245	0.385353
sp#Q15041#AR6P1_HUMAN	Q15041				ADP-ribosylation factor-like protein 6-interacting protein 1 OS=Homo sapiens GN=ARL6IP1 PE=1 SV=2	NA	NA	NA	NA	NA	NA	0.132614	0.225444	0.180759	0.150118	0.134031	0.174133	0.184842	0.15455	0.176551	0.139686	0.170411	0.182762	0.177941	0.181848	0.175562	0.169419	0.158547	0.156938	NA	NA	NA	NA	NA	NA	0.127875	0.16869	0.196922	0.172766	0.19357	0.153027	0.00847665	0.941557	0.939177	-0.0327495	0.765633	0.774166	0.0412261	0.744358
sp#Q16769#QPCT_HUMAN	Q16769				Glutaminyl-peptide cyclotransferase OS=Homo sapiens GN=QPCT PE=1 SV=1	0.181141	0.225163	0.114606	0.198832	0.139936	0.136425	0.190385	0.137862	0.300639	0.0978607	0.117862	0.116767	NA	NA	NA	NA	NA	NA	0.167071	0.130425	0.18895	0.124939	0.253869	0.140622	0.168963	0.124864	0.110951	0.183385	0.192744	0.203243	NA	NA	NA	NA	NA	NA	0.240655	0.105291	0.306176	0.16253	0.12816	0.396861	0.0781248	0.544578
sp#Q8NDH3#PEPL1_HUMAN	Q8NDH3				Probable aminopeptidase NPEPL1 OS=Homo sapiens GN=NPEPL1 PE=1 SV=3	0.170516	0.16305	0.152332	0.175393	0.139936	0.200518	0.1615	0.170705	0.166655	0.171021	0.174455	0.16266	0.184842	0.15455	0.151513	0.171694	0.184984	0.166477	NA	NA	NA	NA	NA	NA	0.174065	0.179062	0.181557	0.163318	0.145397	0.159295	0.164506	0.152246	0.159781	0.140851	0.202383	0.189515	-0.0364599	0.821214	0.535898	0.0263155	0.800857	0.698352	-0.0627754	0.643656
sp#Q8TEW0#PARD3_HUMAN	Q8TEW0				Partitioning defective 3 homolog OS=Homo sapiens GN=PARD3 PE=1 SV=2	0.149268	0.20187	0.164907	0.151954	0.16859	0.168471	NA	NA	NA	NA	NA	NA	0.159389	0.165959	0.201589	0.179696	0.170411	0.14205	0.123594	0.194704	0.18895	0.124939	0.211504	0.205888	0.128151	0.531349	0.181557	0.123186	0.127642	0.0713992	0.19198	0.16869	0.147401	0.172766	0.140691	0.177352	-0.259729	0.0867021	0.413321	-0.355577	0.000946391	0.293521	0.0958485	0.459112
sp#Q96F07#CYFP2_HUMAN	Q96F07				Cytoplasmic FMR1-interacting protein 2 OS=Homo sapiens GN=CYFIP2 PE=1 SV=2	0.351131	0.0931722	0.0643049	0.116796	0.0826295	0.104379	NA	NA	NA	NA	NA	NA	0.235747	0.143142	0.339299	0.11568	0.112122	0.125765	0.145333	0.143281	0.18895	0.116043	0.275052	0.124305	NA	NA	NA	NA	NA	NA	0.155349	0.193357	0.147401	0.140851	0.167131	0.189515	0.310862	0.0368578	0.38517	-0.0342466	0.755009	0.902356	0.345109	0.00852494
sp#Q13228#SBP1_HUMAN	Q13228				Selenium-binding protein 1 OS=Homo sapiens GN=SELENBP1 PE=1 SV=2	0.170516	0.194106	0.152332	0.198832	0.149488	0.136425	0.132614	0.126914	0.208966	0.129215	0.166371	0.197079	0.172115	0.15455	0.18907	0.163692	0.112122	0.199047	0.0692478	0.0661446	0.18895	0.133835	0.402149	0.0916713	0.133252	0.219711	0.151297	0.163318	0.16907	0.21423	NA	NA	NA	NA	NA	NA	0.315457	0.0341799	0.0628033	0.484106	6.25321e-06	0.0947174	-0.168649	0.205702
sp#Q13636#RAB31_HUMAN	Q13636				Ras-related protein Rab-31 OS=Homo sapiens GN=RAB31 PE=1 SV=1	0.170516	0.147521	0.164907	0.187112	0.159039	0.189836	0.175943	0.14881	0.180759	0.16057	0.190625	0.139713	0.159389	0.188776	0.126475	0.1957	0.184984	0.14205	0.199679	0.143281	0.148785	0.187211	0.169138	0.140622	NA	NA	NA	NA	NA	NA	NA	NA	NA	NA	NA	NA	-0.0507938	0.747866	0.60184	-0.0490283	0.652878	0.601646	-0.00176549	1
sp#Q16537#2A5E_HUMAN	Q16537				Serine/threonine-protein phosphatase 2A 56 kDa regulatory subunit epsilon isoform OS=Homo sapiens GN=PPP2R5E PE=1 SV=1	NA	NA	NA	NA	NA	NA	0.190385	0.24734	0.173707	0.16057	0.117862	0.151186	0.172115	0.200185	0.18907	0.15569	0.184984	0.133907	0.145333	0.168992	0.18895	0.187211	0.158547	0.156938	NA	NA	NA	NA	NA	NA	0.164506	0.185134	0.159781	0.194043	0.149505	0.16519	-0.0650335	0.677192	0.518383	-0.275074	0.0105908	0.0293267	0.21004	0.108215
sp#Q16787#LAMA3_HUMAN	Q16787				Laminin subunit alpha-3 OS=Homo sapiens GN=LAMA3 PE=1 SV=2	0.234263	0.0776439	0.114606	0.163673	0.264102	0.147107	NA	NA	NA	NA	NA	NA	0.197568	0.165959	0.151513	0.171694	0.170411	0.150192	0.167071	0.181848	0.122009	0.178315	0.126773	0.140622	0.0873385	0.192612	0.191643	0.323849	0.145397	0.170282	NA	NA	NA	NA	NA	NA	0.0478401	0.737254	0.854531	-0.247961	0.0212623	0.178564	0.295801	0.0240317
sp#Q86U10#LPP60_HUMAN	Q86U10				60 kDa lysophospholipase OS=Homo sapiens GN=ASPG PE=2 SV=3	0.181141	0.147521	0.164907	0.163673	0.197243	0.157789	NA	NA	NA	NA	NA	NA	0.172115	0.200185	0.214108	0.147688	0.184984	0.10948	0.18881	0.168992	0.162174	0.169419	0.169138	0.140622	0.117948	0.179062	0.161384	0.243584	0.16907	0.181269	0.164506	0.16869	0.159781	0.204682	0.175944	0.128702	0.0626571	0.664158	0.550605	-0.111477	0.302249	0.250596	0.174134	0.182211
sp#Q9Y3L5#RAP2C_HUMAN	Q9Y3L5				Ras-related protein Rap-2c OS=Homo sapiens GN=RAP2C PE=1 SV=1	NA	NA	NA	NA	NA	NA	0.147057	0.181653	0.166655	0.171021	0.166371	0.151186	0.197568	0.211593	0.138994	0.131684	0.257846	0.125765	NA	NA	NA	NA	NA	NA	0.194471	0.138414	0.131124	0.203451	0.157234	0.148308	0.164506	0.144024	0.184542	0.183405	0.167131	0.16519	-0.0733904	0.636956	0.543649	-0.0427338	0.695709	0.771165	-0.0306566	0.82663
sp#A6NFQ2#F115C_HUMAN	A6NFQ2				Protein FAM115C OS=Homo sapiens GN=FAM115C PE=2 SV=2	NA	NA	NA	NA	NA	NA	0.175943	0.14881	0.152552	0.171021	0.18254	0.185606	0.172115	0.15455	0.151513	0.147688	0.170411	0.199047	0.167071	0.20756	0.18895	0.142731	0.158547	0.173255	0.199573	0.206161	0.131124	0.123186	0.174989	0.148308	0.164506	0.209801	0.172162	0.140851	0.123065	0.201678	-0.247113	0.103307	0.00898728	-0.0726046	0.503217	0.408544	-0.174508	0.190228
sp#B2RTY4#MYO9A_HUMAN	B2RTY4				Unconventional myosin-IXa OS=Homo sapiens GN=MYO9A PE=1 SV=2	NA	NA	NA	NA	NA	NA	0.0892861	0.126914	0.159604	0.233731	0.239134	0.12824	0.197568	0.234411	0.151513	0.1957	0.170411	0.0769094	0.210548	0.156136	0.175562	0.151627	0.158547	0.140622	0.0873385	0.219711	0.151297	0.23355	0.16907	0.258178	NA	NA	NA	NA	NA	NA	0.135994	0.356195	0.514915	0.0208028	0.840797	0.935932	0.115192	0.375082
sp#O00560#SDCB1_HUMAN	O00560				Syntenin-1 OS=Homo sapiens GN=SDCBP PE=1 SV=1	0.20239	0.225163	0.114606	0.151954	0.130385	0.157789	0.118172	0.14881	0.216018	0.129215	0.134031	0.174133	NA	NA	NA	NA	NA	NA	0.145333	0.181848	0.162174	0.142731	0.200912	0.205888	0.163862	0.179062	0.161384	0.173352	0.163152	0.170282	0.201137	0.160468	0.135021	0.183405	0.149505	0.153027	0.125301	0.394537	0.289365	0.027577	0.791787	0.798168	0.0977243	0.450528
sp#Q7Z407#CSMD3_HUMAN	Q7Z407				CUB and sushi domain-containing protein 3 OS=Homo sapiens GN=CSMD3 PE=2 SV=3	0.191765	0.170814	0.190058	0.163673	0.149488	0.136425	0.147057	0.159757	0.152552	0.171021	0.19871	0.151186	0.146662	0.131733	0.164032	0.211704	0.155839	0.166477	0.167071	0.156136	0.162174	0.187211	0.169138	0.124305	0.168963	0.138414	0.20173	0.173352	0.139478	0.181269	NA	NA	NA	NA	NA	NA	0.250415	0.0920407	0.00113674	0.12721	0.233139	0.114009	0.123204	0.343253
sp#Q8IWU6#SULF1_HUMAN	Q8IWU6				Extracellular sulfatase Sulf-1 OS=Homo sapiens GN=SULF1 PE=1 SV=1	0.159892	0.16305	0.164907	0.187112	0.139936	0.189836	0.175943	0.14881	0.173707	0.150118	0.150201	0.208552	0.159389	0.15455	0.138994	0.163692	0.184984	0.190905	0.156202	0.168992	0.148785	0.151627	0.169138	0.222205	0.168963	0.179062	0.161384	0.163318	0.16907	0.170282	0.146191	0.185134	0.147401	0.151489	0.158318	0.21384	-0.0746936	0.630774	0.141388	0.150214	0.159531	0.0372631	-0.224908	0.0906259
sp#Q8NDA2#HMCN2_HUMAN	Q8NDA2				Hemicentin-2 OS=Homo sapiens GN=HMCN2 PE=2 SV=2	0.159892	0.178578	0.177482	0.175393	0.149488	0.168471	0.132614	0.14881	0.244225	0.108312	0.125946	0.139713	NA	NA	NA	NA	NA	NA	NA	NA	NA	NA	NA	NA	0.184268	0.165513	0.17147	0.153285	0.163152	0.170282	0.127875	0.185134	0.172162	0.204682	0.167131	0.153027	0.141877	0.33614	0.327226	0.0113324	0.91032	0.902995	0.130545	0.315657
sp#Q8WUY1#THEM6_HUMAN	Q8WUY1				Protein THEM6 OS=Homo sapiens GN=THEM6 PE=1 SV=2	NA	NA	NA	NA	NA	NA	NA	NA	NA	NA	NA	NA	0.146662	0.211593	0.151513	0.163692	0.170411	0.158335	0.123594	0.168992	0.18895	0.169419	0.17973	0.189572	0.163862	0.206161	0.161384	0.153285	0.16907	0.159295	0.146191	0.176912	0.159781	0.183405	0.149505	0.189515	-0.013524	0.94163	0.895947	0.022859	0.825846	0.825577	-0.0363829	0.792974
sp#Q9BZH6#WDR11_HUMAN	Q9BZH6				WD repeat-containing protein 11 OS=Homo sapiens GN=WDR11 PE=1 SV=1	0.159892	0.178578	0.190058	0.140235	0.197243	0.136425	NA	NA	NA	NA	NA	NA	0.172115	0.15455	0.176551	0.171694	0.126694	0.182762	0.156202	0.156136	0.215726	0.151627	0.158547	0.189572	0.194471	0.124864	0.181557	0.163318	0.127642	0.203243	0.155349	0.160468	0.196922	0.140851	0.19357	0.16519	0.111252	0.448544	0.210217	0.0612131	0.563675	0.551699	0.0500389	0.69438
sp#Q9NZJ4#SACS_HUMAN	Q9NZJ4				Sacsin OS=Homo sapiens GN=SACS PE=1 SV=2	0.159892	0.186342	0.127181	0.175393	0.16859	0.168471	NA	NA	NA	NA	NA	NA	0.146662	0.211593	0.138994	0.171694	0.170411	0.158335	0.167071	0.220416	0.122009	0.169419	0.147955	0.140622	0.189369	0.165513	0.161384	0.153285	0.139478	0.148308	NA	NA	NA	NA	NA	NA	-0.186873	0.21952	0.0773304	-0.251507	0.0194739	0.0191516	0.0646334	0.614547
sp#A2RRP1#NBAS_HUMAN	A2RRP1				Neuroblastoma-amplified sequence OS=Homo sapiens GN=NBAS PE=1 SV=2	NA	NA	NA	NA	NA	NA	0.175943	0.24734	0.159604	0.0665061	0.166371	0.185606	0.184842	0.177367	0.18907	0.163692	0.170411	0.133907	0.177941	0.156136	0.175562	0.169419	0.158547	0.156938	NA	NA	NA	NA	NA	NA	0.155349	0.152246	0.159781	0.162128	0.211196	0.16519	-0.196123	0.197255	0.205936	-0.0821523	0.448214	0.474828	-0.11397	0.394867
sp#A7E2Y1#MYH7B_HUMAN	A7E2Y1				Myosin-7B OS=Homo sapiens GN=MYH7B PE=2 SV=3	NA	NA	NA	NA	NA	NA	0.1615	0.170705	0.152552	0.150118	0.166371	0.174133	NA	NA	NA	NA	NA	NA	0.0909863	0.323264	0.162174	0.169419	0.147955	0.140622	0.123049	0.260359	0.191643	0.163318	0.16907	0.148308	0.164506	0.16869	0.135021	0.151489	0.175944	0.189515	-0.197661	0.193718	0.412055	-0.157312	0.14465	0.504819	-0.0403487	0.769886
sp#O43252#PAPS1_HUMAN	O43252				Bifunctional 3'-phosphoadenosine 5'-phosphosulfate synthase 1 OS=Homo sapiens GN=PAPSS1 PE=1 SV=2	NA	NA	NA	NA	NA	NA	0.190385	0.192601	0.159604	0.139667	0.166371	0.174133	0.159389	0.188776	0.151513	0.203702	0.184984	0.117622	0.156202	0.143281	0.148785	0.205003	0.17973	0.173255	0.15876	0.165513	0.151297	0.123186	0.198662	0.148308	0.173664	0.185134	0.159781	0.172766	0.140691	0.189515	-0.0853129	0.581381	0.334416	-0.0344477	0.753586	0.678039	-0.0508653	0.709688
sp#O43837#IDH3B_HUMAN	O43837				Isocitrate dehydrogenase [NAD] subunit beta, mitochondrial OS=Homo sapiens GN=IDH3B PE=1 SV=2	NA	NA	NA	NA	NA	NA	0.233713	0.24734	0.159604	0.16057	0.125946	0.116767	0.184842	0.177367	0.151513	0.171694	0.170411	0.150192	0.243156	0.156136	0.162174	0.124939	0.169138	0.173255	NA	NA	NA	NA	NA	NA	0.164506	0.160468	0.184542	0.183405	0.167131	0.140864	-0.271714	0.0729917	0.0523941	-0.369075	0.000599676	0.0171822	0.0973613	0.452182
sp#O95786#DDX58_HUMAN	O95786				Probable ATP-dependent RNA helicase DDX58 OS=Homo sapiens GN=DDX58 PE=1 SV=2	NA	NA	NA	NA	NA	NA	0.147057	0.159757	0.180759	0.139667	0.190625	0.16266	NA	NA	NA	NA	NA	NA	0.210548	0.130425	0.202338	0.107147	0.222095	0.156938	0.163862	0.219711	0.181557	0.153285	0.163152	0.137321	0.182822	0.160468	0.159781	0.172766	0.167131	0.177352	-0.0835508	0.589451	0.530358	0.00275203	0.973923	0.981734	-0.0863028	0.521516
sp#P02747#C1QC_HUMAN	P02747				Complement C1q subcomponent subunit C OS=Homo sapiens GN=C1QC PE=1 SV=3	NA	NA	NA	NA	NA	NA	0.147057	0.170705	0.180759	0.139667	0.174455	0.185606	0.133936	0.245819	0.126475	0.187698	0.228701	0.10948	0.167071	0.168992	0.148785	0.124939	0.222095	0.189572	NA	NA	NA	NA	NA	NA	0.19198	0.185134	0.147401	0.162128	0.131878	0.177352	-0.212067	0.162832	0.121078	0.00861021	0.930456	0.955734	-0.220678	0.0969094
sp#P04434#KV310_HUMAN	P04434				Ig kappa chain V-III region VH (Fragment) OS=Homo sapiens PE=4 SV=1	NA	NA	NA	NA	NA	NA	0.204828	0.181653	0.173707	0.16057	0.125946	0.151186	0.159389	0.200185	0.176551	0.1957	0.199556	0.101337	0.123594	0.168992	0.18895	0.142731	0.211504	0.173255	0.128151	0.151963	0.100864	0.153285	0.216418	0.258178	0.146191	0.250912	0.135021	0.119574	0.131878	0.21384	-0.1495	0.327636	0.295963	0.0554574	0.600443	0.740551	-0.204958	0.123362
sp#P05026#AT1B1_HUMAN	P05026				Sodium/potassium-transporting ATPase subunit beta-1 OS=Homo sapiens GN=ATP1B1 PE=1 SV=1	NA	NA	NA	NA	NA	NA	NA	NA	NA	NA	NA	NA	0.133936	0.165959	0.164032	0.179696	0.155839	0.190905	0.156202	0.194704	0.202338	0.160523	0.126773	0.173255	0.174065	0.219711	0.17147	0.133219	0.157234	0.159295	0.155349	0.135802	0.184542	0.183405	0.184757	0.177352	0.0462324	0.745345	0.673209	-0.011187	0.922578	0.91983	0.0574194	0.653513
sp#Q01844#EWS_HUMAN	Q01844				RNA-binding protein EWS OS=Homo sapiens GN=EWSR1 PE=1 SV=1	0.128019	0.20187	0.202633	0.175393	0.16859	0.136425	0.190385	0.137862	0.180759	0.118764	0.18254	0.197079	0.159389	0.165959	0.176551	0.171694	0.141267	0.166477	NA	NA	NA	NA	NA	NA	NA	NA	NA	NA	NA	NA	0.146191	0.160468	0.209302	0.183405	0.158318	0.16519	0.115115	0.43329	0.335392	0.134495	0.207602	0.128715	-0.0193799	0.89379
sp#Q07864#DPOE1_HUMAN	Q07864				DNA polymerase epsilon catalytic subunit A OS=Homo sapiens GN=POLE PE=1 SV=5	0.149268	0.147521	0.202633	0.163673	0.206795	0.147107	0.233713	0.203549	0.131397	0.16057	0.142116	0.174133	0.146662	0.15455	0.239146	0.11568	0.272419	0.117622	0.18881	0.143281	0.202338	0.116043	0.169138	0.222205	NA	NA	NA	NA	NA	NA	0.155349	0.193357	0.196922	0.0876579	0.0437475	0.262491	-0.197286	0.194576	0.22101	-0.00243846	0.987495	0.990158	-0.194848	0.143154
sp#Q13315#ATM_HUMAN	Q13315				Serine-protein kinase ATM OS=Homo sapiens GN=ATM PE=1 SV=3	0.181141	0.139757	0.139756	0.163673	0.206795	0.179153	0.132614	0.14881	0.251277	0.108312	0.101692	0.12824	0.184842	0.15455	0.176551	0.147688	0.141267	0.182762	0.156202	0.143281	0.215726	0.169419	0.158547	0.189572	0.163862	0.151963	0.20173	0.143252	0.157234	0.192256	0.127875	0.2838	0.159781	0.108935	0.131878	0.189515	-0.0215679	0.899101	0.88539	-0.116178	0.282182	0.386058	0.0946105	0.464827
sp#Q14160#SCRIB_HUMAN	Q14160				Protein scribble homolog OS=Homo sapiens GN=SCRIB PE=1 SV=4	0.181141	0.155285	0.177482	0.151954	0.159039	0.157789	0.190385	0.14881	0.131397	0.171021	0.174455	0.220026	0.172115	0.200185	0.176551	0.15569	0.199556	0.133907	NA	NA	NA	NA	NA	NA	NA	NA	NA	NA	NA	NA	0.173664	0.185134	0.172162	0.130212	0.167131	0.177352	-0.123342	0.421018	0.152507	0.0152522	0.881429	0.872883	-0.138594	0.299478
sp#Q15751#HERC1_HUMAN	Q15751				Probable E3 ubiquitin-protein ligase HERC1 OS=Homo sapiens GN=HERC1 PE=1 SV=2	NA	NA	NA	NA	NA	NA	0.147057	0.214497	0.173707	0.16057	0.150201	0.12824	0.184842	0.257228	0.138994	0.147688	0.141267	0.125765	NA	NA	NA	NA	NA	NA	0.153659	0.192612	0.161384	0.203451	0.157234	0.181269	0.173664	0.16869	0.159781	0.151489	0.158318	0.189515	-0.202237	0.183473	0.119128	-0.27671	0.0101358	0.0510226	0.0744728	0.563123
sp#Q8N2C7#UNC80_HUMAN	Q8N2C7				Protein unc-80 homolog OS=Homo sapiens GN=UNC80 PE=2 SV=2	0.170516	0.147521	0.190058	0.187112	0.139936	0.168471	0.147057	0.170705	0.180759	0.108312	0.142116	0.254445	0.108483	0.131733	0.0889178	0.219706	0.228701	0.150192	NA	NA	NA	NA	NA	NA	0.123049	0.165513	0.110951	0.143252	0.210499	0.181269	NA	NA	NA	NA	NA	NA	0.0186009	0.888071	0.915908	0.419212	9.11581e-05	0.0092113	-0.400611	0.00249025
sp#Q8WU90#ZC3HF_HUMAN	Q8WU90				Zinc finger CCCH domain-containing protein 15 OS=Homo sapiens GN=ZC3H15 PE=1 SV=1	NA	NA	NA	NA	NA	NA	0.1615	0.14881	0.216018	0.171021	0.158286	0.139713	0.12121	0.143142	0.18907	0.179696	0.112122	0.223475	NA	NA	NA	NA	NA	NA	0.174065	0.179062	0.181557	0.173352	0.145397	0.170282	0.146191	0.127579	0.234062	0.183405	0.167131	0.16519	0.346909	0.0199425	0.00192092	0.0930344	0.382183	0.470322	0.253875	0.0525401
sp#Q99615#DNJC7_HUMAN	Q99615				DnaJ homolog subfamily C member 7 OS=Homo sapiens GN=DNAJC7 PE=1 SV=2	0.138643	0.16305	0.152332	0.163673	0.16859	0.200518	0.190385	0.192601	0.152552	0.16057	0.158286	0.16266	0.146662	0.165959	0.164032	0.1957	0.184984	0.150192	0.167071	0.181848	0.162174	0.160523	0.17973	0.156938	NA	NA	NA	NA	NA	NA	0.19198	0.160468	0.172162	0.130212	0.184757	0.16519	-0.142826	0.35008	0.0483528	-0.090464	0.403245	0.13508	-0.0523624	0.701254
sp#Q9Y3B8#ORN_HUMAN	Q9Y3B8				Oligoribonuclease, mitochondrial OS=Homo sapiens GN=REXO2 PE=1 SV=3	0.191765	0.178578	0.177482	0.151954	0.139936	0.168471	0.147057	0.159757	0.152552	0.171021	0.18254	0.197079	NA	NA	NA	NA	NA	NA	NA	NA	NA	NA	NA	NA	0.168963	0.179062	0.161384	0.153285	0.174989	0.170282	0.155349	0.185134	0.184542	0.151489	0.175944	0.16519	0.0445486	0.753849	0.522499	0.098095	0.357033	0.131953	-0.0535464	0.69461
sp#Q9Y512#SAM50_HUMAN	Q9Y512				Sorting and assembly machinery component 50 homolog OS=Homo sapiens GN=SAMM50 PE=1 SV=3	0.170516	0.20187	0.114606	0.128515	0.206795	0.147107	0.147057	0.170705	0.166655	0.150118	0.18254	0.197079	0.146662	0.15455	0.18907	0.139686	0.141267	0.223475	NA	NA	NA	NA	NA	NA	0.15876	0.165513	0.221903	0.143252	0.151315	0.192256	0.155349	0.135802	0.184542	0.119574	0.237636	0.16519	0.0871368	0.550357	0.411244	0.12652	0.23567	0.324134	-0.0393831	0.77549
sp#Q9Y5K6#CD2AP_HUMAN	Q9Y5K6				CD2-associated protein OS=Homo sapiens GN=CD2AP PE=1 SV=1	0.159892	0.186342	0.202633	0.163673	0.130385	0.168471	0.175943	0.159757	0.173707	0.171021	0.166371	0.151186	0.146662	0.120324	0.176551	0.163692	0.155839	0.223475	NA	NA	NA	NA	NA	NA	0.179166	0.179062	0.161384	0.163318	0.157234	0.159295	0.182822	0.160468	0.135021	0.183405	0.184757	0.16519	0.0627571	0.663675	0.400683	0.109652	0.303612	0.225915	-0.0468953	0.732224
sp#O94811#TPPP_HUMAN	O94811				Tubulin polymerization-promoting protein OS=Homo sapiens GN=TPPP PE=1 SV=1	0.128019	0.178578	0.152332	0.198832	0.159039	0.189836	NA	NA	NA	NA	NA	NA	0.299379	0.165959	0.113956	0.123682	0.170411	0.166477	0.199679	0.194704	0.148785	0.151627	0.147955	0.173255	0.179166	0.192612	0.17147	0.153285	0.151315	0.170282	0.118718	0.152246	0.159781	0.183405	0.184757	0.226003	-0.291548	0.0542306	0.0625971	-0.0881381	0.415549	0.523091	-0.20341	0.126244
sp#P00846#ATP6_HUMAN	P00846				ATP synthase subunit a OS=Homo sapiens GN=MT-ATP6 PE=1 SV=1	0.117394	0.194106	0.139756	0.105076	0.244999	0.168471	0.190385	0.159757	0.159604	0.16057	0.166371	0.185606	0.159389	0.165959	0.18907	0.171694	0.199556	0.14205	0.134463	0.143281	0.162174	0.178315	0.200912	0.189572	0.179166	0.192612	0.191643	0.143252	0.151315	0.159295	NA	NA	NA	NA	NA	NA	-0.0598633	0.702564	0.576089	-0.0845642	0.43488	0.482946	0.0247009	0.840878
sp#P01597#KV105_HUMAN	P01597				Ig kappa chain V-I region DEE OS=Homo sapiens PE=1 SV=1	0.159892	0.116465	0.164907	0.175393	0.197243	0.200518	0.175943	0.214497	0.180759	0.254634	0.0855224	0.116767	0.159389	0.188776	0.176551	0.227708	0.170411	0.101337	0.101856	0.156136	0.148785	0.213899	0.211504	0.156938	NA	NA	NA	NA	NA	NA	NA	NA	NA	NA	NA	NA	0.0847218	0.561146	0.612107	-0.237419	0.027449	0.199679	0.322141	0.014035
sp#P11169#GTR3_HUMAN,sp#Q8TDB8#GTR14_HUMAN	P11169				Solute carrier family 2, facilitated glucose transporter member 3 OS=Homo sapiens GN=SLC2A3 PE=1 SV=1,Solute carrier family 2, facilitated glucose transporter member 14 OS=Homo sapiens GN=SLC2A14 PE=2 SV=1	0.149268	0.16305	0.177482	0.198832	0.139936	0.200518	0.1615	0.14881	0.244225	0.150118	0.117862	0.16266	0.172115	0.177367	0.0889178	0.251714	0.228701	0.0931945	0.156202	0.156136	0.108621	0.151627	0.275052	0.156938	0.148557	0.219711	0.110951	0.163318	0.210499	0.148308	0.219453	0.160468	0.135021	0.172766	0.105439	0.21384	-0.125107	0.414262	0.39206	0.0194945	0.850341	0.895456	-0.144602	0.278758
sp#P14927#QCR7_HUMAN	P14927				Cytochrome b-c1 complex subunit 7 OS=Homo sapiens GN=UQCRB PE=1 SV=2	0.138643	0.225163	0.164907	0.151954	0.149488	0.157789	0.132614	0.159757	0.166655	0.171021	0.158286	0.208552	0.159389	0.15455	0.164032	0.203702	0.141267	0.166477	0.18881	0.156136	0.175562	0.169419	0.147955	0.173255	0.179166	0.165513	0.151297	0.163318	0.163152	0.181269	0.228611	0.152246	0.172162	0.162128	0.140691	0.140864	0.0563529	0.694917	0.500865	-0.0334247	0.760836	0.681088	0.0897777	0.487512
sp#P20933#ASPG_HUMAN	P20933				N(4)-(beta-N-acetylglucosaminyl)-L-asparaginase OS=Homo sapiens GN=AGA PE=1 SV=2	0.149268	0.170814	0.177482	0.175393	0.187692	0.147107	NA	NA	NA	NA	NA	NA	0.184842	0.177367	0.164032	0.187698	0.184984	0.117622	0.177941	0.20756	0.162174	0.133835	0.169138	0.173255	0.143456	0.206161	0.17147	0.183385	0.192744	0.137321	0.182822	0.160468	0.147401	0.162128	0.175944	0.16519	-0.121336	0.428771	0.116239	-0.08911	0.410381	0.298956	-0.0322257	0.817373
sp#P31997#CEAM8_HUMAN	P31997				Carcinoembryonic antigen-related cell adhesion molecule 8 OS=Homo sapiens GN=CEACAM8 PE=1 SV=2	0.181141	0.16305	0.177482	0.163673	0.16859	0.168471	0.175943	0.159757	0.208966	0.139667	0.125946	0.185606	NA	NA	NA	NA	NA	NA	0.177941	0.117569	0.148785	0.160523	0.222095	0.189572	NA	NA	NA	NA	NA	NA	0.127875	0.16869	0.159781	0.151489	0.19357	0.177352	0.0543583	0.704758	0.593788	0.182399	0.0879098	0.11352	-0.128041	0.338301
sp#P36873#PP1G_HUMAN,sp#P62136#PP1A_HUMAN	P36873	P62136			Serine/threonine-protein phosphatase PP1-gamma catalytic subunit OS=Homo sapiens GN=PPP1CC PE=1 SV=1,Serine/threonine-protein phosphatase PP1-alpha catalytic subunit OS=Homo sapiens GN=PPP1CA PE=1 SV=1	0.170516	0.217399	0.139756	0.175393	0.149488	0.136425	0.1615	0.137862	0.166655	0.181473	0.18254	0.16266	0.146662	0.143142	0.176551	0.203702	0.141267	0.17462	0.167071	0.156136	0.162174	0.196107	0.158547	0.173255	0.163862	0.165513	0.131124	0.183385	0.16907	0.192256	0.182822	0.160468	0.159781	0.162128	0.167131	0.177352	0.174152	0.239281	0.0180308	0.106183	0.31906	0.0586231	0.0679688	0.596884
sp#P42345#MTOR_HUMAN	P42345				Serine/threonine-protein kinase mTOR OS=Homo sapiens GN=MTOR PE=1 SV=1	0.159892	0.124229	0.454138	0.128515	0.101732	0.0936965	NA	NA	NA	NA	NA	NA	0.184842	0.200185	0.138994	0.15569	0.184984	0.158335	0.177941	0.168992	0.175562	0.196107	0.137364	0.140622	0.168963	0.165513	0.141211	0.173352	0.180907	0.181269	NA	NA	NA	NA	NA	NA	0.00362152	0.967315	0.980623	0.311652	0.00360484	0.368489	-0.30803	0.0202087
sp#P62253#UB2G1_HUMAN	P62253				Ubiquitin-conjugating enzyme E2 G1 OS=Homo sapiens GN=UBE2G1 PE=1 SV=3	NA	NA	NA	NA	NA	NA	0.175943	0.14881	0.152552	0.16057	0.18254	0.197079	0.197568	0.143142	0.176551	0.147688	0.155839	0.182762	NA	NA	NA	NA	NA	NA	0.179166	0.192612	0.151297	0.183385	0.157234	0.148308	0.19198	0.160468	0.159781	0.172766	0.158318	0.16519	-0.0911634	0.554966	0.244188	-0.0447214	0.682071	0.585828	-0.046442	0.734812
sp#P68400#CSK21_HUMAN,sp#Q8NEV1#CSK23_HUMAN	P68400				Casein kinase II subunit alpha OS=Homo sapiens GN=CSNK2A1 PE=1 SV=1,Casein kinase II subunit alpha 3 OS=Homo sapiens GN=CSNK2A3 PE=1 SV=2	0.266136	0.232927	0.127181	0.128515	0.149488	0.0936965	0.204828	0.170705	0.1455	0.191925	0.166371	0.151186	0.184842	0.177367	0.151513	0.147688	0.155839	0.182762	NA	NA	NA	NA	NA	NA	0.194471	0.192612	0.121038	0.133219	0.163152	0.159295	0.182822	0.152246	0.147401	0.172766	0.19357	0.153027	0.00594759	0.954969	0.96906	-0.107398	0.320406	0.328506	0.113346	0.382664
sp#P78318#IGBP1_HUMAN	P78318				Immunoglobulin-binding protein 1 OS=Homo sapiens GN=IGBP1 PE=1 SV=1	0.159892	0.178578	0.139756	0.198832	0.16859	0.157789	0.103729	0.170705	0.216018	0.16057	0.150201	0.174133	0.159389	0.165959	0.176551	0.171694	0.155839	0.17462	0.177941	0.181848	0.175562	0.142731	0.158547	0.156938	0.168963	0.165513	0.181557	0.163318	0.16907	0.159295	0.164506	0.160468	0.172162	0.151489	0.175944	0.177352	0.0756423	0.602599	0.274209	0.0330838	0.752533	0.609764	0.0425584	0.736727
sp#P83916#CBX1_HUMAN	P83916				Chromobox protein homolog 1 OS=Homo sapiens GN=CBX1 PE=1 SV=1	0.170516	0.139757	0.0768801	0.304307	0.159039	0.168471	NA	NA	NA	NA	NA	NA	0.159389	0.120324	0.151513	0.1957	0.170411	0.182762	0.167071	0.168992	0.162174	0.187211	0.158547	0.140622	0.184268	0.151963	0.141211	0.183385	0.180907	0.148308	0.19198	0.152246	0.147401	0.194043	0.175944	0.140864	0.0430366	0.76151	0.602913	0.048753	0.644586	0.775278	-0.00571642	0.976151
sp#Q02388#CO7A1_HUMAN	Q02388				Collagen alpha-1(VII) chain OS=Homo sapiens GN=COL7A1 PE=1 SV=2	0.170516	0.131993	0.177482	0.163673	0.187692	0.189836	0.175943	0.159757	0.173707	0.150118	0.18254	0.16266	0.184842	0.165959	0.176551	0.147688	0.184984	0.150192	NA	NA	NA	NA	NA	NA	0.0924401	0.192612	0.151297	0.193418	0.216418	0.203243	0.201137	0.218023	0.159781	0.119574	0.114252	0.189515	-0.167289	0.272482	0.151197	-0.0191206	0.86414	0.870738	-0.148168	0.26693
sp#Q03164#KMT2A_HUMAN	Q03164				Histone-lysine N-methyltransferase 2A OS=Homo sapiens GN=KMT2A PE=1 SV=5	0.181141	0.116465	0.152332	0.210551	0.16859	0.168471	NA	NA	NA	NA	NA	NA	0.146662	0.223002	0.126475	0.147688	0.170411	0.117622	0.167071	0.143281	0.148785	0.124939	0.222095	0.156938	NA	NA	NA	NA	NA	NA	0.0912446	0.234467	0.0731201	0.151489	0.19357	0.238166	-0.327485	0.0304382	0.106298	0.1224	0.251177	0.500931	-0.449885	0.00067834
sp#Q03405#UPAR_HUMAN	Q03405				Urokinase plasminogen activator surface receptor OS=Homo sapiens GN=PLAUR PE=1 SV=1	0.170516	0.178578	0.152332	0.175393	0.149488	0.179153	0.175943	0.159757	0.194862	0.150118	0.150201	0.174133	NA	NA	NA	NA	NA	NA	0.145333	0.220416	0.175562	0.142731	0.200912	0.140622	0.153659	0.179062	0.151297	0.173352	0.16907	0.203243	0.164506	0.193357	0.159781	0.130212	0.140691	0.226003	-0.0807506	0.60238	0.335598	0.00996533	0.920426	0.91974	-0.0907159	0.500008
sp#Q0VDG4#SCRN3_HUMAN	Q0VDG4				Secernin-3 OS=Homo sapiens GN=SCRN3 PE=1 SV=1	NA	NA	NA	NA	NA	NA	0.132614	0.159757	0.152552	0.16057	0.206795	0.185606	0.197568	0.200185	0.138994	0.15569	0.126694	0.190905	0.156202	0.194704	0.148785	0.133835	0.200912	0.173255	NA	NA	NA	NA	NA	NA	0.164506	0.16869	0.196922	0.162128	0.149505	0.153027	-0.137298	0.369393	0.172573	0.0130333	0.897767	0.906358	-0.150331	0.259928
sp#Q12874#SF3A3_HUMAN	Q12874				Splicing factor 3A subunit 3 OS=Homo sapiens GN=SF3A3 PE=1 SV=1	0.191765	0.170814	0.152332	0.175393	0.178141	0.104379	0.147057	0.137862	0.166655	0.150118	0.231049	0.12824	0.172115	0.165959	0.151513	0.1957	0.155839	0.158335	0.145333	0.233272	0.162174	0.169419	0.158547	0.156938	0.194471	0.165513	0.141211	0.153285	0.163152	0.159295	NA	NA	NA	NA	NA	NA	0.00748547	0.946811	0.945759	-0.00437796	0.973081	0.971607	0.0118634	0.91763
sp#Q13033#STRN3_HUMAN	Q13033				Striatin-3 OS=Homo sapiens GN=STRN3 PE=1 SV=3	NA	NA	NA	NA	NA	NA	0.147057	0.137862	0.180759	0.171021	0.190625	0.151186	0.159389	0.177367	0.18907	0.187698	0.141267	0.158335	NA	NA	NA	NA	NA	NA	0.15876	0.165513	0.161384	0.163318	0.163152	0.203243	0.155349	0.16869	0.172162	0.172766	0.19357	0.140864	0.138735	0.346759	0.0142227	0.0798318	0.452732	0.375868	0.0589034	0.645415
sp#Q13541#4EBP1_HUMAN	Q13541				Eukaryotic translation initiation factor 4E-binding protein 1 OS=Homo sapiens GN=EIF4EBP1 PE=1 SV=3	0.223638	0.20187	0.0391543	0.24571	0.0635272	0.221882	NA	NA	NA	NA	NA	NA	NA	NA	NA	NA	NA	NA	0.156202	0.246128	0.148785	0.133835	0.158547	0.173255	0.179166	0.165513	0.161384	0.163318	0.151315	0.170282	0.164506	0.127579	0.172162	0.183405	0.123065	0.274654	0.0679684	0.638673	0.726363	0.0124482	0.902082	0.965175	0.0555201	0.663937
sp#Q14532#K1H2_HUMAN	Q14532				Keratin, type I cuticular Ha2 OS=Homo sapiens GN=KRT32 PE=1 SV=3	NA	NA	NA	NA	NA	NA	0.175943	0.214497	0.1455	0.212828	0.125946	0.139713	NA	NA	NA	NA	NA	NA	0.156202	0.168992	0.135397	0.205003	0.158547	0.140622	0.102643	0.151963	0.221903	0.143252	0.174989	0.247191	0.164506	0.135802	0.0978805	0.300429	0.140691	0.140864	0.202682	0.171685	0.369228	-0.0022548	0.98886	0.989093	0.204937	0.116982
sp#Q15637#SF01_HUMAN	Q15637				Splicing factor 1 OS=Homo sapiens GN=SF1 PE=1 SV=4	NA	NA	NA	NA	NA	NA	0.190385	0.159757	0.1455	0.191925	0.190625	0.139713	0.159389	0.188776	0.176551	0.179696	0.170411	0.125765	0.145333	0.20756	0.135397	0.249482	0.126773	0.107988	0.174065	0.219711	0.151297	0.153285	0.151315	0.170282	0.182822	0.16869	0.159781	0.151489	0.167131	0.16519	-0.0844013	0.58555	0.433526	-0.245678	0.0224878	0.0190508	0.161277	0.216282
sp#Q16134#ETFD_HUMAN	Q16134				Electron transfer flavoprotein-ubiquinone oxidoreductase, mitochondrial OS=Homo sapiens GN=ETFDH PE=1 SV=2	NA	NA	NA	NA	NA	NA	0.175943	0.159757	0.187811	0.16057	0.166371	0.151186	0.133936	0.177367	0.201589	0.163692	0.155839	0.17462	0.167071	0.156136	0.148785	0.142731	0.190321	0.205888	0.15876	0.192612	0.151297	0.163318	0.174989	0.181269	NA	NA	NA	NA	NA	NA	-0.00195444	1	0.981418	0.0836577	0.431565	0.283872	-0.0856121	0.524924
sp#Q16563#SYPL1_HUMAN	Q16563				Synaptophysin-like protein 1 OS=Homo sapiens GN=SYPL1 PE=1 SV=1	0.170516	0.170814	0.177482	0.175393	0.159039	0.147107	NA	NA	NA	NA	NA	NA	0.146662	0.177367	0.164032	0.15569	0.243274	0.150192	0.156202	0.156136	0.175562	0.169419	0.17973	0.156938	0.174065	0.151963	0.191643	0.173352	0.163152	0.148308	0.173664	0.185134	0.172162	0.151489	0.167131	0.140864	0.058495	0.684406	0.241929	0.0651079	0.539426	0.470072	-0.00661292	0.97073
sp#Q5T011#SZT2_HUMAN	Q5T011				Protein SZT2 OS=Homo sapiens GN=SZT2 PE=2 SV=3	0.404253	0.031059	0.00142855	0.280868	0.216346	0.104379	0.219271	0.269236	0.152552	0.118764	0.109777	0.151186	0.2612	0.177367	0.113956	0.0996757	0.141267	0.158335	0.123594	0.143281	0.148785	0.107147	0.243278	0.124305	0.0975416	0.138414	0.151297	0.0830533	0.31703	0.148308	0.265241	0.176912	0.122641	0.130212	0.123065	0.177352	-0.398631	0.00833448	0.179993	-0.150034	0.164265	0.556848	-0.248598	0.0612409
sp#Q5THJ4#VP13D_HUMAN	Q5THJ4				Vacuolar protein sorting-associated protein 13D OS=Homo sapiens GN=VPS13D PE=1 SV=1	0.149268	0.155285	0.164907	0.187112	0.178141	0.168471	0.147057	0.170705	0.159604	0.16057	0.18254	0.185606	0.133936	0.257228	0.113956	0.139686	0.112122	0.117622	0.167071	0.168992	0.148785	0.222795	0.137364	0.140622	0.179166	0.165513	0.181557	0.143252	0.157234	0.181269	0.182822	0.176912	0.159781	0.130212	0.167131	0.177352	-0.168667	0.268492	0.110206	-0.133412	0.216459	0.191322	-0.0352551	0.799575
sp#Q6PHR2#ULK3_HUMAN	Q6PHR2				Serine/threonine-protein kinase ULK3 OS=Homo sapiens GN=ULK3 PE=1 SV=2	0.128019	0.194106	0.164907	0.163673	0.187692	0.157789	NA	NA	NA	NA	NA	NA	0.184842	0.177367	0.176551	0.163692	0.141267	0.166477	0.156202	0.168992	0.215726	0.178315	0.158547	0.124305	NA	NA	NA	NA	NA	NA	0.19198	0.152246	0.184542	0.162128	0.175944	0.140864	0.0269512	0.844327	0.765358	-0.155984	0.148089	0.0498443	0.182936	0.161297
sp#Q6PRD1#GP179_HUMAN	Q6PRD1				Probable G-protein coupled receptor 179 OS=Homo sapiens GN=GPR179 PE=1 SV=2	NA	NA	NA	NA	NA	NA	0.132614	0.14881	0.124345	0.254634	0.190625	0.16266	0.235747	0.15455	0.164032	0.107678	0.141267	0.215332	0.232287	0.220416	0.135397	0.160523	0.10559	0.156938	0.184268	0.165513	0.141211	0.143252	0.174989	0.170282	NA	NA	NA	NA	NA	NA	-0.260023	0.0863423	0.175253	-0.161935	0.13316	0.305708	-0.0980884	0.465155
sp#Q6WCQ1#MPRIP_HUMAN	Q6WCQ1				Myosin phosphatase Rho-interacting protein OS=Homo sapiens GN=MPRIP PE=1 SV=3	0.181141	0.194106	0.177482	0.151954	0.120834	0.168471	NA	NA	NA	NA	NA	NA	0.197568	0.177367	0.151513	0.163692	0.170411	0.14205	NA	NA	NA	NA	NA	NA	0.219979	0.138414	0.151297	0.163318	0.139478	0.137321	0.173664	0.144024	0.135021	0.236598	0.158318	0.104376	0.0386207	0.784018	0.781516	-0.182092	0.0911095	0.180476	0.220713	0.0915643
sp#Q6ZMR5#TM11A_HUMAN	Q6ZMR5				Transmembrane protease serine 11A OS=Homo sapiens GN=TMPRSS11A PE=1 SV=1	0.170516	0.147521	0.164907	0.163673	0.206795	0.147107	0.175943	0.181653	0.159604	0.202376	0.142116	0.151186	0.197568	0.177367	0.176551	0.171694	0.141267	0.14205	0.156202	0.168992	0.215726	0.133835	0.169138	0.173255	0.148557	0.165513	0.121038	0.123186	0.216418	0.21423	0.146191	0.250912	0.135021	0.140851	0.114252	0.201678	-0.16155	0.289535	0.143687	-0.0901796	0.404738	0.403916	-0.0713704	0.597657
sp#Q7Z3J2#CP062_HUMAN	Q7Z3J2				UPF0505 protein C16orf62 OS=Homo sapiens GN=C16orf62 PE=1 SV=2	0.181141	0.240691	0.177482	0.128515	0.120834	0.125743	NA	NA	NA	NA	NA	NA	0.12121	0.234411	0.151513	0.139686	0.170411	0.150192	0.156202	0.246128	0.255891	0.116043	0.137364	0.124305	0.148557	0.151963	0.181557	0.223517	0.163152	0.170282	0.100402	0.193357	0.0731201	0.119574	0.299327	0.16519	0.0738101	0.611128	0.735051	0.076798	0.469925	0.697692	-0.00298792	0.992657
sp#Q8IZ07#AN13A_HUMAN	Q8IZ07	Q6ZTN6			Ankyrin repeat domain-containing protein 13A OS=Homo sapiens GN=ANKRD13A PE=1 SV=3	0.149268	0.178578	0.177482	0.175393	0.149488	0.179153	NA	NA	NA	NA	NA	NA	0.184842	0.165959	0.164032	0.15569	0.184984	0.166477	0.145333	0.168992	0.148785	0.178315	0.17973	0.189572	0.15876	0.206161	0.181557	0.133219	0.174989	0.170282	0.173664	0.160468	0.147401	0.183405	0.158318	0.189515	-0.0632127	0.686087	0.373366	0.0616622	0.560853	0.273042	-0.124875	0.350553
sp#Q8N1F7#NUP93_HUMAN	Q8N1F7				Nuclear pore complex protein Nup93 OS=Homo sapiens GN=NUP93 PE=1 SV=2	0.170516	0.170814	0.190058	0.163673	0.149488	0.168471	0.190385	0.181653	0.159604	0.16057	0.166371	0.151186	0.172115	0.177367	0.164032	0.179696	0.184984	0.14205	0.145333	0.168992	0.18895	0.169419	0.169138	0.173255	NA	NA	NA	NA	NA	NA	0.173664	0.176912	0.147401	0.151489	0.167131	0.189515	-0.0359021	0.824104	0.48472	-0.00595547	0.961364	0.916439	-0.0299467	0.830827
sp#Q8TBZ2#MYBPP_HUMAN	Q8TBZ2				MYCBP-associated protein OS=Homo sapiens GN=MYCBPAP PE=1 SV=2	0.149268	0.178578	0.202633	0.151954	0.178141	0.136425	0.1615	0.170705	0.152552	0.171021	0.174455	0.185606	0.159389	0.177367	0.18907	0.139686	0.214129	0.14205	0.145333	0.156136	0.18895	0.178315	0.169138	0.173255	0.133252	0.192612	0.242076	0.173352	0.157234	0.159295	0.19198	0.176912	0.135021	0.172766	0.158318	0.153027	0.0647667	0.653987	0.457771	0.0440219	0.676521	0.55134	0.0207448	0.864404
sp#Q96AG4#LRC59_HUMAN	Q96AG4				Leucine-rich repeat-containing protein 59 OS=Homo sapiens GN=LRRC59 PE=1 SV=1	NA	NA	NA	NA	NA	NA	0.190385	0.170705	0.152552	0.181473	0.158286	0.174133	0.172115	0.131733	0.264185	0.0676676	0.112122	0.264188	0.167071	0.130425	0.162174	0.213899	0.126773	0.189572	0.138354	0.192612	0.20173	0.173352	0.16907	0.192256	0.164506	0.16869	0.147401	0.194043	0.167131	0.16519	0.112469	0.443708	0.46869	0.0794772	0.454723	0.542431	0.0329913	0.792057
sp#Q96JI7#SPTCS_HUMAN	Q96JI7				Spatacsin OS=Homo sapiens GN=SPG11 PE=1 SV=3	0.149268	0.178578	0.177482	0.151954	0.149488	0.179153	0.175943	0.181653	0.216018	0.129215	0.117862	0.151186	NA	NA	NA	NA	NA	NA	0.123594	0.143281	0.122009	0.160523	0.200912	0.205888	0.123049	0.192612	0.121038	0.203451	0.157234	0.258178	0.164506	0.160468	0.184542	0.183405	0.149505	0.140864	0.0483338	0.734776	0.685079	0.102473	0.336138	0.445427	-0.0541391	0.691292
sp#Q99674#CGRE1_HUMAN	Q99674				Cell growth regulator with EF hand domain protein 1 OS=Homo sapiens GN=CGREF1 PE=2 SV=2	0.181141	0.20187	0.152332	0.163673	0.16859	0.125743	0.147057	0.170705	0.173707	0.16057	0.19871	0.139713	0.12121	0.120324	0.0388415	0.0996757	0.0684045	0.443323	NA	NA	NA	NA	NA	NA	0.107745	0.260359	0.151297	0.173352	0.174989	0.21423	0.118718	0.300244	0.159781	0.119574	0.131878	0.153027	-0.168527	0.268894	0.490653	0.165618	0.1211	0.603395	-0.334146	0.011719
sp#Q9BUJ2#HNRL1_HUMAN	Q9BUJ2				Heterogeneous nuclear ribonucleoprotein U-like protein 1 OS=Homo sapiens GN=HNRNPUL1 PE=1 SV=2	0.170516	0.186342	0.164907	0.163673	0.159039	0.157789	0.204828	0.159757	0.201914	0.108312	0.190625	0.12824	0.172115	0.188776	0.151513	0.163692	0.199556	0.150192	0.167071	0.168992	0.18895	0.142731	0.190321	0.156938	NA	NA	NA	NA	NA	NA	NA	NA	NA	NA	NA	NA	-0.0690286	0.657833	0.520307	-0.0359421	0.743034	0.688281	-0.0330866	0.812306
sp#Q9BXJ9#NAA15_HUMAN	Q9BXJ9				N-alpha-acetyltransferase 15, NatA auxiliary subunit OS=Homo sapiens GN=NAA15 PE=1 SV=1	NA	NA	NA	NA	NA	NA	0.1615	0.14881	0.152552	0.171021	0.206795	0.16266	0.159389	0.143142	0.18907	0.15569	0.170411	0.190905	0.199679	0.168992	0.162174	0.151627	0.158547	0.189572	NA	NA	NA	NA	NA	NA	0.164506	0.152246	0.172162	0.172766	0.184757	0.16519	0.0316521	0.819901	0.644733	0.138256	0.19524	0.0776428	-0.106604	0.426634
sp#Q9GZM8#NDEL1_HUMAN	Q9GZM8				Nuclear distribution protein nudE-like 1 OS=Homo sapiens GN=NDEL1 PE=1 SV=1	0.170516	0.232927	0.177482	0.140235	0.149488	0.115061	0.132614	0.159757	0.187811	0.171021	0.18254	0.151186	0.210294	0.188776	0.138994	0.171694	0.126694	0.17462	NA	NA	NA	NA	NA	NA	0.174065	0.165513	0.17147	0.173352	0.157234	0.159295	0.210295	0.160468	0.122641	0.183405	0.158318	0.140864	0.0489431	0.73172	0.673119	-0.0873188	0.419935	0.399547	0.136262	0.295201
sp#Q9H254#SPTN4_HUMAN	Q9H254				Spectrin beta chain, non-erythrocytic 4 OS=Homo sapiens GN=SPTBN4 PE=1 SV=2	0.159892	0.170814	0.202633	0.175393	0.139936	0.157789	0.147057	0.181653	0.166655	0.181473	0.142116	0.16266	0.172115	0.120324	0.113956	0.267718	0.141267	0.150192	0.101856	0.284696	0.135397	0.116043	0.211504	0.189572	0.209776	0.151963	0.131124	0.183385	0.145397	0.148308	0.402607	0.144024	0.0978805	0.0982964	0.0878129	0.153027	-0.280498	0.0641136	0.255032	-0.213041	0.0479365	0.343177	-0.0674573	0.618415
sp#Q9NRP0#OSTC_HUMAN	Q9NRP0				Oligosaccharyltransferase complex subunit OSTC OS=Homo sapiens GN=OSTC PE=1 SV=1	0.159892	0.170814	0.227783	0.140235	0.139936	0.189836	0.147057	0.115966	0.187811	0.181473	0.190625	0.16266	NA	NA	NA	NA	NA	NA	0.177941	0.156136	0.148785	0.187211	0.169138	0.156938	0.163862	0.179062	0.161384	0.183385	0.163152	0.170282	0.173664	0.16869	0.159781	0.172766	0.158318	0.16519	0.0877929	0.547444	0.234785	0.0802103	0.450612	0.380139	0.00758255	0.943432
sp#Q9NVR2#INT10_HUMAN	Q9NVR2				Integrator complex subunit 10 OS=Homo sapiens GN=INTS10 PE=1 SV=2	0.181141	0.139757	0.139756	0.222271	0.159039	0.179153	0.233713	0.192601	0.180759	0.16057	0.0936072	0.185606	0.146662	0.177367	0.151513	0.203702	0.228701	0.10948	0.112725	0.246128	0.122009	0.187211	0.190321	0.156938	0.133252	0.179062	0.151297	0.143252	0.198662	0.225217	0.19198	0.152246	0.172162	0.130212	0.158318	0.201678	-0.129289	0.398518	0.271007	0.00453609	0.960671	0.974459	-0.133825	0.316637
sp#Q9NX14#NDUBB_HUMAN	Q9NX14				NADH dehydrogenase [ubiquinone] 1 beta subcomplex subunit 11, mitochondrial OS=Homo sapiens GN=NDUFB11 PE=1 SV=1	0.149268	0.20187	0.164907	0.163673	0.159039	0.157789	0.1615	0.159757	0.1455	0.191925	0.18254	0.139713	0.146662	0.131733	0.164032	0.163692	0.126694	0.23976	0.156202	0.20756	0.135397	0.196107	0.190321	0.107988	0.204674	0.124864	0.151297	0.193418	0.145397	0.137321	0.173664	0.135802	0.184542	0.183405	0.19357	0.140864	0.102421	0.484538	0.248539	0.0101142	0.919325	0.930665	0.0923064	0.475569
sp#Q9NX63#CHCH3_HUMAN	Q9NX63				Coiled-coil-helix-coiled-coil-helix domain-containing protein 3, mitochondrial OS=Homo sapiens GN=CHCHD3 PE=1 SV=1	0.159892	0.170814	0.164907	0.163673	0.178141	0.157789	0.175943	0.170705	0.166655	0.181473	0.142116	0.174133	0.159389	0.15455	0.201589	0.163692	0.155839	0.166477	0.145333	0.168992	0.162174	0.196107	0.147955	0.173255	0.143456	0.179062	0.17147	0.183385	0.16907	0.181269	0.155349	0.152246	0.159781	0.194043	0.175944	0.16519	0.121212	0.409838	0.0198055	0.0286096	0.784382	0.515203	0.0926021	0.474182
sp#Q9P2R7#SUCB1_HUMAN	Q9P2R7				Succinyl-CoA ligase [ADP-forming] subunit beta, mitochondrial OS=Homo sapiens GN=SUCLA2 PE=1 SV=3	0.128019	0.279512	0.202633	0.0816375	0.139936	0.136425	0.132614	0.225444	0.152552	0.171021	0.142116	0.16266	0.133936	0.177367	0.138994	0.187698	0.170411	0.17462	0.145333	0.130425	0.202338	0.196107	0.147955	0.205888	NA	NA	NA	NA	NA	NA	0.19198	0.160468	0.159781	0.151489	0.167131	0.16519	0.167349	0.257854	0.271684	0.0418387	0.691461	0.759134	0.125511	0.334421
sp#Q9Y3P9#RBGP1_HUMAN	Q9Y3P9				Rab GTPase-activating protein 1 OS=Homo sapiens GN=RABGAP1 PE=1 SV=3	0.128019	0.186342	0.190058	0.151954	0.187692	0.147107	NA	NA	NA	NA	NA	NA	0.172115	0.165959	0.176551	0.171694	0.170411	0.150192	0.145333	0.143281	0.215726	0.187211	0.158547	0.140622	0.184268	0.179062	0.161384	0.163318	0.163152	0.148308	0.155349	0.16869	0.159781	0.162128	0.184757	0.153027	0.0543475	0.704811	0.487748	-0.0334837	0.760417	0.609568	0.0878312	0.496814
sp#Q9Y696#CLIC4_HUMAN	Q9Y696				Chloride intracellular channel protein 4 OS=Homo sapiens GN=CLIC4 PE=1 SV=4	NA	NA	NA	NA	NA	NA	0.175943	0.192601	0.152552	0.150118	0.166371	0.16266	0.184842	0.15455	0.18907	0.139686	0.170411	0.190905	0.177941	0.181848	0.135397	0.169419	0.158547	0.189572	0.194471	0.151963	0.151297	0.193418	0.145397	0.159295	0.146191	0.144024	0.172162	0.194043	0.202383	0.153027	-0.0492584	0.755627	0.545507	-0.0049231	0.969031	0.946066	-0.0443353	0.74688
sp#Q9Y6V0#PCLO_HUMAN	Q9Y6V0				Protein piccolo OS=Homo sapiens GN=PCLO PE=1 SV=4	0.0642724	0.489144	0.0391543	0.0464792	-0.00333098	0.243246	0.175943	0.170705	0.187811	0.0978607	0.101692	0.116767	NA	NA	NA	NA	NA	NA	0.18881	0.181848	0.175562	0.142731	0.169138	0.156938	0.0720339	0.192612	0.181557	0.283716	0.174989	0.203243	0.0912446	0.127579	0.110261	0.0344651	0.0525605	0.700348	0.294851	0.0476254	0.500855	0.289888	0.00676825	0.632423	0.00496314	0.959252
sp#A0AV96#RBM47_HUMAN	A0AV96				RNA-binding protein 47 OS=Homo sapiens GN=RBM47 PE=1 SV=2	0.149268	0.217399	0.177482	0.140235	0.139936	0.125743	0.190385	0.181653	0.152552	0.171021	0.142116	0.174133	0.172115	0.177367	0.164032	0.163692	0.155839	0.182762	0.167071	0.194704	0.135397	0.205003	0.137364	0.140622	0.168963	0.151963	0.181557	0.183385	0.163152	0.159295	0.164506	0.160468	0.147401	0.172766	0.202383	0.140864	0.034723	0.804037	0.657096	-0.0580161	0.59368	0.440434	0.0927391	0.473541
sp#A0AVT1#UBA6_HUMAN	A0AVT1				Ubiquitin-like modifier-activating enzyme 6 OS=Homo sapiens GN=UBA6 PE=1 SV=1	0.159892	0.170814	0.177482	0.163673	0.16859	0.168471	0.1615	0.170705	0.166655	0.181473	0.166371	0.139713	0.159389	0.15455	0.151513	0.163692	0.170411	0.182762	0.156202	0.168992	0.162174	0.178315	0.158547	0.173255	0.153659	0.179062	0.17147	0.163318	0.163152	0.192256	0.146191	0.185134	0.147401	0.162128	0.175944	0.16519	0.00467283	0.961734	0.902635	0.0406101	0.699922	0.358867	-0.0359373	0.795581
sp#A0FGR8#ESYT2_HUMAN	A0FGR8				Extended synaptotagmin-2 OS=Homo sapiens GN=ESYT2 PE=1 SV=1	0.159892	0.155285	0.164907	0.163673	0.187692	0.157789	0.175943	0.159757	0.152552	0.181473	0.166371	0.151186	0.159389	0.15455	0.176551	0.15569	0.184984	0.17462	0.167071	0.156136	0.18895	0.178315	0.147955	0.156938	NA	NA	NA	NA	NA	NA	0.173664	0.160468	0.159781	0.172766	0.175944	0.153027	0.0249234	0.854911	0.594697	-0.011267	0.921986	0.803311	0.0361904	0.773423
sp#A0M8Q6#LAC7_HUMAN	A0M8Q6				Ig lambda-7 chain C region OS=Homo sapiens GN=IGLC7 PE=1 SV=2	NA	NA	NA	NA	NA	NA	0.190385	0.214497	0.138448	0.223279	0.109777	0.16266	0.197568	0.177367	0.138994	0.179696	0.141267	0.150192	NA	NA	NA	NA	NA	NA	0.15876	0.165513	0.110951	0.123186	0.198662	0.21423	0.164506	0.234467	0.122641	0.130212	0.140691	0.201678	-0.364599	0.0158854	0.0229798	-0.18829	0.080582	0.17444	-0.176309	0.18565
sp#A0MZ66#SHOT1_HUMAN	A0MZ66				Shootin-1 OS=Homo sapiens GN=KIAA1598 PE=1 SV=4	NA	NA	NA	NA	NA	NA	0.175943	0.170705	0.159604	0.171021	0.174455	0.16266	0.172115	0.177367	0.164032	0.163692	0.155839	0.17462	NA	NA	NA	NA	NA	NA	0.15876	0.179062	0.191643	0.193418	0.157234	0.159295	0.164506	0.16869	0.196922	0.140851	0.184757	0.153027	0.0147335	0.908455	0.81759	-0.0485725	0.655943	0.250813	0.063306	0.62164
sp#A1A5D9#BICR2_HUMAN	A1A5D9				Bicaudal D-related protein 2 OS=Homo sapiens GN=CCDC64B PE=2 SV=2	0.138643	0.170814	0.164907	0.151954	0.178141	0.189836	0.190385	0.181653	0.173707	0.171021	0.142116	0.139713	0.159389	0.177367	0.138994	0.163692	0.141267	0.190905	0.199679	0.143281	0.148785	0.196107	0.137364	0.140622	0.174065	0.179062	0.20173	0.153285	0.151315	0.137321	0.173664	0.160468	0.147401	0.183405	0.167131	0.153027	-0.0841671	0.586623	0.201068	-0.213116	0.0478574	0.00108678	0.128949	0.321529
sp#A1L0T0#ILVBL_HUMAN	A1L0T0				Acetolactate synthase-like protein OS=Homo sapiens GN=ILVBL PE=1 SV=2	0.191765	0.170814	0.177482	0.163673	0.159039	0.157789	0.175943	0.170705	0.138448	0.139667	0.19871	0.174133	0.172115	0.165959	0.164032	0.163692	0.184984	0.166477	0.177941	0.168992	0.175562	0.151627	0.169138	0.156938	NA	NA	NA	NA	NA	NA	0.201137	0.16869	0.147401	0.151489	0.149505	0.177352	-0.107889	0.482844	0.078006	6.92137e-05	0.993863	0.998897	-0.107958	0.420685
sp#A5YKK6#CNOT1_HUMAN	A5YKK6				CCR4-NOT transcription complex subunit 1 OS=Homo sapiens GN=CNOT1 PE=1 SV=2	0.159892	0.139757	0.114606	0.24571	0.178141	0.147107	0.1615	0.170705	0.187811	0.16057	0.150201	0.151186	NA	NA	NA	NA	NA	NA	0.156202	0.168992	0.162174	0.124939	0.190321	0.222205	0.179166	0.219711	0.141211	0.213484	0.139478	0.126334	0.127875	0.135802	0.234062	0.194043	0.184757	0.16519	0.0624178	0.665316	0.602945	0.0387485	0.712813	0.777493	0.0236692	0.847
sp#A6NI72#NCF1B_HUMAN,sp#P14598#NCF1_HUMAN	A6NI72				Putative neutrophil cytosol factor 1B OS=Homo sapiens GN=NCF1B PE=5 SV=2,Neutrophil cytosol factor 1 OS=Homo sapiens GN=NCF1 PE=1 SV=3	0.181141	0.131993	0.152332	0.23399	0.130385	0.189836	0.175943	0.137862	0.208966	0.150118	0.150201	0.16266	0.159389	0.165959	0.0889178	0.251714	0.199556	0.10948	0.156202	0.181848	0.148785	0.133835	0.232687	0.140622	0.143456	0.179062	0.141211	0.183385	0.186826	0.181269	0.19198	0.16869	0.159781	0.162128	0.131878	0.177352	-0.0284208	0.863091	0.811744	0.0558948	0.597611	0.608048	-0.0843156	0.531354
sp#A6NKH3#RL37L_HUMAN,sp#P61513#RL37A_HUMAN	A6NKH3	P61513			Putative 60S ribosomal protein L37a-like OS=Homo sapiens GN=RPL37L PE=5 SV=2,60S ribosomal protein L37a OS=Homo sapiens GN=RPL37A PE=1 SV=2	0.138643	0.194106	0.164907	0.128515	0.187692	0.179153	0.132614	0.126914	0.194862	0.139667	0.134031	0.208552	0.172115	0.143142	0.176551	0.163692	0.170411	0.17462	0.156202	0.143281	0.148785	0.196107	0.169138	0.173255	0.168963	0.179062	0.17147	0.183385	0.145397	0.170282	0.173664	0.185134	0.159781	0.172766	0.167131	0.153027	0.0664921	0.645715	0.376826	0.00836682	0.932259	0.913822	0.0581253	0.649656
sp#A6NL28#TPM3L_HUMAN	A6NL28				Putative tropomyosin alpha-3 chain-like protein OS=Homo sapiens PE=5 SV=2	0.20239	0.139757	0.139756	0.187112	0.149488	0.189836	0.132614	0.137862	0.187811	0.150118	0.190625	0.151186	0.197568	0.143142	0.126475	0.187698	0.170411	0.158335	0.177941	0.156136	0.135397	0.205003	0.169138	0.140622	0.245486	0.179062	0.100864	0.10312	0.145397	0.10436	0.173664	0.144024	0.196922	0.162128	0.175944	0.153027	-0.0949813	0.53805	0.460705	-0.103956	0.336277	0.322271	0.00897452	0.935035
sp#A8K2U0#A2ML1_HUMAN	A8K2U0				Alpha-2-macroglobulin-like protein 1 OS=Homo sapiens GN=A2ML1 PE=1 SV=3	0.159892	0.16305	0.177482	0.151954	0.178141	0.168471	0.175943	0.181653	0.152552	0.202376	0.125946	0.197079	0.159389	0.15455	0.18907	0.147688	0.155839	0.190905	0.177941	0.156136	0.148785	0.196107	0.137364	0.173255	0.168963	0.151963	0.17147	0.193418	0.145397	0.170282	0.173664	0.160468	0.172162	0.162128	0.158318	0.16519	0.0364877	0.794957	0.506979	-0.0425016	0.697309	0.482838	0.0789893	0.540234
sp#B3EWG3#FM25A_HUMAN,sp#B3EWG4#FM25B_HUMAN,sp#B3EWG5#FM25C_HUMAN,sp#B3EWG6#FM25G_HUMAN	B3EWG3				Protein FAM25A OS=Homo sapiens GN=FAM25A PE=2 SV=1,Protein FAM25B OS=Homo sapiens GN=FAM25B PE=2 SV=1,Protein FAM25C OS=Homo sapiens GN=FAM25C PE=2 SV=1,Protein FAM25G OS=Homo sapiens GN=FAM25G PE=2 SV=1	0.191765	0.178578	0.127181	0.210551	0.149488	0.147107	0.118172	0.126914	0.131397	0.223279	0.255304	0.12824	0.184842	0.15455	0.176551	0.179696	0.112122	0.182762	0.254026	0.168992	0.108621	0.142731	0.158547	0.156938	0.194471	0.165513	0.131124	0.163318	0.151315	0.159295	0.201137	0.152246	0.159781	0.183405	0.140691	0.16519	-0.0341616	0.833139	0.781204	-0.050443	0.643401	0.713441	0.0162814	0.891092
sp#B5ME19#EIFCL_HUMAN,sp#Q99613#EIF3C_HUMAN	B5ME19				Eukaryotic translation initiation factor 3 subunit C-like protein OS=Homo sapiens GN=EIF3CL PE=2 SV=1,Eukaryotic translation initiation factor 3 subunit C OS=Homo sapiens GN=EIF3C PE=1 SV=1	0.181141	0.155285	0.177482	0.140235	0.16859	0.179153	0.1615	0.159757	0.166655	0.171021	0.166371	0.174133	0.159389	0.165959	0.164032	0.163692	0.155839	0.166477	0.167071	0.181848	0.175562	0.169419	0.158547	0.140622	0.168963	0.165513	0.181557	0.163318	0.163152	0.159295	0.146191	0.176912	0.172162	0.172766	0.167131	0.16519	0.0255593	0.851589	0.415425	-0.0486708	0.655282	0.216739	0.0742301	0.564366
sp#B9A064#IGLL5_HUMAN	B9A064				Immunoglobulin lambda-like polypeptide 5 OS=Homo sapiens GN=IGLL5 PE=2 SV=2	0.181141	0.155285	0.127181	0.187112	0.187692	0.168471	0.175943	0.269236	0.166655	0.181473	0.0855224	0.12824	0.184842	0.177367	0.164032	0.15569	0.170411	0.150192	0.123594	0.156136	0.175562	0.160523	0.190321	0.140622	0.143456	0.151963	0.131124	0.133219	0.198662	0.247191	0.173664	0.226245	0.172162	0.119574	0.140691	0.177352	-0.17338	0.255148	0.126247	-0.138016	0.200932	0.33438	-0.0353636	0.798939
sp#O00151#PDLI1_HUMAN	O00151				PDZ and LIM domain protein 1 OS=Homo sapiens GN=PDLIM1 PE=1 SV=4	0.159892	0.170814	0.190058	0.151954	0.178141	0.147107	0.190385	0.170705	0.159604	0.16057	0.166371	0.16266	0.172115	0.165959	0.18907	0.163692	0.170411	0.158335	0.156202	0.156136	0.18895	0.187211	0.147955	0.156938	0.15876	0.179062	0.20173	0.163318	0.163152	0.159295	0.155349	0.16869	0.172162	0.172766	0.167131	0.16519	0.0643511	0.655986	0.176809	-0.0285506	0.795659	0.496048	0.0929017	0.47278
sp#O00159#MYO1C_HUMAN	O00159				Unconventional myosin-Ic OS=Homo sapiens GN=MYO1C PE=1 SV=4	0.170516	0.16305	0.177482	0.163673	0.178141	0.157789	0.190385	0.170705	0.159604	0.171021	0.158286	0.174133	0.172115	0.177367	0.176551	0.15569	0.184984	0.158335	0.145333	0.156136	0.175562	0.178315	0.169138	0.156938	0.148557	0.179062	0.262249	0.163318	0.145397	0.137321	0.164506	0.16869	0.159781	0.172766	0.175944	0.153027	0.0698393	0.629794	0.371775	-0.0394094	0.718739	0.430036	0.109249	0.399828
sp#O00160#MYO1F_HUMAN	O00160				Unconventional myosin-If OS=Homo sapiens GN=MYO1F PE=1 SV=3	0.159892	0.16305	0.164907	0.187112	0.149488	0.179153	0.175943	0.14881	0.187811	0.16057	0.150201	0.174133	0.159389	0.177367	0.101437	0.219706	0.199556	0.133907	0.145333	0.143281	0.148785	0.124939	0.275052	0.173255	0.153659	0.192612	0.161384	0.163318	0.180907	0.170282	0.19198	0.193357	0.135021	0.151489	0.131878	0.189515	-0.0987229	0.521728	0.293762	0.0838716	0.430399	0.420177	-0.182594	0.170305
sp#O00186#STXB3_HUMAN	O00186				Syntaxin-binding protein 3 OS=Homo sapiens GN=STXBP3 PE=1 SV=2	NA	NA	NA	NA	NA	NA	0.175943	0.159757	0.1455	0.181473	0.190625	0.16266	0.159389	0.15455	0.164032	0.163692	0.170411	0.182762	0.167071	0.168992	0.175562	0.178315	0.147955	0.173255	0.184268	0.138414	0.191643	0.183385	0.151315	0.137321	0.182822	0.185134	0.159781	0.140851	0.149505	0.189515	0.00677703	0.950568	0.9126	-0.0182011	0.870881	0.785412	0.0249781	0.839234
sp#O00194#RB27B_HUMAN	O00194				Ras-related protein Rab-27B OS=Homo sapiens GN=RAB27B PE=1 SV=4	0.181141	0.147521	0.177482	0.175393	0.16859	0.157789	0.1615	0.170705	0.152552	0.181473	0.166371	0.174133	0.197568	0.131733	0.176551	0.163692	0.141267	0.182762	0.199679	0.156136	0.135397	0.205003	0.126773	0.156938	0.189369	0.179062	0.161384	0.133219	0.163152	0.159295	0.155349	0.144024	0.196922	0.172766	0.202383	0.140864	-0.00278841	0.99863	0.971302	-0.0324155	0.768009	0.665856	0.0296271	0.811781
sp#O00203#AP3B1_HUMAN	O00203				AP-3 complex subunit beta-1 OS=Homo sapiens GN=AP3B1 PE=1 SV=3	0.128019	0.16305	0.202633	0.163673	0.16859	0.189836	0.1615	0.181653	0.159604	0.171021	0.166371	0.16266	0.184842	0.177367	0.164032	0.15569	0.184984	0.150192	0.167071	0.168992	0.175562	0.169419	0.158547	0.173255	0.219979	0.124864	0.161384	0.153285	0.139478	0.170282	0.164506	0.185134	0.159781	0.162128	0.158318	0.189515	-0.123153	0.421744	0.0667213	-0.0522029	0.631692	0.455538	-0.0709499	0.599872
sp#O00204#ST2B1_HUMAN	O00204				Sulfotransferase family cytosolic 2B member 1 OS=Homo sapiens GN=SULT2B1 PE=1 SV=2	0.170516	0.170814	0.164907	0.151954	0.178141	0.157789	0.147057	0.159757	0.138448	0.191925	0.19871	0.16266	0.172115	0.177367	0.164032	0.139686	0.170411	0.190905	0.167071	0.156136	0.162174	0.187211	0.147955	0.173255	0.174065	0.179062	0.17147	0.163318	0.151315	0.170282	0.155349	0.16869	0.172162	0.172766	0.167131	0.16519	0.00860522	0.940875	0.858284	0.0158942	0.876712	0.732783	-0.00728899	0.966642
sp#O00217#NDUS8_HUMAN	O00217				NADH dehydrogenase [ubiquinone] iron-sulfur protein 8, mitochondrial OS=Homo sapiens GN=NDUFS8 PE=1 SV=1	0.149268	0.170814	0.190058	0.163673	0.16859	0.179153	0.204828	0.192601	0.187811	0.150118	0.125946	0.16266	0.146662	0.15455	0.164032	0.171694	0.184984	0.17462	0.156202	0.168992	0.202338	0.178315	0.137364	0.173255	NA	NA	NA	NA	NA	NA	0.155349	0.176912	0.172162	0.162128	0.184757	0.16519	0.00409066	0.964824	0.950901	-0.0354305	0.74664	0.642725	0.0395212	0.75416
sp#O00231#PSD11_HUMAN	O00231				26S proteasome non-ATPase regulatory subunit 11 OS=Homo sapiens GN=PSMD11 PE=1 SV=3	0.170516	0.155285	0.164907	0.175393	0.16859	0.168471	0.1615	0.159757	0.166655	0.171021	0.166371	0.185606	0.159389	0.177367	0.164032	0.179696	0.170411	0.158335	0.156202	0.168992	0.162174	0.169419	0.17973	0.156938	0.179166	0.165513	0.161384	0.163318	0.163152	0.148308	0.173664	0.152246	0.172162	0.172766	0.167131	0.16519	0.012677	0.919321	0.637789	0.00767027	0.93742	0.818364	0.00500674	0.958988
sp#O00232#PSD12_HUMAN	O00232				26S proteasome non-ATPase regulatory subunit 12 OS=Homo sapiens GN=PSMD12 PE=1 SV=3	0.170516	0.170814	0.152332	0.163673	0.16859	0.168471	0.1615	0.159757	0.152552	0.171021	0.190625	0.16266	0.172115	0.165959	0.18907	0.147688	0.155839	0.17462	0.167071	0.156136	0.162174	0.187211	0.158547	0.156938	0.168963	0.165513	0.17147	0.183385	0.151315	0.170282	0.155349	0.160468	0.159781	0.172766	0.184757	0.16519	0.0493543	0.729661	0.176597	0.0123132	0.903078	0.724712	0.037041	0.76849
sp#O00233#PSMD9_HUMAN	O00233				26S proteasome non-ATPase regulatory subunit 9 OS=Homo sapiens GN=PSMD9 PE=1 SV=3	0.181141	0.116465	0.177482	0.210551	0.16859	0.179153	NA	NA	NA	NA	NA	NA	0.146662	0.165959	0.151513	0.1957	0.214129	0.150192	0.177941	0.143281	0.162174	0.169419	0.190321	0.156938	0.184268	0.151963	0.17147	0.173352	0.163152	0.148308	NA	NA	NA	NA	NA	NA	0.00373475	0.966714	0.966661	0.0986438	0.35437	0.303098	-0.094909	0.480017
sp#O00264#PGRC1_HUMAN	O00264				Membrane-associated progesterone receptor component 1 OS=Homo sapiens GN=PGRMC1 PE=1 SV=3	0.170516	0.186342	0.202633	0.128515	0.16859	0.157789	0.1615	0.170705	0.159604	0.171021	0.174455	0.174133	0.172115	0.165959	0.164032	0.171694	0.184984	0.166477	NA	NA	NA	NA	NA	NA	0.179166	0.165513	0.17147	0.173352	0.157234	0.159295	0.127875	0.16869	0.159781	0.151489	0.184757	0.238166	0.0360118	0.797403	0.449966	0.112428	0.291616	0.217732	-0.0764166	0.571367
sp#O00299#CLIC1_HUMAN	O00299				Chloride intracellular channel protein 1 OS=Homo sapiens GN=CLIC1 PE=1 SV=4	0.170516	0.178578	0.164907	0.151954	0.16859	0.157789	0.175943	0.170705	0.152552	0.171021	0.166371	0.174133	0.146662	0.165959	0.18907	0.163692	0.170411	0.166477	0.156202	0.156136	0.175562	0.178315	0.158547	0.173255	0.163862	0.151963	0.181557	0.173352	0.157234	0.170282	0.155349	0.152246	0.172162	0.172766	0.184757	0.16519	0.113826	0.438347	0.0016086	0.0603725	0.568977	0.0682238	0.0534536	0.675352
sp#O00303#EIF3F_HUMAN	O00303				Eukaryotic translation initiation factor 3 subunit F OS=Homo sapiens GN=EIF3F PE=1 SV=1	0.234263	0.147521	0.152332	0.151954	0.159039	0.168471	0.175943	0.159757	0.159604	0.181473	0.18254	0.139713	0.159389	0.177367	0.164032	0.171694	0.170411	0.166477	0.167071	0.168992	0.175562	0.151627	0.169138	0.173255	NA	NA	NA	NA	NA	NA	0.146191	0.176912	0.159781	0.194043	0.158318	0.177352	0.0683258	0.636973	0.369689	-0.015423	0.891303	0.740561	0.0837488	0.516627
sp#O00391#QSOX1_HUMAN	O00391				Sulfhydryl oxidase 1 OS=Homo sapiens GN=QSOX1 PE=1 SV=3	0.181141	0.139757	0.152332	0.163673	0.197243	0.168471	0.175943	0.181653	0.166655	0.16057	0.150201	0.185606	0.184842	0.165959	0.18907	0.147688	0.184984	0.158335	0.156202	0.168992	0.175562	0.142731	0.17973	0.173255	0.123049	0.219711	0.181557	0.163318	0.174989	0.192256	0.164506	0.193357	0.159781	0.151489	0.149505	0.189515	-0.0999871	0.516271	0.175312	-0.031637	0.773556	0.651891	-0.0683501	0.613651
sp#O00410#IPO5_HUMAN	O00410				Importin-5 OS=Homo sapiens GN=IPO5 PE=1 SV=4	0.191765	0.178578	0.152332	0.151954	0.16859	0.157789	0.1615	0.170705	0.1455	0.171021	0.19871	0.16266	0.159389	0.177367	0.151513	0.147688	0.170411	0.17462	0.156202	0.181848	0.18895	0.169419	0.158547	0.124305	0.199573	0.165513	0.161384	0.153285	0.157234	0.159295	0.173664	0.152246	0.159781	0.162128	0.184757	0.153027	-0.0312466	0.84832	0.542469	-0.0556014	0.609343	0.345798	0.0243547	0.842931
sp#O00429#DNM1L_HUMAN	O00429				Dynamin-1-like protein OS=Homo sapiens GN=DNM1L PE=1 SV=2	0.149268	0.186342	0.190058	0.151954	0.159039	0.157789	0.1615	0.170705	0.152552	0.181473	0.174455	0.174133	0.159389	0.165959	0.18907	0.171694	0.155839	0.166477	0.167071	0.168992	0.175562	0.169419	0.169138	0.156938	0.168963	0.165513	0.151297	0.163318	0.174989	0.181269	0.173664	0.16869	0.196922	0.162128	0.158318	0.153027	0.04416	0.755816	0.298711	0.0139582	0.890951	0.678841	0.0302017	0.808404
sp#O00442#RTCA_HUMAN	O00442				RNA 3'-terminal phosphate cyclase OS=Homo sapiens GN=RTCA PE=1 SV=1	0.181141	0.116465	0.152332	0.175393	0.225897	0.157789	0.204828	0.181653	0.166655	0.16057	0.166371	0.151186	0.159389	0.223002	0.164032	0.147688	0.141267	0.166477	0.167071	0.168992	0.162174	0.169419	0.169138	0.156938	NA	NA	NA	NA	NA	NA	NA	NA	NA	NA	NA	NA	-0.23126	0.127649	0.0402461	-0.218846	0.0421514	0.0359572	-0.0124135	0.935695
sp#O00471#EXOC5_HUMAN	O00471				Exocyst complex component 5 OS=Homo sapiens GN=EXOC5 PE=1 SV=1	NA	NA	NA	NA	NA	NA	0.147057	0.170705	0.194862	0.171021	0.158286	0.151186	0.172115	0.143142	0.201589	0.163692	0.155839	0.166477	0.145333	0.156136	0.148785	0.169419	0.211504	0.173255	NA	NA	NA	NA	NA	NA	0.173664	0.160468	0.159781	0.140851	0.158318	0.201678	0.0897003	0.539017	0.261857	0.117789	0.269365	0.167097	-0.0280884	0.841833
sp#O00487#PSDE_HUMAN	O00487				26S proteasome non-ATPase regulatory subunit 14 OS=Homo sapiens GN=PSMD14 PE=1 SV=1	0.181141	0.16305	0.152332	0.175393	0.16859	0.168471	0.1615	0.14881	0.1455	0.181473	0.19871	0.16266	0.172115	0.15455	0.18907	0.147688	0.170411	0.182762	0.167071	0.181848	0.148785	0.178315	0.137364	0.173255	0.214877	0.138414	0.161384	0.163318	0.145397	0.137321	0.164506	0.16869	0.159781	0.183405	0.167131	0.16519	-0.00469817	0.988481	0.938686	-0.0301205	0.784394	0.653165	0.0254223	0.836602
sp#O00515#LAD1_HUMAN	O00515				Ladinin-1 OS=Homo sapiens GN=LAD1 PE=1 SV=2	0.191765	0.147521	0.202633	0.151954	0.178141	0.136425	0.1615	0.14881	0.173707	0.150118	0.214879	0.139713	0.159389	0.165959	0.138994	0.15569	0.184984	0.190905	0.199679	0.168992	0.135397	0.187211	0.147955	0.156938	0.174065	0.179062	0.181557	0.153285	0.151315	0.159295	0.164506	0.16869	0.159781	0.183405	0.158318	0.16519	-0.0340601	0.833667	0.596559	0.0135067	0.894277	0.85102	-0.0475668	0.728395
sp#O00571#DDX3X_HUMAN	O00571				ATP-dependent RNA helicase DDX3X OS=Homo sapiens GN=DDX3X PE=1 SV=3	0.170516	0.16305	0.164907	0.151954	0.187692	0.168471	0.1615	0.159757	0.159604	0.181473	0.18254	0.16266	0.172115	0.15455	0.18907	0.15569	0.170411	0.166477	0.177941	0.168992	0.162174	0.169419	0.158547	0.156938	0.168963	0.151963	0.17147	0.173352	0.163152	0.159295	0.146191	0.160468	0.184542	0.172766	0.175944	0.16519	0.053338	0.709811	0.176405	-0.000429829	1	0.990618	0.0537679	0.673612
sp#O00584#RNT2_HUMAN	O00584				Ribonuclease T2 OS=Homo sapiens GN=RNASET2 PE=1 SV=2	0.191765	0.139757	0.139756	0.175393	0.187692	0.157789	0.190385	0.258288	0.152552	0.16057	0.109777	0.16266	0.184842	0.15455	0.126475	0.251714	0.0975493	0.158335	0.156202	0.168992	0.148785	0.169419	0.158547	0.205888	0.133252	0.179062	0.161384	0.183385	0.174989	0.192256	0.155349	0.218023	0.147401	0.130212	0.140691	0.201678	-0.127224	0.406247	0.285186	-0.161351	0.13457	0.182683	0.0341271	0.785427
sp#O00629#IMA3_HUMAN	O00629				Importin subunit alpha-3 OS=Homo sapiens GN=KPNA4 PE=1 SV=1	0.170516	0.186342	0.139756	0.151954	0.178141	0.168471	0.190385	0.14881	0.131397	0.181473	0.18254	0.185606	0.172115	0.143142	0.18907	0.131684	0.155839	0.20719	0.177941	0.168992	0.148785	0.187211	0.137364	0.173255	0.179166	0.151963	0.161384	0.153285	0.174989	0.159295	0.146191	0.160468	0.172162	0.183405	0.19357	0.140864	0.00791751	0.944521	0.904369	0.0118926	0.906183	0.86443	-0.00397513	0.986684
sp#O00743#PPP6_HUMAN	O00743				Serine/threonine-protein phosphatase 6 catalytic subunit OS=Homo sapiens GN=PPP6C PE=1 SV=1	NA	NA	NA	NA	NA	NA	0.204828	0.170705	0.173707	0.150118	0.150201	0.174133	0.172115	0.177367	0.176551	0.163692	0.184984	0.158335	0.123594	0.220416	0.202338	0.142731	0.17973	0.173255	0.15876	0.179062	0.17147	0.163318	0.16907	0.181269	0.19198	0.176912	0.196922	0.151489	0.140691	0.153027	-0.0694037	0.656027	0.428927	-0.0931631	0.389245	0.26249	0.0237594	0.846464
sp#O00748#EST2_HUMAN	O00748				Cocaine esterase OS=Homo sapiens GN=CES2 PE=1 SV=1	0.170516	0.170814	0.152332	0.175393	0.178141	0.147107	0.175943	0.159757	0.166655	0.181473	0.158286	0.16266	0.159389	0.165959	0.18907	0.171694	0.170411	0.158335	0.156202	0.168992	0.175562	0.178315	0.158547	0.156938	0.15876	0.165513	0.17147	0.163318	0.16907	0.159295	0.182822	0.160468	0.159781	0.172766	0.158318	0.16519	0.0658206	0.648929	0.0513959	-0.0252077	0.819784	0.426765	0.0910283	0.481585
sp#O00754#MA2B1_HUMAN	O00754				Lysosomal alpha-mannosidase OS=Homo sapiens GN=MAN2B1 PE=1 SV=3	0.213014	0.116465	0.202633	0.175393	0.149488	0.189836	0.248156	0.137862	0.201914	0.118764	0.166371	0.151186	0.172115	0.188776	0.138994	0.171694	0.170411	0.158335	0.145333	0.168992	0.202338	0.160523	0.169138	0.189572	NA	NA	NA	NA	NA	NA	NA	NA	NA	NA	NA	NA	-0.0814194	0.599281	0.610307	-0.0181599	0.871183	0.876904	-0.0632595	0.641026
sp#O00764#PDXK_HUMAN	O00764				Pyridoxal kinase OS=Homo sapiens GN=PDXK PE=1 SV=1	0.181141	0.139757	0.139756	0.187112	0.16859	0.179153	0.1615	0.159757	0.173707	0.171021	0.166371	0.174133	0.159389	0.165959	0.164032	0.163692	0.155839	0.17462	0.145333	0.168992	0.162174	0.160523	0.17973	0.189572	0.163862	0.165513	0.17147	0.173352	0.163152	0.170282	0.182822	0.152246	0.159781	0.162128	0.175944	0.16519	0.00704766	0.949133	0.850498	0.0492954	0.640965	0.259697	-0.0422478	0.7589
sp#O14579#COPE_HUMAN	O14579				Coatomer subunit epsilon OS=Homo sapiens GN=COPE PE=1 SV=3	0.159892	0.170814	0.139756	0.163673	0.16859	0.179153	0.1615	0.14881	0.1455	0.171021	0.190625	0.174133	0.159389	0.143142	0.164032	0.147688	0.170411	0.215332	0.177941	0.168992	0.148785	0.196107	0.137364	0.173255	0.214877	0.151963	0.161384	0.163318	0.139478	0.148308	0.173664	0.144024	0.159781	0.183405	0.184757	0.153027	-0.0147895	0.934925	0.814878	-0.00139363	0.995262	0.985876	-0.0133959	0.929773
sp#O14617#AP3D1_HUMAN	O14617				AP-3 complex subunit delta-1 OS=Homo sapiens GN=AP3D1 PE=1 SV=1	NA	NA	NA	NA	NA	NA	0.147057	0.159757	0.166655	0.150118	0.19871	0.174133	0.133936	0.165959	0.151513	0.179696	0.184984	0.17462	0.145333	0.194704	0.18895	0.151627	0.169138	0.173255	NA	NA	NA	NA	NA	NA	0.201137	0.152246	0.159781	0.151489	0.158318	0.177352	-0.000332454	1	0.997059	0.117561	0.270286	0.173303	-0.117893	0.378549
sp#O14618#CCS_HUMAN	O14618				Copper chaperone for superoxide dismutase OS=Homo sapiens GN=CCS PE=1 SV=1	NA	NA	NA	NA	NA	NA	0.1615	0.126914	0.201914	0.191925	0.174455	0.12824	0.159389	0.177367	0.176551	0.179696	0.184984	0.133907	0.156202	0.168992	0.175562	0.160523	0.17973	0.156938	0.189369	0.165513	0.17147	0.173352	0.145397	0.148308	0.182822	0.160468	0.159781	0.172766	0.175944	0.140864	0.0972885	0.506153	0.109044	-0.0715544	0.509478	0.359508	0.168843	0.195717
sp#O14639#ABLM1_HUMAN	O14639				Actin-binding LIM protein 1 OS=Homo sapiens GN=ABLIM1 PE=1 SV=3	0.149268	0.194106	0.190058	0.151954	0.178141	0.136425	0.175943	0.181653	0.152552	0.150118	0.166371	0.16266	0.146662	0.165959	0.164032	0.163692	0.155839	0.166477	0.177941	0.156136	0.162174	0.187211	0.158547	0.140622	0.153659	0.179062	0.181557	0.173352	0.151315	0.170282	0.155349	0.16869	0.159781	0.183405	0.175944	0.153027	0.0329404	0.813237	0.540808	-0.0239491	0.828913	0.639355	0.0568895	0.656414
sp#O14732#IMPA2_HUMAN	O14732				Inositol monophosphatase 2 OS=Homo sapiens GN=IMPA2 PE=1 SV=1	0.181141	0.155285	0.152332	0.187112	0.159039	0.168471	0.175943	0.181653	0.1455	0.150118	0.174455	0.185606	0.133936	0.177367	0.176551	0.147688	0.228701	0.158335	0.177941	0.168992	0.148785	0.169419	0.169138	0.173255	0.168963	0.165513	0.121038	0.163318	0.192744	0.170282	0.164506	0.185134	0.172162	0.183405	0.149505	0.16519	-0.0827727	0.593031	0.164072	0.0552813	0.601585	0.377521	-0.138054	0.301389
sp#O14745#NHRF1_HUMAN	O14745				Na(+)/H(+) exchange regulatory cofactor NHE-RF1 OS=Homo sapiens GN=SLC9A3R1 PE=1 SV=4	0.159892	0.170814	0.177482	0.163673	0.159039	0.168471	0.147057	0.14881	0.180759	0.181473	0.18254	0.139713	0.159389	0.165959	0.138994	0.171694	0.141267	0.190905	0.210548	0.156136	0.135397	0.196107	0.147955	0.140622	0.179166	0.151963	0.17147	0.183385	0.157234	0.137321	0.182822	0.144024	0.159781	0.183405	0.167131	0.16519	0.0430593	0.761395	0.518172	-0.0463196	0.671179	0.500657	0.0893789	0.48941
sp#O14773#TPP1_HUMAN	O14773				Tripeptidyl-peptidase 1 OS=Homo sapiens GN=TPP1 PE=1 SV=2	0.191765	0.139757	0.164907	0.163673	0.187692	0.157789	0.1615	0.181653	0.180759	0.16057	0.150201	0.16266	0.159389	0.165959	0.164032	0.171694	0.214129	0.150192	0.167071	0.181848	0.162174	0.151627	0.17973	0.156938	0.163862	0.151963	0.131124	0.143252	0.192744	0.192256	0.164506	0.185134	0.159781	0.162128	0.158318	0.177352	-0.0802178	0.604855	0.143654	0.0244947	0.813997	0.668461	-0.104712	0.435027
sp#O14818#PSA7_HUMAN	O14818				Proteasome subunit alpha type-7 OS=Homo sapiens GN=PSMA7 PE=1 SV=1	0.170516	0.170814	0.164907	0.163673	0.159039	0.168471	0.175943	0.159757	0.166655	0.16057	0.18254	0.16266	0.159389	0.143142	0.18907	0.171694	0.155839	0.182762	0.177941	0.156136	0.162174	0.178315	0.158547	0.156938	0.189369	0.165513	0.151297	0.163318	0.163152	0.148308	0.173664	0.135802	0.184542	0.183405	0.175944	0.16519	0.0633745	0.660692	0.186816	0.0119194	0.905985	0.799529	0.0514551	0.686464
sp#O14880#MGST3_HUMAN	O14880				Microsomal glutathione S-transferase 3 OS=Homo sapiens GN=MGST3 PE=1 SV=1	0.138643	0.209634	0.164907	0.175393	0.130385	0.157789	0.204828	0.203549	0.180759	0.139667	0.125946	0.174133	0.184842	0.177367	0.138994	0.203702	0.155839	0.14205	0.145333	0.168992	0.18895	0.142731	0.17973	0.189572	NA	NA	NA	NA	NA	NA	NA	NA	NA	NA	NA	NA	-0.031876	0.845038	0.79891	-0.0705343	0.515597	0.506216	0.0386583	0.759136
sp#O14908#GIPC1_HUMAN	O14908				PDZ domain-containing protein GIPC1 OS=Homo sapiens GN=GIPC1 PE=1 SV=2	0.138643	0.186342	0.177482	0.163673	0.159039	0.157789	0.175943	0.14881	0.152552	0.171021	0.190625	0.16266	0.146662	0.15455	0.18907	0.171694	0.126694	0.199047	0.167071	0.156136	0.175562	0.205003	0.137364	0.140622	0.184268	0.151963	0.191643	0.183385	0.139478	0.148308	0.164506	0.144024	0.172162	0.204682	0.184757	0.140864	0.164648	0.2655	0.00910263	0.000614033	0.989813	0.993115	0.164034	0.208614
sp#O14949#QCR8_HUMAN	O14949				Cytochrome b-c1 complex subunit 8 OS=Homo sapiens GN=UQCRQ PE=1 SV=4	NA	NA	NA	NA	NA	NA	0.204828	0.214497	0.166655	0.139667	0.150201	0.151186	NA	NA	NA	NA	NA	NA	0.156202	0.156136	0.175562	0.178315	0.169138	0.189572	0.204674	0.151963	0.161384	0.143252	0.157234	0.159295	0.155349	0.201579	0.196922	0.151489	0.167131	0.128702	-0.13816	0.366339	0.19228	-0.183679	0.0883151	0.0883075	0.0455186	0.719865
sp#O14950#ML12B_HUMAN,sp#P19105#ML12A_HUMAN	O14950				Myosin regulatory light chain 12B OS=Homo sapiens GN=MYL12B PE=1 SV=2,Myosin regulatory light chain 12A OS=Homo sapiens GN=MYL12A PE=1 SV=2	0.159892	0.186342	0.164907	0.175393	0.149488	0.168471	0.175943	0.14881	0.173707	0.16057	0.174455	0.16266	0.159389	0.165959	0.164032	0.179696	0.155839	0.166477	0.167071	0.156136	0.162174	0.187211	0.158547	0.156938	0.153659	0.165513	0.161384	0.173352	0.174989	0.181269	0.182822	0.152246	0.159781	0.172766	0.175944	0.16519	0.0690649	0.633463	0.0766048	0.0489209	0.643464	0.170764	0.020144	0.867988
sp#O14976#GAK_HUMAN	O14976				Cyclin-G-associated kinase OS=Homo sapiens GN=GAK PE=1 SV=2	0.20239	0.155285	0.102031	0.151954	0.244999	0.0830144	NA	NA	NA	NA	NA	NA	0.184842	0.188776	0.151513	0.163692	0.170411	0.150192	0.167071	0.181848	0.202338	0.133835	0.17973	0.156938	0.153659	0.138414	0.17147	0.173352	0.216418	0.126334	0.173664	0.152246	0.172162	0.172766	0.184757	0.153027	0.0259377	0.849613	0.839896	-0.0679289	0.531399	0.64718	0.0938666	0.46828
sp#O14979#HNRDL_HUMAN	O14979				Heterogeneous nuclear ribonucleoprotein D-like OS=Homo sapiens GN=HNRNPDL PE=1 SV=3	NA	NA	NA	NA	NA	NA	0.1615	0.159757	0.159604	0.16057	0.190625	0.174133	0.159389	0.177367	0.176551	0.15569	0.155839	0.17462	0.156202	0.194704	0.175562	0.142731	0.158547	0.205888	0.163862	0.179062	0.181557	0.143252	0.174989	0.170282	0.201137	0.152246	0.159781	0.140851	0.184757	0.140864	-0.095369	0.536347	0.140235	0.0212618	0.837454	0.75258	-0.116631	0.383754
sp#O14980#XPO1_HUMAN	O14980				Exportin-1 OS=Homo sapiens GN=XPO1 PE=1 SV=1	0.149268	0.170814	0.177482	0.163673	0.16859	0.179153	0.175943	0.159757	0.152552	0.171021	0.174455	0.16266	0.172115	0.165959	0.164032	0.163692	0.170411	0.166477	0.167071	0.156136	0.175562	0.169419	0.169138	0.156938	0.174065	0.151963	0.17147	0.173352	0.16907	0.137321	0.173664	0.16869	0.159781	0.162128	0.167131	0.177352	-0.0216739	0.898542	0.465444	-0.0151265	0.893488	0.660755	-0.00654742	0.971126
sp#O15020#SPTN2_HUMAN	O15020				Spectrin beta chain, non-erythrocytic 2 OS=Homo sapiens GN=SPTBN2 PE=1 SV=3	0.138643	0.178578	0.190058	0.163673	0.159039	0.157789	0.1615	0.159757	0.166655	0.171021	0.18254	0.151186	0.159389	0.165959	0.164032	0.163692	0.155839	0.17462	0.167071	0.181848	0.162174	0.187211	0.147955	0.156938	0.179166	0.151963	0.191643	0.163318	0.145397	0.159295	0.155349	0.152246	0.172162	0.183405	0.184757	0.153027	0.0660899	0.64764	0.138067	0.0104687	0.916703	0.823057	0.0556212	0.66338
sp#O15031#PLXB2_HUMAN	O15031				Plexin-B2 OS=Homo sapiens GN=PLXNB2 PE=1 SV=3	0.159892	0.16305	0.164907	0.140235	0.216346	0.168471	0.175943	0.203549	0.166655	0.139667	0.142116	0.174133	0.159389	0.177367	0.176551	0.163692	0.155839	0.166477	0.134463	0.181848	0.18895	0.160523	0.17973	0.140622	0.179166	0.165513	0.181557	0.143252	0.163152	0.170282	0.173664	0.160468	0.172162	0.162128	0.158318	0.177352	-0.0836687	0.58891	0.193212	-0.116805	0.279577	0.0772534	0.0331366	0.791208
sp#O15131#IMA6_HUMAN,sp#O60684#IMA7_HUMAN,sp#P52294#IMA5_HUMAN	O15131	O60684	P52294		Importin subunit alpha-6 OS=Homo sapiens GN=KPNA5 PE=1 SV=2,Importin subunit alpha-7 OS=Homo sapiens GN=KPNA6 PE=1 SV=1,Importin subunit alpha-5 OS=Homo sapiens GN=KPNA1 PE=1 SV=3	0.128019	0.178578	0.190058	0.151954	0.197243	0.147107	0.175943	0.159757	0.173707	0.150118	0.166371	0.151186	0.172115	0.188776	0.176551	0.163692	0.184984	0.133907	0.145333	0.156136	0.175562	0.187211	0.158547	0.156938	0.204674	0.138414	0.151297	0.173352	0.145397	0.159295	0.173664	0.176912	0.159781	0.162128	0.158318	0.153027	-0.0402937	0.801413	0.547448	-0.0922324	0.394039	0.177937	0.0519387	0.683769
sp#O15143#ARC1B_HUMAN	O15143				Actin-related protein 2/3 complex subunit 1B OS=Homo sapiens GN=ARPC1B PE=1 SV=3	0.159892	0.147521	0.152332	0.198832	0.149488	0.2112	0.147057	0.137862	0.251277	0.129215	0.134031	0.16266	0.172115	0.15455	0.113956	0.243712	0.228701	0.101337	0.123594	0.117569	0.135397	0.142731	0.296235	0.124305	0.143456	0.206161	0.151297	0.143252	0.210499	0.159295	0.182822	0.176912	0.159781	0.151489	0.123065	0.201678	0.00504529	0.959757	0.970568	0.122354	0.251355	0.444405	-0.117309	0.380954
sp#O15144#ARPC2_HUMAN	O15144				Actin-related protein 2/3 complex subunit 2 OS=Homo sapiens GN=ARPC2 PE=1 SV=1	0.159892	0.147521	0.164907	0.175393	0.16859	0.179153	0.1615	0.14881	0.187811	0.16057	0.166371	0.16266	0.159389	0.15455	0.151513	0.187698	0.170411	0.166477	0.167071	0.156136	0.175562	0.178315	0.169138	0.156938	0.179166	0.165513	0.151297	0.163318	0.16907	0.170282	0.182822	0.152246	0.159781	0.183405	0.158318	0.16519	0.0229994	0.864978	0.624769	0.0146875	0.885583	0.644356	0.00831187	0.939032
sp#O15145#ARPC3_HUMAN	O15145				Actin-related protein 2/3 complex subunit 3 OS=Homo sapiens GN=ARPC3 PE=1 SV=3	0.149268	0.194106	0.177482	0.128515	0.16859	0.168471	0.147057	0.14881	0.180759	0.171021	0.174455	0.16266	0.159389	0.177367	0.164032	0.163692	0.170411	0.166477	0.167071	0.168992	0.162174	0.160523	0.169138	0.173255	0.15876	0.151963	0.17147	0.173352	0.16907	0.170282	0.173664	0.160468	0.159781	0.172766	0.167131	0.153027	0.0525359	0.713792	0.180374	0.022967	0.825062	0.586293	0.0295689	0.812124
sp#O15160#RPAC1_HUMAN	O15160				DNA-directed RNA polymerases I and III subunit RPAC1 OS=Homo sapiens GN=POLR1C PE=1 SV=1	0.191765	0.209634	0.102031	0.222271	0.139936	0.136425	NA	NA	NA	NA	NA	NA	0.197568	0.165959	0.126475	0.163692	0.170411	0.182762	0.167071	0.20756	0.18895	0.107147	0.190321	0.173255	0.168963	0.192612	0.151297	0.143252	0.180907	0.159295	0.155349	0.201579	0.135021	0.151489	0.19357	0.140864	-0.1437	0.34709	0.220691	-0.0145032	0.898082	0.89611	-0.129196	0.3339
sp#O15173#PGRC2_HUMAN	O15173				Membrane-associated progesterone receptor component 2 OS=Homo sapiens GN=PGRMC2 PE=1 SV=1	0.159892	0.170814	0.177482	0.175393	0.178141	0.147107	0.190385	0.181653	0.1455	0.171021	0.158286	0.174133	0.159389	0.177367	0.176551	0.15569	0.214129	0.133907	0.145333	0.156136	0.18895	0.160523	0.169138	0.189572	0.143456	0.165513	0.161384	0.203451	0.16907	0.170282	0.164506	0.16869	0.147401	0.172766	0.175944	0.153027	0.0262164	0.848159	0.647185	0.0590918	0.577099	0.344765	-0.0328754	0.813548
sp#O15231#ZN185_HUMAN	O15231				Zinc finger protein 185 OS=Homo sapiens GN=ZNF185 PE=1 SV=3	0.138643	0.155285	0.177482	0.163673	0.197243	0.168471	0.175943	0.14881	0.159604	0.171021	0.190625	0.151186	0.159389	0.15455	0.164032	0.163692	0.141267	0.199047	0.167071	0.143281	0.148785	0.205003	0.147955	0.156938	0.194471	0.138414	0.17147	0.173352	0.145397	0.148308	0.155349	0.160468	0.172162	0.183405	0.167131	0.140864	0.0312505	0.821981	0.624651	-0.0248903	0.822084	0.719972	0.0561409	0.660523
sp#O15254#ACOX3_HUMAN	O15254				Peroxisomal acyl-coenzyme A oxidase 3 OS=Homo sapiens GN=ACOX3 PE=1 SV=2	0.117394	0.209634	0.102031	0.24571	0.197243	0.115061	NA	NA	NA	NA	NA	NA	0.159389	0.165959	0.151513	0.171694	0.170411	0.158335	0.167071	0.156136	0.148785	0.160523	0.190321	0.189572	0.15876	0.206161	0.181557	0.153285	0.157234	0.148308	0.164506	0.176912	0.172162	0.151489	0.167131	0.177352	-0.0431822	0.786577	0.659025	0.0335324	0.749362	0.782059	-0.0767146	0.569831
sp#O15258#RER1_HUMAN	O15258				Protein RER1 OS=Homo sapiens GN=RER1 PE=1 SV=1	NA	NA	NA	NA	NA	NA	0.1615	0.170705	0.173707	0.139667	0.18254	0.16266	NA	NA	NA	NA	NA	NA	0.18881	0.143281	0.162174	0.187211	0.147955	0.156938	0.199573	0.124864	0.191643	0.163318	0.151315	0.148308	0.155349	0.160468	0.196922	0.183405	0.167131	0.140864	0.0998618	0.495252	0.297274	-0.0527496	0.628073	0.556218	0.152611	0.241694
sp#O15260#SURF4_HUMAN	O15260				Surfeit locus protein 4 OS=Homo sapiens GN=SURF4 PE=1 SV=3	0.170516	0.170814	0.164907	0.175393	0.159039	0.168471	0.175943	0.159757	0.152552	0.181473	0.174455	0.16266	0.159389	0.177367	0.151513	0.187698	0.170411	0.158335	0.145333	0.181848	0.162174	0.169419	0.169138	0.156938	0.168963	0.165513	0.17147	0.153285	0.174989	0.159295	0.164506	0.176912	0.159781	0.172766	0.158318	0.16519	0.000302068	0.984947	0.993788	-0.00940347	0.935785	0.765157	0.00970554	0.930627
sp#O15263#DFB4A_HUMAN	O15263				Beta-defensin 4A OS=Homo sapiens GN=DEFB4A PE=1 SV=1	0.149268	0.100936	0.127181	0.128515	0.111283	0.382114	0.175943	0.137862	0.138448	0.118764	0.214879	0.139713	0.159389	0.188776	0.176551	0.1957	0.155839	0.133907	0.232287	0.181848	0.122009	0.107147	0.17973	0.173255	0.25569	0.165513	0.110951	0.0730201	0.151315	0.126334	NA	NA	NA	NA	NA	NA	-0.622785	3.60911e-05	0.0222309	-0.379116	0.000422981	0.102185	-0.243669	0.0665978
sp#O15264#MK13_HUMAN	O15264				Mitogen-activated protein kinase 13 OS=Homo sapiens GN=MAPK13 PE=1 SV=1	NA	NA	NA	NA	NA	NA	0.175943	0.170705	0.152552	0.181473	0.174455	0.16266	0.146662	0.211593	0.164032	0.171694	0.184984	0.14205	0.167071	0.168992	0.175562	0.151627	0.169138	0.189572	0.168963	0.192612	0.181557	0.153285	0.151315	0.181269	0.127875	0.176912	0.159781	0.194043	0.167131	0.153027	-0.0184742	0.91543	0.802631	-0.0270636	0.806367	0.720395	0.00858946	0.937357
sp#O15269#SPTC1_HUMAN	O15269				Serine palmitoyltransferase 1 OS=Homo sapiens GN=SPTLC1 PE=1 SV=1	0.255511	0.139757	0.114606	0.140235	0.225897	0.115061	0.219271	0.181653	0.1455	0.150118	0.174455	0.151186	0.159389	0.15455	0.18907	0.15569	0.199556	0.17462	0.145333	0.181848	0.148785	0.178315	0.169138	0.173255	0.15876	0.151963	0.181557	0.163318	0.145397	0.192256	0.164506	0.152246	0.184542	0.151489	0.175944	0.128702	0.0236126	0.861767	0.830774	-0.0519648	0.633271	0.614642	0.0755775	0.557481
sp#O15305#PMM2_HUMAN	O15305				Phosphomannomutase 2 OS=Homo sapiens GN=PMM2 PE=1 SV=1	0.149268	0.194106	0.240359	0.151954	0.130385	0.147107	0.175943	0.192601	0.208966	0.150118	0.125946	0.151186	0.197568	0.188776	0.151513	0.15569	0.141267	0.166477	NA	NA	NA	NA	NA	NA	0.153659	0.192612	0.17147	0.153285	0.180907	0.159295	0.173664	0.193357	0.147401	0.151489	0.149505	0.189515	-0.0959857	0.533644	0.277102	-0.0757206	0.484883	0.486291	-0.0202651	0.888484
sp#O15335#CHAD_HUMAN	O15335				Chondroadherin OS=Homo sapiens GN=CHAD PE=2 SV=2	NA	NA	NA	NA	NA	NA	0.190385	0.203549	0.131397	0.16057	0.142116	0.208552	0.223021	0.211593	0.164032	0.147688	0.170411	0.117622	0.18881	0.156136	0.175562	0.124939	0.17973	0.173255	NA	NA	NA	NA	NA	NA	0.137033	0.209801	0.172162	0.130212	0.19357	0.153027	-0.333482	0.027504	0.00875062	-0.183999	0.0877583	0.142124	-0.149483	0.262659
sp#O15371#EIF3D_HUMAN	O15371				Eukaryotic translation initiation factor 3 subunit D OS=Homo sapiens GN=EIF3D PE=1 SV=1	0.159892	0.170814	0.190058	0.163673	0.159039	0.168471	0.147057	0.170705	0.216018	0.118764	0.134031	0.16266	0.146662	0.165959	0.138994	0.179696	0.170411	0.17462	0.167071	0.168992	0.135397	0.187211	0.158547	0.156938	0.179166	0.165513	0.181557	0.143252	0.163152	0.170282	0.137033	0.185134	0.172162	0.162128	0.167131	0.16519	0.00373231	0.966727	0.961739	0.0116432	0.908024	0.811579	-0.00791093	0.962883
sp#O15372#EIF3H_HUMAN	O15372				Eukaryotic translation initiation factor 3 subunit H OS=Homo sapiens GN=EIF3H PE=1 SV=1	0.149268	0.155285	0.164907	0.175393	0.178141	0.189836	0.1615	0.137862	0.166655	0.171021	0.19871	0.16266	0.159389	0.15455	0.164032	0.163692	0.155839	0.190905	0.167071	0.181848	0.175562	0.160523	0.169138	0.156938	0.189369	0.165513	0.151297	0.173352	0.151315	0.159295	0.164506	0.16869	0.159781	0.172766	0.158318	0.177352	-0.0398904	0.803489	0.370549	0.00178194	0.981132	0.972865	-0.0416724	0.762224
sp#O15400#STX7_HUMAN	O15400				Syntaxin-7 OS=Homo sapiens GN=STX7 PE=1 SV=4	NA	NA	NA	NA	NA	NA	0.190385	0.137862	0.180759	0.171021	0.158286	0.174133	0.184842	0.188776	0.138994	0.15569	0.184984	0.166477	0.134463	0.130425	0.175562	0.151627	0.158547	0.222205	0.168963	0.151963	0.191643	0.163318	0.157234	0.159295	0.19198	0.152246	0.172162	0.172766	0.158318	0.140864	0.0363486	0.795672	0.657334	0.0421984	0.688991	0.651152	-0.00584989	0.975344
sp#O15511#ARPC5_HUMAN	O15511				Actin-related protein 2/3 complex subunit 5 OS=Homo sapiens GN=ARPC5 PE=1 SV=3	0.159892	0.131993	0.152332	0.222271	0.139936	0.2112	0.147057	0.126914	0.223069	0.150118	0.166371	0.151186	0.197568	0.15455	0.138994	0.187698	0.155839	0.133907	0.177941	0.156136	0.135397	0.178315	0.200912	0.156938	0.174065	0.165513	0.141211	0.153285	0.198662	0.137321	0.19198	0.152246	0.172162	0.183405	0.131878	0.177352	-0.0288987	0.86059	0.759258	-0.00734748	0.951031	0.939728	-0.0215512	0.880784
sp#O43143#DHX15_HUMAN	O43143				Putative pre-mRNA-splicing factor ATP-dependent RNA helicase DHX15 OS=Homo sapiens GN=DHX15 PE=1 SV=2	0.20239	0.16305	0.114606	0.140235	0.187692	0.179153	0.1615	0.14881	0.187811	0.16057	0.18254	0.151186	0.197568	0.177367	0.176551	0.147688	0.228701	0.125765	0.156202	0.20756	0.162174	0.160523	0.158547	0.156938	0.189369	0.151963	0.161384	0.183385	0.157234	0.148308	0.155349	0.127579	0.184542	0.204682	0.19357	0.153027	0.0381266	0.786548	0.600284	-0.094581	0.38201	0.342905	0.132708	0.307811
sp#O43175#SERA_HUMAN	O43175				D-3-phosphoglycerate dehydrogenase OS=Homo sapiens GN=PHGDH PE=1 SV=4	0.191765	0.16305	0.177482	0.151954	0.149488	0.147107	0.175943	0.181653	0.159604	0.171021	0.150201	0.174133	0.146662	0.165959	0.164032	0.147688	0.170411	0.20719	0.156202	0.156136	0.148785	0.160523	0.200912	0.189572	0.148557	0.165513	0.161384	0.173352	0.174989	0.181269	0.155349	0.160468	0.184542	0.183405	0.175944	0.153027	0.0737406	0.611453	0.12085	0.142403	0.182246	0.0152517	-0.0686628	0.611987
sp#O43237#DC1L2_HUMAN	O43237				Cytoplasmic dynein 1 light intermediate chain 2 OS=Homo sapiens GN=DYNC1LI2 PE=1 SV=1	0.159892	0.209634	0.164907	0.151954	0.159039	0.157789	0.175943	0.159757	0.159604	0.16057	0.174455	0.185606	0.159389	0.15455	0.151513	0.163692	0.170411	0.190905	NA	NA	NA	NA	NA	NA	0.128151	0.23326	0.191643	0.163318	0.157234	0.203243	0.155349	0.16869	0.172162	0.151489	0.202383	0.140864	0.0273377	0.842312	0.763387	0.076573	0.471214	0.416869	-0.0492353	0.718911
sp#O43240#KLK10_HUMAN	O43240				Kallikrein-10 OS=Homo sapiens GN=KLK10 PE=1 SV=3	0.181141	0.147521	0.164907	0.163673	0.159039	0.179153	0.1615	0.14881	0.159604	0.171021	0.206795	0.139713	0.172115	0.165959	0.214108	0.163692	0.170411	0.125765	0.18881	0.194704	0.162174	0.142731	0.158547	0.156938	0.168963	0.206161	0.151297	0.143252	0.151315	0.192256	0.164506	0.185134	0.147401	0.162128	0.158318	0.177352	-0.106287	0.489526	0.113768	-0.0915939	0.397348	0.187809	-0.0146929	0.921959
sp#O43242#PSMD3_HUMAN	O43242				26S proteasome non-ATPase regulatory subunit 3 OS=Homo sapiens GN=PSMD3 PE=1 SV=2	0.149268	0.186342	0.177482	0.163673	0.159039	0.168471	0.1615	0.159757	0.152552	0.181473	0.18254	0.16266	0.159389	0.177367	0.176551	0.171694	0.170411	0.158335	0.167071	0.168992	0.162174	0.169419	0.158547	0.173255	0.174065	0.165513	0.181557	0.153285	0.163152	0.148308	0.155349	0.144024	0.159781	0.194043	0.19357	0.153027	0.0560033	0.696638	0.20611	0.0323249	0.757908	0.424606	0.0236784	0.846945
sp#O43390#HNRPR_HUMAN	O43390				Heterogeneous nuclear ribonucleoprotein R OS=Homo sapiens GN=HNRNPR PE=1 SV=1	0.159892	0.178578	0.177482	0.151954	0.149488	0.179153	0.175943	0.14881	0.159604	0.181473	0.166371	0.16266	0.159389	0.15455	0.126475	0.147688	0.141267	0.223475	0.167071	0.194704	0.148785	0.169419	0.158547	0.173255	0.163862	0.165513	0.141211	0.163318	0.180907	0.137321	0.173664	0.135802	0.172162	0.183405	0.175944	0.16519	-0.0265903	0.872685	0.664158	0.0336377	0.748619	0.629614	-0.060228	0.657566
sp#O43396#TXNL1_HUMAN	O43396				Thioredoxin-like protein 1 OS=Homo sapiens GN=TXNL1 PE=1 SV=3	0.181141	0.16305	0.164907	0.151954	0.16859	0.157789	0.190385	0.159757	0.152552	0.16057	0.174455	0.16266	0.146662	0.188776	0.18907	0.139686	0.155839	0.190905	0.167071	0.181848	0.162174	0.178315	0.147955	0.156938	0.179166	0.151963	0.17147	0.163318	0.163152	0.159295	0.19198	0.152246	0.159781	0.172766	0.167131	0.153027	-0.0303162	0.853178	0.568008	-0.0637487	0.557255	0.218601	0.0334325	0.78948
sp#O43399#TPD54_HUMAN	O43399				Tumor protein D54 OS=Homo sapiens GN=TPD52L2 PE=1 SV=2	0.170516	0.155285	0.152332	0.163673	0.16859	0.200518	0.1615	0.14881	0.159604	0.171021	0.190625	0.151186	0.159389	0.177367	0.164032	0.163692	0.170411	0.166477	NA	NA	NA	NA	NA	NA	0.189369	0.151963	0.17147	0.173352	0.157234	0.137321	0.210295	0.144024	0.147401	0.183405	0.175944	0.140864	-0.044544	0.779609	0.51947	-0.0920017	0.395232	0.247031	0.0474577	0.708892
sp#O43451#MGA_HUMAN	O43451				Maltase-glucoamylase, intestinal OS=Homo sapiens GN=MGAM PE=1 SV=5	0.170516	0.155285	0.152332	0.198832	0.139936	0.189836	0.1615	0.14881	0.237173	0.129215	0.134031	0.16266	0.159389	0.188776	0.126475	0.203702	0.199556	0.125765	NA	NA	NA	NA	NA	NA	0.194471	0.206161	0.141211	0.0930864	0.204581	0.115347	NA	NA	NA	NA	NA	NA	-0.144321	0.34497	0.38856	-0.103083	0.340381	0.44742	-0.0412386	0.764732
sp#O43488#ARK72_HUMAN	O43488				Aflatoxin B1 aldehyde reductase member 2 OS=Homo sapiens GN=AKR7A2 PE=1 SV=3	0.159892	0.147521	0.190058	0.163673	0.16859	0.179153	NA	NA	NA	NA	NA	NA	NA	NA	NA	NA	NA	NA	0.167071	0.168992	0.162174	0.169419	0.169138	0.173255	0.148557	0.23326	0.151297	0.153285	0.192744	0.148308	0.164506	0.176912	0.159781	0.194043	0.158318	0.16519	-0.117029	0.445696	0.206331	-0.0483348	0.657544	0.585041	-0.068694	0.61182
sp#O43490#PROM1_HUMAN	O43490				Prominin-1 OS=Homo sapiens GN=PROM1 PE=1 SV=1	0.20239	0.139757	0.152332	0.151954	0.206795	0.147107	0.147057	0.181653	0.173707	0.171021	0.150201	0.174133	0.184842	0.200185	0.164032	0.179696	0.170411	0.133907	0.112725	0.233272	0.229114	0.116043	0.158547	0.205888	0.174065	0.138414	0.181557	0.183385	0.145397	0.159295	NA	NA	NA	NA	NA	NA	0.0121419	0.92215	0.924204	-0.107595	0.319516	0.359627	0.119737	0.356809
sp#O43598#DNPH1_HUMAN	O43598				2'-deoxynucleoside 5'-phosphate N-hydrolase 1 OS=Homo sapiens GN=DNPH1 PE=1 SV=1	0.149268	0.248455	0.139756	0.151954	0.120834	0.168471	0.190385	0.170705	0.166655	0.129215	0.166371	0.174133	0.210294	0.165959	0.164032	0.147688	0.141267	0.17462	0.177941	0.194704	0.162174	0.151627	0.137364	0.205888	NA	NA	NA	NA	NA	NA	0.173664	0.152246	0.172162	0.119574	0.211196	0.16519	-0.0989459	0.520763	0.408716	-0.0488742	0.653914	0.617401	-0.0500717	0.714174
sp#O43633#CHM2A_HUMAN	O43633				Charged multivesicular body protein 2a OS=Homo sapiens GN=CHMP2A PE=1 SV=1	0.244887	0.131993	0.190058	0.163673	0.16859	0.115061	0.204828	0.14881	0.166655	0.150118	0.174455	0.151186	0.146662	0.15455	0.176551	0.15569	0.155839	0.199047	0.145333	0.194704	0.215726	0.142731	0.158547	0.156938	0.168963	0.206161	0.17147	0.153285	0.151315	0.170282	0.137033	0.176912	0.196922	0.119574	0.220009	0.153027	0.0419087	0.767241	0.716571	0.0552191	0.601988	0.541077	-0.0133104	0.930288
sp#O43681#ASNA_HUMAN	O43681				ATPase ASNA1 OS=Homo sapiens GN=ASNA1 PE=1 SV=2	0.159892	0.147521	0.177482	0.175393	0.178141	0.179153	0.204828	0.14881	0.180759	0.16057	0.150201	0.16266	0.172115	0.165959	0.164032	0.147688	0.155839	0.166477	0.112725	0.181848	0.242502	0.142731	0.147955	0.156938	0.184268	0.192612	0.161384	0.153285	0.163152	0.159295	NA	NA	NA	NA	NA	NA	-0.0512935	0.745345	0.629282	-0.0909085	0.400919	0.2501	0.039615	0.75362
sp#O43707#ACTN4_HUMAN	O43707				Alpha-actinin-4 OS=Homo sapiens GN=ACTN4 PE=1 SV=2	0.149268	0.178578	0.177482	0.163673	0.16859	0.157789	0.147057	0.14881	0.159604	0.191925	0.18254	0.16266	0.159389	0.143142	0.18907	0.15569	0.155839	0.190905	0.177941	0.168992	0.162174	0.187211	0.137364	0.156938	0.184268	0.151963	0.17147	0.173352	0.151315	0.148308	0.155349	0.144024	0.172162	0.194043	0.184757	0.140864	0.128191	0.383937	0.0183064	0.0338892	0.746843	0.561444	0.0943018	0.466258
sp#O43747#AP1G1_HUMAN	O43747				AP-1 complex subunit gamma-1 OS=Homo sapiens GN=AP1G1 PE=1 SV=5	0.159892	0.170814	0.177482	0.175393	0.159039	0.179153	0.1615	0.170705	0.166655	0.171021	0.166371	0.16266	0.159389	0.165959	0.176551	0.163692	0.170411	0.166477	0.167071	0.156136	0.175562	0.169419	0.158547	0.173255	0.174065	0.165513	0.17147	0.163318	0.157234	0.170282	0.164506	0.152246	0.172162	0.183405	0.175944	0.16519	0.0493089	0.729888	0.0602026	0.0317571	0.761936	0.224189	0.0175518	0.883482
sp#O43776#SYNC_HUMAN	O43776				Asparagine--tRNA ligase, cytoplasmic OS=Homo sapiens GN=NARS PE=1 SV=1	0.159892	0.186342	0.164907	0.151954	0.16859	0.157789	0.175943	0.170705	0.166655	0.150118	0.166371	0.16266	0.146662	0.177367	0.151513	0.15569	0.170411	0.182762	0.145333	0.181848	0.175562	0.151627	0.17973	0.189572	0.15876	0.165513	0.17147	0.173352	0.163152	0.159295	0.173664	0.160468	0.159781	0.162128	0.167131	0.16519	-0.0135342	0.941576	0.745262	0.0291669	0.780394	0.466834	-0.0427011	0.756285
sp#O43809#CPSF5_HUMAN	O43809				Cleavage and polyadenylation specificity factor subunit 5 OS=Homo sapiens GN=NUDT21 PE=1 SV=1	0.181141	0.16305	0.164907	0.151954	0.178141	0.168471	0.1615	0.126914	0.194862	0.16057	0.174455	0.185606	0.172115	0.15455	0.138994	0.163692	0.184984	0.190905	0.167071	0.181848	0.162174	0.169419	0.158547	0.173255	NA	NA	NA	NA	NA	NA	0.164506	0.176912	0.147401	0.162128	0.158318	0.189515	-0.00753002	0.973437	0.90382	0.0685701	0.518319	0.247303	-0.0761001	0.572999
sp#O43813#LANC1_HUMAN	O43813				LanC-like protein 1 OS=Homo sapiens GN=LANCL1 PE=1 SV=1	NA	NA	NA	NA	NA	NA	0.1615	0.170705	0.159604	0.171021	0.174455	0.151186	0.172115	0.131733	0.214108	0.163692	0.141267	0.182762	0.145333	0.168992	0.148785	0.178315	0.169138	0.173255	0.163862	0.179062	0.211817	0.163318	0.151315	0.148308	0.182822	0.144024	0.172162	0.194043	0.167131	0.140864	0.133209	0.365949	0.0910206	-0.0183401	0.869861	0.775988	0.151549	0.244948
sp#O43815#STRN_HUMAN	O43815				Striatin OS=Homo sapiens GN=STRN PE=1 SV=4	0.191765	0.16305	0.164907	0.128515	0.16859	0.168471	0.277042	0.236392	0.180759	0.118764	0.117862	0.105294	0.172115	0.177367	0.151513	0.15569	0.214129	0.158335	0.134463	0.194704	0.175562	0.151627	0.169138	0.189572	0.153659	0.206161	0.161384	0.133219	0.174989	0.203243	0.164506	0.16869	0.159781	0.162128	0.175944	0.16519	-0.221991	0.143822	0.0517711	-0.175882	0.102741	0.162604	-0.0461089	0.736716
sp#O43852#CALU_HUMAN	O43852				Calumenin OS=Homo sapiens GN=CALU PE=1 SV=2	0.181141	0.16305	0.127181	0.198832	0.187692	0.136425	0.190385	0.203549	0.1455	0.150118	0.150201	0.185606	0.184842	0.188776	0.18907	0.139686	0.155839	0.166477	0.18881	0.168992	0.135397	0.178315	0.147955	0.173255	0.143456	0.165513	0.181557	0.183385	0.16907	0.192256	0.137033	0.209801	0.172162	0.119574	0.184757	0.153027	-0.118729	0.438968	0.171384	-0.0707962	0.514022	0.385233	-0.0479332	0.726309
sp#O60218#AK1BA_HUMAN	O60218				Aldo-keto reductase family 1 member B10 OS=Homo sapiens GN=AKR1B10 PE=1 SV=2	0.159892	0.16305	0.152332	0.163673	0.178141	0.168471	0.147057	0.14881	0.138448	0.212828	0.19871	0.139713	0.146662	0.143142	0.18907	0.171694	0.155839	0.182762	0.221418	0.143281	0.148785	0.187211	0.126773	0.173255	0.214877	0.138414	0.131124	0.153285	0.145397	0.170282	0.173664	0.160468	0.172162	0.162128	0.175944	0.153027	0.00382784	0.96622	0.966686	-0.0343556	0.754237	0.698232	0.0381835	0.761879
sp#O60234#GMFG_HUMAN	O60234				Glia maturation factor gamma OS=Homo sapiens GN=GMFG PE=1 SV=1	0.170516	0.178578	0.152332	0.187112	0.130385	0.189836	0.1615	0.115966	0.180759	0.181473	0.166371	0.197079	0.133936	0.177367	0.101437	0.23571	0.170411	0.14205	0.167071	0.168992	0.148785	0.169419	0.190321	0.156938	0.123049	0.179062	0.131124	0.173352	0.204581	0.192256	0.219453	0.144024	0.184542	0.130212	0.140691	0.201678	0.0557404	0.697934	0.640822	0.137582	0.197416	0.166521	-0.0818416	0.543732
sp#O60235#TM11D_HUMAN	O60235				Transmembrane protease serine 11D OS=Homo sapiens GN=TMPRSS11D PE=1 SV=1	0.159892	0.16305	0.164907	0.163673	0.178141	0.179153	0.175943	0.170705	0.1455	0.16057	0.19871	0.151186	0.146662	0.165959	0.201589	0.15569	0.170411	0.166477	0.177941	0.181848	0.148785	0.169419	0.147955	0.173255	0.143456	0.165513	0.211817	0.193418	0.151315	0.170282	0.164506	0.16869	0.172162	0.151489	0.158318	0.16519	0.0105839	0.930394	0.864996	-0.0265716	0.809919	0.565205	0.0371556	0.767826
sp#O60271#JIP4_HUMAN	O60271				C-Jun-amino-terminal kinase-interacting protein 4 OS=Homo sapiens GN=SPAG9 PE=1 SV=4	NA	NA	NA	NA	NA	NA	NA	NA	NA	NA	NA	NA	0.197568	0.143142	0.18907	0.147688	0.141267	0.166477	0.145333	0.168992	0.18895	0.133835	0.17973	0.205888	0.163862	0.165513	0.181557	0.163318	0.163152	0.170282	0.182822	0.135802	0.184542	0.194043	0.175944	0.128702	0.0859315	0.555729	0.369503	0.0311159	0.766494	0.755248	0.0548156	0.66782
sp#O60313#OPA1_HUMAN	O60313				Dynamin-like 120 kDa protein, mitochondrial OS=Homo sapiens GN=OPA1 PE=1 SV=3	0.181141	0.217399	0.139756	0.116796	0.130385	0.189836	0.175943	0.181653	0.138448	0.16057	0.18254	0.197079	0.146662	0.188776	0.126475	0.123682	0.199556	0.215332	NA	NA	NA	NA	NA	NA	NA	NA	NA	NA	NA	NA	0.155349	0.185134	0.135021	0.151489	0.184757	0.177352	-0.133344	0.383604	0.296982	0.061986	0.558822	0.604708	-0.19533	0.142158
sp#O60437#PEPL_HUMAN	O60437				Periplakin OS=Homo sapiens GN=PPL PE=1 SV=4	0.138643	0.186342	0.177482	0.151954	0.178141	0.147107	0.1615	0.159757	0.1455	0.191925	0.190625	0.16266	0.159389	0.15455	0.18907	0.163692	0.141267	0.17462	0.156202	0.156136	0.175562	0.196107	0.137364	0.156938	0.179166	0.138414	0.211817	0.173352	0.139478	0.148308	0.155349	0.144024	0.184542	0.194043	0.184757	0.140864	0.186551	0.207898	0.00663315	0.012604	0.900933	0.833022	0.173947	0.182677
sp#O60493#SNX3_HUMAN	O60493				Sorting nexin-3 OS=Homo sapiens GN=SNX3 PE=1 SV=3	0.159892	0.170814	0.152332	0.175393	0.159039	0.179153	0.147057	0.170705	0.208966	0.150118	0.158286	0.151186	NA	NA	NA	NA	NA	NA	0.156202	0.143281	0.162174	0.187211	0.17973	0.173255	0.184268	0.124864	0.17147	0.203451	0.157234	0.137321	0.127875	0.144024	0.196922	0.183405	0.184757	0.177352	0.223901	0.131519	0.00970863	0.100087	0.347426	0.187437	0.123814	0.340902
sp#O60502#NCOAT_HUMAN	O60502				Bifunctional protein NCOAT OS=Homo sapiens GN=MGEA5 PE=1 SV=2	NA	NA	NA	NA	NA	NA	0.204828	0.14881	0.166655	0.16057	0.166371	0.16266	0.159389	0.15455	0.18907	0.179696	0.155839	0.158335	0.177941	0.194704	0.148785	0.169419	0.158547	0.156938	0.174065	0.165513	0.191643	0.153285	0.151315	0.170282	0.164506	0.160468	0.172162	0.151489	0.184757	0.153027	-0.0187377	0.914038	0.769456	-0.0753059	0.487303	0.199328	0.0565682	0.658176
sp#O60506#HNRPQ_HUMAN	O60506				Heterogeneous nuclear ribonucleoprotein Q OS=Homo sapiens GN=SYNCRIP PE=1 SV=2	0.149268	0.194106	0.164907	0.151954	0.159039	0.179153	0.1615	0.14881	0.159604	0.16057	0.19871	0.174133	0.159389	0.143142	0.151513	0.171694	0.126694	0.215332	0.167071	0.156136	0.148785	0.196107	0.158547	0.140622	0.189369	0.138414	0.161384	0.153285	0.16907	0.159295	0.146191	0.144024	0.172162	0.183405	0.184757	0.16519	0.0812635	0.576772	0.176823	0.0865356	0.416028	0.251414	-0.00527214	0.978838
sp#O60610#DIAP1_HUMAN	O60610				Protein diaphanous homolog 1 OS=Homo sapiens GN=DIAPH1 PE=1 SV=2	0.159892	0.170814	0.177482	0.151954	0.16859	0.157789	0.175943	0.159757	0.152552	0.171021	0.18254	0.174133	0.172115	0.15455	0.176551	0.163692	0.155839	0.182762	0.167071	0.168992	0.162174	0.169419	0.147955	0.173255	0.184268	0.151963	0.17147	0.163318	0.157234	0.148308	0.155349	0.152246	0.159781	0.183405	0.184757	0.16519	0.025752	0.850583	0.451086	0.0238214	0.818869	0.593334	0.00193061	0.977586
sp#O60664#PLIN3_HUMAN	O60664				Perilipin-3 OS=Homo sapiens GN=PLIN3 PE=1 SV=3	0.170516	0.155285	0.177482	0.151954	0.16859	0.179153	0.1615	0.14881	0.152552	0.16057	0.206795	0.151186	0.159389	0.15455	0.164032	0.147688	0.170411	0.199047	0.177941	0.181848	0.148785	0.160523	0.169138	0.156938	0.174065	0.165513	0.161384	0.133219	0.16907	0.159295	0.19198	0.160468	0.147401	0.172766	0.158318	0.153027	-0.110394	0.472498	0.0178959	-0.000815087	0.999563	0.988235	-0.109579	0.413629
sp#O60701#UGDH_HUMAN	O60701				UDP-glucose 6-dehydrogenase OS=Homo sapiens GN=UGDH PE=1 SV=1	0.170516	0.16305	0.164907	0.163673	0.16859	0.179153	0.1615	0.170705	0.152552	0.191925	0.158286	0.185606	0.172115	0.165959	0.176551	0.15569	0.170411	0.158335	0.156202	0.168992	0.18895	0.169419	0.147955	0.173255	0.168963	0.165513	0.17147	0.163318	0.157234	0.181269	0.173664	0.160468	0.159781	0.162128	0.175944	0.153027	0.00966633	0.935253	0.779306	-0.0158072	0.888475	0.637539	0.0254735	0.836299
sp#O60716#CTND1_HUMAN	O60716				Catenin delta-1 OS=Homo sapiens GN=CTNND1 PE=1 SV=1	0.170516	0.155285	0.190058	0.151954	0.178141	0.157789	0.175943	0.170705	0.152552	0.181473	0.166371	0.16266	0.172115	0.165959	0.18907	0.139686	0.170411	0.17462	0.167071	0.156136	0.175562	0.187211	0.137364	0.156938	0.163862	0.165513	0.181557	0.173352	0.157234	0.170282	0.155349	0.152246	0.184542	0.172766	0.184757	0.140864	0.0590393	0.681745	0.188816	-0.0126677	0.91163	0.784628	0.0717069	0.577367
sp#O60762#DPM1_HUMAN	O60762				Dolichol-phosphate mannosyltransferase OS=Homo sapiens GN=DPM1 PE=1 SV=1	0.170516	0.16305	0.177482	0.128515	0.197243	0.179153	0.204828	0.181653	0.159604	0.16057	0.166371	0.151186	0.146662	0.165959	0.176551	0.15569	0.170411	0.17462	0.177941	0.168992	0.175562	0.178315	0.147955	0.156938	0.138354	0.179062	0.17147	0.143252	0.16907	0.236204	0.164506	0.16869	0.172162	0.172766	0.167131	0.16519	-0.0521069	0.741248	0.33369	-0.043785	0.688483	0.577703	-0.00832189	0.960399
sp#O60763#USO1_HUMAN	O60763				General vesicular transport factor p115 OS=Homo sapiens GN=USO1 PE=1 SV=2	0.159892	0.16305	0.152332	0.187112	0.159039	0.168471	0.1615	0.14881	0.166655	0.181473	0.174455	0.151186	0.146662	0.143142	0.18907	0.171694	0.155839	0.17462	0.145333	0.181848	0.18895	0.169419	0.158547	0.156938	0.168963	0.165513	0.181557	0.173352	0.151315	0.170282	0.164506	0.135802	0.159781	0.194043	0.184757	0.153027	0.151586	0.304662	0.00284829	0.0604244	0.568648	0.231138	0.0911615	0.480956
sp#O60784#TOM1_HUMAN	O60784				Target of Myb protein 1 OS=Homo sapiens GN=TOM1 PE=1 SV=2	0.159892	0.194106	0.164907	0.151954	0.159039	0.157789	0.190385	0.181653	0.1455	0.16057	0.18254	0.151186	0.159389	0.177367	0.176551	0.147688	0.170411	0.166477	0.167071	0.168992	0.162174	0.169419	0.158547	0.173255	0.174065	0.165513	0.181557	0.163318	0.157234	0.148308	0.173664	0.160468	0.159781	0.172766	0.167131	0.153027	-0.0301343	0.854128	0.485857	-0.065556	0.546002	0.0867225	0.0354217	0.777889
sp#O60814#H2B1K_HUMAN,sp#P06899#H2B1J_HUMAN,sp#P23527#H2B1O_HUMAN,sp#P33778#H2B1B_HUMAN,sp#P57053#H2BFS_HUMAN,sp#P58876#H2B1D_HUMAN,sp#P62807#H2B1C_HUMAN,sp#Q16778#H2B2E_HUMAN,sp#Q5QNW6#H2B2F_HUMAN,sp#Q8N257#H2B3B_HUMAN,sp#Q93079#H2B1H_HUMAN,sp#Q99877#H2B1N_HUMAN,sp#Q99880#H2B1L_HUMAN	O60814				Histone H2B type 1-K OS=Homo sapiens GN=HIST1H2BK PE=1 SV=3,Histone H2B type 1-J OS=Homo sapiens GN=HIST1H2BJ PE=1 SV=3,Histone H2B type 1-O OS=Homo sapiens GN=HIST1H2BO PE=1 SV=3,Histone H2B type 1-B OS=Homo sapiens GN=HIST1H2BB PE=1 SV=2,Histone H2B type F-S OS=Homo sapiens GN=H2BFS PE=1 SV=2,Histone H2B type 1-D OS=Homo sapiens GN=HIST1H2BD PE=1 SV=2,Histone H2B type 1-C/E/F/G/I OS=Homo sapien…	0.170516	0.155285	0.152332	0.198832	0.139936	0.189836	NA	NA	NA	NA	NA	NA	0.210294	0.108916	0.126475	0.219706	0.170411	0.158335	0.18881	0.130425	0.148785	0.169419	0.200912	0.140622	0.168963	0.165513	0.151297	0.163318	0.180907	0.170282	0.19198	0.144024	0.172162	0.151489	0.149505	0.21384	-0.0090457	0.965388	0.936943	0.0832007	0.434063	0.45867	-0.0922464	0.492661
sp#O60841#IF2P_HUMAN	O60841				Eukaryotic translation initiation factor 5B OS=Homo sapiens GN=EIF5B PE=1 SV=4	0.170516	0.194106	0.139756	0.175393	0.159039	0.168471	0.1615	0.159757	0.152552	0.181473	0.166371	0.185606	0.159389	0.15455	0.164032	0.15569	0.155839	0.199047	0.156202	0.168992	0.162174	0.160523	0.169138	0.173255	0.194471	0.138414	0.181557	0.163318	0.151315	0.148308	0.164506	0.160468	0.196922	0.172766	0.158318	0.153027	0.0792464	0.585979	0.115622	0.0217917	0.833599	0.691771	0.0574547	0.65332
sp#O60884#DNJA2_HUMAN	O60884				DnaJ homolog subfamily A member 2 OS=Homo sapiens GN=DNAJA2 PE=1 SV=1	0.159892	0.170814	0.190058	0.151954	0.159039	0.168471	0.190385	0.14881	0.152552	0.202376	0.166371	0.16266	0.172115	0.15455	0.176551	0.15569	0.141267	0.190905	0.210548	0.168992	0.108621	0.178315	0.169138	0.156938	0.133252	0.138414	0.121038	0.10312	0.311112	0.126334	0.164506	0.16869	0.147401	0.151489	0.184757	0.177352	-0.113724	0.458938	0.246371	0.106193	0.319013	0.405476	-0.219917	0.0980756
sp#O60888#CUTA_HUMAN	O60888				Protein CutA OS=Homo sapiens GN=CUTA PE=1 SV=2	NA	NA	NA	NA	NA	NA	0.204828	0.181653	0.152552	0.16057	0.158286	0.151186	0.172115	0.177367	0.164032	0.15569	0.214129	0.158335	0.167071	0.168992	0.162174	0.169419	0.147955	0.205888	0.153659	0.179062	0.20173	0.173352	0.157234	0.170282	NA	NA	NA	NA	NA	NA	-0.068598	0.659909	0.297336	-0.0432136	0.692407	0.627069	-0.0253843	0.857903
sp#O60936#NOL3_HUMAN	O60936				Nucleolar protein 3 OS=Homo sapiens GN=NOL3 PE=1 SV=1	0.149268	0.20187	0.164907	0.151954	0.159039	0.157789	0.190385	0.137862	0.173707	0.223279	0.166371	0.12824	0.159389	0.15455	0.164032	0.179696	0.170411	0.166477	0.156202	0.168992	0.162174	0.178315	0.169138	0.156938	0.174065	0.165513	0.17147	0.163318	0.157234	0.181269	0.146191	0.176912	0.147401	0.183405	0.167131	0.16519	0.107799	0.462432	0.104671	-0.00120782	0.996643	0.98068	0.109007	0.400854
sp#O75083#WDR1_HUMAN	O75083				WD repeat-containing protein 1 OS=Homo sapiens GN=WDR1 PE=1 SV=4	0.170516	0.155285	0.177482	0.163673	0.16859	0.168471	0.1615	0.159757	0.173707	0.171021	0.174455	0.151186	0.146662	0.15455	0.18907	0.179696	0.170411	0.158335	0.145333	0.156136	0.18895	0.169419	0.17973	0.156938	0.168963	0.179062	0.17147	0.153285	0.16907	0.159295	0.173664	0.160468	0.172162	0.172766	0.167131	0.16519	0.0893786	0.540434	0.0252389	0.0364644	0.728742	0.299366	0.0529142	0.678345
sp#O75116#ROCK2_HUMAN	O75116				Rho-associated protein kinase 2 OS=Homo sapiens GN=ROCK2 PE=1 SV=4	NA	NA	NA	NA	NA	NA	NA	NA	NA	NA	NA	NA	0.312106	0.143142	0.176551	0.107678	0.0975493	0.133907	0.156202	0.117569	0.175562	0.133835	0.222095	0.222205	0.148557	0.179062	0.17147	0.203451	0.16907	0.126334	0.173664	0.16869	0.159781	0.162128	0.167131	0.153027	-0.116506	0.447776	0.571535	-0.115541	0.284847	0.613276	-0.000964462	1
sp#O75131#CPNE3_HUMAN	O75131				Copine-3 OS=Homo sapiens GN=CPNE3 PE=1 SV=1	0.159892	0.16305	0.177482	0.175393	0.178141	0.157789	0.175943	0.159757	0.173707	0.181473	0.150201	0.16266	0.159389	0.165959	0.176551	0.171694	0.155839	0.166477	0.145333	0.156136	0.175562	0.178315	0.169138	0.173255	0.184268	0.151963	0.17147	0.163318	0.145397	0.148308	0.155349	0.160468	0.172162	0.172766	0.167131	0.16519	0.078776	0.588136	0.028277	0.00441315	0.961584	0.913852	0.0743628	0.563686
sp#O75165#DJC13_HUMAN	O75165				DnaJ homolog subfamily C member 13 OS=Homo sapiens GN=DNAJC13 PE=1 SV=5	0.138643	0.209634	0.152332	0.175393	0.139936	0.147107	0.204828	0.170705	0.201914	0.129215	0.134031	0.16266	0.184842	0.165959	0.138994	0.179696	0.243274	0.125765	0.167071	0.168992	0.175562	0.142731	0.190321	0.156938	NA	NA	NA	NA	NA	NA	0.210295	0.152246	0.135021	0.151489	0.140691	0.189515	-0.0949831	0.538043	0.367568	-0.0350253	0.749501	0.758967	-0.0599578	0.659049
sp#O75190#DNJB6_HUMAN	O75190				DnaJ homolog subfamily B member 6 OS=Homo sapiens GN=DNAJB6 PE=1 SV=2	0.159892	0.170814	0.177482	0.175393	0.159039	0.168471	0.175943	0.14881	0.152552	0.202376	0.174455	0.151186	0.184842	0.15455	0.151513	0.171694	0.155839	0.182762	NA	NA	NA	NA	NA	NA	0.153659	0.138414	0.141211	0.213484	0.174989	0.181269	0.155349	0.160468	0.184542	0.172766	0.167131	0.16519	0.105456	0.471993	0.169003	0.0927014	0.383875	0.066057	0.0127546	0.912268
sp#O75223#GGCT_HUMAN	O75223				Gamma-glutamylcyclotransferase OS=Homo sapiens GN=GGCT PE=1 SV=1	0.149268	0.194106	0.152332	0.187112	0.159039	0.147107	0.147057	0.181653	0.166655	0.16057	0.166371	0.16266	0.159389	0.143142	0.176551	0.171694	0.141267	0.190905	0.156202	0.156136	0.175562	0.142731	0.17973	0.205888	0.199573	0.124864	0.151297	0.153285	0.157234	0.170282	0.19198	0.135802	0.172162	0.204682	0.149505	0.16519	0.0858546	0.556072	0.258033	0.0929207	0.38276	0.225254	-0.00706611	0.96799
sp#O75306#NDUS2_HUMAN	O75306				NADH dehydrogenase [ubiquinone] iron-sulfur protein 2, mitochondrial OS=Homo sapiens GN=NDUFS2 PE=1 SV=2	0.170516	0.147521	0.177482	0.163673	0.187692	0.157789	0.190385	0.181653	0.152552	0.171021	0.158286	0.16266	0.159389	0.15455	0.176551	0.163692	0.155839	0.182762	0.177941	0.181848	0.202338	0.142731	0.158547	0.156938	0.174065	0.206161	0.181557	0.133219	0.163152	0.148308	0.201137	0.160468	0.147401	0.162128	0.149505	0.177352	-0.128555	0.401255	0.0541873	-0.126135	0.242728	0.0205149	-0.00242068	0.996089
sp#O75340#PDCD6_HUMAN	O75340				Programmed cell death protein 6 OS=Homo sapiens GN=PDCD6 PE=1 SV=1	0.159892	0.186342	0.139756	0.187112	0.139936	0.179153	0.1615	0.159757	0.166655	0.171021	0.166371	0.174133	0.146662	0.165959	0.176551	0.179696	0.155839	0.166477	0.167071	0.168992	0.175562	0.142731	0.17973	0.173255	0.174065	0.179062	0.17147	0.193418	0.145397	0.159295	0.182822	0.176912	0.172162	0.162128	0.140691	0.189515	0.0396172	0.778922	0.396599	-0.0176352	0.875035	0.74802	0.0572524	0.654427
sp#O75342#LX12B_HUMAN	O75342				Arachidonate 12-lipoxygenase, 12R-type OS=Homo sapiens GN=ALOX12B PE=1 SV=1	0.191765	0.16305	0.139756	0.187112	0.149488	0.157789	0.175943	0.170705	0.159604	0.16057	0.166371	0.16266	0.172115	0.143142	0.176551	0.15569	0.155839	0.199047	0.210548	0.168992	0.135397	0.160523	0.169138	0.173255	0.204674	0.151963	0.161384	0.163318	0.145397	0.148308	0.182822	0.144024	0.172162	0.162128	0.158318	0.201678	-0.0506174	0.748756	0.441724	-0.0180925	0.871678	0.808723	-0.0325249	0.815612
sp#O75347#TBCA_HUMAN	O75347				Tubulin-specific chaperone A OS=Homo sapiens GN=TBCA PE=1 SV=3	0.170516	0.178578	0.152332	0.163673	0.159039	0.179153	0.132614	0.170705	0.166655	0.16057	0.190625	0.174133	0.184842	0.15455	0.18907	0.15569	0.126694	0.182762	0.177941	0.181848	0.215726	0.133835	0.158547	0.140622	0.153659	0.165513	0.151297	0.163318	0.174989	0.21423	0.219453	0.144024	0.221682	0.119574	0.131878	0.189515	0.00225985	0.974547	0.980702	-0.0167389	0.88162	0.847365	0.0189987	0.874828
sp#O75348#VATG1_HUMAN	O75348				V-type proton ATPase subunit G 1 OS=Homo sapiens GN=ATP6V1G1 PE=1 SV=3	0.149268	0.170814	0.190058	0.163673	0.149488	0.168471	0.118172	0.14881	0.173707	0.171021	0.190625	0.174133	0.146662	0.165959	0.176551	0.171694	0.170411	0.150192	0.177941	0.181848	0.162174	0.205003	0.137364	0.124305	0.163862	0.179062	0.161384	0.183385	0.157234	0.159295	0.164506	0.152246	0.172162	0.194043	0.175944	0.153027	0.125464	0.393936	0.0417655	0.0218348	0.833286	0.754728	0.103629	0.424109
sp#O75351#VPS4B_HUMAN	O75351				Vacuolar protein sorting-associated protein 4B OS=Homo sapiens GN=VPS4B PE=1 SV=2	0.170516	0.170814	0.164907	0.151954	0.16859	0.168471	0.1615	0.159757	0.159604	0.181473	0.174455	0.174133	0.172115	0.15455	0.18907	0.15569	0.155839	0.17462	0.145333	0.156136	0.175562	0.196107	0.147955	0.156938	0.174065	0.165513	0.17147	0.173352	0.157234	0.159295	0.155349	0.152246	0.172162	0.194043	0.184757	0.153027	0.12584	0.392546	0.00334161	0.0159448	0.87634	0.672296	0.109896	0.397088
sp#O75367#H2AY_HUMAN	O75367				Core histone macro-H2A.1 OS=Homo sapiens GN=H2AFY PE=1 SV=4	0.149268	0.178578	0.164907	0.187112	0.159039	0.147107	0.175943	0.170705	0.159604	0.171021	0.158286	0.174133	0.159389	0.143142	0.176551	0.163692	0.170411	0.182762	0.177941	0.156136	0.162174	0.169419	0.17973	0.156938	0.163862	0.165513	0.181557	0.173352	0.16907	0.148308	0.173664	0.160468	0.172162	0.183405	0.167131	0.16519	0.0634975	0.660098	0.0990939	0.0515702	0.625872	0.202428	0.0119273	0.917245
sp#O75368#SH3L1_HUMAN	O75368				SH3 domain-binding glutamic acid-rich-like protein OS=Homo sapiens GN=SH3BGRL PE=1 SV=1	0.181141	0.170814	0.152332	0.210551	0.130385	0.157789	0.132614	0.126914	0.237173	0.191925	0.158286	0.116767	0.12121	0.200185	0.151513	0.227708	0.141267	0.14205	0.123594	0.168992	0.162174	0.142731	0.200912	0.238522	0.179166	0.192612	0.131124	0.153285	0.174989	0.181269	NA	NA	NA	NA	NA	NA	0.190222	0.199204	0.15845	0.163051	0.126947	0.240934	0.0271713	0.826256
sp#O75369#FLNB_HUMAN	O75369				Filamin-B OS=Homo sapiens GN=FLNB PE=1 SV=2	0.149268	0.170814	0.164907	0.163673	0.178141	0.168471	0.1615	0.170705	0.166655	0.16057	0.174455	0.16266	0.159389	0.15455	0.176551	0.171694	0.170411	0.17462	0.177941	0.168992	0.148785	0.169419	0.158547	0.173255	0.174065	0.165513	0.181557	0.163318	0.157234	0.159295	0.146191	0.160468	0.172162	0.183405	0.175944	0.16519	0.0203934	0.878647	0.581646	0.0103257	0.91776	0.729324	0.0100677	0.928445
sp#O75390#CISY_HUMAN	O75390				Citrate synthase, mitochondrial OS=Homo sapiens GN=CS PE=1 SV=2	0.149268	0.155285	0.164907	0.151954	0.178141	0.200518	0.1615	0.170705	0.152552	0.171021	0.174455	0.16266	0.159389	0.15455	0.176551	0.163692	0.155839	0.182762	0.156202	0.156136	0.175562	0.178315	0.158547	0.173255	0.179166	0.165513	0.161384	0.163318	0.163152	0.159295	0.155349	0.160468	0.172162	0.183405	0.167131	0.153027	0.00351815	0.967864	0.93679	-0.0223093	0.840842	0.598705	0.0258274	0.834203
sp#O75396#SC22B_HUMAN	O75396				Vesicle-trafficking protein SEC22b OS=Homo sapiens GN=SEC22B PE=1 SV=4	0.128019	0.209634	0.190058	0.175393	0.120834	0.157789	0.204828	0.159757	0.173707	0.171021	0.150201	0.151186	0.184842	0.177367	0.164032	0.163692	0.199556	0.133907	0.112725	0.194704	0.148785	0.196107	0.17973	0.156938	0.204674	0.151963	0.161384	0.113153	0.180907	0.148308	0.155349	0.16869	0.159781	0.172766	0.184757	0.153027	-0.0229351	0.891898	0.819996	0.00753927	0.938391	0.934017	-0.0304744	0.827707
sp#O75400#PR40A_HUMAN	O75400				Pre-mRNA-processing factor 40 homolog A OS=Homo sapiens GN=PRPF40A PE=1 SV=2	0.138643	0.209634	0.190058	0.151954	0.149488	0.147107	0.1615	0.181653	0.159604	0.150118	0.174455	0.197079	0.184842	0.15455	0.151513	0.147688	0.126694	0.20719	0.145333	0.246128	0.175562	0.133835	0.158547	0.173255	NA	NA	NA	NA	NA	NA	0.155349	0.144024	0.196922	0.172766	0.19357	0.153027	-0.0294001	0.857966	0.793014	0.0474647	0.653221	0.665096	-0.0768648	0.569058
sp#O75436#VP26A_HUMAN	O75436				Vacuolar protein sorting-associated protein 26A OS=Homo sapiens GN=VPS26A PE=1 SV=2	0.149268	0.178578	0.164907	0.175393	0.16859	0.168471	0.1615	0.181653	0.159604	0.16057	0.174455	0.16266	0.159389	0.165959	0.164032	0.163692	0.199556	0.150192	0.156202	0.156136	0.148785	0.205003	0.169138	0.156938	0.15876	0.165513	0.191643	0.193418	0.157234	0.159295	0.155349	0.160468	0.184542	0.172766	0.175944	0.153027	0.0815813	0.575327	0.114279	0.0297172	0.776462	0.458033	0.0518642	0.684184
sp#O75506#HSBP1_HUMAN	O75506				Heat shock factor-binding protein 1 OS=Homo sapiens GN=HSBP1 PE=1 SV=1	NA	NA	NA	NA	NA	NA	0.175943	0.14881	0.173707	0.16057	0.190625	0.139713	0.146662	0.131733	0.214108	0.163692	0.170411	0.17462	0.18881	0.181848	0.135397	0.169419	0.147955	0.156938	0.179166	0.165513	0.181557	0.163318	0.157234	0.148308	0.155349	0.160468	0.184542	0.204682	0.158318	0.153027	0.0994986	0.496783	0.220595	-0.0331748	0.76261	0.623958	0.132673	0.307934
sp#O75531#BAF_HUMAN	O75531				Barrier-to-autointegration factor OS=Homo sapiens GN=BANF1 PE=1 SV=1	0.138643	0.170814	0.202633	0.163673	0.130385	0.2112	0.1615	0.170705	0.1455	0.191925	0.18254	0.151186	0.159389	0.15455	0.176551	0.171694	0.141267	0.182762	0.177941	0.168992	0.175562	0.142731	0.158547	0.173255	0.184268	0.124864	0.151297	0.173352	0.186826	0.137321	0.182822	0.152246	0.172162	0.172766	0.167131	0.16519	0.00301069	0.970559	0.967416	0.0241963	0.816155	0.754481	-0.0211856	0.882972
sp#O75533#SF3B1_HUMAN	O75533				Splicing factor 3B subunit 1 OS=Homo sapiens GN=SF3B1 PE=1 SV=3	0.181141	0.170814	0.164907	0.163673	0.16859	0.157789	0.1615	0.170705	0.1455	0.171021	0.190625	0.16266	0.172115	0.165959	0.164032	0.15569	0.170411	0.166477	0.145333	0.156136	0.18895	0.151627	0.169138	0.205888	0.204674	0.165513	0.161384	0.173352	0.139478	0.159295	0.173664	0.185134	0.234062	0.108935	0.140691	0.177352	-0.0147397	0.935189	0.859196	-0.0118018	0.91803	0.843139	-0.00293789	0.99296
sp#O75534#CSDE1_HUMAN	O75534				Cold shock domain-containing protein E1 OS=Homo sapiens GN=CSDE1 PE=1 SV=2	NA	NA	NA	NA	NA	NA	0.147057	0.159757	0.173707	0.181473	0.18254	0.139713	0.159389	0.165959	0.164032	0.179696	0.170411	0.158335	0.177941	0.168992	0.175562	0.169419	0.158547	0.156938	0.194471	0.151963	0.17147	0.163318	0.145397	0.170282	0.164506	0.201579	0.172162	0.162128	0.158318	0.140864	0.0180963	0.890727	0.725567	-0.0972482	0.368626	0.135833	0.115344	0.374458
sp#O75556#SG2A1_HUMAN	O75556				Mammaglobin-B OS=Homo sapiens GN=SCGB2A1 PE=1 SV=1	0.138643	0.124229	0.454138	0.105076	0.0826295	0.147107	0.175943	0.203549	0.138448	0.150118	0.190625	0.174133	0.413917	0.108916	0.176551	0.0916736	0.053832	0.17462	NA	NA	NA	NA	NA	NA	0.117948	0.165513	0.110951	0.193418	0.269683	0.126334	0.164506	0.185134	0.283583	0.108935	0.131878	0.153027	-0.219007	0.149351	0.473946	0.0546792	0.605496	0.882449	-0.273686	0.0392072
sp#O75592#MYCB2_HUMAN	O75592				Probable E3 ubiquitin-protein ligase MYCBP2 OS=Homo sapiens GN=MYCBP2 PE=1 SV=3	NA	NA	NA	NA	NA	NA	0.118172	0.203549	0.152552	0.108312	0.174455	0.254445	0.159389	0.165959	0.176551	0.163692	0.170411	0.158335	0.156202	0.156136	0.162174	0.178315	0.190321	0.156938	0.138354	0.192612	0.17147	0.183385	0.174989	0.148308	0.155349	0.152246	0.172162	0.172766	0.167131	0.177352	0.0386706	0.783763	0.677672	0.1497	0.160959	0.167301	-0.111029	0.407376
sp#O75594#PGRP1_HUMAN	O75594				Peptidoglycan recognition protein 1 OS=Homo sapiens GN=PGLYRP1 PE=1 SV=1	0.170516	0.155285	0.152332	0.23399	0.139936	0.157789	0.190385	0.14881	0.230121	0.139667	0.125946	0.151186	0.146662	0.177367	0.126475	0.243712	0.214129	0.085052	0.167071	0.156136	0.162174	0.133835	0.222095	0.156938	NA	NA	NA	NA	NA	NA	0.210295	0.185134	0.135021	0.151489	0.114252	0.21384	-0.0271321	0.869844	0.833758	-0.00846509	0.942741	0.956634	-0.018667	0.898067
sp#O75608#LYPA1_HUMAN	O75608				Acyl-protein thioesterase 1 OS=Homo sapiens GN=LYPLA1 PE=1 SV=1	NA	NA	NA	NA	NA	NA	0.175943	0.170705	0.166655	0.16057	0.158286	0.174133	0.146662	0.177367	0.164032	0.15569	0.199556	0.166477	0.145333	0.156136	0.18895	0.151627	0.17973	0.205888	0.143456	0.192612	0.161384	0.163318	0.186826	0.181269	0.164506	0.218023	0.147401	0.162128	0.140691	0.177352	-0.0601017	0.701386	0.417204	0.0662617	0.532344	0.417399	-0.126363	0.344758
sp#O75643#U520_HUMAN	O75643				U5 small nuclear ribonucleoprotein 200 kDa helicase OS=Homo sapiens GN=SNRNP200 PE=1 SV=2	0.170516	0.178578	0.190058	0.128515	0.16859	0.157789	0.175943	0.170705	0.166655	0.16057	0.166371	0.174133	0.184842	0.165959	0.138994	0.171694	0.141267	0.17462	0.167071	0.181848	0.175562	0.151627	0.158547	0.173255	0.189369	0.165513	0.17147	0.153285	0.157234	0.148308	0.155349	0.16869	0.172162	0.172766	0.175944	0.16519	-0.0484729	0.759607	0.225914	-0.0707808	0.514115	0.172436	0.0223079	0.855093
sp#O75821#EIF3G_HUMAN	O75821				Eukaryotic translation initiation factor 3 subunit G OS=Homo sapiens GN=EIF3G PE=1 SV=2	0.138643	0.194106	0.177482	0.163673	0.159039	0.168471	0.118172	0.159757	0.159604	0.191925	0.222964	0.139713	0.159389	0.177367	0.138994	0.163692	0.170411	0.182762	0.123594	0.168992	0.202338	0.142731	0.158547	0.254839	NA	NA	NA	NA	NA	NA	0.173664	0.135802	0.184542	0.183405	0.184757	0.153027	0.138613	0.347177	0.143811	0.227631	0.0333397	0.0562813	-0.0890183	0.508225
sp#O75822#EIF3J_HUMAN	O75822				Eukaryotic translation initiation factor 3 subunit J OS=Homo sapiens GN=EIF3J PE=1 SV=2	NA	NA	NA	NA	NA	NA	0.175943	0.170705	0.166655	0.150118	0.174455	0.16266	0.146662	0.143142	0.18907	0.15569	0.170411	0.199047	0.123594	0.194704	0.18895	0.160523	0.169138	0.156938	0.133252	0.151963	0.242076	0.163318	0.139478	0.148308	0.137033	0.176912	0.159781	0.162128	0.220009	0.140864	0.161781	0.273783	0.119566	0.113682	0.286306	0.254753	0.0480996	0.705273
sp#O75828#CBR3_HUMAN	O75828				Carbonyl reductase [NADPH] 3 OS=Homo sapiens GN=CBR3 PE=1 SV=3	0.159892	0.16305	0.177482	0.151954	0.187692	0.157789	0.204828	0.181653	0.152552	0.171021	0.166371	0.151186	0.146662	0.165959	0.164032	0.147688	0.184984	0.182762	0.145333	0.156136	0.175562	0.196107	0.169138	0.156938	0.168963	0.165513	0.17147	0.183385	0.151315	0.159295	0.173664	0.144024	0.184542	0.183405	0.175944	0.153027	0.038813	0.783034	0.50798	-0.0129234	0.909741	0.820995	0.0517364	0.684896
sp#O75874#IDHC_HUMAN	O75874				Isocitrate dehydrogenase [NADP] cytoplasmic OS=Homo sapiens GN=IDH1 PE=1 SV=2	0.170516	0.170814	0.152332	0.151954	0.187692	0.168471	0.175943	0.170705	0.173707	0.16057	0.158286	0.16266	0.172115	0.165959	0.18907	0.147688	0.170411	0.166477	0.18881	0.168992	0.175562	0.142731	0.169138	0.173255	0.174065	0.179062	0.141211	0.163318	0.163152	0.159295	0.155349	0.16869	0.184542	0.172766	0.158318	0.16519	-0.0591285	0.706197	0.19889	-0.0898847	0.406289	0.00484902	0.0307562	0.805148
sp#O75915#PRAF3_HUMAN	O75915				PRA1 family protein 3 OS=Homo sapiens GN=ARL6IP5 PE=1 SV=1	0.159892	0.178578	0.164907	0.163673	0.159039	0.168471	0.175943	0.14881	0.152552	0.16057	0.190625	0.197079	0.172115	0.097507	0.151513	0.179696	0.155839	0.215332	0.123594	0.220416	0.148785	0.151627	0.169138	0.189572	0.148557	0.192612	0.181557	0.173352	0.163152	0.181269	0.164506	0.160468	0.159781	0.162128	0.184757	0.16519	0.0207525	0.876761	0.812163	0.147847	0.166177	0.110816	-0.127094	0.341935
sp#O75923#DYSF_HUMAN	O75923				Dysferlin OS=Homo sapiens GN=DYSF PE=1 SV=1	0.181141	0.155285	0.152332	0.198832	0.139936	0.179153	0.1615	0.137862	0.194862	0.16057	0.166371	0.151186	0.159389	0.15455	0.138994	0.203702	0.184984	0.133907	0.145333	0.168992	0.148785	0.142731	0.222095	0.173255	0.174065	0.151963	0.181557	0.173352	0.16907	0.148308	0.201137	0.160468	0.159781	0.140851	0.131878	0.201678	0.034826	0.803507	0.632134	0.0723981	0.495488	0.399393	-0.0375722	0.786031
sp#O75947#ATP5H_HUMAN	O75947				ATP synthase subunit d, mitochondrial OS=Homo sapiens GN=ATP5H PE=1 SV=3	0.138643	0.186342	0.152332	0.175393	0.159039	0.179153	0.147057	0.159757	0.152552	0.191925	0.18254	0.16266	0.159389	0.143142	0.176551	0.171694	0.141267	0.199047	0.156202	0.143281	0.18895	0.187211	0.158547	0.173255	0.194471	0.151963	0.17147	0.173352	0.151315	0.137321	0.155349	0.160468	0.184542	0.162128	0.184757	0.16519	0.127274	0.387282	0.029398	0.0551164	0.602655	0.373789	0.0721576	0.575035
sp#O75955#FLOT1_HUMAN	O75955				Flotillin-1 OS=Homo sapiens GN=FLOT1 PE=1 SV=3	0.159892	0.147521	0.164907	0.24571	0.111283	0.179153	NA	NA	NA	NA	NA	NA	0.184842	0.188776	0.138994	0.179696	0.155839	0.166477	0.177941	0.143281	0.215726	0.107147	0.200912	0.140622	0.209776	0.206161	0.110951	0.163318	0.174989	0.0933732	NA	NA	NA	NA	NA	NA	-0.195961	0.19763	0.215505	-0.0613999	0.572047	0.71373	-0.134561	0.31395
sp#O75964#ATP5L_HUMAN	O75964				ATP synthase subunit g, mitochondrial OS=Homo sapiens GN=ATP5L PE=1 SV=3	0.128019	0.178578	0.29066	0.151954	0.139936	0.136425	0.204828	0.181653	0.173707	0.150118	0.150201	0.16266	0.133936	0.120324	0.201589	0.147688	0.155839	0.223475	0.156202	0.156136	0.175562	0.151627	0.190321	0.173255	0.174065	0.179062	0.161384	0.163318	0.16907	0.159295	0.164506	0.152246	0.209302	0.183405	0.175944	0.140864	0.0919376	0.529217	0.291517	0.17451	0.102464	0.158771	-0.0825728	0.540058
sp#O75976#CBPD_HUMAN	O75976				Carboxypeptidase D OS=Homo sapiens GN=CPD PE=1 SV=2	NA	NA	NA	NA	NA	NA	0.147057	0.192601	0.1455	0.171021	0.166371	0.16266	0.172115	0.200185	0.138994	0.1957	0.141267	0.150192	NA	NA	NA	NA	NA	NA	0.15876	0.179062	0.17147	0.173352	0.157234	0.181269	0.100402	0.275578	0.159781	0.0876579	0.184757	0.16519	-0.197352	0.194424	0.302359	-0.123334	0.25341	0.451457	-0.0740178	0.583795
sp#O76003#GLRX3_HUMAN	O76003				Glutaredoxin-3 OS=Homo sapiens GN=GLRX3 PE=1 SV=2	0.170516	0.147521	0.190058	0.140235	0.178141	0.189836	0.147057	0.14881	0.1455	0.191925	0.190625	0.174133	0.159389	0.165959	0.176551	0.15569	0.141267	0.190905	0.167071	0.156136	0.175562	0.187211	0.137364	0.156938	0.194471	0.138414	0.191643	0.163318	0.139478	0.159295	0.155349	0.127579	0.184542	0.194043	0.211196	0.128702	0.112108	0.44514	0.10214	0.0237338	0.819504	0.786806	0.0883738	0.494211
sp#O76011#KRT34_HUMAN	O76011				Keratin, type I cuticular Ha4 OS=Homo sapiens GN=KRT34 PE=2 SV=2	0.181141	0.170814	0.152332	0.210551	0.16859	0.136425	0.233713	0.181653	0.1455	0.150118	0.134031	0.208552	0.172115	0.120324	0.226627	0.15569	0.126694	0.158335	0.210548	0.130425	0.148785	0.151627	0.169138	0.156938	0.123049	0.124864	0.141211	0.193418	0.216418	0.225217	0.173664	0.144024	0.159781	0.257875	0.149505	0.140864	0.117725	0.423157	0.369614	0.0939692	0.377457	0.468523	0.0237557	0.846486
sp#O76013#KRT36_HUMAN	O76013				Keratin, type I cuticular Ha6 OS=Homo sapiens GN=KRT36 PE=1 SV=1	0.20239	0.155285	0.127181	0.187112	0.197243	0.115061	0.103729	0.14881	0.1455	0.181473	0.190625	0.208552	0.286653	0.120324	0.239146	0.11568	0.0975493	0.150192	0.275764	0.143281	0.122009	0.107147	0.158547	0.189572	0.112846	0.124864	0.141211	0.283716	0.139478	0.236204	0.219453	0.152246	0.135021	0.183405	0.158318	0.128702	0.00842111	0.941851	0.967852	-0.0205137	0.853945	0.914348	0.0289348	0.815856
sp#O76027#ANXA9_HUMAN	O76027				Annexin A9 OS=Homo sapiens GN=ANXA9 PE=1 SV=3	0.170516	0.170814	0.164907	0.163673	0.178141	0.147107	0.1615	0.159757	0.159604	0.16057	0.174455	0.185606	0.159389	0.177367	0.176551	0.131684	0.170411	0.182762	0.156202	0.156136	0.175562	0.169419	0.169138	0.189572	0.153659	0.192612	0.181557	0.163318	0.163152	0.181269	0.155349	0.176912	0.172162	0.140851	0.184757	0.153027	-0.00111471	1	0.982623	0.0772582	0.467293	0.0887813	-0.0783729	0.561324
sp#O76041#NEBL_HUMAN	O76041				Nebulette OS=Homo sapiens GN=NEBL PE=1 SV=1	0.191765	0.209634	0.139756	0.151954	0.149488	0.157789	0.147057	0.137862	0.180759	0.181473	0.158286	0.197079	0.146662	0.165959	0.151513	0.171694	0.141267	0.199047	0.156202	0.233272	0.175562	0.169419	0.137364	0.124305	0.148557	0.165513	0.17147	0.143252	0.204581	0.170282	0.164506	0.160468	0.172162	0.162128	0.184757	0.140864	0.106068	0.469487	0.170282	0.0120435	0.905069	0.90052	0.0940241	0.467548
sp#O76094#SRP72_HUMAN	O76094				Signal recognition particle subunit SRP72 OS=Homo sapiens GN=SRP72 PE=1 SV=3	NA	NA	NA	NA	NA	NA	0.175943	0.159757	0.187811	0.16057	0.174455	0.139713	0.172115	0.143142	0.201589	0.123682	0.141267	0.231617	0.177941	0.130425	0.135397	0.222795	0.137364	0.189572	0.0975416	0.301007	0.17147	0.0730201	0.198662	0.0823862	NA	NA	NA	NA	NA	NA	-0.0893406	0.563133	0.712236	-0.0683534	0.528808	0.773111	-0.0209873	0.884159
sp#O94804#STK10_HUMAN	O94804				Serine/threonine-protein kinase 10 OS=Homo sapiens GN=STK10 PE=1 SV=1	0.191765	0.209634	0.164907	0.187112	0.111283	0.147107	0.1615	0.170705	0.187811	0.139667	0.158286	0.16266	0.172115	0.165959	0.113956	0.219706	0.141267	0.158335	0.167071	0.156136	0.148785	0.151627	0.17973	0.222205	NA	NA	NA	NA	NA	NA	0.219453	0.16869	0.122641	0.162128	0.105439	0.238166	0.00675774	0.950671	0.957309	0.0671054	0.527196	0.602352	-0.0603477	0.65691
sp#O94826#TOM70_HUMAN	O94826				Mitochondrial import receptor subunit TOM70 OS=Homo sapiens GN=TOMM70A PE=1 SV=1	0.181141	0.155285	0.152332	0.175393	0.16859	0.168471	0.175943	0.181653	0.1455	0.150118	0.18254	0.174133	0.172115	0.15455	0.176551	0.15569	0.170411	0.17462	0.167071	0.181848	0.175562	0.151627	0.158547	0.189572	0.179166	0.165513	0.181557	0.183385	0.139478	0.159295	0.155349	0.144024	0.184542	0.183405	0.184757	0.140864	0.00719379	0.948358	0.882393	-0.00887361	0.939712	0.862612	0.0160674	0.892375
sp#O94832#MYO1D_HUMAN	O94832				Unconventional myosin-Id OS=Homo sapiens GN=MYO1D PE=1 SV=2	0.159892	0.186342	0.164907	0.151954	0.178141	0.147107	0.147057	0.159757	0.1455	0.202376	0.18254	0.151186	0.159389	0.177367	0.176551	0.147688	0.170411	0.17462	0.167071	0.168992	0.175562	0.160523	0.158547	0.173255	0.163862	0.179062	0.17147	0.173352	0.151315	0.181269	0.146191	0.16869	0.159781	0.172766	0.19357	0.153027	0.0499302	0.72678	0.329462	0.0319239	0.760752	0.504814	0.0180062	0.880762
sp#O94874#UFL1_HUMAN	O94874				E3 UFM1-protein ligase 1 OS=Homo sapiens GN=UFL1 PE=1 SV=2	0.181141	0.16305	0.164907	0.163673	0.16859	0.168471	0.175943	0.181653	0.159604	0.171021	0.150201	0.151186	0.159389	0.165959	0.176551	0.163692	0.170411	0.17462	0.167071	0.181848	0.18895	0.160523	0.169138	0.173255	0.138354	0.179062	0.221903	0.143252	0.163152	0.148308	0.164506	0.16869	0.184542	0.151489	0.175944	0.16519	0.0326183	0.814901	0.583241	-0.0358393	0.743758	0.357745	0.0684576	0.594314
sp#O94885#SASH1_HUMAN	O94885				SAM and SH3 domain-containing protein 1 OS=Homo sapiens GN=SASH1 PE=1 SV=3	NA	NA	NA	NA	NA	NA	NA	NA	NA	NA	NA	NA	0.172115	0.177367	0.151513	0.15569	0.272419	0.10948	0.156202	0.168992	0.175562	0.169419	0.169138	0.156938	0.22508	0.0842158	0.0806913	0.123186	0.192744	0.21423	0.173664	0.16869	0.147401	0.140851	0.19357	0.16519	-0.212956	0.161056	0.211505	0.152014	0.154615	0.409927	-0.36497	0.00588271
sp#O94919#ENDD1_HUMAN	O94919				Endonuclease domain-containing 1 protein OS=Homo sapiens GN=ENDOD1 PE=1 SV=2	0.159892	0.20187	0.177482	0.128515	0.16859	0.147107	0.1615	0.170705	0.131397	0.191925	0.18254	0.16266	0.172115	0.15455	0.18907	0.163692	0.141267	0.17462	0.134463	0.181848	0.175562	0.169419	0.169138	0.173255	0.163862	0.165513	0.191643	0.193418	0.151315	0.159295	0.155349	0.160468	0.172162	0.172766	0.184757	0.140864	0.126035	0.391829	0.0390573	0.00716403	0.941172	0.900849	0.118871	0.360245
sp#O94973#AP2A2_HUMAN	O94973				AP-2 complex subunit alpha-2 OS=Homo sapiens GN=AP2A2 PE=1 SV=2	NA	NA	NA	NA	NA	NA	0.175943	0.170705	0.131397	0.181473	0.174455	0.185606	0.146662	0.177367	0.138994	0.147688	0.214129	0.182762	0.167071	0.130425	0.18895	0.116043	0.222095	0.205888	NA	NA	NA	NA	NA	NA	0.155349	0.176912	0.110261	0.183405	0.184757	0.189515	-0.118113	0.4414	0.331768	0.26182	0.0144244	0.00192283	-0.379933	0.0041345
sp#O94979#SC31A_HUMAN	O94979				Protein transport protein Sec31A OS=Homo sapiens GN=SEC31A PE=1 SV=3	0.149268	0.170814	0.164907	0.163673	0.159039	0.179153	0.175943	0.181653	0.159604	0.171021	0.166371	0.16266	0.159389	0.165959	0.176551	0.163692	0.199556	0.150192	0.156202	0.156136	0.162174	0.178315	0.169138	0.173255	0.179166	0.165513	0.181557	0.173352	0.157234	0.148308	0.164506	0.16869	0.172162	0.183405	0.158318	0.153027	0.0217573	0.871488	0.523374	-0.0324319	0.767892	0.441916	0.0541892	0.67128
sp#O95155#UBE4B_HUMAN	O95155				Ubiquitin conjugation factor E4 B OS=Homo sapiens GN=UBE4B PE=1 SV=1	NA	NA	NA	NA	NA	NA	0.233713	0.203549	0.1455	0.139667	0.158286	0.174133	0.184842	0.177367	0.151513	0.163692	0.199556	0.158335	0.177941	0.168992	0.148785	0.169419	0.169138	0.173255	NA	NA	NA	NA	NA	NA	0.164506	0.209801	0.147401	0.151489	0.202383	0.104376	-0.320865	0.0339851	0.00215711	-0.183093	0.0893384	0.119762	-0.137771	0.302392
sp#O95169#NDUB8_HUMAN	O95169				NADH dehydrogenase [ubiquinone] 1 beta subcomplex subunit 8, mitochondrial OS=Homo sapiens GN=NDUFB8 PE=1 SV=1	0.117394	0.256219	0.127181	0.140235	0.178141	0.136425	0.147057	0.159757	0.173707	0.191925	0.174455	0.139713	0.133936	0.143142	0.164032	0.15569	0.155839	0.231617	0.123594	0.233272	0.135397	0.196107	0.158547	0.156938	0.168963	0.179062	0.181557	0.183385	0.145397	0.159295	0.164506	0.152246	0.209302	0.151489	0.202383	0.140864	0.140296	0.341458	0.236792	0.00925927	0.92565	0.932066	0.131036	0.313862
sp#O95171#SCEL_HUMAN	O95171				Sciellin OS=Homo sapiens GN=SCEL PE=1 SV=2	0.149268	0.170814	0.177482	0.175393	0.178141	0.147107	0.147057	0.159757	0.152552	0.191925	0.190625	0.16266	0.159389	0.143142	0.18907	0.163692	0.141267	0.190905	0.156202	0.143281	0.162174	0.213899	0.147955	0.156938	0.174065	0.124864	0.211817	0.193418	0.139478	0.159295	0.155349	0.160468	0.172162	0.183405	0.175944	0.140864	0.220542	0.137342	0.00277497	0.0833691	0.433141	0.193527	0.137172	0.292028
sp#O95202#LETM1_HUMAN	O95202				LETM1 and EF-hand domain-containing protein 1, mitochondrial OS=Homo sapiens GN=LETM1 PE=1 SV=1	0.159892	0.186342	0.190058	0.151954	0.149488	0.157789	0.175943	0.14881	0.152552	0.171021	0.190625	0.16266	0.172115	0.177367	0.176551	0.147688	0.141267	0.190905	0.167071	0.181848	0.175562	0.169419	0.147955	0.173255	0.15876	0.124864	0.161384	0.213484	0.157234	0.159295	0.173664	0.152246	0.147401	0.194043	0.175944	0.153027	0.0833454	0.56734	0.206963	0.0397627	0.70578	0.520389	0.0435828	0.730877
sp#O95248#MTMR5_HUMAN	O95248				Myotubularin-related protein 5 OS=Homo sapiens GN=SBF1 PE=1 SV=3	0.149268	0.16305	0.177482	0.140235	0.225897	0.136425	NA	NA	NA	NA	NA	NA	NA	NA	NA	NA	NA	NA	0.18881	0.168992	0.18895	0.124939	0.169138	0.173255	0.0720339	0.219711	0.161384	0.253617	0.180907	0.203243	0.127875	0.250912	0.135021	0.119574	0.158318	0.189515	-0.101921	0.507981	0.656885	0.00149038	0.983299	0.993713	-0.103411	0.440854
sp#O95273#CCDB1_HUMAN	O95273				Cyclin-D1-binding protein 1 OS=Homo sapiens GN=CCNDBP1 PE=1 SV=2	0.223638	0.20187	0.0768801	0.222271	0.159039	0.115061	NA	NA	NA	NA	NA	NA	0.133936	0.177367	0.101437	0.211704	0.141267	0.190905	NA	NA	NA	NA	NA	NA	0.179166	0.179062	0.221903	0.173352	0.13356	0.137321	0.164506	0.135802	0.234062	0.183405	0.158318	0.128702	0.318628	0.0324308	0.048847	-0.0648974	0.55009	0.705671	0.383525	0.0034794
sp#O95274#LYPD3_HUMAN	O95274				Ly6/PLAUR domain-containing protein 3 OS=Homo sapiens GN=LYPD3 PE=1 SV=2	0.181141	0.147521	0.190058	0.163673	0.187692	0.157789	0.204828	0.159757	0.159604	0.181473	0.150201	0.16266	0.159389	0.15455	0.201589	0.163692	0.155839	0.166477	0.145333	0.156136	0.202338	0.160523	0.17973	0.173255	0.148557	0.192612	0.17147	0.173352	0.163152	0.181269	0.182822	0.16869	0.184542	0.151489	0.123065	0.201678	0.0426672	0.763386	0.510445	-0.0050839	0.967837	0.942056	0.0477511	0.707237
sp#O95299#NDUAA_HUMAN	O95299				NADH dehydrogenase [ubiquinone] 1 alpha subcomplex subunit 10, mitochondrial OS=Homo sapiens GN=NDUFA10 PE=1 SV=1	0.170516	0.194106	0.164907	0.163673	0.16859	0.136425	0.175943	0.181653	0.173707	0.181473	0.158286	0.12824	0.146662	0.165959	0.151513	0.187698	0.184984	0.158335	0.167071	0.143281	0.18895	0.178315	0.169138	0.156938	NA	NA	NA	NA	NA	NA	0.164506	0.193357	0.147401	0.162128	0.175944	0.153027	0.0788821	0.587649	0.2356	-0.026556	0.810031	0.689287	0.105438	0.4162
sp#O95336#6PGL_HUMAN	O95336				6-phosphogluconolactonase OS=Homo sapiens GN=PGLS PE=1 SV=2	0.181141	0.170814	0.177482	0.151954	0.159039	0.157789	0.190385	0.170705	0.159604	0.16057	0.166371	0.16266	0.146662	0.177367	0.176551	0.15569	0.184984	0.158335	0.167071	0.156136	0.202338	0.160523	0.169138	0.173255	0.153659	0.179062	0.17147	0.153285	0.174989	0.170282	0.155349	0.201579	0.159781	0.151489	0.158318	0.153027	-0.00829288	0.969385	0.880852	-0.0100672	0.930868	0.837063	0.00177434	0.978531
sp#O95352#ATG7_HUMAN	O95352				Ubiquitin-like modifier-activating enzyme ATG7 OS=Homo sapiens GN=ATG7 PE=1 SV=1	NA	NA	NA	NA	NA	NA	0.147057	0.159757	0.166655	0.171021	0.18254	0.151186	0.146662	0.165959	0.113956	0.163692	0.243274	0.150192	0.156202	0.168992	0.18895	0.142731	0.17973	0.173255	NA	NA	NA	NA	NA	NA	0.19198	0.176912	0.172162	0.130212	0.158318	0.16519	-0.0722291	0.642487	0.453977	0.095778	0.368416	0.365425	-0.168007	0.207451
sp#O95359#TACC2_HUMAN	O95359				Transforming acidic coiled-coil-containing protein 2 OS=Homo sapiens GN=TACC2 PE=1 SV=3	0.191765	0.194106	0.139756	0.151954	0.178141	0.136425	0.0892861	0.24734	0.166655	0.223279	0.117862	0.151186	0.172115	0.15455	0.176551	0.179696	0.155839	0.166477	0.112725	0.181848	0.18895	0.169419	0.169138	0.156938	0.194471	0.0977653	0.242076	0.163318	0.13356	0.159295	0.173664	0.144024	0.196922	0.183405	0.184757	0.128702	0.274052	0.0654505	0.0371873	-0.0521997	0.631713	0.694963	0.326252	0.0128628
sp#O95361#TRI16_HUMAN	O95361				Tripartite motif-containing protein 16 OS=Homo sapiens GN=TRIM16 PE=1 SV=3	0.181141	0.155285	0.152332	0.163673	0.187692	0.147107	0.175943	0.170705	0.1455	0.150118	0.190625	0.174133	0.159389	0.15455	0.18907	0.147688	0.155839	0.190905	0.145333	0.168992	0.162174	0.187211	0.158547	0.173255	0.153659	0.138414	0.211817	0.183385	0.157234	0.181269	0.146191	0.160468	0.184542	0.172766	0.184757	0.153027	0.11772	0.423175	0.0770539	0.093055	0.382078	0.0890388	0.0246652	0.841089
sp#O95372#LYPA2_HUMAN	O95372				Acyl-protein thioesterase 2 OS=Homo sapiens GN=LYPLA2 PE=1 SV=1	0.181141	0.170814	0.139756	0.163673	0.16859	0.168471	0.1615	0.159757	0.166655	0.181473	0.158286	0.16266	0.159389	0.165959	0.201589	0.139686	0.155839	0.17462	0.167071	0.156136	0.162174	0.196107	0.147955	0.173255	0.214877	0.124864	0.17147	0.163318	0.145397	0.137321	0.173664	0.144024	0.184542	0.183405	0.175944	0.140864	0.0980014	0.50312	0.1497	-0.0666881	0.53901	0.32051	0.164689	0.206821
sp#O95373#IPO7_HUMAN	O95373				Importin-7 OS=Homo sapiens GN=IPO7 PE=1 SV=1	0.149268	0.20187	0.164907	0.151954	0.16859	0.157789	0.1615	0.159757	0.159604	0.171021	0.174455	0.174133	0.159389	0.165959	0.164032	0.163692	0.184984	0.17462	0.167071	0.168992	0.175562	0.169419	0.158547	0.156938	0.184268	0.165513	0.151297	0.163318	0.163152	0.159295	0.164506	0.176912	0.159781	0.172766	0.167131	0.153027	0.000997702	0.981251	0.979884	-0.0123896	0.913685	0.700426	0.0133873	0.908464
sp#O95395#GCNT3_HUMAN	O95395				Beta-1,3-galactosyl-O-glycosyl-glycoprotein beta-1,6-N-acetylglucosaminyltransferase 3 OS=Homo sapiens GN=GCNT3 PE=2 SV=1	0.170516	0.131993	0.139756	0.187112	0.235448	0.136425	0.190385	0.203549	0.173707	0.139667	0.142116	0.16266	0.184842	0.165959	0.176551	0.107678	0.199556	0.199047	NA	NA	NA	NA	NA	NA	0.138354	0.179062	0.17147	0.193418	0.174989	0.192256	NA	NA	NA	NA	NA	NA	-0.180931	0.234744	0.192616	-0.0372275	0.733996	0.757018	-0.143704	0.281792
sp#O95466#FMNL_HUMAN	O95466				Formin-like protein 1 OS=Homo sapiens GN=FMNL1 PE=1 SV=3	0.138643	0.16305	0.139756	0.24571	0.111283	0.2112	0.1615	0.14881	0.201914	0.139667	0.158286	0.174133	0.184842	0.188776	0.151513	0.179696	0.155839	0.14205	0.134463	0.117569	0.175562	0.124939	0.275052	0.156938	0.133252	0.192612	0.151297	0.173352	0.210499	0.159295	NA	NA	NA	NA	NA	NA	0.0138895	0.912913	0.908787	0.198151	0.063841	0.219926	-0.184261	0.1664
sp#O95470#SGPL1_HUMAN	O95470				Sphingosine-1-phosphate lyase 1 OS=Homo sapiens GN=SGPL1 PE=1 SV=3	0.191765	0.155285	0.215208	0.151954	0.139936	0.157789	0.175943	0.159757	0.138448	0.348698	0.101692	0.105294	0.12121	0.177367	0.151513	0.171694	0.228701	0.17462	0.167071	0.168992	0.175562	0.160523	0.169138	0.173255	NA	NA	NA	NA	NA	NA	0.164506	0.152246	0.159781	0.183405	0.184757	0.16519	0.212778	0.151557	0.230137	0.0753647	0.478171	0.553529	0.137413	0.291192
sp#O95486#SC24A_HUMAN	O95486				Protein transport protein Sec24A OS=Homo sapiens GN=SEC24A PE=1 SV=2	0.159892	0.16305	0.114606	0.128515	0.16859	0.253928	0.175943	0.137862	0.138448	0.171021	0.190625	0.174133	0.146662	0.177367	0.176551	0.139686	0.199556	0.17462	0.156202	0.156136	0.175562	0.160523	0.158547	0.173255	NA	NA	NA	NA	NA	NA	0.146191	0.152246	0.196922	0.183405	0.167131	0.177352	-0.00524805	0.985559	0.960303	-0.0110823	0.923353	0.924831	0.00583426	0.953989
sp#O95487#SC24B_HUMAN	O95487				Protein transport protein Sec24B OS=Homo sapiens GN=SEC24B PE=1 SV=2	0.170516	0.155285	0.177482	0.187112	0.159039	0.168471	0.175943	0.137862	0.173707	0.16057	0.18254	0.185606	0.146662	0.177367	0.151513	0.187698	0.170411	0.150192	0.177941	0.168992	0.162174	0.187211	0.147955	0.124305	NA	NA	NA	NA	NA	NA	0.164506	0.176912	0.147401	0.183405	0.149505	0.189515	0.0223206	0.868534	0.692241	0.00950242	0.923851	0.896228	0.0128182	0.911886
sp#O95571#ETHE1_HUMAN	O95571				Persulfide dioxygenase ETHE1, mitochondrial OS=Homo sapiens GN=ETHE1 PE=1 SV=2	0.159892	0.178578	0.177482	0.163673	0.149488	0.179153	NA	NA	NA	NA	NA	NA	0.159389	0.165959	0.164032	0.171694	0.170411	0.166477	0.145333	0.168992	0.162174	0.160523	0.200912	0.156938	0.168963	0.179062	0.181557	0.153285	0.16907	0.159295	0.201137	0.16869	0.147401	0.140851	0.175944	0.16519	-0.0577657	0.712955	0.321057	0.016358	0.873306	0.767412	-0.0741237	0.583244
sp#O95573#ACSL3_HUMAN	O95573				Long-chain-fatty-acid--CoA ligase 3 OS=Homo sapiens GN=ACSL3 PE=1 SV=3	0.128019	0.178578	0.202633	0.128515	0.16859	0.179153	0.175943	0.192601	0.173707	0.150118	0.150201	0.174133	0.172115	0.165959	0.18907	0.15569	0.155839	0.166477	0.145333	0.143281	0.202338	0.178315	0.147955	0.173255	0.194471	0.151963	0.131124	0.153285	0.157234	0.170282	0.155349	0.160468	0.196922	0.194043	0.158318	0.153027	0.0185751	0.888207	0.807301	-0.0492933	0.651099	0.44014	0.0678683	0.597412
sp#O95613#PCNT_HUMAN	O95613				Pericentrin OS=Homo sapiens GN=PCNT PE=1 SV=4	0.181141	0.147521	0.164907	0.163673	0.187692	0.147107	0.0892861	0.137862	0.124345	0.139667	0.214879	0.265918	0.12121	0.131733	0.0889178	0.131684	0.257846	0.190905	0.199679	0.143281	0.175562	0.142731	0.190321	0.140622	0.128151	0.192612	0.181557	0.143252	0.204581	0.148308	0.10956	0.135802	0.135021	0.108935	0.281701	0.177352	-0.0199202	0.907793	0.878003	0.477906	8.2008e-06	0.00292366	-0.497826	0.000168732
sp#O95671#ASML_HUMAN	O95671				N-acetylserotonin O-methyltransferase-like protein OS=Homo sapiens GN=ASMTL PE=1 SV=3	NA	NA	NA	NA	NA	NA	NA	NA	NA	NA	NA	NA	0.159389	0.15455	0.201589	0.171694	0.155839	0.158335	0.199679	0.156136	0.175562	0.160523	0.158547	0.156938	0.143456	0.192612	0.181557	0.183385	0.163152	0.181269	0.127875	0.160468	0.184542	0.194043	0.158318	0.189515	0.166908	0.259093	0.0626094	0.030605	0.77013	0.723634	0.136303	0.295058
sp#O95678#K2C75_HUMAN	O95678				Keratin, type II cytoskeletal 75 OS=Homo sapiens GN=KRT75 PE=1 SV=2	0.191765	0.139757	0.139756	0.269148	0.159039	0.125743	0.0892861	0.105018	0.110241	0.0978607	0.311897	0.16266	0.146662	0.15455	0.201589	0.163692	0.184984	0.150192	0.0692478	0.117569	0.108621	0.0893556	0.222095	0.336422	NA	NA	NA	NA	NA	NA	0.0546136	0.111135	0.0359796	0.0770193	0.484402	0.189515	0.102028	0.486175	0.682667	1.11344	0	0.00372925	-1.01141	1.91146e-14
sp#O95716#RAB3D_HUMAN	O95716				Ras-related protein Rab-3D OS=Homo sapiens GN=RAB3D PE=1 SV=1	NA	NA	NA	NA	NA	NA	0.190385	0.14881	0.173707	0.171021	0.158286	0.174133	0.159389	0.165959	0.164032	0.179696	0.170411	0.158335	0.156202	0.156136	0.148785	0.187211	0.17973	0.173255	0.168963	0.179062	0.141211	0.163318	0.174989	0.159295	0.173664	0.16869	0.159781	0.151489	0.184757	0.177352	-0.0235619	0.888598	0.657194	0.0369743	0.725176	0.389771	-0.0605362	0.655877
sp#O95747#OXSR1_HUMAN	O95747				Serine/threonine-protein kinase OSR1 OS=Homo sapiens GN=OXSR1 PE=1 SV=1	0.170516	0.16305	0.152332	0.198832	0.159039	0.168471	0.175943	0.181653	0.173707	0.150118	0.158286	0.16266	0.146662	0.177367	0.151513	0.171694	0.184984	0.166477	0.167071	0.168992	0.162174	0.169419	0.158547	0.173255	0.153659	0.165513	0.181557	0.153285	0.180907	0.170282	0.173664	0.16869	0.159781	0.151489	0.167131	0.177352	-0.0352385	0.827546	0.342137	0.0315157	0.763651	0.447046	-0.0667542	0.622178
sp#O95757#HS74L_HUMAN	O95757				Heat shock 70 kDa protein 4L OS=Homo sapiens GN=HSPA4L PE=1 SV=3	0.149268	0.178578	0.164907	0.140235	0.16859	0.179153	0.1615	0.181653	0.166655	0.150118	0.18254	0.151186	0.159389	0.143142	0.18907	0.163692	0.155839	0.182762	0.167071	0.168992	0.162174	0.187211	0.137364	0.173255	0.184268	0.151963	0.17147	0.173352	0.151315	0.159295	0.146191	0.160468	0.172162	0.194043	0.175944	0.153027	0.0611596	0.671416	0.219419	-0.03308	0.763283	0.531948	0.0942396	0.466547
sp#O95782#AP2A1_HUMAN	O95782				AP-2 complex subunit alpha-1 OS=Homo sapiens GN=AP2A1 PE=1 SV=3	0.181141	0.16305	0.164907	0.151954	0.159039	0.189836	0.175943	0.14881	0.1455	0.212828	0.174455	0.174133	0.133936	0.131733	0.201589	0.163692	0.155839	0.20719	0.156202	0.168992	0.175562	0.187211	0.158547	0.156938	0.138354	0.138414	0.131124	0.123186	0.210499	0.159295	0.173664	0.16869	0.159781	0.162128	0.149505	0.189515	0.0913884	0.531615	0.288212	0.124075	0.244788	0.0974518	-0.0326869	0.814658
sp#O95817#BAG3_HUMAN	O95817				BAG family molecular chaperone regulator 3 OS=Homo sapiens GN=BAG3 PE=1 SV=3	0.138643	0.194106	0.177482	0.151954	0.149488	0.179153	0.1615	0.181653	0.173707	0.16057	0.166371	0.16266	0.197568	0.165959	0.151513	0.163692	0.126694	0.182762	0.177941	0.156136	0.162174	0.160523	0.158547	0.189572	0.189369	0.138414	0.181557	0.163318	0.151315	0.148308	0.155349	0.152246	0.172162	0.172766	0.184757	0.16519	-0.00724655	0.974942	0.900403	-0.0284626	0.796291	0.661643	0.0212161	0.861595
sp#O95833#CLIC3_HUMAN	O95833				Chloride intracellular channel protein 3 OS=Homo sapiens GN=CLIC3 PE=1 SV=2	0.138643	0.170814	0.177482	0.151954	0.178141	0.168471	0.175943	0.159757	0.138448	0.202376	0.18254	0.16266	0.172115	0.165959	0.18907	0.147688	0.155839	0.182762	0.167071	0.143281	0.162174	0.205003	0.137364	0.156938	0.168963	0.151963	0.17147	0.183385	0.151315	0.159295	0.155349	0.152246	0.172162	0.194043	0.175944	0.140864	0.0829946	0.568924	0.206539	-0.0180059	0.872313	0.712962	0.101001	0.435756
sp#O95834#EMAL2_HUMAN	O95834				Echinoderm microtubule-associated protein-like 2 OS=Homo sapiens GN=EML2 PE=2 SV=1	0.138643	0.178578	0.152332	0.175393	0.139936	0.189836	0.147057	0.14881	0.187811	0.171021	0.158286	0.174133	NA	NA	NA	NA	NA	NA	0.167071	0.181848	0.162174	0.169419	0.158547	0.173255	0.163862	0.165513	0.151297	0.173352	0.16907	0.170282	0.182822	0.160468	0.147401	0.162128	0.149505	0.177352	-0.0047367	0.988277	0.939905	0.00954276	0.923552	0.861083	-0.0142795	0.924449
sp#O95861#BPNT1_HUMAN	O95861				3'(2'),5'-bisphosphate nucleotidase 1 OS=Homo sapiens GN=BPNT1 PE=1 SV=1	0.159892	0.124229	0.139756	0.187112	0.139936	0.275293	0.175943	0.170705	0.166655	0.171021	0.150201	0.174133	0.159389	0.188776	0.164032	0.107678	0.170411	0.223475	0.167071	0.181848	0.18895	0.151627	0.158547	0.173255	0.148557	0.179062	0.211817	0.153285	0.174989	0.159295	NA	NA	NA	NA	NA	NA	-0.159863	0.294682	0.228588	-0.062214	0.566899	0.59322	-0.0976491	0.467193
sp#O95865#DDAH2_HUMAN	O95865				N(G),N(G)-dimethylarginine dimethylaminohydrolase 2 OS=Homo sapiens GN=DDAH2 PE=1 SV=1	0.128019	0.194106	0.190058	0.187112	0.149488	0.136425	0.1615	0.170705	0.187811	0.16057	0.166371	0.151186	0.159389	0.165959	0.18907	0.187698	0.126694	0.166477	0.145333	0.168992	0.215726	0.151627	0.158547	0.173255	NA	NA	NA	NA	NA	NA	0.146191	0.16869	0.135021	0.140851	0.237636	0.16519	0.104231	0.477033	0.26734	0.131308	0.218515	0.158684	-0.0270763	0.847841
sp#O95867#LY66C_HUMAN	O95867				Lymphocyte antigen 6 complex locus protein G6c OS=Homo sapiens GN=LY6G6C PE=1 SV=1	0.138643	0.194106	0.152332	0.151954	0.206795	0.125743	NA	NA	NA	NA	NA	NA	0.197568	0.143142	0.201589	0.171694	0.141267	0.150192	0.177941	0.194704	0.175562	0.151627	0.169138	0.156938	0.168963	0.138414	0.151297	0.223517	0.157234	0.170282	0.146191	0.144024	0.196922	0.130212	0.246449	0.153027	0.0783196	0.590233	0.496731	0.00467012	0.959676	0.968006	0.0736495	0.567345
sp#O95994#AGR2_HUMAN	O95994				Anterior gradient protein 2 homolog OS=Homo sapiens GN=AGR2 PE=1 SV=1	NA	NA	NA	NA	NA	NA	0.190385	0.181653	0.131397	0.139667	0.109777	0.300338	0.159389	0.177367	0.18907	0.123682	0.141267	0.20719	0.134463	0.156136	0.135397	0.240586	0.147955	0.173255	0.189369	0.179062	0.17147	0.123186	0.163152	0.170282	0.137033	0.160468	0.172162	0.151489	0.175944	0.21384	-0.0776117	0.617023	0.521581	0.114594	0.282483	0.450232	-0.192205	0.148708
sp#P00338#LDHA_HUMAN	P00338				L-lactate dehydrogenase A chain OS=Homo sapiens GN=LDHA PE=1 SV=2	0.170516	0.147521	0.152332	0.187112	0.159039	0.189836	0.147057	0.137862	0.173707	0.181473	0.190625	0.151186	0.159389	0.15455	0.151513	0.187698	0.141267	0.182762	0.18881	0.156136	0.135397	0.160523	0.17973	0.156938	0.204674	0.138414	0.131124	0.153285	0.163152	0.159295	0.182822	0.152246	0.196922	0.162128	0.149505	0.177352	-0.0139952	0.939133	0.855507	0.0148727	0.884221	0.83244	-0.0288678	0.837212
sp#P00352#AL1A1_HUMAN	P00352				Retinal dehydrogenase 1 OS=Homo sapiens GN=ALDH1A1 PE=1 SV=2	0.213014	0.155285	0.164907	0.175393	0.16859	0.136425	0.132614	0.14881	0.1455	0.223279	0.174455	0.174133	0.184842	0.143142	0.201589	0.107678	0.126694	0.215332	0.18881	0.156136	0.135397	0.169419	0.169138	0.173255	0.148557	0.151963	0.191643	0.203451	0.151315	0.181269	0.164506	0.144024	0.172162	0.172766	0.202383	0.153027	0.162502	0.271684	0.11534	0.141738	0.184286	0.0695279	0.0207639	0.86429
sp#P00367#DHE3_HUMAN	P00367				Glutamate dehydrogenase 1, mitochondrial OS=Homo sapiens GN=GLUD1 PE=1 SV=2	0.149268	0.178578	0.177482	0.175393	0.159039	0.168471	0.1615	0.170705	0.166655	0.171021	0.166371	0.151186	0.146662	0.143142	0.164032	0.187698	0.141267	0.199047	0.145333	0.156136	0.175562	0.178315	0.169138	0.173255	0.194471	0.138414	0.161384	0.163318	0.151315	0.148308	0.146191	0.152246	0.184542	0.183405	0.184757	0.153027	0.132783	0.367454	0.013282	0.0806604	0.448098	0.191979	0.0521229	0.682744
sp#P00387#NB5R3_HUMAN	P00387				NADH-cytochrome b5 reductase 3 OS=Homo sapiens GN=CYB5R3 PE=1 SV=3	0.159892	0.178578	0.190058	0.175393	0.159039	0.136425	0.175943	0.159757	0.159604	0.171021	0.174455	0.151186	0.146662	0.165959	0.164032	0.187698	0.155839	0.17462	0.145333	0.181848	0.18895	0.151627	0.169138	0.156938	0.179166	0.151963	0.191643	0.163318	0.151315	0.148308	0.146191	0.160468	0.172162	0.172766	0.19357	0.140864	0.110917	0.449882	0.0336684	0.0540961	0.609295	0.355516	0.0568208	0.656791
sp#P00390#GSHR_HUMAN	P00390				Glutathione reductase, mitochondrial OS=Homo sapiens GN=GSR PE=1 SV=2	0.149268	0.16305	0.202633	0.187112	0.159039	0.157789	0.1615	0.170705	0.180759	0.16057	0.158286	0.16266	0.197568	0.165959	0.151513	0.179696	0.170411	0.14205	0.156202	0.156136	0.175562	0.169419	0.169138	0.189572	NA	NA	NA	NA	NA	NA	0.164506	0.218023	0.147401	0.162128	0.131878	0.189515	-0.058688	0.708379	0.38443	-0.00353029	0.97938	0.965983	-0.0551577	0.685605
sp#P00403#COX2_HUMAN	P00403				Cytochrome c oxidase subunit 2 OS=Homo sapiens GN=MT-CO2 PE=1 SV=1	0.159892	0.16305	0.177482	0.151954	0.16859	0.179153	0.1615	0.170705	0.159604	0.212828	0.166371	0.139713	0.146662	0.15455	0.151513	0.163692	0.184984	0.190905	0.145333	0.181848	0.175562	0.169419	0.158547	0.173255	0.174065	0.165513	0.161384	0.183385	0.157234	0.159295	0.173664	0.185134	0.147401	0.162128	0.158318	0.16519	0.00225379	0.974579	0.966964	-0.016974	0.879892	0.730922	0.0192278	0.873459
sp#P00441#SODC_HUMAN	P00441				Superoxide dismutase [Cu-Zn] OS=Homo sapiens GN=SOD1 PE=1 SV=2	0.170516	0.16305	0.164907	0.175393	0.16859	0.168471	0.132614	0.14881	0.180759	0.202376	0.166371	0.139713	0.172115	0.15455	0.201589	0.163692	0.155839	0.150192	0.177941	0.143281	0.162174	0.160523	0.17973	0.140622	0.15876	0.179062	0.161384	0.173352	0.163152	0.192256	0.19198	0.16869	0.172162	0.151489	0.140691	0.189515	0.0703597	0.627334	0.233296	-0.00476796	0.970184	0.940933	0.0751277	0.559775
sp#P00450#CERU_HUMAN	P00450				Ceruloplasmin OS=Homo sapiens GN=CP PE=1 SV=1	0.181141	0.147521	0.190058	0.163673	0.149488	0.179153	0.175943	0.170705	0.180759	0.118764	0.150201	0.208552	0.159389	0.188776	0.164032	0.171694	0.170411	0.158335	0.167071	0.181848	0.162174	0.142731	0.190321	0.156938	0.133252	0.165513	0.121038	0.113153	0.251928	0.159295	0.201137	0.160468	0.147401	0.140851	0.114252	0.238166	-0.182456	0.230768	0.0284268	0.0823374	0.438804	0.432883	-0.264793	0.0460899
sp#P00491#PNPH_HUMAN	P00491				Purine nucleoside phosphorylase OS=Homo sapiens GN=PNP PE=1 SV=2	0.159892	0.170814	0.152332	0.198832	0.149488	0.168471	0.1615	0.14881	0.187811	0.16057	0.174455	0.16266	0.159389	0.177367	0.151513	0.171694	0.184984	0.158335	0.177941	0.156136	0.162174	0.142731	0.190321	0.173255	0.148557	0.179062	0.151297	0.173352	0.174989	0.181269	0.19198	0.176912	0.147401	0.151489	0.149505	0.177352	-0.0476802	0.76363	0.3457	0.0585638	0.580464	0.264596	-0.106244	0.428225
sp#P00492#HPRT_HUMAN	P00492				Hypoxanthine-guanine phosphoribosyltransferase OS=Homo sapiens GN=HPRT1 PE=1 SV=2	0.159892	0.178578	0.164907	0.187112	0.139936	0.179153	0.190385	0.159757	0.194862	0.150118	0.150201	0.16266	0.146662	0.200185	0.151513	0.187698	0.184984	0.133907	0.123594	0.168992	0.18895	0.116043	0.264461	0.156938	NA	NA	NA	NA	NA	NA	0.155349	0.185134	0.110261	0.140851	0.158318	0.238166	-0.0629248	0.687498	0.571033	0.127599	0.231721	0.328	-0.190524	0.152327
sp#P00505#AATM_HUMAN	P00505				Aspartate aminotransferase, mitochondrial OS=Homo sapiens GN=GOT2 PE=1 SV=3	0.149268	0.155285	0.164907	0.151954	0.178141	0.189836	0.204828	0.170705	0.166655	0.150118	0.166371	0.16266	0.159389	0.188776	0.18907	0.15569	0.199556	0.14205	0.156202	0.168992	0.202338	0.160523	0.169138	0.173255	0.174065	0.165513	0.181557	0.133219	0.174989	0.148308	0.164506	0.160468	0.159781	0.172766	0.167131	0.16519	-0.074788	0.630327	0.220982	-0.068061	0.530592	0.194481	-0.00672699	0.97004
sp#P00558#PGK1_HUMAN	P00558				Phosphoglycerate kinase 1 OS=Homo sapiens GN=PGK1 PE=1 SV=3	0.159892	0.155285	0.164907	0.175393	0.178141	0.168471	0.1615	0.159757	0.159604	0.181473	0.174455	0.16266	0.159389	0.15455	0.164032	0.163692	0.155839	0.182762	0.177941	0.156136	0.162174	0.169419	0.158547	0.156938	0.174065	0.151963	0.151297	0.173352	0.16907	0.170282	0.173664	0.160468	0.184542	0.172766	0.140691	0.16519	0.0155987	0.90389	0.65668	0.000503023	0.990638	0.989154	0.0150957	0.898203
sp#P00568#KAD1_HUMAN	P00568				Adenylate kinase isoenzyme 1 OS=Homo sapiens GN=AK1 PE=1 SV=3	0.170516	0.186342	0.177482	0.151954	0.139936	0.147107	0.175943	0.192601	0.173707	0.171021	0.134031	0.16266	0.159389	0.177367	0.176551	0.15569	0.141267	0.182762	0.18881	0.143281	0.18895	0.169419	0.147955	0.140622	0.189369	0.151963	0.161384	0.163318	0.151315	0.148308	0.182822	0.152246	0.159781	0.194043	0.167131	0.140864	0.0495335	0.728764	0.393902	-0.115924	0.283243	0.0891407	0.165458	0.204733
sp#P00738#HPT_HUMAN	P00738				Haptoglobin OS=Homo sapiens GN=HP PE=1 SV=1	0.149268	0.131993	0.215208	0.163673	0.139936	0.221882	0.1615	0.115966	0.328846	0.0769576	0.0936072	0.139713	0.172115	0.188776	0.126475	0.1957	0.199556	0.117622	0.156202	0.104713	0.148785	0.23169	0.200912	0.107988	0.112846	0.151963	0.110951	0.0830533	0.305193	0.159295	0.182822	0.176912	0.122641	0.162128	0.131878	0.21384	-0.0131786	0.943461	0.950095	0.11951	0.262472	0.503925	-0.132689	0.32082
sp#P00747#PLMN_HUMAN	P00747				Plasminogen OS=Homo sapiens GN=PLG PE=1 SV=2	0.149268	0.170814	0.190058	0.151954	0.149488	0.189836	0.132614	0.105018	0.201914	0.171021	0.174455	0.197079	0.146662	0.188776	0.176551	0.163692	0.214129	0.14205	0.167071	0.168992	0.162174	0.142731	0.211504	0.173255	0.117948	0.151963	0.100864	0.133219	0.263765	0.137321	0.182822	0.176912	0.135021	0.140851	0.140691	0.226003	-0.0232182	0.890407	0.821905	0.242754	0.0232761	0.0521952	-0.265972	0.0451227
sp#P00751#CFAB_HUMAN	P00751				Complement factor B OS=Homo sapiens GN=CFB PE=1 SV=2	0.181141	0.155285	0.215208	0.163673	0.139936	0.168471	0.175943	0.14881	0.201914	0.139667	0.150201	0.185606	0.12121	0.177367	0.164032	0.163692	0.184984	0.17462	0.177941	0.181848	0.148785	0.133835	0.200912	0.156938	0.138354	0.165513	0.141211	0.113153	0.24601	0.159295	0.164506	0.160468	0.135021	0.162128	0.175944	0.21384	-0.0617831	0.693102	0.451622	0.21387	0.0455275	0.018408	-0.275653	0.0378088
sp#P00966#ASSY_HUMAN	P00966				Argininosuccinate synthase OS=Homo sapiens GN=ASS1 PE=1 SV=2	0.159892	0.178578	0.164907	0.163673	0.139936	0.189836	0.175943	0.14881	0.1455	0.191925	0.190625	0.16266	0.159389	0.15455	0.126475	0.203702	0.155839	0.158335	0.145333	0.143281	0.162174	0.178315	0.17973	0.173255	0.163862	0.192612	0.181557	0.143252	0.163152	0.192256	0.137033	0.226245	0.172162	0.151489	0.131878	0.201678	0.0132154	0.916475	0.881676	0.043958	0.676957	0.597509	-0.0307426	0.826123
sp#P01008#ANT3_HUMAN	P01008				Antithrombin-III OS=Homo sapiens GN=SERPINC1 PE=1 SV=1	0.170516	0.155285	0.177482	0.163673	0.149488	0.179153	0.190385	0.181653	0.180759	0.150118	0.134031	0.174133	0.159389	0.200185	0.151513	0.15569	0.199556	0.150192	0.145333	0.194704	0.135397	0.133835	0.200912	0.205888	0.128151	0.179062	0.141211	0.113153	0.257846	0.148308	0.164506	0.185134	0.135021	0.140851	0.175944	0.189515	-0.222324	0.143214	0.00709306	0.0820184	0.440564	0.392016	-0.304343	0.0217625
sp#P01009#A1AT_HUMAN	P01009				Alpha-1-antitrypsin OS=Homo sapiens GN=SERPINA1 PE=1 SV=3	0.181141	0.131993	0.202633	0.128515	0.187692	0.179153	0.190385	0.203549	0.1455	0.118764	0.117862	0.265918	0.146662	0.165959	0.201589	0.131684	0.170411	0.182762	0.199679	0.181848	0.148785	0.169419	0.158547	0.124305	0.102643	0.138414	0.100864	0.10312	0.305193	0.159295	0.155349	0.209801	0.147401	0.108935	0.149505	0.21384	-0.287103	0.0580419	0.024553	0.0800862	0.451306	0.61016	-0.367189	0.00558715
sp#P01011#AACT_HUMAN	P01011				Alpha-1-antichymotrypsin OS=Homo sapiens GN=SERPINA3 PE=1 SV=2	0.181141	0.139757	0.152332	0.210551	0.16859	0.157789	0.204828	0.192601	0.152552	0.150118	0.142116	0.185606	0.159389	0.200185	0.164032	0.131684	0.184984	0.17462	0.167071	0.168992	0.202338	0.178315	0.137364	0.156938	0.128151	0.165513	0.151297	0.133219	0.240091	0.170282	0.127875	0.152246	0.147401	0.204682	0.228822	0.153027	-0.04163	0.79454	0.644585	0.100299	0.346415	0.329805	-0.141929	0.287854
sp#P01019#ANGT_HUMAN	P01019				Angiotensinogen OS=Homo sapiens GN=AGT PE=1 SV=1	0.181141	0.155285	0.177482	0.163673	0.16859	0.157789	0.175943	0.170705	0.208966	0.129215	0.125946	0.185606	0.133936	0.165959	0.176551	0.15569	0.214129	0.158335	0.167071	0.168992	0.148785	0.160523	0.200912	0.140622	0.143456	0.179062	0.131124	0.143252	0.204581	0.181269	0.155349	0.209801	0.147401	0.151489	0.131878	0.21384	-0.0796375	0.607555	0.302518	0.0716199	0.500085	0.430157	-0.151257	0.256969
sp#P01023#A2MG_HUMAN	P01023				Alpha-2-macroglobulin OS=Homo sapiens GN=A2M PE=1 SV=3	0.181141	0.116465	0.215208	0.163673	0.130385	0.221882	0.175943	0.14881	0.208966	0.108312	0.117862	0.231499	0.146662	0.188776	0.126475	0.187698	0.184984	0.158335	0.167071	0.181848	0.122009	0.142731	0.232687	0.156938	0.123049	0.151963	0.100864	0.10312	0.293357	0.148308	0.182822	0.16869	0.122641	0.130212	0.123065	0.286817	-0.268227	0.0767841	0.0423914	0.218352	0.0412004	0.169726	-0.486578	0.000236504
sp#P01024#CO3_HUMAN	P01024				Complement C3 OS=Homo sapiens GN=C3 PE=1 SV=2	0.170516	0.139757	0.190058	0.163673	0.149488	0.200518	0.175943	0.14881	0.208966	0.118764	0.142116	0.185606	0.146662	0.200185	0.151513	0.171694	0.199556	0.150192	0.167071	0.168992	0.148785	0.151627	0.190321	0.156938	0.128151	0.151963	0.121038	0.113153	0.263765	0.148308	0.182822	0.176912	0.147401	0.140851	0.140691	0.21384	-0.16304	0.285041	0.0890813	0.102814	0.334542	0.329433	-0.265854	0.0452188
sp#P01033#TIMP1_HUMAN	P01033				Metalloproteinase inhibitor 1 OS=Homo sapiens GN=TIMP1 PE=1 SV=1	0.213014	0.116465	0.152332	0.151954	0.216346	0.147107	0.175943	0.203549	0.152552	0.16057	0.142116	0.185606	0.184842	0.177367	0.164032	0.147688	0.170411	0.158335	0.167071	0.168992	0.18895	0.151627	0.169138	0.156938	0.117948	0.23326	0.151297	0.163318	0.174989	0.203243	0.146191	0.234467	0.147401	0.130212	0.131878	0.201678	-0.203553	0.180604	0.0733989	-0.12074	0.263596	0.246675	-0.0828124	0.538857
sp#P01034#CYTC_HUMAN	P01034				Cystatin-C OS=Homo sapiens GN=CST3 PE=1 SV=1	0.181141	0.131993	0.164907	0.175393	0.206795	0.136425	0.219271	0.236392	0.138448	0.139667	0.134031	0.174133	0.210294	0.143142	0.176551	0.147688	0.199556	0.14205	0.243156	0.156136	0.202338	0.107147	0.158547	0.140622	0.112846	0.219711	0.151297	0.193418	0.16907	0.203243	0.127875	0.234467	0.159781	0.108935	0.149505	0.177352	-0.289232	0.0561899	0.0527092	-0.176072	0.102369	0.178184	-0.11316	0.39829
sp#P01036#CYTS_HUMAN	P01036				Cystatin-S OS=Homo sapiens GN=CST4 PE=1 SV=3	0.181141	0.131993	0.152332	0.24571	0.197243	0.0936965	0.175943	0.225444	0.131397	0.171021	0.125946	0.197079	0.210294	0.165959	0.151513	0.131684	0.228701	0.14205	0.210548	0.143281	0.255891	0.0893556	0.147955	0.173255	0.0873385	0.219711	0.151297	0.133219	0.163152	0.313114	0.10956	0.259134	0.221682	0.0557422	0.140691	0.16519	-0.216373	0.154363	0.287611	0.0652165	0.538757	0.723384	-0.281589	0.0338427
sp#P01037#CYTN_HUMAN	P01037				Cystatin-SN OS=Homo sapiens GN=CST1 PE=1 SV=3	0.170516	0.124229	0.177482	0.210551	0.187692	0.125743	0.175943	0.181653	0.138448	0.181473	0.142116	0.197079	0.197568	0.15455	0.176551	0.11568	0.228701	0.158335	0.232287	0.143281	0.202338	0.107147	0.158547	0.173255	0.0975416	0.206161	0.141211	0.163318	0.186826	0.247191	0.146191	0.226245	0.196922	0.0876579	0.140691	0.16519	-0.200619	0.187049	0.17127	0.0752592	0.478781	0.54895	-0.275878	0.0376513
sp#P01040#CYTA_HUMAN	P01040				Cystatin-A OS=Homo sapiens GN=CSTA PE=1 SV=1	0.170516	0.194106	0.152332	0.163673	0.16859	0.125743	0.103729	0.126914	0.152552	0.275537	0.190625	0.116767	0.172115	0.131733	0.214108	0.187698	0.112122	0.158335	0.286633	0.168992	0.108621	0.133835	0.116181	0.205888	0.219979	0.151963	0.121038	0.173352	0.145397	0.148308	0.237768	0.144024	0.135021	0.194043	0.140691	0.140864	0.0156595	0.903569	0.928421	-0.186371	0.0837311	0.255109	0.20203	0.12222
sp#P01042#KNG1_HUMAN	P01042				Kininogen-1 OS=Homo sapiens GN=KNG1 PE=1 SV=2	0.213014	0.147521	0.177482	0.198832	0.120834	0.147107	0.1615	0.14881	0.194862	0.129215	0.150201	0.197079	NA	NA	NA	NA	NA	NA	0.177941	0.181848	0.148785	0.151627	0.211504	0.107988	0.123049	0.165513	0.131124	0.123186	0.263765	0.170282	NA	NA	NA	NA	NA	NA	0.0148998	0.907578	0.911262	0.268133	0.0122334	0.113212	-0.253233	0.0565329
sp#P01111#RASN_HUMAN,sp#P01112#RASH_HUMAN,sp#P01116#RASK_HUMAN	P01111				GTPase NRas OS=Homo sapiens GN=NRAS PE=1 SV=1,GTPase HRas OS=Homo sapiens GN=HRAS PE=1 SV=1,GTPase KRas OS=Homo sapiens GN=KRAS PE=1 SV=1	0.159892	0.194106	0.152332	0.187112	0.16859	0.115061	0.204828	0.159757	0.152552	0.181473	0.158286	0.16266	0.172115	0.165959	0.176551	0.147688	0.184984	0.166477	0.210548	0.156136	0.0952328	0.160523	0.158547	0.189572	NA	NA	NA	NA	NA	NA	0.146191	0.160468	0.196922	0.172766	0.175944	0.177352	-0.0192062	0.911563	0.864075	0.0458659	0.664001	0.586281	-0.065072	0.63122
sp#P01591#IGJ_HUMAN	P01591				Immunoglobulin J chain OS=Homo sapiens GN=IGJ PE=1 SV=4	0.170516	0.178578	0.152332	0.163673	0.16859	0.147107	0.190385	0.214497	0.166655	0.191925	0.117862	0.151186	0.184842	0.200185	0.138994	0.179696	0.170411	0.14205	0.134463	0.168992	0.202338	0.142731	0.17973	0.173255	0.148557	0.179062	0.151297	0.153285	0.16907	0.203243	0.155349	0.218023	0.147401	0.130212	0.149505	0.177352	-0.111122	0.469514	0.210954	-0.114049	0.291156	0.195337	0.00292681	0.971561
sp#P01593#KV101_HUMAN	P01593				Ig kappa chain V-I region AG OS=Homo sapiens PE=1 SV=1	NA	NA	NA	NA	NA	NA	0.291484	0.269236	0.124345	0.171021	0.0774375	0.151186	NA	NA	NA	NA	NA	NA	0.156202	0.181848	0.18895	0.133835	0.17973	0.189572	0.143456	0.165513	0.100864	0.153285	0.222336	0.203243	0.137033	0.218023	0.147401	0.151489	0.131878	0.177352	-0.416152	0.00587091	0.05764	-0.229739	0.0328828	0.292726	-0.186413	0.161458
sp#P01608#KV116_HUMAN	P01608				Ig kappa chain V-I region Roy OS=Homo sapiens PE=1 SV=1	0.223638	0.124229	0.152332	0.163673	0.16859	0.189836	0.175943	0.181653	0.173707	0.191925	0.125946	0.151186	0.108483	0.165959	0.151513	0.203702	0.184984	0.166477	0.123594	0.181848	0.18895	0.142731	0.190321	0.189572	NA	NA	NA	NA	NA	NA	NA	NA	NA	NA	NA	NA	0.111873	0.446073	0.42267	0.0314781	0.763918	0.789937	0.0803946	0.533208
sp#P01617#KV204_HUMAN	P01617				Ig kappa chain V-II region TEW OS=Homo sapiens PE=1 SV=1	0.181141	0.155285	0.152332	0.175393	0.178141	0.157789	0.190385	0.269236	0.159604	0.16057	0.0693527	0.16266	0.133936	0.165959	0.18907	0.211704	0.170411	0.133907	0.167071	0.156136	0.175562	0.169419	0.147955	0.173255	0.143456	0.179062	0.121038	0.163318	0.204581	0.192256	0.137033	0.226245	0.135021	0.162128	0.149505	0.177352	-0.0851337	0.5822	0.454563	-0.140657	0.192404	0.289748	0.0555229	0.663922
sp#P01625#KV402_HUMAN	P01625				Ig kappa chain V-IV region Len OS=Homo sapiens PE=1 SV=2	0.149268	0.170814	0.152332	0.175393	0.16859	0.168471	0.248156	0.214497	0.166655	0.171021	0.101692	0.151186	0.146662	0.188776	0.151513	0.187698	0.170411	0.133907	0.112725	0.156136	0.229114	0.151627	0.17973	0.173255	0.148557	0.165513	0.161384	0.143252	0.186826	0.181269	0.137033	0.250912	0.110261	0.119574	0.140691	0.201678	-0.139306	0.362301	0.301985	-0.112257	0.298854	0.38303	-0.0270492	0.848002
sp#P01714#LV301_HUMAN	P01714				Ig lambda chain V-III region SH OS=Homo sapiens PE=1 SV=1	0.159892	0.147521	0.227783	0.140235	0.197243	0.147107	0.175943	0.181653	0.166655	0.191925	0.125946	0.174133	NA	NA	NA	NA	NA	NA	NA	NA	NA	NA	NA	NA	0.153659	0.179062	0.141211	0.123186	0.198662	0.203243	0.137033	0.218023	0.147401	0.162128	0.158318	0.153027	-0.164552	0.280527	0.140219	-0.00872126	0.940841	0.947342	-0.155831	0.242699
sp#P01717#LV403_HUMAN	P01717				Ig lambda chain V-IV region Hil OS=Homo sapiens PE=1 SV=1	0.170516	0.131993	0.152332	0.198832	0.197243	0.168471	0.204828	0.181653	0.187811	0.16057	0.109777	0.16266	0.210294	0.188776	0.164032	0.203702	0.112122	0.14205	NA	NA	NA	NA	NA	NA	0.153659	0.165513	0.151297	0.133219	0.192744	0.21423	NA	NA	NA	NA	NA	NA	-0.174253	0.252727	0.0864038	-0.194763	0.0706641	0.165231	0.0205095	0.865808
sp#P01764#HV303_HUMAN	P01764				Ig heavy chain V-III region VH26 OS=Homo sapiens PE=1 SV=1	0.159892	0.16305	0.152332	0.151954	0.178141	0.189836	0.233713	0.203549	0.187811	0.150118	0.117862	0.151186	0.184842	0.200185	0.164032	0.187698	0.199556	0.085052	0.145333	0.156136	0.215726	0.133835	0.200912	0.156938	0.123049	0.206161	0.17147	0.153285	0.174989	0.21423	0.137033	0.226245	0.135021	0.140851	0.140691	0.201678	-0.154215	0.312357	0.15055	-0.165585	0.124595	0.201595	0.0113699	0.920601
sp#P01766#HV305_HUMAN	P01766				Ig heavy chain V-III region BRO OS=Homo sapiens PE=1 SV=1	0.181141	0.147521	0.152332	0.163673	0.178141	0.168471	0.175943	0.192601	0.166655	0.150118	0.134031	0.174133	0.146662	0.200185	0.126475	0.211704	0.141267	0.14205	0.145333	0.143281	0.175562	0.151627	0.200912	0.189572	0.143456	0.192612	0.141211	0.153285	0.174989	0.203243	0.137033	0.209801	0.135021	0.151489	0.149505	0.189515	-0.104211	0.498257	0.24967	-0.0130391	0.908886	0.882674	-0.0911715	0.497815
sp#P01781#HV320_HUMAN	P01781				Ig heavy chain V-III region GAL OS=Homo sapiens PE=1 SV=1	0.191765	0.139757	0.152332	0.151954	0.187692	0.189836	0.219271	0.225444	0.180759	0.150118	0.101692	0.151186	0.159389	0.200185	0.176551	0.1957	0.155839	0.10948	0.134463	0.156136	0.18895	0.151627	0.211504	0.156938	0.123049	0.179062	0.151297	0.183385	0.192744	0.21423	0.127875	0.250912	0.135021	0.130212	0.123065	0.21384	-0.124603	0.416186	0.290419	-0.154371	0.152348	0.277624	0.0297687	0.810949
sp#P01825#HV207_HUMAN,sp#P06331#HV209_HUMAN	P01825				Ig heavy chain V-II region NEWM OS=Homo sapiens PE=1 SV=1,Ig heavy chain V-II region ARH-77 OS=Homo sapiens PE=4 SV=1	0.234263	0.124229	0.164907	0.151954	0.178141	0.168471	0.1615	0.14881	0.131397	0.0874092	0.0774375	0.346231	0.172115	0.234411	0.151513	0.15569	0.170411	0.133907	0.167071	0.194704	0.18895	0.124939	0.190321	0.173255	0.117948	0.206161	0.161384	0.113153	0.210499	0.236204	0.137033	0.234467	0.147401	0.140851	0.131878	0.226003	-0.268091	0.0769356	0.0583992	0.0613784	0.562635	0.731346	-0.329469	0.0129541
sp#P01833#PIGR_HUMAN	P01833				Polymeric immunoglobulin receptor OS=Homo sapiens GN=PIGR PE=1 SV=4	0.170516	0.139757	0.152332	0.163673	0.197243	0.168471	0.204828	0.225444	0.152552	0.16057	0.125946	0.151186	0.172115	0.177367	0.164032	0.163692	0.184984	0.150192	0.145333	0.156136	0.18895	0.160523	0.169138	0.173255	0.138354	0.179062	0.151297	0.163318	0.16907	0.225217	0.137033	0.242689	0.159781	0.119574	0.131878	0.189515	-0.178493	0.241202	0.0732773	-0.11021	0.307816	0.30208	-0.068283	0.614009
sp#P01834#IGKC_HUMAN	P01834				Ig kappa chain C region OS=Homo sapiens GN=IGKC PE=1 SV=1	0.181141	0.155285	0.139756	0.163673	0.16859	0.179153	0.190385	0.192601	0.173707	0.181473	0.117862	0.16266	0.159389	0.177367	0.164032	0.187698	0.184984	0.133907	0.134463	0.156136	0.202338	0.151627	0.190321	0.189572	0.138354	0.179062	0.131124	0.153285	0.204581	0.203243	0.146191	0.242689	0.135021	0.140851	0.123065	0.189515	-0.0766372	0.6216	0.413913	-0.0434474	0.6908	0.684968	-0.0331898	0.811699
sp#P01857#IGHG1_HUMAN	P01857				Ig gamma-1 chain C region OS=Homo sapiens GN=IGHG1 PE=1 SV=1	0.191765	0.139757	0.164907	0.187112	0.139936	0.189836	0.1615	0.137862	0.180759	0.202376	0.142116	0.185606	0.133936	0.143142	0.164032	0.243712	0.155839	0.125765	0.145333	0.168992	0.148785	0.124939	0.275052	0.124305	0.102643	0.165513	0.0907779	0.113153	0.305193	0.148308	0.173664	0.160468	0.135021	0.183405	0.096626	0.250329	0.07379	0.611222	0.577167	0.245629	0.0216951	0.176799	-0.171839	0.197167
sp#P01859#IGHG2_HUMAN	P01859				Ig gamma-2 chain C region OS=Homo sapiens GN=IGHG2 PE=1 SV=2	0.191765	0.155285	0.152332	0.175393	0.187692	0.136425	0.175943	0.126914	0.237173	0.0978607	0.109777	0.231499	0.108483	0.177367	0.201589	0.211704	0.199556	0.0931945	0.156202	0.104713	0.108621	0.160523	0.264461	0.173255	0.123049	0.165513	0.0706048	0.0930864	0.31703	0.148308	0.210295	0.160468	0.135021	0.119574	0.096626	0.298979	-0.0401066	0.802376	0.819158	0.302328	0.00474364	0.157203	-0.342434	0.00978458
sp#P01860#IGHG3_HUMAN	P01860				Ig gamma-3 chain C region OS=Homo sapiens GN=IGHG3 PE=1 SV=2	0.159892	0.124229	0.177482	0.128515	0.111283	0.318021	0.175943	0.137862	0.180759	0.150118	0.125946	0.242972	0.172115	0.15455	0.151513	0.23571	0.155839	0.10948	0.145333	0.194704	0.122009	0.0982515	0.306827	0.107988	0.107745	0.138414	0.0706048	0.113153	0.311112	0.181269	0.173664	0.160468	0.159781	0.172766	0.114252	0.226003	-0.194761	0.200425	0.308502	0.136563	0.200736	0.541099	-0.331324	0.0124509
sp#P01861#IGHG4_HUMAN	P01861				Ig gamma-4 chain C region OS=Homo sapiens GN=IGHG4 PE=1 SV=1	0.20239	0.139757	0.152332	0.151954	0.149488	0.221882	0.190385	0.181653	0.166655	0.108312	0.150201	0.197079	0.0957568	0.165959	0.151513	0.251714	0.214129	0.101337	0.167071	0.156136	0.162174	0.0893556	0.296235	0.124305	0.133252	0.165513	0.110951	0.10312	0.28152	0.115347	0.146191	0.193357	0.172162	0.119574	0.131878	0.262491	-0.145743	0.340153	0.349112	0.147803	0.166302	0.425686	-0.293547	0.026924
sp#P01871#IGHM_HUMAN	P01871				Ig mu chain C region OS=Homo sapiens GN=IGHM PE=1 SV=3	0.170516	0.139757	0.127181	0.163673	0.139936	0.26461	0.219271	0.236392	0.166655	0.129215	0.125946	0.16266	0.146662	0.165959	0.126475	0.227708	0.112122	0.166477	0.264895	0.130425	0.175562	0.124939	0.169138	0.140622	0.133252	0.179062	0.131124	0.153285	0.216418	0.181269	0.146191	0.16869	0.110261	0.21532	0.149505	0.21384	-0.230779	0.128451	0.148255	-0.186707	0.0831727	0.21477	-0.0440723	0.748391
sp#P01876#IGHA1_HUMAN	P01876				Ig alpha-1 chain C region OS=Homo sapiens GN=IGHA1 PE=1 SV=2	0.170516	0.147521	0.139756	0.175393	0.197243	0.168471	0.204828	0.225444	0.159604	0.191925	0.101692	0.151186	0.172115	0.188776	0.151513	0.203702	0.170411	0.125765	0.123594	0.156136	0.215726	0.142731	0.190321	0.205888	0.148557	0.192612	0.131124	0.153285	0.16907	0.236204	0.10956	0.2838	0.159781	0.130212	0.105439	0.189515	-0.149335	0.32818	0.269686	-0.147125	0.172639	0.335781	-0.00221016	0.997363
sp#P01877#IGHA2_HUMAN	P01877				Ig alpha-2 chain C region OS=Homo sapiens GN=IGHA2 PE=1 SV=3	0.181141	0.16305	0.127181	0.163673	0.197243	0.147107	0.175943	0.203549	0.173707	0.212828	0.0936072	0.151186	0.172115	0.165959	0.164032	0.179696	0.170411	0.14205	0.112725	0.130425	0.215726	0.160523	0.17973	0.173255	0.15876	0.138414	0.131124	0.143252	0.186826	0.225217	0.173664	0.234467	0.147401	0.108935	0.149505	0.177352	-0.0209307	0.902461	0.85672	-0.0514094	0.63696	0.670644	0.0304787	0.806777
sp#P02042#HBD_HUMAN	P02042				Hemoglobin subunit delta OS=Homo sapiens GN=HBD PE=1 SV=2	0.170516	0.155285	0.127181	0.327746	0.111283	0.136425	0.1615	0.137862	0.272432	0.118764	0.117862	0.12824	0.0830304	0.120324	0.0763987	0.347738	0.199556	0.0769094	0.134463	0.168992	0.122009	0.240586	0.169138	0.124305	0.138354	0.151963	0.131124	0.123186	0.263765	0.159295	NA	NA	NA	NA	NA	NA	0.387223	0.00943343	0.166984	0.333687	0.00183244	0.19344	0.0535362	0.674895
sp#P02511#CRYAB_HUMAN	P02511				Alpha-crystallin B chain OS=Homo sapiens GN=CRYAB PE=1 SV=2	0.149268	0.186342	0.177482	0.163673	0.178141	0.136425	0.147057	0.170705	0.1455	0.212828	0.166371	0.16266	0.172115	0.188776	0.176551	0.163692	0.155839	0.14205	0.167071	0.143281	0.162174	0.142731	0.169138	0.205888	0.189369	0.151963	0.161384	0.173352	0.139478	0.159295	0.137033	0.152246	0.196922	0.194043	0.175944	0.153027	0.0942676	0.519109	0.209087	0.0270903	0.795282	0.686685	0.0671772	0.601055
sp#P02533#K1C14_HUMAN	P02533				Keratin, type I cytoskeletal 14 OS=Homo sapiens GN=KRT14 PE=1 SV=4	0.170516	0.170814	0.139756	0.163673	0.149488	0.189836	0.132614	0.14881	0.1455	0.181473	0.214879	0.12824	0.172115	0.143142	0.176551	0.179696	0.170411	0.158335	0.210548	0.156136	0.122009	0.169419	0.158547	0.156938	0.189369	0.151963	0.141211	0.163318	0.145397	0.148308	0.164506	0.152246	0.159781	0.172766	0.175944	0.153027	-0.00569047	0.983209	0.939567	-0.035242	0.747971	0.669454	0.0295515	0.812226
sp#P02538#K2C6A_HUMAN	P02538				Keratin, type II cytoskeletal 6A OS=Homo sapiens GN=KRT6A PE=1 SV=3	0.128019	0.20187	0.152332	0.140235	0.16859	0.189836	0.118172	0.137862	0.159604	0.244182	0.190625	0.139713	0.172115	0.143142	0.151513	0.219706	0.126694	0.166477	0.210548	0.156136	0.122009	0.196107	0.137364	0.156938	0.235283	0.124864	0.151297	0.153285	0.13356	0.137321	0.155349	0.135802	0.184542	0.21532	0.175944	0.128702	0.127358	0.386975	0.332032	-0.125115	0.24658	0.264727	0.252473	0.0538487
sp#P02545#LMNA_HUMAN	P02545				Prelamin-A/C OS=Homo sapiens GN=LMNA PE=1 SV=1	0.138643	0.170814	0.177482	0.163673	0.178141	0.157789	0.1615	0.14881	0.152552	0.181473	0.19871	0.151186	0.159389	0.143142	0.176551	0.179696	0.141267	0.182762	0.18881	0.168992	0.148785	0.196107	0.137364	0.140622	0.204674	0.138414	0.181557	0.173352	0.13356	0.148308	0.137033	0.144024	0.184542	0.204682	0.19357	0.140864	0.113505	0.439611	0.123955	-0.016041	0.886754	0.846347	0.129546	0.319323
sp#P02647#APOA1_HUMAN	P02647				Apolipoprotein A-I OS=Homo sapiens GN=APOA1 PE=1 SV=1	0.191765	0.100936	0.215208	0.163673	0.120834	0.221882	0.132614	0.137862	0.208966	0.0978607	0.158286	0.220026	0.0957568	0.177367	0.101437	0.23571	0.214129	0.150192	0.18881	0.181848	0.108621	0.124939	0.264461	0.124305	0.112846	0.138414	0.0907779	0.0930864	0.328867	0.137321	0.237768	0.152246	0.110261	0.119574	0.105439	0.286817	-0.261157	0.0849662	0.187372	0.319441	0.00285072	0.115234	-0.580598	1.13647e-05
sp#P02649#APOE_HUMAN	P02649				Apolipoprotein E OS=Homo sapiens GN=APOE PE=1 SV=1	0.191765	0.170814	0.152332	0.163673	0.149488	0.157789	0.147057	0.181653	0.152552	0.16057	0.150201	0.208552	0.197568	0.177367	0.138994	0.163692	0.141267	0.190905	NA	NA	NA	NA	NA	NA	0.189369	0.151963	0.191643	0.163318	0.163152	0.126334	0.182822	0.135802	0.147401	0.172766	0.19357	0.16519	-0.01507	0.93344	0.84263	-0.0136223	0.90458	0.882238	-0.00144762	1
sp#P02652#APOA2_HUMAN	P02652				Apolipoprotein A-II OS=Homo sapiens GN=APOA2 PE=1 SV=1	0.20239	0.108701	0.215208	0.151954	0.139936	0.2112	0.1615	0.170705	0.159604	0.129215	0.174455	0.220026	0.12121	0.15455	0.126475	0.179696	0.214129	0.190905	0.210548	0.181848	0.108621	0.142731	0.200912	0.140622	0.123049	0.138414	0.121038	0.133219	0.275602	0.159295	0.219453	0.160468	0.110261	0.108935	0.123065	0.274654	-0.289202	0.0562155	0.0317692	0.232162	0.029993	0.105775	-0.521364	8.14007e-05
sp#P02671#FIBA_HUMAN	P02671				Fibrinogen alpha chain OS=Homo sapiens GN=FGA PE=1 SV=2	0.170516	0.124229	0.202633	0.175393	0.120834	0.221882	0.1615	0.137862	0.258328	0.0874092	0.142116	0.174133	0.159389	0.177367	0.151513	0.1957	0.170411	0.150192	0.18881	0.168992	0.122009	0.151627	0.232687	0.107988	0.128151	0.151963	0.121038	0.123186	0.275602	0.148308	0.164506	0.160468	0.135021	0.140851	0.123065	0.274654	-0.124306	0.417322	0.3838	0.165123	0.122211	0.284159	-0.289429	0.0291546
sp#P02675#FIBB_HUMAN	P02675				Fibrinogen beta chain OS=Homo sapiens GN=FGB PE=1 SV=2	0.159892	0.131993	0.202633	0.163673	0.130385	0.2112	0.190385	0.137862	0.237173	0.0978607	0.142116	0.174133	0.133936	0.188776	0.113956	0.203702	0.199556	0.150192	0.18881	0.168992	0.122009	0.142731	0.232687	0.107988	0.117948	0.151963	0.110951	0.123186	0.28152	0.159295	0.164506	0.160468	0.122641	0.130212	0.114252	0.298979	-0.197545	0.193982	0.165382	0.195176	0.0679152	0.242931	-0.392721	0.00302985
sp#P02679#FIBG_HUMAN	P02679				Fibrinogen gamma chain OS=Homo sapiens GN=FGG PE=1 SV=3	0.170516	0.124229	0.202633	0.175393	0.139936	0.221882	0.175943	0.137862	0.237173	0.108312	0.142116	0.185606	0.133936	0.200185	0.138994	0.187698	0.199556	0.14205	0.177941	0.156136	0.122009	0.142731	0.243278	0.140622	0.133252	0.151963	0.121038	0.123186	0.263765	0.159295	0.173664	0.16869	0.122641	0.140851	0.131878	0.274654	-0.180643	0.235501	0.160907	0.197649	0.0645135	0.160369	-0.378292	0.00430004
sp#P02748#CO9_HUMAN	P02748				Complement component C9 OS=Homo sapiens GN=C9 PE=1 SV=2	0.170516	0.147521	0.202633	0.175393	0.149488	0.168471	0.1615	0.14881	0.216018	0.118764	0.150201	0.197079	0.197568	0.177367	0.18907	0.139686	0.126694	0.158335	0.145333	0.194704	0.162174	0.142731	0.200912	0.156938	0.112846	0.192612	0.100864	0.113153	0.275602	0.21423	0.182822	0.16869	0.147401	0.140851	0.149505	0.201678	-0.161201	0.290594	0.148945	0.143372	0.179307	0.215131	-0.304573	0.0216625
sp#P02749#APOH_HUMAN	P02749				Beta-2-glycoprotein 1 OS=Homo sapiens GN=APOH PE=1 SV=3	0.138643	0.16305	0.202633	0.163673	0.120834	0.2112	0.204828	0.137862	0.180759	0.181473	0.158286	0.151186	0.133936	0.15455	0.214108	0.163692	0.199556	0.158335	0.210548	0.143281	0.148785	0.151627	0.190321	0.140622	0.133252	0.151963	0.131124	0.123186	0.269683	0.148308	0.155349	0.176912	0.159781	0.183405	0.131878	0.201678	0.00381174	0.966305	0.971578	0.129476	0.224968	0.30633	-0.125664	0.347472
sp#P02750#A2GL_HUMAN	P02750				Leucine-rich alpha-2-glycoprotein OS=Homo sapiens GN=LRG1 PE=1 SV=2	0.170516	0.16305	0.177482	0.175393	0.159039	0.168471	0.190385	0.203549	0.180759	0.139667	0.134031	0.16266	0.210294	0.177367	0.164032	0.139686	0.155839	0.17462	0.199679	0.156136	0.175562	0.116043	0.211504	0.140622	0.133252	0.192612	0.17147	0.143252	0.204581	0.148308	0.137033	0.242689	0.147401	0.130212	0.140691	0.189515	-0.237034	0.118312	0.0215172	-0.107077	0.321866	0.284592	-0.129957	0.331024
sp#P02751#FINC_HUMAN	P02751				Fibronectin OS=Homo sapiens GN=FN1 PE=1 SV=4	0.181141	0.139757	0.202633	0.140235	0.159039	0.200518	0.204828	0.170705	0.187811	0.139667	0.150201	0.174133	0.146662	0.188776	0.151513	0.179696	0.199556	0.14205	0.145333	0.156136	0.175562	0.151627	0.190321	0.173255	0.128151	0.192612	0.141211	0.133219	0.240091	0.159295	0.173664	0.193357	0.147401	0.130212	0.140691	0.21384	-0.148107	0.332244	0.0853768	0.0458553	0.664072	0.643442	-0.193962	0.144997
sp#P02753#RET4_HUMAN	P02753				Retinol-binding protein 4 OS=Homo sapiens GN=RBP4 PE=1 SV=3	NA	NA	NA	NA	NA	NA	0.190385	0.192601	0.208966	0.139667	0.117862	0.16266	NA	NA	NA	NA	NA	NA	0.177941	0.194704	0.135397	0.116043	0.211504	0.173255	0.123049	0.165513	0.110951	0.10312	0.293357	0.137321	0.246926	0.176912	0.122641	0.0982964	0.114252	0.262491	-0.504139	0.000834953	0.00777712	0.00458188	0.960331	0.98281	-0.508721	0.000120866
sp#P02760#AMBP_HUMAN	P02760				Protein AMBP OS=Homo sapiens GN=AMBP PE=1 SV=1	0.159892	0.116465	0.215208	0.128515	0.16859	0.243246	0.233713	0.170705	0.173707	0.129215	0.142116	0.174133	NA	NA	NA	NA	NA	NA	0.177941	0.194704	0.175562	0.133835	0.17973	0.156938	0.0924401	0.165513	0.121038	0.133219	0.251928	0.192256	0.210295	0.193357	0.135021	0.140851	0.114252	0.21384	-0.383243	0.0112217	0.0122923	-0.0650523	0.549126	0.673368	-0.318191	0.0164174
sp#P02763#A1AG1_HUMAN	P02763				Alpha-1-acid glycoprotein 1 OS=Homo sapiens GN=ORM1 PE=1 SV=1	0.159892	0.139757	0.202633	0.163673	0.139936	0.2112	0.175943	0.137862	0.223069	0.108312	0.125946	0.208552	0.146662	0.211593	0.126475	0.187698	0.184984	0.14205	0.18881	0.168992	0.135397	0.133835	0.222095	0.140622	0.102643	0.151963	0.121038	0.10312	0.299275	0.159295	0.146191	0.16869	0.135021	0.151489	0.149505	0.262491	-0.177151	0.244809	0.174022	0.213205	0.0462008	0.163474	-0.390356	0.00321126
sp#P02765#FETUA_HUMAN	P02765				Alpha-2-HS-glycoprotein OS=Homo sapiens GN=AHSG PE=1 SV=1	0.181141	0.131993	0.190058	0.175393	0.159039	0.168471	0.175943	0.170705	0.1455	0.16057	0.150201	0.208552	0.172115	0.177367	0.164032	0.139686	0.214129	0.166477	0.199679	0.181848	0.135397	0.160523	0.147955	0.173255	0.143456	0.151963	0.121038	0.133219	0.228254	0.148308	0.173664	0.176912	0.147401	0.162128	0.131878	0.201678	-0.202437	0.183035	0.00247581	0.058563	0.580469	0.479849	-0.261	0.0493211
sp#P02766#TTHY_HUMAN	P02766				Transthyretin OS=Homo sapiens GN=TTR PE=1 SV=1	0.181141	0.131993	0.164907	0.175393	0.16859	0.179153	0.204828	0.170705	0.187811	0.150118	0.142116	0.151186	NA	NA	NA	NA	NA	NA	0.167071	0.168992	0.162174	0.124939	0.200912	0.173255	0.143456	0.138414	0.100864	0.123186	0.28152	0.159295	NA	NA	NA	NA	NA	NA	-0.206644	0.173991	0.109546	0.111109	0.297275	0.455078	-0.317754	0.0165666
sp#P02768#ALBU_HUMAN	P02768				Serum albumin OS=Homo sapiens GN=ALB PE=1 SV=2	0.181141	0.108701	0.202633	0.175393	0.130385	0.2112	0.1615	0.159757	0.208966	0.108312	0.125946	0.231499	0.146662	0.188776	0.138994	0.187698	0.184984	0.150192	0.177941	0.181848	0.108621	0.116043	0.243278	0.140622	0.102643	0.138414	0.0806913	0.0930864	0.340704	0.137321	0.201137	0.185134	0.135021	0.0982964	0.114252	0.274654	-0.34274	0.0234545	0.0298683	0.225615	0.0349288	0.216446	-0.568355	1.73447e-05
sp#P02774#VTDB_HUMAN	P02774				Vitamin D-binding protein OS=Homo sapiens GN=GC PE=1 SV=1	0.170516	0.139757	0.190058	0.163673	0.149488	0.189836	0.175943	0.159757	0.173707	0.150118	0.150201	0.208552	0.159389	0.177367	0.164032	0.163692	0.155839	0.17462	0.167071	0.156136	0.135397	0.151627	0.211504	0.140622	0.138354	0.151963	0.121038	0.123186	0.24601	0.159295	0.173664	0.176912	0.159781	0.130212	0.140691	0.238166	-0.148137	0.332143	0.0275597	0.141323	0.185568	0.160098	-0.28946	0.029137
sp#P02787#TRFE_HUMAN	P02787				Serotransferrin OS=Homo sapiens GN=TF PE=1 SV=3	0.181141	0.131993	0.202633	0.163673	0.139936	0.200518	0.190385	0.14881	0.173707	0.139667	0.142116	0.220026	0.146662	0.188776	0.164032	0.163692	0.199556	0.150192	0.167071	0.181848	0.135397	0.142731	0.211504	0.140622	0.123049	0.151963	0.110951	0.10312	0.287438	0.137321	0.182822	0.185134	0.147401	0.130212	0.123065	0.238166	-0.219227	0.148937	0.025775	0.143138	0.180013	0.292703	-0.362365	0.00624769
sp#P02788#TRFL_HUMAN	P02788				Lactotransferrin OS=Homo sapiens GN=LTF PE=1 SV=6	0.170516	0.16305	0.177482	0.198832	0.130385	0.168471	0.1615	0.159757	0.230121	0.16057	0.125946	0.12824	0.133936	0.188776	0.126475	0.243712	0.184984	0.10948	0.156202	0.130425	0.135397	0.169419	0.222095	0.156938	0.117948	0.206161	0.141211	0.173352	0.198662	0.192256	0.182822	0.185134	0.147401	0.162128	0.140691	0.16519	0.0745005	0.607908	0.518796	0.0583287	0.581965	0.612696	0.0161719	0.891748
sp#P02790#HEMO_HUMAN	P02790				Hemopexin OS=Homo sapiens GN=HPX PE=1 SV=2	0.170516	0.147521	0.190058	0.163673	0.159039	0.179153	0.175943	0.14881	0.216018	0.118764	0.125946	0.197079	0.133936	0.188776	0.164032	0.171694	0.214129	0.14205	0.156202	0.168992	0.162174	0.160523	0.222095	0.124305	0.112846	0.151963	0.110951	0.113153	0.299275	0.148308	0.173664	0.193357	0.135021	0.140851	0.140691	0.21384	-0.10109	0.511535	0.327662	0.167239	0.11752	0.239176	-0.268328	0.0432407
sp#P02808#STAT_HUMAN	P02808				Statherin OS=Homo sapiens GN=STATH PE=1 SV=2	0.138643	0.100936	0.328385	0.151954	0.120834	0.189836	0.233713	0.24734	0.124345	0.139667	0.142116	0.139713	0.133936	0.15455	0.113956	0.107678	0.40357	0.133907	0.243156	0.168992	0.202338	0.124939	0.126773	0.124305	0.0975416	0.192612	0.221903	0.253617	0.157234	0.137321	0.155349	0.242689	0.172162	0.0663808	0.149505	0.177352	-0.303746	0.0448318	0.126935	-0.00557786	0.964168	0.981436	-0.298168	0.0245979
sp#P02810#PRPC_HUMAN	P02810				Salivary acidic proline-rich phosphoprotein 1/2 OS=Homo sapiens GN=PRH1 PE=1 SV=2	0.298009	0.0155307	0.00142855	0.304307	0.244999	0.147107	0.147057	0.302079	0.258328	0.139667	0.0450982	0.0479276	0.197568	0.097507	0.289223	0.139686	0.214129	0.085052	0.243156	0.0532886	0.18895	0.0982515	0.200912	0.124305	0.128151	0.151963	0.181557	0.213484	0.151315	0.170282	0.0271404	0.292022	0.320724	0.0557422	0.158318	0.177352	0.114019	0.437589	0.718366	-0.274101	0.0108699	0.416726	0.38812	0.00310941
sp#P02812#PRB2_HUMAN	P02812				Basic salivary proline-rich protein 2 OS=Homo sapiens GN=PRB2 PE=1 SV=3	0.298009	0.031059	0.0391543	0.222271	0.216346	0.200518	0.262599	0.115966	0.166655	0.0351515	0.0612679	0.38065	NA	NA	NA	NA	NA	NA	0.18881	0.0532886	0.108621	0.196107	0.116181	0.336422	0.0363231	0.151963	0.0806913	0.293749	0.186826	0.40101	0.0729291	0.415355	0.0978805	-0.00808904	0.228822	0.128702	-0.39912	0.00825474	0.41195	0.293837	0.00605409	0.485341	-0.692958	1.59277e-07
sp#P02814#SMR3B_HUMAN	P02814				Submaxillary gland androgen-regulated protein 3B OS=Homo sapiens GN=SMR3B PE=1 SV=2	0.149268	0.124229	0.152332	0.23399	0.206795	0.104379	0.175943	0.291131	0.152552	0.118764	0.117862	0.139713	0.159389	0.143142	0.138994	0.163692	0.257846	0.150192	0.210548	0.117569	0.215726	0.107147	0.169138	0.156938	0.0924401	0.179062	0.141211	0.243584	0.16907	0.21423	0.10956	0.250912	0.184542	0.0876579	0.158318	0.16519	-0.159418	0.29605	0.428057	0.0307392	0.769174	0.865596	-0.190157	0.153126
sp#P03950#ANGI_HUMAN	P03950				Angiogenin OS=Homo sapiens GN=ANG PE=1 SV=1	0.191765	0.131993	0.114606	0.163673	0.216346	0.168471	0.175943	0.24734	0.159604	0.139667	0.117862	0.197079	0.172115	0.188776	0.151513	0.179696	0.170411	0.133907	0.156202	0.156136	0.175562	0.133835	0.200912	0.189572	0.153659	0.206161	0.131124	0.173352	0.174989	0.203243	0.155349	0.193357	0.159781	0.162128	0.149505	0.177352	-0.212434	0.162097	0.0246044	-0.135812	0.208259	0.196486	-0.0766219	0.570309
sp#P03973#SLPI_HUMAN	P03973				Antileukoproteinase OS=Homo sapiens GN=SLPI PE=1 SV=2	0.20239	0.139757	0.152332	0.163673	0.197243	0.147107	0.204828	0.192601	0.159604	0.191925	0.117862	0.151186	0.172115	0.177367	0.201589	0.163692	0.199556	0.117622	0.177941	0.117569	0.175562	0.178315	0.17973	0.156938	0.128151	0.179062	0.151297	0.213484	0.163152	0.203243	0.137033	0.226245	0.110261	0.172766	0.140691	0.189515	0.00236697	0.973978	0.98256	-0.0880187	0.416186	0.426754	0.0903857	0.484625
sp#P04004#VTNC_HUMAN	P04004				Vitronectin OS=Homo sapiens GN=VTN PE=1 SV=1	0.149268	0.178578	0.152332	0.140235	0.178141	0.179153	0.147057	0.137862	0.26538	0.118764	0.125946	0.16266	0.184842	0.200185	0.138994	0.171694	0.184984	0.14205	0.145333	0.156136	0.175562	0.133835	0.222095	0.173255	0.163862	0.165513	0.0907779	0.113153	0.24601	0.170282	NA	NA	NA	NA	NA	NA	-0.110334	0.472745	0.476952	0.0527646	0.618009	0.652348	-0.163099	0.221186
sp#P04040#CATA_HUMAN	P04040				Catalase OS=Homo sapiens GN=CAT PE=1 SV=3	0.181141	0.147521	0.164907	0.198832	0.149488	0.179153	0.147057	0.126914	0.26538	0.139667	0.117862	0.151186	0.159389	0.165959	0.138994	0.219706	0.170411	0.133907	0.18881	0.156136	0.148785	0.116043	0.232687	0.156938	0.148557	0.179062	0.151297	0.163318	0.186826	0.170282	0.182822	0.160468	0.159781	0.151489	0.131878	0.21384	0.0288836	0.834266	0.801327	0.0622738	0.557019	0.532328	-0.0333902	0.81052
sp#P04062#GLCM_HUMAN	P04062				Glucosylceramidase OS=Homo sapiens GN=GBA PE=1 SV=3	0.181141	0.139757	0.152332	0.175393	0.178141	0.179153	0.147057	0.181653	0.152552	0.171021	0.166371	0.174133	0.172115	0.15455	0.176551	0.179696	0.126694	0.182762	0.199679	0.168992	0.162174	0.142731	0.17973	0.156938	NA	NA	NA	NA	NA	NA	0.164506	0.209801	0.122641	0.162128	0.123065	0.189515	-0.142623	0.350781	0.0701587	-0.10985	0.309408	0.188696	-0.0327725	0.814153
sp#P04075#ALDOA_HUMAN	P04075				Fructose-bisphosphate aldolase A OS=Homo sapiens GN=ALDOA PE=1 SV=2	0.170516	0.16305	0.164907	0.163673	0.16859	0.168471	0.147057	0.159757	0.166655	0.181473	0.174455	0.16266	0.172115	0.15455	0.18907	0.15569	0.170411	0.166477	0.177941	0.156136	0.162174	0.178315	0.147955	0.173255	0.179166	0.165513	0.151297	0.163318	0.163152	0.159295	0.182822	0.16869	0.159781	0.172766	0.149505	0.16519	0.00955598	0.935838	0.805788	-0.0290413	0.792133	0.404199	0.0385972	0.759489
sp#P04080#CYTB_HUMAN	P04080				Cystatin-B OS=Homo sapiens GN=CSTB PE=1 SV=2	0.159892	0.155285	0.177482	0.187112	0.178141	0.157789	0.132614	0.159757	0.1455	0.191925	0.190625	0.16266	0.146662	0.143142	0.201589	0.171694	0.155839	0.166477	0.167071	0.130425	0.175562	0.187211	0.147955	0.189572	0.184268	0.165513	0.17147	0.163318	0.151315	0.159295	0.164506	0.160468	0.184542	0.172766	0.149505	0.16519	0.138448	0.34774	0.0267137	0.0835234	0.432298	0.168589	0.0549247	0.667218
sp#P04083#ANXA1_HUMAN	P04083				Annexin A1 OS=Homo sapiens GN=ANXA1 PE=1 SV=2	0.149268	0.186342	0.177482	0.151954	0.178141	0.147107	0.1615	0.170705	0.1455	0.181473	0.174455	0.16266	0.159389	0.15455	0.18907	0.147688	0.141267	0.190905	0.156202	0.156136	0.162174	0.205003	0.137364	0.156938	0.184268	0.138414	0.191643	0.173352	0.145397	0.148308	0.146191	0.144024	0.184542	0.183405	0.184757	0.140864	0.146581	0.320636	0.0236262	0.0119114	0.906044	0.846101	0.13467	0.300806
sp#P04114#APOB_HUMAN	P04114				Apolipoprotein B-100 OS=Homo sapiens GN=APOB PE=1 SV=2	0.170516	0.131993	0.190058	0.163673	0.16859	0.189836	0.1615	0.159757	0.194862	0.139667	0.150201	0.185606	0.159389	0.188776	0.126475	0.1957	0.199556	0.14205	0.177941	0.194704	0.162174	0.116043	0.200912	0.140622	0.148557	0.151963	0.161384	0.133219	0.216418	0.159295	0.164506	0.160468	0.147401	0.140851	0.167131	0.201678	-0.154461	0.311574	0.0630095	0.0635318	0.549176	0.392577	-0.217993	0.101075
sp#P04179#SODM_HUMAN	P04179				Superoxide dismutase [Mn], mitochondrial OS=Homo sapiens GN=SOD2 PE=1 SV=2	0.149268	0.194106	0.164907	0.151954	0.120834	0.2112	NA	NA	NA	NA	NA	NA	0.184842	0.165959	0.176551	0.163692	0.155839	0.158335	0.199679	0.156136	0.135397	0.160523	0.17973	0.156938	0.204674	0.179062	0.141211	0.133219	0.163152	0.148308	0.256084	0.152246	0.122641	0.172766	0.140691	0.153027	-0.240723	0.112633	0.0607452	-0.218998	0.0420083	0.0622995	-0.0217247	0.879746
sp#P04196#HRG_HUMAN	P04196				Histidine-rich glycoprotein OS=Homo sapiens GN=HRG PE=1 SV=1	0.159892	0.131993	0.202633	0.175393	0.139936	0.200518	0.175943	0.14881	0.230121	0.0978607	0.150201	0.174133	0.159389	0.200185	0.151513	0.171694	0.170411	0.150192	0.199679	0.194704	0.108621	0.142731	0.190321	0.156938	0.133252	0.179062	0.141211	0.143252	0.222336	0.170282	0.210295	0.160468	0.147401	0.151489	0.123065	0.21384	-0.241852	0.110938	0.0374023	-0.00171312	0.992887	0.985423	-0.240139	0.0706677
sp#P04206#KV307_HUMAN	P04206				Ig kappa chain V-III region GOL OS=Homo sapiens PE=1 SV=1	0.181141	0.155285	0.139756	0.151954	0.187692	0.189836	0.1615	0.192601	0.166655	0.181473	0.142116	0.185606	NA	NA	NA	NA	NA	NA	NA	NA	NA	NA	NA	NA	0.138354	0.192612	0.131124	0.153285	0.186826	0.192256	0.137033	0.209801	0.122641	0.140851	0.140691	0.201678	-0.193575	0.203217	0.0951967	-0.071926	0.507258	0.532268	-0.121649	0.363323
sp#P04217#A1BG_HUMAN	P04217				Alpha-1B-glycoprotein OS=Homo sapiens GN=A1BG PE=1 SV=4	0.170516	0.139757	0.215208	0.163673	0.159039	0.179153	0.190385	0.170705	0.180759	0.150118	0.142116	0.185606	0.172115	0.177367	0.164032	0.171694	0.170411	0.150192	0.167071	0.168992	0.162174	0.133835	0.222095	0.156938	0.123049	0.179062	0.121038	0.123186	0.269683	0.170282	0.182822	0.193357	0.147401	0.140851	0.131878	0.21384	-0.19254	0.205674	0.0107542	0.0873713	0.41158	0.4123	-0.279911	0.034926
sp#P04220#MUCB_HUMAN	P04220				Ig mu heavy chain disease protein OS=Homo sapiens PE=1 SV=1	0.159892	0.178578	0.164907	0.151954	0.130385	0.200518	0.1615	0.192601	0.152552	0.171021	0.142116	0.197079	0.184842	0.165959	0.151513	0.15569	0.141267	0.190905	0.232287	0.117569	0.202338	0.124939	0.17973	0.156938	0.163862	0.179062	0.161384	0.173352	0.180907	0.137321	0.164506	0.16869	0.147401	0.162128	0.167131	0.189515	-0.0872483	0.572578	0.340261	-0.0440566	0.686621	0.63201	-0.0431917	0.753457
sp#P04259#K2C6B_HUMAN	P04259				Keratin, type II cytoskeletal 6B OS=Homo sapiens GN=KRT6B PE=1 SV=5	0.181141	0.155285	0.139756	0.163673	0.216346	0.136425	0.147057	0.14881	0.131397	0.212828	0.19871	0.139713	0.159389	0.177367	0.176551	0.139686	0.155839	0.17462	0.167071	0.143281	0.108621	0.23169	0.158547	0.156938	0.199573	0.138414	0.141211	0.163318	0.139478	0.159295	0.137033	0.176912	0.147401	0.194043	0.158318	0.177352	0.0260555	0.848998	0.818347	-0.0189658	0.865274	0.816683	0.0450213	0.722688
sp#P04264#K2C1_HUMAN	P04264				Keratin, type II cytoskeletal 1 OS=Homo sapiens GN=KRT1 PE=1 SV=6	0.159892	0.186342	0.164907	0.163673	0.187692	0.125743	0.118172	0.192601	0.166655	0.202376	0.166371	0.139713	0.184842	0.165959	0.18907	0.163692	0.170411	0.150192	0.18881	0.156136	0.148785	0.142731	0.17973	0.189572	0.194471	0.138414	0.161384	0.163318	0.145397	0.148308	0.173664	0.152246	0.172162	0.194043	0.149505	0.153027	0.0513527	0.71968	0.530967	-0.0428771	0.694722	0.592167	0.0942298	0.466593
sp#P04406#G3P_HUMAN	P04406				Glyceraldehyde-3-phosphate dehydrogenase OS=Homo sapiens GN=GAPDH PE=1 SV=3	0.170516	0.155285	0.152332	0.175393	0.159039	0.189836	0.1615	0.14881	0.173707	0.171021	0.18254	0.151186	0.159389	0.165959	0.164032	0.171694	0.170411	0.150192	0.199679	0.156136	0.162174	0.160523	0.158547	0.156938	0.168963	0.165513	0.161384	0.173352	0.16907	0.159295	0.182822	0.160468	0.159781	0.172766	0.149505	0.177352	-0.0157246	0.929973	0.704362	-0.0474904	0.663244	0.332464	0.0317657	0.799228
sp#P04424#ARLY_HUMAN	P04424				Argininosuccinate lyase OS=Homo sapiens GN=ASL PE=1 SV=4	0.181141	0.139757	0.152332	0.163673	0.206795	0.157789	0.190385	0.14881	0.180759	0.150118	0.158286	0.197079	0.172115	0.165959	0.151513	0.1957	0.184984	0.14205	0.167071	0.156136	0.18895	0.151627	0.17973	0.173255	NA	NA	NA	NA	NA	NA	0.164506	0.16869	0.159781	0.183405	0.140691	0.201678	-0.013233	0.943173	0.853039	-0.00382757	0.977171	0.959354	-0.00940542	0.953852
sp#P04433#KV309_HUMAN	P04433				Ig kappa chain V-III region VG (Fragment) OS=Homo sapiens PE=1 SV=1	0.181141	0.124229	0.152332	0.140235	0.16859	0.243246	0.233713	0.203549	0.1455	0.181473	0.109777	0.151186	0.184842	0.177367	0.201589	0.187698	0.170411	0.10948	0.177941	0.168992	0.148785	0.151627	0.17973	0.156938	0.133252	0.206161	0.151297	0.143252	0.204581	0.192256	0.127875	0.267356	0.0855003	0.130212	0.131878	0.21384	-0.323505	0.0325299	0.0202717	-0.261596	0.0150848	0.0556088	-0.0619097	0.648369
sp#P04632#CPNS1_HUMAN	P04632				Calpain small subunit 1 OS=Homo sapiens GN=CAPNS1 PE=1 SV=1	0.159892	0.178578	0.190058	0.140235	0.178141	0.157789	0.175943	0.159757	0.138448	0.171021	0.190625	0.174133	0.172115	0.165959	0.176551	0.15569	0.184984	0.158335	0.167071	0.156136	0.148785	0.187211	0.147955	0.156938	0.199573	0.138414	0.17147	0.173352	0.145397	0.148308	0.164506	0.16869	0.159781	0.172766	0.158318	0.16519	-0.00761366	0.972992	0.881519	-0.0317479	0.772765	0.590103	0.0241343	0.844239
sp#P04745#AMY1_HUMAN	P04745				Alpha-amylase 1 OS=Homo sapiens GN=AMY1A PE=1 SV=2	0.181141	0.124229	0.152332	0.151954	0.235448	0.157789	0.262599	0.280184	0.124345	0.0665061	0.134031	0.185606	0.146662	0.188776	0.214108	0.123682	0.214129	0.158335	0.210548	0.156136	0.162174	0.124939	0.158547	0.205888	0.0669324	0.165513	0.131124	0.283716	0.186826	0.225217	0.10956	0.259134	0.147401	0.119574	0.140691	0.201678	-0.312686	0.0388495	0.156207	-0.0822191	0.447841	0.626416	-0.230467	0.0828717
sp#P04792#HSPB1_HUMAN	P04792				Heat shock protein beta-1 OS=Homo sapiens GN=HSPB1 PE=1 SV=2	0.138643	0.178578	0.190058	0.140235	0.187692	0.147107	0.175943	0.159757	0.1455	0.202376	0.174455	0.151186	0.159389	0.15455	0.176551	0.171694	0.141267	0.190905	0.177941	0.143281	0.162174	0.205003	0.137364	0.156938	0.179166	0.151963	0.191643	0.173352	0.145397	0.148308	0.155349	0.152246	0.159781	0.194043	0.175944	0.153027	0.110622	0.451062	0.0959559	-0.0294587	0.789138	0.641167	0.140081	0.282045
sp#P04839#CY24B_HUMAN	P04839				Cytochrome b-245 heavy chain OS=Homo sapiens GN=CYBB PE=1 SV=2	0.181141	0.131993	0.139756	0.23399	0.130385	0.2112	0.175943	0.14881	0.208966	0.150118	0.142116	0.16266	0.172115	0.177367	0.101437	0.211704	0.228701	0.101337	0.145333	0.143281	0.162174	0.124939	0.222095	0.189572	0.148557	0.165513	0.131124	0.163318	0.210499	0.170282	0.182822	0.16869	0.147401	0.172766	0.114252	0.21384	-0.0620498	0.691792	0.555507	0.112038	0.293283	0.380252	-0.174088	0.191309
sp#P04843#RPN1_HUMAN	P04843				Dolichyl-diphosphooligosaccharide--protein glycosyltransferase subunit 1 OS=Homo sapiens GN=RPN1 PE=1 SV=1	0.149268	0.170814	0.164907	0.163673	0.159039	0.179153	0.1615	0.170705	0.166655	0.16057	0.174455	0.174133	0.172115	0.15455	0.164032	0.171694	0.170411	0.17462	0.156202	0.156136	0.162174	0.196107	0.147955	0.156938	0.179166	0.151963	0.181557	0.193418	0.157234	0.148308	0.164506	0.16869	0.172162	0.162128	0.175944	0.153027	0.0551071	0.701057	0.196601	-0.00888731	0.93961	0.807052	0.0639944	0.617957
sp#P04844#RPN2_HUMAN	P04844				Dolichyl-diphosphooligosaccharide--protein glycosyltransferase subunit 2 OS=Homo sapiens GN=RPN2 PE=1 SV=3	0.170516	0.16305	0.177482	0.163673	0.159039	0.168471	0.1615	0.170705	0.166655	0.16057	0.166371	0.174133	0.159389	0.143142	0.176551	0.163692	0.155839	0.190905	0.167071	0.168992	0.175562	0.187211	0.158547	0.156938	0.174065	0.138414	0.17147	0.163318	0.163152	0.170282	0.182822	0.160468	0.147401	0.162128	0.158318	0.177352	0.0393608	0.780233	0.338092	0.0428537	0.6845	0.309395	-0.00349296	0.989601
sp#P04899#GNAI2_HUMAN	P04899				Guanine nucleotide-binding protein G(i) subunit alpha-2 OS=Homo sapiens GN=GNAI2 PE=1 SV=3	0.159892	0.155285	0.152332	0.210551	0.139936	0.189836	0.175943	0.137862	0.201914	0.16057	0.150201	0.16266	0.159389	0.188776	0.138994	0.1957	0.184984	0.14205	0.156202	0.168992	0.175562	0.151627	0.190321	0.156938	0.143456	0.192612	0.151297	0.153285	0.192744	0.170282	0.182822	0.16869	0.159781	0.162128	0.149505	0.177352	-0.0279636	0.865486	0.685441	0.025259	0.808475	0.728329	-0.0532226	0.696424
sp#P05067#A4_HUMAN	P05067				Amyloid beta A4 protein OS=Homo sapiens GN=APP PE=1 SV=3	0.159892	0.147521	0.164907	0.175393	0.187692	0.168471	NA	NA	NA	NA	NA	NA	NA	NA	NA	NA	NA	NA	0.156202	0.156136	0.175562	0.151627	0.17973	0.205888	0.0873385	0.206161	0.161384	0.143252	0.240091	0.170282	0.173664	0.201579	0.184542	0.0557422	0.19357	0.177352	-0.181061	0.234402	0.323105	0.172621	0.106221	0.204196	-0.353682	0.00761582
sp#P05089#ARGI1_HUMAN	P05089				Arginase-1 OS=Homo sapiens GN=ARG1 PE=1 SV=2	0.170516	0.16305	0.164907	0.175393	0.159039	0.179153	0.132614	0.137862	0.201914	0.16057	0.166371	0.16266	0.248474	0.165959	0.101437	0.15569	0.170411	0.182762	0.156202	0.168992	0.162174	0.124939	0.222095	0.189572	0.153659	0.192612	0.161384	0.153285	0.186826	0.170282	0.228611	0.176912	0.135021	0.140851	0.131878	0.189515	-0.197952	0.193055	0.0824428	0.00861881	0.930392	0.929453	-0.206571	0.120412
sp#P05091#ALDH2_HUMAN	P05091				Aldehyde dehydrogenase, mitochondrial OS=Homo sapiens GN=ALDH2 PE=1 SV=2	0.159892	0.178578	0.177482	0.140235	0.16859	0.179153	0.1615	0.14881	0.152552	0.181473	0.174455	0.174133	0.172115	0.15455	0.164032	0.147688	0.170411	0.190905	0.167071	0.156136	0.175562	0.178315	0.158547	0.173255	0.174065	0.151963	0.181557	0.163318	0.157234	0.170282	0.155349	0.16869	0.172162	0.162128	0.167131	0.177352	0.0430185	0.761602	0.268597	0.0531145	0.615714	0.200473	-0.010096	0.949682
sp#P05107#ITB2_HUMAN	P05107				Integrin beta-2 OS=Homo sapiens GN=ITGB2 PE=1 SV=2	0.170516	0.155285	0.152332	0.210551	0.139936	0.189836	0.1615	0.14881	0.216018	0.139667	0.134031	0.174133	0.159389	0.165959	0.126475	0.219706	0.214129	0.10948	0.177941	0.143281	0.162174	0.151627	0.211504	0.156938	0.153659	0.192612	0.141211	0.153285	0.186826	0.170282	0.219453	0.16869	0.147401	0.162128	0.123065	0.189515	-0.054979	0.726841	0.559323	0.00834351	0.932431	0.936867	-0.0633225	0.640684
sp#P05109#S10A8_HUMAN	P05109				Protein S100-A8 OS=Homo sapiens GN=S100A8 PE=1 SV=1	0.159892	0.139757	0.152332	0.198832	0.149488	0.200518	0.147057	0.137862	0.187811	0.16057	0.18254	0.16266	0.159389	0.143142	0.164032	0.187698	0.155839	0.17462	0.18881	0.143281	0.135397	0.178315	0.158547	0.173255	0.199573	0.151963	0.151297	0.163318	0.151315	0.148308	0.173664	0.152246	0.184542	0.172766	0.149505	0.177352	0.0281805	0.837924	0.702645	0.0279688	0.788975	0.694483	0.000211653	0.987984
sp#P05120#PAI2_HUMAN	P05120				Plasminogen activator inhibitor 2 OS=Homo sapiens GN=SERPINB2 PE=1 SV=2	0.138643	0.186342	0.215208	0.140235	0.178141	0.157789	0.1615	0.170705	0.1455	0.191925	0.174455	0.16266	0.159389	0.15455	0.201589	0.147688	0.155839	0.166477	0.177941	0.168992	0.175562	0.160523	0.147955	0.173255	0.163862	0.138414	0.20173	0.173352	0.151315	0.170282	0.173664	0.160468	0.172162	0.172766	0.175944	0.153027	0.0732494	0.613749	0.23374	0.0155056	0.879567	0.787671	0.0577439	0.651739
sp#P05141#ADT2_HUMAN	P05141				ADP/ATP translocase 2 OS=Homo sapiens GN=SLC25A5 PE=1 SV=7	0.138643	0.155285	0.164907	0.151954	0.187692	0.189836	0.175943	0.159757	0.152552	0.202376	0.166371	0.174133	0.172115	0.131733	0.164032	0.15569	0.141267	0.223475	0.145333	0.168992	0.175562	0.187211	0.147955	0.156938	0.174065	0.165513	0.17147	0.163318	0.157234	0.170282	0.146191	0.152246	0.184542	0.183405	0.175944	0.153027	0.0466134	0.743425	0.466576	0.0102709	0.918166	0.884336	0.0363425	0.77254
sp#P05155#IC1_HUMAN	P05155				Plasma protease C1 inhibitor OS=Homo sapiens GN=SERPING1 PE=1 SV=2	0.191765	0.139757	0.215208	0.140235	0.149488	0.189836	0.175943	0.159757	0.201914	0.118764	0.150201	0.197079	0.146662	0.211593	0.151513	0.15569	0.228701	0.14205	0.167071	0.168992	0.175562	0.142731	0.200912	0.156938	0.123049	0.179062	0.131124	0.123186	0.263765	0.159295	0.164506	0.193357	0.135021	0.140851	0.123065	0.262491	-0.166697	0.274207	0.0842597	0.142466	0.182054	0.275097	-0.309164	0.0197509
sp#P05161#ISG15_HUMAN	P05161				Ubiquitin-like protein ISG15 OS=Homo sapiens GN=ISG15 PE=1 SV=5	NA	NA	NA	NA	NA	NA	0.219271	0.225444	0.152552	0.129215	0.134031	0.185606	0.159389	0.200185	0.176551	0.171694	0.214129	0.117622	0.145333	0.156136	0.202338	0.133835	0.222095	0.140622	NA	NA	NA	NA	NA	NA	0.146191	0.176912	0.147401	0.183405	0.211196	0.128702	-0.139697	0.360932	0.278349	-0.0776352	0.473801	0.633394	-0.0620617	0.647541
sp#P05164#PERM_HUMAN	P05164				Myeloperoxidase OS=Homo sapiens GN=MPO PE=1 SV=1	0.170516	0.16305	0.164907	0.222271	0.130385	0.157789	0.147057	0.137862	0.258328	0.129215	0.134031	0.139713	0.159389	0.177367	0.113956	0.251714	0.155839	0.10948	0.156202	0.130425	0.148785	0.142731	0.253869	0.156938	0.148557	0.219711	0.131124	0.173352	0.186826	0.159295	0.219453	0.176912	0.147401	0.151489	0.096626	0.21384	0.0150412	0.906832	0.914507	0.0237322	0.819516	0.867026	-0.00869097	0.958169
sp#P05198#IF2A_HUMAN	P05198				Eukaryotic translation initiation factor 2 subunit 1 OS=Homo sapiens GN=EIF2S1 PE=1 SV=3	0.149268	0.178578	0.190058	0.151954	0.16859	0.168471	0.1615	0.159757	0.187811	0.16057	0.158286	0.16266	0.172115	0.165959	0.164032	0.163692	0.170411	0.166477	0.156202	0.168992	0.148785	0.178315	0.17973	0.156938	0.184268	0.179062	0.161384	0.153285	0.163152	0.159295	0.164506	0.152246	0.184542	0.162128	0.158318	0.189515	-0.00670451	0.977821	0.869411	0.00368842	0.966967	0.925536	-0.0103929	0.947889
sp#P05386#RLA1_HUMAN	P05386				60S acidic ribosomal protein P1 OS=Homo sapiens GN=RPLP1 PE=1 SV=1	0.159892	0.155285	0.177482	0.140235	0.178141	0.189836	0.175943	0.181653	0.1455	0.171021	0.190625	0.151186	0.184842	0.120324	0.176551	0.147688	0.126694	0.20719	0.18881	0.156136	0.162174	0.169419	0.147955	0.173255	0.194471	0.124864	0.161384	0.173352	0.151315	0.159295	0.146191	0.144024	0.184542	0.204682	0.175944	0.16519	0.0189547	0.88621	0.808438	-0.0137771	0.903438	0.875775	0.0327318	0.793574
sp#P05387#RLA2_HUMAN	P05387				60S acidic ribosomal protein P2 OS=Homo sapiens GN=RPLP2 PE=1 SV=1	0.149268	0.178578	0.190058	0.163673	0.149488	0.168471	0.175943	0.137862	0.1455	0.181473	0.222964	0.12824	0.172115	0.165959	0.176551	0.15569	0.155839	0.17462	0.177941	0.168992	0.162174	0.142731	0.190321	0.156938	0.184268	0.165513	0.151297	0.173352	0.151315	0.170282	0.19198	0.152246	0.172162	0.162128	0.167131	0.153027	-0.0436111	0.78438	0.40623	0.00974781	0.922035	0.891756	-0.0533589	0.69566
sp#P05388#RLA0_HUMAN	P05388				60S acidic ribosomal protein P0 OS=Homo sapiens GN=RPLP0 PE=1 SV=1	0.159892	0.155285	0.177482	0.151954	0.178141	0.179153	0.147057	0.14881	0.138448	0.202376	0.19871	0.16266	0.159389	0.143142	0.176551	0.171694	0.141267	0.190905	0.167071	0.156136	0.175562	0.187211	0.147955	0.156938	0.194471	0.138414	0.17147	0.183385	0.145397	0.159295	0.146191	0.152246	0.172162	0.194043	0.184757	0.140864	0.128437	0.383043	0.0469057	0.0357769	0.733561	0.604773	0.0926602	0.47391
sp#P05452#TETN_HUMAN	P05452				Tetranectin OS=Homo sapiens GN=CLEC3B PE=1 SV=3	0.191765	0.155285	0.152332	0.187112	0.178141	0.147107	0.175943	0.181653	0.138448	0.150118	0.206795	0.174133	0.146662	0.165959	0.164032	0.171694	0.199556	0.150192	NA	NA	NA	NA	NA	NA	0.153659	0.165513	0.161384	0.163318	0.174989	0.192256	NA	NA	NA	NA	NA	NA	-0.0205474	0.904483	0.758684	0.128763	0.227518	0.107417	-0.14931	0.263217
sp#P05455#LA_HUMAN	P05455				Lupus La protein OS=Homo sapiens GN=SSB PE=1 SV=2	NA	NA	NA	NA	NA	NA	0.1615	0.181653	0.173707	0.16057	0.174455	0.16266	0.197568	0.15455	0.18907	0.15569	0.126694	0.17462	0.167071	0.181848	0.18895	0.169419	0.158547	0.140622	0.194471	0.151963	0.17147	0.163318	0.151315	0.148308	0.173664	0.135802	0.159781	0.194043	0.184757	0.153027	0.0218369	0.871071	0.736332	-0.110256	0.307611	0.149094	0.132093	0.310028
sp#P05783#K1C18_HUMAN	P05783				Keratin, type I cytoskeletal 18 OS=Homo sapiens GN=KRT18 PE=1 SV=2	0.170516	0.155285	0.164907	0.175393	0.178141	0.168471	0.1615	0.170705	0.152552	0.181473	0.166371	0.16266	0.159389	0.15455	0.201589	0.147688	0.155839	0.182762	0.177941	0.168992	0.162174	0.187211	0.137364	0.173255	0.153659	0.138414	0.161384	0.26365	0.151315	0.137321	0.164506	0.160468	0.184542	0.162128	0.184757	0.153027	0.122534	0.404854	0.157138	-0.00870101	0.940991	0.862077	0.131235	0.31314
sp#P05787#K2C8_HUMAN	P05787				Keratin, type II cytoskeletal 8 OS=Homo sapiens GN=KRT8 PE=1 SV=7	0.159892	0.20187	0.152332	0.163673	0.149488	0.157789	0.190385	0.159757	0.180759	0.150118	0.158286	0.174133	0.172115	0.143142	0.18907	0.171694	0.155839	0.17462	0.167071	0.168992	0.148785	0.196107	0.147955	0.156938	0.184268	0.138414	0.17147	0.183385	0.157234	0.159295	0.127875	0.144024	0.172162	0.236598	0.19357	0.140864	0.183788	0.214619	0.0245789	0.0236203	0.820326	0.703291	0.160167	0.219424
sp#P06396#GELS_HUMAN	P06396				Gelsolin OS=Homo sapiens GN=GSN PE=1 SV=1	0.159892	0.16305	0.152332	0.187112	0.159039	0.168471	0.1615	0.14881	0.194862	0.181473	0.150201	0.16266	0.146662	0.143142	0.164032	0.227708	0.155839	0.133907	0.156202	0.143281	0.18895	0.169419	0.169138	0.156938	0.168963	0.165513	0.141211	0.163318	0.186826	0.159295	0.173664	0.160468	0.159781	0.162128	0.149505	0.189515	0.130943	0.374007	0.0527328	0.0431482	0.682485	0.422191	0.0877945	0.49699
sp#P06576#ATPB_HUMAN	P06576				ATP synthase subunit beta, mitochondrial OS=Homo sapiens GN=ATP5B PE=1 SV=3	0.149268	0.16305	0.177482	0.151954	0.16859	0.168471	0.175943	0.159757	0.1455	0.181473	0.174455	0.174133	0.159389	0.15455	0.164032	0.147688	0.170411	0.199047	0.167071	0.168992	0.175562	0.178315	0.147955	0.156938	0.189369	0.165513	0.151297	0.153285	0.163152	0.159295	0.173664	0.160468	0.159781	0.172766	0.167131	0.16519	-0.0509156	0.747251	0.215192	-0.00332681	0.980892	0.935851	-0.0475888	0.72827
sp#P06702#S10A9_HUMAN	P06702				Protein S100-A9 OS=Homo sapiens GN=S100A9 PE=1 SV=1	0.149268	0.16305	0.152332	0.198832	0.139936	0.200518	0.147057	0.137862	0.187811	0.171021	0.174455	0.16266	0.159389	0.143142	0.151513	0.203702	0.155839	0.166477	0.177941	0.156136	0.122009	0.187211	0.158547	0.173255	0.194471	0.151963	0.151297	0.173352	0.157234	0.148308	0.182822	0.152246	0.172162	0.172766	0.149505	0.177352	0.0450739	0.751192	0.565761	0.0230591	0.824394	0.731862	0.0220148	0.856837
sp#P06703#S10A6_HUMAN	P06703				Protein S100-A6 OS=Homo sapiens GN=S100A6 PE=1 SV=1	0.138643	0.155285	0.202633	0.163673	0.149488	0.200518	0.1615	0.137862	0.194862	0.139667	0.190625	0.16266	0.12121	0.177367	0.164032	0.211704	0.184984	0.133907	0.167071	0.130425	0.135397	0.213899	0.147955	0.189572	0.189369	0.151963	0.181557	0.183385	0.151315	0.137321	0.155349	0.144024	0.221682	0.162128	0.158318	0.16519	0.156488	0.289538	0.121864	0.0759882	0.474574	0.370653	0.0804998	0.532684
sp#P06727#APOA4_HUMAN	P06727				Apolipoprotein A-IV OS=Homo sapiens GN=APOA4 PE=1 SV=3	0.181141	0.139757	0.177482	0.163673	0.159039	0.200518	0.147057	0.181653	0.173707	0.150118	0.166371	0.185606	0.12121	0.188776	0.138994	0.1957	0.184984	0.158335	0.177941	0.194704	0.148785	0.124939	0.232687	0.107988	0.107745	0.138414	0.121038	0.123186	0.287438	0.137321	0.137033	0.16869	0.184542	0.151489	0.167131	0.21384	-0.0686744	0.65954	0.519474	0.183024	0.0868323	0.189804	-0.251699	0.058057
sp#P06730#IF4E_HUMAN	P06730				Eukaryotic translation initiation factor 4E OS=Homo sapiens GN=EIF4E PE=1 SV=2	0.181141	0.16305	0.164907	0.151954	0.178141	0.157789	0.147057	0.159757	0.1455	0.16057	0.19871	0.174133	0.146662	0.143142	0.176551	0.163692	0.155839	0.20719	0.18881	0.156136	0.162174	0.196107	0.126773	0.173255	0.184268	0.165513	0.181557	0.173352	0.145397	0.148308	0.146191	0.16869	0.196922	0.151489	0.167131	0.177352	0.0794436	0.585076	0.171318	0.035796	0.733426	0.612739	0.0436476	0.730507
sp#P06731#CEAM5_HUMAN	P06731				Carcinoembryonic antigen-related cell adhesion molecule 5 OS=Homo sapiens GN=CEACAM5 PE=1 SV=3	0.170516	0.16305	0.164907	0.163673	0.16859	0.168471	0.175943	0.170705	0.173707	0.16057	0.166371	0.174133	0.184842	0.165959	0.151513	0.163692	0.170411	0.166477	0.167071	0.156136	0.18895	0.151627	0.169138	0.173255	0.194471	0.151963	0.141211	0.193418	0.151315	0.159295	0.173664	0.176912	0.147401	0.151489	0.175944	0.16519	-0.0701977	0.65221	0.171333	-0.0388683	0.722512	0.252345	-0.0313294	0.822658
sp#P06733#ENOA_HUMAN	P06733				Alpha-enolase OS=Homo sapiens GN=ENO1 PE=1 SV=2	0.159892	0.155285	0.152332	0.187112	0.159039	0.179153	0.1615	0.159757	0.166655	0.171021	0.166371	0.16266	0.159389	0.143142	0.176551	0.171694	0.155839	0.17462	0.177941	0.156136	0.175562	0.160523	0.169138	0.173255	0.189369	0.151963	0.141211	0.153285	0.16907	0.159295	0.19198	0.152246	0.159781	0.162128	0.149505	0.177352	-0.0205497	0.904471	0.669684	0.0108316	0.914021	0.823954	-0.0313813	0.822352
sp#P06737#PYGL_HUMAN	P06737				Glycogen phosphorylase, liver form OS=Homo sapiens GN=PYGL PE=1 SV=4	0.159892	0.147521	0.152332	0.198832	0.149488	0.200518	0.175943	0.14881	0.194862	0.150118	0.158286	0.174133	0.159389	0.165959	0.151513	0.187698	0.199556	0.14205	0.167071	0.156136	0.162174	0.151627	0.190321	0.173255	0.153659	0.179062	0.151297	0.153285	0.192744	0.159295	0.182822	0.160468	0.159781	0.172766	0.140691	0.189515	-0.0415708	0.794844	0.461272	0.0508224	0.630817	0.446232	-0.0923932	0.491959
sp#P06744#G6PI_HUMAN	P06744				Glucose-6-phosphate isomerase OS=Homo sapiens GN=GPI PE=1 SV=4	0.170516	0.155285	0.152332	0.187112	0.149488	0.179153	0.1615	0.14881	0.201914	0.150118	0.150201	0.16266	0.159389	0.165959	0.151513	0.179696	0.184984	0.150192	0.167071	0.143281	0.175562	0.160523	0.190321	0.173255	0.168963	0.192612	0.151297	0.153285	0.174989	0.159295	0.201137	0.16869	0.147401	0.151489	0.140691	0.189515	-0.0419207	0.793047	0.493473	0.00681236	0.94378	0.912482	-0.048733	0.721762
sp#P06748#NPM_HUMAN	P06748				Nucleophosmin OS=Homo sapiens GN=NPM1 PE=1 SV=2	0.159892	0.16305	0.164907	0.151954	0.178141	0.168471	0.132614	0.137862	0.159604	0.181473	0.206795	0.151186	0.146662	0.165959	0.126475	0.179696	0.141267	0.199047	0.167071	0.181848	0.148785	0.178315	0.158547	0.156938	0.179166	0.138414	0.161384	0.183385	0.163152	0.159295	0.164506	0.144024	0.196922	0.172766	0.19357	0.140864	0.0788543	0.587777	0.24291	0.0613774	0.562642	0.408673	0.0174769	0.88393
sp#P06753#TPM3_HUMAN	P06753				Tropomyosin alpha-3 chain OS=Homo sapiens GN=TPM3 PE=1 SV=2	0.149268	0.194106	0.164907	0.163673	0.149488	0.168471	0.147057	0.14881	0.180759	0.171021	0.18254	0.151186	0.184842	0.165959	0.151513	0.147688	0.141267	0.190905	0.167071	0.156136	0.175562	0.196107	0.147955	0.140622	0.168963	0.151963	0.17147	0.153285	0.186826	0.148308	0.164506	0.135802	0.196922	0.183405	0.175944	0.153027	0.117533	0.423899	0.0536041	0.0285027	0.785148	0.627587	0.0890298	0.491075
sp#P06870#KLK1_HUMAN	P06870				Kallikrein-1 OS=Homo sapiens GN=KLK1 PE=1 SV=2	0.170516	0.139757	0.177482	0.163673	0.206795	0.136425	0.248156	0.203549	0.152552	0.150118	0.158286	0.116767	0.133936	0.165959	0.201589	0.187698	0.170411	0.14205	0.156202	0.130425	0.215726	0.160523	0.147955	0.189572	0.148557	0.179062	0.151297	0.23355	0.151315	0.159295	0.146191	0.242689	0.172162	0.119574	0.123065	0.153027	-0.0297948	0.855903	0.817659	-0.179193	0.0964007	0.14644	0.149398	0.251631
sp#P07099#HYEP_HUMAN	P07099				Epoxide hydrolase 1 OS=Homo sapiens GN=EPHX1 PE=1 SV=1	0.149268	0.178578	0.177482	0.128515	0.187692	0.168471	0.1615	0.14881	0.159604	0.191925	0.158286	0.174133	0.172115	0.165959	0.164032	0.171694	0.155839	0.17462	0.145333	0.181848	0.175562	0.187211	0.147955	0.156938	0.168963	0.138414	0.191643	0.183385	0.145397	0.170282	0.164506	0.16869	0.147401	0.183405	0.184757	0.140864	0.0792716	0.585864	0.141584	-0.0424842	0.697429	0.465449	0.121756	0.348875
sp#P07108#ACBP_HUMAN	P07108				Acyl-CoA-binding protein OS=Homo sapiens GN=DBI PE=1 SV=2	0.181141	0.16305	0.164907	0.187112	0.187692	0.136425	0.118172	0.14881	0.159604	0.233731	0.19871	0.12824	0.146662	0.143142	0.276704	0.15569	0.141267	0.150192	0.221418	0.156136	0.18895	0.107147	0.158547	0.189572	0.179166	0.165513	0.141211	0.173352	0.16907	0.181269	0.210295	0.152246	0.172162	0.162128	0.140691	0.16519	0.105541	0.471645	0.42645	0.00665666	0.944935	0.945023	0.0988842	0.445266
sp#P07195#LDHB_HUMAN	P07195				L-lactate dehydrogenase B chain OS=Homo sapiens GN=LDHB PE=1 SV=2	0.181141	0.155285	0.164907	0.187112	0.139936	0.189836	0.147057	0.159757	0.187811	0.171021	0.166371	0.16266	0.146662	0.143142	0.176551	0.171694	0.141267	0.190905	0.177941	0.156136	0.148785	0.169419	0.190321	0.156938	0.163862	0.151963	0.141211	0.163318	0.174989	0.192256	0.219453	0.152246	0.159781	0.151489	0.140691	0.189515	0.0216959	0.87181	0.755922	0.079208	0.456237	0.300412	-0.0575122	0.672528
sp#P07237#PDIA1_HUMAN	P07237				Protein disulfide-isomerase OS=Homo sapiens GN=P4HB PE=1 SV=3	0.138643	0.170814	0.177482	0.151954	0.16859	0.179153	0.147057	0.14881	0.152552	0.181473	0.190625	0.174133	0.159389	0.15455	0.176551	0.163692	0.155839	0.190905	0.167071	0.156136	0.175562	0.187211	0.137364	0.156938	0.189369	0.151963	0.151297	0.173352	0.151315	0.159295	0.182822	0.144024	0.172162	0.172766	0.167131	0.153027	0.0488625	0.732124	0.354477	0.0125834	0.901085	0.827028	0.0362791	0.772908
sp#P07305#H10_HUMAN	P07305				Histone H1.0 OS=Homo sapiens GN=H1F0 PE=1 SV=3	0.138643	0.16305	0.164907	0.198832	0.16859	0.179153	0.147057	0.159757	0.180759	0.171021	0.174455	0.16266	0.184842	0.177367	0.176551	0.163692	0.170411	0.133907	0.156202	0.168992	0.202338	0.160523	0.169138	0.156938	0.163862	0.151963	0.17147	0.193418	0.163152	0.170282	0.182822	0.160468	0.159781	0.162128	0.175944	0.153027	0.0301774	0.827546	0.563616	-0.00536119	0.965777	0.914447	0.0355386	0.777209
sp#P07339#CATD_HUMAN	P07339				Cathepsin D OS=Homo sapiens GN=CTSD PE=1 SV=1	0.181141	0.155285	0.164907	0.151954	0.178141	0.168471	0.190385	0.192601	0.173707	0.150118	0.150201	0.16266	0.172115	0.177367	0.151513	0.171694	0.170411	0.158335	0.156202	0.156136	0.175562	0.133835	0.17973	0.205888	0.143456	0.179062	0.161384	0.173352	0.180907	0.181269	0.173664	0.193357	0.159781	0.162128	0.140691	0.177352	-0.0941439	0.541738	0.0785308	-0.0398206	0.715876	0.494678	-0.0543233	0.690263
sp#P07355#ANXA2_HUMAN	P07355				Annexin A2 OS=Homo sapiens GN=ANXA2 PE=1 SV=2	0.149268	0.194106	0.177482	0.140235	0.16859	0.157789	0.1615	0.170705	0.1455	0.181473	0.174455	0.16266	0.159389	0.15455	0.18907	0.147688	0.155839	0.182762	0.167071	0.168992	0.162174	0.187211	0.137364	0.173255	0.179166	0.151963	0.181557	0.173352	0.145397	0.159295	0.155349	0.152246	0.172162	0.183405	0.184757	0.153027	0.0860299	0.555289	0.0900912	-0.000580256	1	0.990391	0.0866102	0.502697
sp#P07384#CAN1_HUMAN	P07384				Calpain-1 catalytic subunit OS=Homo sapiens GN=CAPN1 PE=1 SV=1	0.149268	0.16305	0.190058	0.151954	0.16859	0.168471	0.175943	0.170705	0.159604	0.171021	0.166371	0.16266	0.146662	0.15455	0.18907	0.15569	0.170411	0.17462	0.167071	0.156136	0.18895	0.169419	0.158547	0.173255	0.163862	0.165513	0.191643	0.173352	0.151315	0.159295	0.164506	0.160468	0.159781	0.172766	0.184757	0.153027	0.0584458	0.684647	0.160308	0.0246295	0.813023	0.523122	0.0338163	0.78724
sp#P07437#TBB5_HUMAN	P07437				Tubulin beta chain OS=Homo sapiens GN=TUBB PE=1 SV=2	0.170516	0.186342	0.164907	0.151954	0.159039	0.168471	0.147057	0.126914	0.152552	0.212828	0.174455	0.185606	0.184842	0.165959	0.176551	0.139686	0.170411	0.17462	0.177941	0.168992	0.162174	0.178315	0.147955	0.156938	0.163862	0.165513	0.161384	0.163318	0.174989	0.170282	0.146191	0.160468	0.172162	0.162128	0.175944	0.16519	0.0746036	0.607428	0.228478	0.0570092	0.590424	0.247228	0.0175944	0.883227
sp#P07476#INVO_HUMAN	P07476				Involucrin OS=Homo sapiens GN=IVL PE=1 SV=2	0.149268	0.194106	0.164907	0.151954	0.197243	0.136425	0.118172	0.14881	0.159604	0.202376	0.214879	0.139713	0.172115	0.131733	0.18907	0.179696	0.126694	0.182762	0.210548	0.156136	0.148785	0.169419	0.137364	0.173255	0.189369	0.138414	0.181557	0.183385	0.139478	0.159295	0.155349	0.135802	0.184542	0.225959	0.158318	0.153027	0.197734	0.182251	0.0391675	0.00877492	0.929236	0.930095	0.188959	0.148064
sp#P07602#SAP_HUMAN	P07602				Proactivator polypeptide OS=Homo sapiens GN=PSAP PE=1 SV=2	0.20239	0.131993	0.139756	0.163673	0.197243	0.157789	0.219271	0.225444	0.159604	0.16057	0.117862	0.16266	0.210294	0.165959	0.164032	0.15569	0.184984	0.150192	0.18881	0.143281	0.175562	0.160523	0.169138	0.173255	0.133252	0.165513	0.161384	0.193418	0.180907	0.203243	0.146191	0.234467	0.147401	0.130212	0.140691	0.189515	-0.171172	0.26134	0.100698	-0.146799	0.173597	0.166207	-0.0243727	0.863931
sp#P07686#HEXB_HUMAN	P07686				Beta-hexosaminidase subunit beta OS=Homo sapiens GN=HEXB PE=1 SV=3	0.159892	0.186342	0.164907	0.163673	0.16859	0.147107	0.190385	0.214497	0.159604	0.129215	0.142116	0.185606	0.197568	0.165959	0.151513	0.163692	0.170411	0.166477	0.156202	0.168992	0.18895	0.124939	0.190321	0.189572	0.143456	0.179062	0.191643	0.163318	0.174989	0.170282	0.155349	0.16869	0.172162	0.194043	0.167131	0.153027	-0.0503728	0.749991	0.519254	-0.0122228	0.914918	0.845705	-0.03815	0.782663
sp#P07737#PROF1_HUMAN	P07737				Profilin-1 OS=Homo sapiens GN=PFN1 PE=1 SV=2	0.170516	0.155285	0.164907	0.222271	0.149488	0.157789	0.1615	0.14881	0.194862	0.171021	0.158286	0.151186	0.159389	0.15455	0.151513	0.219706	0.184984	0.125765	0.145333	0.143281	0.162174	0.151627	0.222095	0.156938	0.153659	0.179062	0.151297	0.153285	0.192744	0.170282	0.19198	0.160468	0.172162	0.151489	0.131878	0.201678	0.0735346	0.612415	0.271506	0.128649	0.227926	0.160783	-0.0551147	0.685845
sp#P07738#PMGE_HUMAN	P07738				Bisphosphoglycerate mutase OS=Homo sapiens GN=BPGM PE=1 SV=2	0.128019	0.186342	0.164907	0.187112	0.16859	0.168471	0.118172	0.170705	0.208966	0.139667	0.166371	0.174133	0.184842	0.177367	0.151513	0.171694	0.184984	0.150192	0.177941	0.20756	0.135397	0.160523	0.169138	0.140622	0.174065	0.179062	0.191643	0.153285	0.151315	0.159295	0.31103	0.152246	0.135021	0.119574	0.140691	0.128702	-0.218971	0.149418	0.112711	-0.191767	0.075123	0.130432	-0.0272042	0.847081
sp#P07741#APT_HUMAN	P07741				Adenine phosphoribosyltransferase OS=Homo sapiens GN=APRT PE=1 SV=2	0.170516	0.170814	0.164907	0.163673	0.16859	0.168471	0.1615	0.159757	0.159604	0.181473	0.190625	0.16266	0.172115	0.15455	0.18907	0.147688	0.155839	0.166477	0.18881	0.143281	0.148785	0.205003	0.137364	0.156938	0.174065	0.192612	0.181557	0.163318	0.157234	0.137321	0.155349	0.16869	0.172162	0.172766	0.158318	0.16519	0.0389651	0.782256	0.468057	-0.0670997	0.536479	0.194641	0.106065	0.413481
sp#P07814#SYEP_HUMAN	P07814				Bifunctional glutamate/proline--tRNA ligase OS=Homo sapiens GN=EPRS PE=1 SV=5	0.149268	0.170814	0.164907	0.163673	0.159039	0.189836	0.1615	0.159757	0.152552	0.171021	0.190625	0.16266	0.159389	0.15455	0.176551	0.171694	0.155839	0.17462	0.156202	0.181848	0.162174	0.178315	0.158547	0.173255	0.174065	0.165513	0.181557	0.163318	0.157234	0.159295	0.164506	0.152246	0.184542	0.183405	0.167131	0.16519	0.0478777	0.737065	0.249378	0.0105523	0.916085	0.782433	0.0373254	0.766843
sp#P07858#CATB_HUMAN	P07858				Cathepsin B OS=Homo sapiens GN=CTSB PE=1 SV=3	0.181141	0.139757	0.164907	0.163673	0.187692	0.168471	0.175943	0.181653	0.166655	0.181473	0.142116	0.16266	0.146662	0.15455	0.176551	0.171694	0.155839	0.190905	0.167071	0.143281	0.18895	0.160523	0.158547	0.189572	0.174065	0.138414	0.141211	0.183385	0.157234	0.203243	0.137033	0.16869	0.172162	0.172766	0.19357	0.177352	0.0672509	0.642092	0.264683	0.0837006	0.431331	0.204253	-0.0164497	0.911387
sp#P07900#HS90A_HUMAN	P07900				Heat shock protein HSP 90-alpha OS=Homo sapiens GN=HSP90AA1 PE=1 SV=5	0.159892	0.178578	0.164907	0.163673	0.159039	0.168471	0.1615	0.159757	0.166655	0.171021	0.18254	0.16266	0.146662	0.15455	0.164032	0.171694	0.155839	0.190905	0.167071	0.156136	0.175562	0.187211	0.147955	0.156938	0.179166	0.151963	0.161384	0.173352	0.157234	0.148308	0.146191	0.144024	0.184542	0.194043	0.184757	0.153027	0.140256	0.341591	0.00104632	0.0554337	0.600597	0.241141	0.0848228	0.511375
sp#P07910#HNRPC_HUMAN	P07910				Heterogeneous nuclear ribonucleoproteins C1/C2 OS=Homo sapiens GN=HNRNPC PE=1 SV=4	0.159892	0.147521	0.177482	0.163673	0.159039	0.189836	0.175943	0.137862	0.173707	0.139667	0.18254	0.174133	0.184842	0.165959	0.138994	0.15569	0.170411	0.182762	0.177941	0.168992	0.148785	0.187211	0.158547	0.156938	0.174065	0.165513	0.151297	0.143252	0.174989	0.159295	0.164506	0.16869	0.159781	0.172766	0.158318	0.177352	-0.114112	0.457371	0.0364052	0.00230807	0.977222	0.955263	-0.11642	0.384628
sp#P07954#FUMH_HUMAN	P07954				Fumarate hydratase, mitochondrial OS=Homo sapiens GN=FH PE=1 SV=3	0.159892	0.170814	0.164907	0.163673	0.16859	0.157789	0.147057	0.14881	0.159604	0.191925	0.174455	0.174133	0.159389	0.177367	0.164032	0.147688	0.170411	0.17462	0.177941	0.156136	0.175562	0.151627	0.169138	0.140622	0.189369	0.165513	0.151297	0.153285	0.157234	0.159295	0.173664	0.152246	0.159781	0.183405	0.175944	0.153027	-0.00362985	0.994158	0.94078	0.00262006	0.974904	0.951933	-0.0062499	0.972925
sp#P07996#TSP1_HUMAN	P07996				Thrombospondin-1 OS=Homo sapiens GN=THBS1 PE=1 SV=2	0.170516	0.131993	0.164907	0.210551	0.197243	0.125743	0.190385	0.236392	0.159604	0.139667	0.117862	0.197079	0.159389	0.188776	0.18907	0.147688	0.228701	0.133907	0.210548	0.156136	0.175562	0.124939	0.190321	0.156938	0.138354	0.179062	0.181557	0.183385	0.174989	0.192256	0.173664	0.201579	0.135021	0.130212	0.175944	0.16519	-0.206777	0.173711	0.0460559	-0.0328922	0.764618	0.753369	-0.173885	0.191832
sp#P08107#HSP71_HUMAN	P08107				Heat shock 70 kDa protein 1A/1B OS=Homo sapiens GN=HSPA1A PE=1 SV=5	0.149268	0.20187	0.177482	0.151954	0.159039	0.147107	0.147057	0.14881	0.166655	0.191925	0.18254	0.151186	0.159389	0.15455	0.18907	0.163692	0.170411	0.158335	0.18881	0.143281	0.175562	0.160523	0.158547	0.156938	0.179166	0.165513	0.151297	0.173352	0.157234	0.170282	0.182822	0.160468	0.147401	0.183405	0.158318	0.153027	0.0853628	0.558272	0.158976	0.00761342	0.937841	0.873276	0.0777493	0.546471
sp#P08133#ANXA6_HUMAN	P08133				Annexin A6 OS=Homo sapiens GN=ANXA6 PE=1 SV=3	0.170516	0.155285	0.152332	0.198832	0.139936	0.179153	0.147057	0.137862	0.244225	0.129215	0.142116	0.151186	0.146662	0.177367	0.101437	0.259716	0.199556	0.10948	0.167071	0.156136	0.135397	0.133835	0.232687	0.156938	0.163862	0.192612	0.141211	0.143252	0.186826	0.159295	0.201137	0.16869	0.159781	0.151489	0.131878	0.189515	-0.0385836	0.81023	0.769647	0.0239434	0.817986	0.814027	-0.062527	0.645007
sp#P08238#HS90B_HUMAN	P08238				Heat shock protein HSP 90-beta OS=Homo sapiens GN=HSP90AB1 PE=1 SV=4	0.170516	0.155285	0.177482	0.151954	0.16859	0.179153	0.147057	0.14881	0.152552	0.181473	0.19871	0.16266	0.146662	0.143142	0.176551	0.163692	0.155839	0.190905	0.177941	0.143281	0.162174	0.205003	0.137364	0.156938	0.194471	0.151963	0.17147	0.173352	0.151315	0.148308	0.155349	0.152246	0.184542	0.172766	0.184757	0.153027	0.116633	0.427381	0.0465601	0.0450899	0.669258	0.500296	0.0715427	0.578218
sp#P08240#SRPR_HUMAN	P08240				Signal recognition particle receptor subunit alpha OS=Homo sapiens GN=SRPR PE=1 SV=2	0.159892	0.170814	0.202633	0.175393	0.16859	0.136425	0.1615	0.170705	0.216018	0.150118	0.134031	0.151186	0.172115	0.188776	0.164032	0.147688	0.184984	0.158335	NA	NA	NA	NA	NA	NA	NA	NA	NA	NA	NA	NA	0.137033	0.176912	0.184542	0.162128	0.158318	0.177352	0.0467088	0.742944	0.605269	0.0328039	0.754514	0.713262	0.0139049	0.905354
sp#P08246#ELNE_HUMAN	P08246				Neutrophil elastase OS=Homo sapiens GN=ELANE PE=1 SV=1	0.159892	0.139757	0.215208	0.175393	0.139936	0.168471	0.1615	0.14881	0.244225	0.118764	0.134031	0.151186	0.146662	0.15455	0.113956	0.251714	0.214129	0.10948	0.156202	0.130425	0.148785	0.151627	0.232687	0.156938	0.163862	0.219711	0.141211	0.163318	0.16907	0.148308	0.19198	0.16869	0.159781	0.172766	0.131878	0.189515	0.0110494	0.927931	0.930832	0.0558677	0.597786	0.625049	-0.0448183	0.744108
sp#P08311#CATG_HUMAN	P08311				Cathepsin G OS=Homo sapiens GN=CTSG PE=1 SV=2	0.149268	0.147521	0.164907	0.23399	0.130385	0.189836	0.1615	0.137862	0.26538	0.129215	0.117862	0.139713	0.146662	0.177367	0.126475	0.23571	0.199556	0.101337	0.156202	0.130425	0.148785	0.151627	0.253869	0.156938	0.153659	0.206161	0.151297	0.163318	0.180907	0.159295	0.19198	0.16869	0.159781	0.172766	0.105439	0.201678	0.0368127	0.793287	0.767647	0.0471194	0.655543	0.736116	-0.0103067	0.948409
sp#P08493#MGP_HUMAN	P08493				Matrix Gla protein OS=Homo sapiens GN=MGP PE=1 SV=2	0.138643	0.16305	0.190058	0.198832	0.197243	0.115061	0.233713	0.280184	0.1455	0.0874092	0.109777	0.174133	0.172115	0.188776	0.201589	0.15569	0.184984	0.125765	0.167071	0.181848	0.18895	0.124939	0.17973	0.156938	0.102643	0.206161	0.252163	0.163318	0.163152	0.181269	0.127875	0.218023	0.159781	0.140851	0.175944	0.177352	-0.188881	0.21454	0.24898	-0.118524	0.272518	0.39612	-0.0703572	0.603001
sp#P08571#CD14_HUMAN	P08571				Monocyte differentiation antigen CD14 OS=Homo sapiens GN=CD14 PE=1 SV=2	0.191765	0.139757	0.164907	0.151954	0.178141	0.179153	0.219271	0.214497	0.152552	0.139667	0.134031	0.197079	0.172115	0.177367	0.164032	0.163692	0.184984	0.150192	0.167071	0.168992	0.202338	0.133835	0.17973	0.173255	0.123049	0.192612	0.151297	0.173352	0.186826	0.21423	0.146191	0.218023	0.159781	0.140851	0.140691	0.177352	-0.172905	0.256472	0.063345	-0.0693794	0.522572	0.44211	-0.103525	0.440341
sp#P08574#CY1_HUMAN	P08574				Cytochrome c1, heme protein, mitochondrial OS=Homo sapiens GN=CYC1 PE=1 SV=3	0.159892	0.194106	0.152332	0.163673	0.159039	0.168471	NA	NA	NA	NA	NA	NA	0.172115	0.15455	0.164032	0.179696	0.141267	0.17462	0.134463	0.194704	0.148785	0.205003	0.147955	0.173255	0.153659	0.179062	0.151297	0.123186	0.151315	0.29114	NA	NA	NA	NA	NA	NA	0.0108478	0.928997	0.914735	0.0846108	0.426383	0.601878	-0.0737629	0.585123
sp#P08575#PTPRC_HUMAN	P08575				Receptor-type tyrosine-protein phosphatase C OS=Homo sapiens GN=PTPRC PE=1 SV=2	0.170516	0.155285	0.164907	0.198832	0.149488	0.168471	0.1615	0.137862	0.223069	0.150118	0.142116	0.151186	0.184842	0.177367	0.113956	0.187698	0.155839	0.166477	0.156202	0.20756	0.18895	0.107147	0.190321	0.205888	0.148557	0.165513	0.151297	0.183385	0.198662	0.148308	0.164506	0.152246	0.234062	0.172766	0.131878	0.177352	0.0461266	0.745878	0.667568	0.0415305	0.69358	0.596996	0.00459603	0.96147
sp#P08603#CFAH_HUMAN	P08603				Complement factor H OS=Homo sapiens GN=CFH PE=1 SV=4	0.170516	0.139757	0.177482	0.163673	0.149488	0.2112	NA	NA	NA	NA	NA	NA	0.146662	0.200185	0.138994	0.179696	0.214129	0.125765	0.177941	0.181848	0.162174	0.124939	0.211504	0.156938	0.133252	0.165513	0.141211	0.123186	0.234173	0.181269	0.173664	0.201579	0.159781	0.151489	0.114252	0.21384	-0.223192	0.141642	0.0247157	0.0422054	0.688943	0.735286	-0.265397	0.0455922
sp#P08670#VIME_HUMAN	P08670				Vimentin OS=Homo sapiens GN=VIM PE=1 SV=4	0.170516	0.147521	0.127181	0.23399	0.120834	0.200518	0.147057	0.126914	0.244225	0.139667	0.134031	0.12824	0.159389	0.177367	0.101437	0.23571	0.199556	0.10948	0.156202	0.156136	0.175562	0.142731	0.222095	0.124305	0.148557	0.179062	0.131124	0.173352	0.204581	0.159295	0.219453	0.152246	0.147401	0.162128	0.131878	0.189515	0.0203692	0.878775	0.874273	0.0150717	0.882757	0.91103	0.00529745	0.957232
sp#P08708#RS17_HUMAN,sp#P0CW22#RS17L_HUMAN	P08708				40S ribosomal protein S17 OS=Homo sapiens GN=RPS17 PE=1 SV=2,40S ribosomal protein S17-like OS=Homo sapiens GN=RPS17L PE=1 SV=1	0.128019	0.186342	0.164907	0.151954	0.187692	0.168471	0.147057	0.137862	0.152552	0.181473	0.214879	0.151186	0.159389	0.143142	0.176551	0.15569	0.155839	0.190905	0.199679	0.156136	0.162174	0.187211	0.137364	0.140622	0.184268	0.138414	0.161384	0.173352	0.157234	0.170282	0.164506	0.152246	0.172162	0.183405	0.184757	0.153027	0.0593683	0.680138	0.38653	0.0251484	0.809273	0.747902	0.0342198	0.784886
sp#P08727#K1C19_HUMAN	P08727				Keratin, type I cytoskeletal 19 OS=Homo sapiens GN=KRT19 PE=1 SV=4	0.149268	0.217399	0.164907	0.151954	0.16859	0.115061	0.204828	0.170705	0.152552	0.171021	0.142116	0.174133	0.159389	0.143142	0.239146	0.15569	0.141267	0.17462	0.145333	0.156136	0.202338	0.196107	0.147955	0.156938	0.15876	0.138414	0.20173	0.213484	0.151315	0.148308	0.155349	0.144024	0.172162	0.204682	0.184757	0.140864	0.29114	0.0504675	0.00331816	0.0149753	0.883466	0.832964	0.276165	0.0350557
sp#P08729#K2C7_HUMAN	P08729				Keratin, type II cytoskeletal 7 OS=Homo sapiens GN=KRT7 PE=1 SV=5	0.20239	0.240691	0.190058	0.128515	0.149488	0.0723323	0.147057	0.159757	0.159604	0.171021	0.166371	0.197079	0.133936	0.165959	0.239146	0.179696	0.126694	0.150192	0.134463	0.168992	0.162174	0.187211	0.158547	0.173255	0.148557	0.165513	0.211817	0.183385	0.157234	0.170282	0.164506	0.135802	0.184542	0.236598	0.149505	0.140864	0.433377	0.003692	0.000196704	0.128158	0.229697	0.186355	0.30522	0.0199096
sp#P08754#GNAI3_HUMAN	P08754				Guanine nucleotide-binding protein G(k) subunit alpha OS=Homo sapiens GN=GNAI3 PE=1 SV=3	0.159892	0.186342	0.177482	0.151954	0.16859	0.157789	0.175943	0.14881	0.159604	0.181473	0.166371	0.174133	0.159389	0.15455	0.176551	0.163692	0.170411	0.17462	0.156202	0.143281	0.175562	0.169419	0.169138	0.189572	0.184268	0.165513	0.161384	0.153285	0.163152	0.159295	0.155349	0.152246	0.172162	0.183405	0.167131	0.16519	0.0879723	0.546648	0.0379637	0.0778224	0.464079	0.0532387	0.0101499	0.927949
sp#P08758#ANXA5_HUMAN	P08758				Annexin A5 OS=Homo sapiens GN=ANXA5 PE=1 SV=2	0.159892	0.186342	0.164907	0.163673	0.159039	0.168471	0.1615	0.14881	0.187811	0.150118	0.174455	0.16266	0.146662	0.165959	0.164032	0.163692	0.184984	0.17462	0.167071	0.168992	0.162174	0.160523	0.17973	0.156938	0.179166	0.165513	0.161384	0.163318	0.163152	0.148308	0.164506	0.152246	0.159781	0.172766	0.175944	0.16519	0.0321508	0.81732	0.390913	0.0485191	0.64615	0.180977	-0.0163683	0.911877
sp#P08779#K1C16_HUMAN	P08779				Keratin, type I cytoskeletal 16 OS=Homo sapiens GN=KRT16 PE=1 SV=4	0.170516	0.186342	0.127181	0.163673	0.149488	0.168471	0.118172	0.126914	0.1455	0.202376	0.222964	0.151186	0.184842	0.15455	0.164032	0.179696	0.141267	0.158335	0.210548	0.168992	0.135397	0.169419	0.147955	0.156938	0.214877	0.138414	0.141211	0.173352	0.139478	0.126334	0.164506	0.152246	0.159781	0.21532	0.158318	0.140864	0.0656807	0.6496	0.499166	-0.0895852	0.407868	0.394088	0.155266	0.233695
sp#P08865#RSSA_HUMAN	P08865				40S ribosomal protein SA OS=Homo sapiens GN=RPSA PE=1 SV=4	0.170516	0.155285	0.177482	0.163673	0.16859	0.157789	0.175943	0.159757	0.1455	0.191925	0.18254	0.151186	0.172115	0.165959	0.176551	0.147688	0.170411	0.17462	0.177941	0.168992	0.162174	0.169419	0.158547	0.156938	0.163862	0.165513	0.181557	0.183385	0.157234	0.159295	0.155349	0.16869	0.159781	0.172766	0.184757	0.153027	0.0115269	0.925404	0.775297	-0.0078011	0.947665	0.821011	0.019328	0.87286
sp#P09110#THIK_HUMAN	P09110				3-ketoacyl-CoA thiolase, peroxisomal OS=Homo sapiens GN=ACAA1 PE=1 SV=2	0.170516	0.170814	0.164907	0.175393	0.16859	0.168471	0.190385	0.159757	0.152552	0.16057	0.174455	0.16266	0.159389	0.177367	0.164032	0.171694	0.170411	0.158335	0.167071	0.156136	0.175562	0.151627	0.17973	0.173255	0.184268	0.165513	0.161384	0.173352	0.151315	0.159295	0.155349	0.176912	0.147401	0.183405	0.158318	0.16519	-0.0333002	0.837619	0.400574	-0.0257855	0.815601	0.469396	-0.00751466	0.965278
sp#P09211#GSTP1_HUMAN	P09211				Glutathione S-transferase P OS=Homo sapiens GN=GSTP1 PE=1 SV=2	0.170516	0.178578	0.164907	0.163673	0.159039	0.147107	0.147057	0.159757	0.152552	0.191925	0.174455	0.151186	0.159389	0.177367	0.176551	0.163692	0.155839	0.166477	0.167071	0.168992	0.162174	0.151627	0.158547	0.189572	0.168963	0.165513	0.161384	0.173352	0.157234	0.159295	0.173664	0.160468	0.172162	0.162128	0.158318	0.16519	0.0452355	0.750376	0.238463	0.00758673	0.938039	0.831465	0.0376488	0.764971
sp#P09228#CYTT_HUMAN	P09228				Cystatin-SA OS=Homo sapiens GN=CST2 PE=1 SV=1	0.20239	0.131993	0.202633	0.222271	0.149488	0.104379	0.132614	0.159757	0.1455	0.254634	0.150201	0.151186	0.146662	0.143142	0.18907	0.139686	0.199556	0.190905	0.275764	0.143281	0.135397	0.0982515	0.147955	0.189572	0.117948	0.151963	0.121038	0.203451	0.157234	0.269165	0.137033	0.226245	0.196922	0.0982964	0.140691	0.177352	0.0215007	0.872834	0.905195	0.219595	0.0400631	0.153606	-0.198095	0.136548
sp#P09429#HMGB1_HUMAN	P09429				High mobility group protein B1 OS=Homo sapiens GN=HMGB1 PE=1 SV=3	0.170516	0.147521	0.152332	0.175393	0.16859	0.179153	0.103729	0.126914	0.26538	0.16057	0.158286	0.12824	0.146662	0.143142	0.176551	0.187698	0.170411	0.182762	0.177941	0.130425	0.148785	0.142731	0.200912	0.140622	NA	NA	NA	NA	NA	NA	0.173664	0.16869	0.159781	0.162128	0.140691	0.201678	0.180766	0.222147	0.162822	0.12059	0.258211	0.262516	0.0601761	0.638503
sp#P09497#CLCB_HUMAN	P09497				Clathrin light chain B OS=Homo sapiens GN=CLTB PE=1 SV=1	0.149268	0.20187	0.164907	0.151954	0.16859	0.147107	0.132614	0.126914	0.166655	0.181473	0.214879	0.151186	0.197568	0.15455	0.176551	0.15569	0.126694	0.182762	0.167071	0.181848	0.162174	0.151627	0.17973	0.173255	0.184268	0.179062	0.17147	0.163318	0.145397	0.148308	0.173664	0.135802	0.184542	0.172766	0.19357	0.153027	0.0639548	0.657894	0.362147	0.0268481	0.797024	0.754412	0.0371067	0.768109
sp#P09525#ANXA4_HUMAN	P09525				Annexin A4 OS=Homo sapiens GN=ANXA4 PE=1 SV=4	0.149268	0.178578	0.164907	0.187112	0.159039	0.168471	0.147057	0.14881	0.194862	0.16057	0.174455	0.16266	0.159389	0.165959	0.138994	0.187698	0.170411	0.158335	0.112725	0.181848	0.175562	0.169419	0.190321	0.156938	0.179166	0.151963	0.17147	0.163318	0.163152	0.159295	0.173664	0.152246	0.159781	0.183405	0.158318	0.16519	0.0973016	0.506097	0.13279	0.0817252	0.442184	0.155743	0.0155764	0.895319
sp#P09543#CN37_HUMAN	P09543				2',3'-cyclic-nucleotide 3'-phosphodiesterase OS=Homo sapiens GN=CNP PE=1 SV=2	0.149268	0.139757	0.215208	0.151954	0.159039	0.2112	0.219271	0.192601	0.173707	0.139667	0.134031	0.174133	0.172115	0.165959	0.151513	0.163692	0.184984	0.166477	0.156202	0.156136	0.162174	0.187211	0.17973	0.156938	0.179166	0.165513	0.17147	0.163318	0.163152	0.170282	0.182822	0.135802	0.172162	0.183405	0.149505	0.189515	-0.0986218	0.522165	0.178825	-0.0418454	0.701837	0.596006	-0.0567765	0.676604
sp#P09601#HMOX1_HUMAN	P09601				Heme oxygenase 1 OS=Homo sapiens GN=HMOX1 PE=1 SV=1	0.181141	0.147521	0.164907	0.187112	0.197243	0.136425	0.1615	0.181653	0.173707	0.171021	0.158286	0.151186	0.184842	0.200185	0.176551	0.147688	0.155839	0.150192	0.156202	0.194704	0.175562	0.142731	0.17973	0.156938	NA	NA	NA	NA	NA	NA	NA	NA	NA	NA	NA	NA	-0.102436	0.505785	0.239725	-0.115356	0.285627	0.175537	0.0129198	0.911275
sp#P09622#DLDH_HUMAN	P09622				Dihydrolipoyl dehydrogenase, mitochondrial OS=Homo sapiens GN=DLD PE=1 SV=2	0.149268	0.20187	0.164907	0.151954	0.149488	0.168471	0.132614	0.137862	0.166655	0.202376	0.18254	0.151186	0.159389	0.15455	0.164032	0.179696	0.155839	0.17462	0.177941	0.156136	0.162174	0.178315	0.158547	0.156938	0.163862	0.179062	0.17147	0.133219	0.16907	0.181269	0.155349	0.160468	0.172162	0.194043	0.167131	0.153027	0.130962	0.373937	0.0489554	0.0536743	0.612049	0.258382	0.0772879	0.548801
sp#P09651#ROA1_HUMAN	P09651				Heterogeneous nuclear ribonucleoprotein A1 OS=Homo sapiens GN=HNRNPA1 PE=1 SV=5	0.170516	0.170814	0.177482	0.175393	0.159039	0.168471	0.175943	0.14881	0.152552	0.16057	0.19871	0.151186	0.159389	0.15455	0.18907	0.179696	0.141267	0.17462	0.199679	0.156136	0.162174	0.178315	0.158547	0.140622	0.179166	0.138414	0.17147	0.183385	0.157234	0.148308	0.164506	0.144024	0.184542	0.162128	0.184757	0.153027	0.0842153	0.563422	0.110845	0.0096134	0.92303	0.881536	0.0746019	0.562462
sp#P09669#COX6C_HUMAN	P09669				Cytochrome c oxidase subunit 6C OS=Homo sapiens GN=COX6C PE=1 SV=2	0.149268	0.147521	0.190058	0.151954	0.178141	0.189836	0.1615	0.14881	0.208966	0.150118	0.158286	0.16266	0.184842	0.177367	0.151513	0.179696	0.141267	0.166477	0.156202	0.143281	0.18895	0.160523	0.17973	0.173255	0.209776	0.124864	0.191643	0.173352	0.13356	0.137321	0.137033	0.152246	0.209302	0.183405	0.184757	0.153027	0.0927194	0.525814	0.27435	-0.0233622	0.833178	0.771123	0.116082	0.371458
sp#P09758#TACD2_HUMAN	P09758				Tumor-associated calcium signal transducer 2 OS=Homo sapiens GN=TACSTD2 PE=1 SV=3	0.149268	0.186342	0.177482	0.151954	0.178141	0.157789	0.175943	0.170705	0.159604	0.171021	0.166371	0.16266	0.146662	0.143142	0.201589	0.15569	0.184984	0.17462	0.156202	0.168992	0.175562	0.187211	0.137364	0.173255	0.15876	0.179062	0.17147	0.173352	0.151315	0.192256	0.155349	0.152246	0.172162	0.183405	0.167131	0.153027	0.102925	0.482443	0.0413264	0.0362395	0.730318	0.482809	0.0666851	0.603654
sp#P09917#LOX5_HUMAN	P09917				Arachidonate 5-lipoxygenase OS=Homo sapiens GN=ALOX5 PE=1 SV=2	0.170516	0.16305	0.164907	0.187112	0.149488	0.179153	0.1615	0.14881	0.208966	0.139667	0.158286	0.16266	NA	NA	NA	NA	NA	NA	NA	NA	NA	NA	NA	NA	0.128151	0.165513	0.141211	0.163318	0.204581	0.21423	0.164506	0.176912	0.172162	0.151489	0.158318	0.177352	0.0405813	0.774001	0.649772	0.164034	0.124684	0.0686188	-0.123452	0.356149
sp#P09958#FURIN_HUMAN	P09958				Furin OS=Homo sapiens GN=FURIN PE=1 SV=2	0.191765	0.16305	0.152332	0.163673	0.16859	0.157789	0.175943	0.192601	0.159604	0.150118	0.150201	0.197079	0.210294	0.200185	0.151513	0.147688	0.184984	0.117622	0.112725	0.168992	0.175562	0.0893556	0.17973	0.369056	0.133252	0.165513	0.161384	0.173352	0.16907	0.21423	0.201137	0.185134	0.122641	0.108935	0.184757	0.201678	-0.207176	0.172872	0.0635585	0.14069	0.187534	0.383614	-0.347866	0.00867653
sp#P09960#LKHA4_HUMAN	P09960				Leukotriene A-4 hydrolase OS=Homo sapiens GN=LTA4H PE=1 SV=2	0.170516	0.155285	0.164907	0.187112	0.149488	0.168471	0.1615	0.159757	0.194862	0.171021	0.142116	0.16266	0.159389	0.177367	0.164032	0.179696	0.170411	0.158335	0.156202	0.156136	0.162174	0.178315	0.17973	0.140622	0.163862	0.165513	0.161384	0.163318	0.174989	0.170282	0.182822	0.160468	0.159781	0.162128	0.158318	0.177352	0.0445779	0.7537	0.232462	0.0188996	0.854687	0.664955	0.0256783	0.835086
sp#P09972#ALDOC_HUMAN	P09972				Fructose-bisphosphate aldolase C OS=Homo sapiens GN=ALDOC PE=1 SV=2	0.170516	0.155285	0.164907	0.163673	0.16859	0.179153	0.190385	0.192601	0.152552	0.118764	0.174455	0.16266	0.159389	0.177367	0.138994	0.179696	0.155839	0.17462	0.156202	0.194704	0.162174	0.151627	0.169138	0.173255	0.184268	0.138414	0.141211	0.193418	0.145397	0.170282	0.173664	0.16869	0.184542	0.151489	0.149505	0.16519	-0.132757	0.385741	0.0625653	-0.0815544	0.451555	0.102115	-0.0512026	0.707785
sp#P0C0L4#CO4A_HUMAN	P0C0L4				Complement C4-A OS=Homo sapiens GN=C4A PE=1 SV=2	0.213014	0.194106	0.139756	0.128515	0.216346	0.0936965	0.1615	0.126914	0.166655	0.202376	0.19871	0.139713	0.159389	0.188776	0.164032	0.187698	0.184984	0.125765	0.145333	0.168992	0.148785	0.187211	0.17973	0.156938	0.143456	0.179062	0.17147	0.143252	0.198662	0.170282	NA	NA	NA	NA	NA	NA	0.167658	0.256989	0.151586	0.0356287	0.734601	0.779551	0.13203	0.310256
sp#P0C0S5#H2AZ_HUMAN,sp#Q71UI9#H2AV_HUMAN	P0C0S5				Histone H2A.Z OS=Homo sapiens GN=H2AFZ PE=1 SV=2,Histone H2A.V OS=Homo sapiens GN=H2AFV PE=1 SV=3	0.149268	0.155285	0.139756	0.210551	0.130385	0.2112	0.1615	0.137862	0.208966	0.16057	0.166371	0.139713	0.12121	0.165959	0.151513	0.23571	0.170411	0.133907	0.210548	0.130425	0.135397	0.169419	0.200912	0.140622	0.168963	0.165513	0.151297	0.173352	0.180907	0.159295	0.201137	0.135802	0.184542	0.172766	0.140691	0.16519	0.0778449	0.592417	0.474223	0.00580565	0.951248	0.956412	0.0720393	0.575646
sp#P0C869#PA24B_HUMAN	P0C869				Cytosolic phospholipase A2 beta OS=Homo sapiens GN=PLA2G4B PE=1 SV=2	0.170516	0.16305	0.190058	0.151954	0.178141	0.157789	0.147057	0.170705	0.180759	0.16057	0.158286	0.197079	0.172115	0.165959	0.214108	0.131684	0.184984	0.166477	0.145333	0.181848	0.175562	0.178315	0.169138	0.156938	0.148557	0.179062	0.181557	0.163318	0.16907	0.170282	0.137033	0.160468	0.184542	0.151489	0.211196	0.140864	0.0803891	0.580754	0.215005	0.0879898	0.408305	0.175741	-0.00760067	0.964758
sp#P0CAP1#MYZAP_HUMAN	P0CAP1				Myocardial zonula adherens protein OS=Homo sapiens GN=MYZAP PE=1 SV=1	NA	NA	NA	NA	NA	NA	0.132614	0.14881	0.1455	0.181473	0.231049	0.151186	0.159389	0.165959	0.18907	0.163692	0.126694	0.190905	NA	NA	NA	NA	NA	NA	0.194471	0.138414	0.191643	0.153285	0.151315	0.148308	0.173664	0.152246	0.172162	0.194043	0.175944	0.140864	0.136203	0.35547	0.124276	0.0566681	0.592619	0.654383	0.0795352	0.537499
sp#P0CG05#LAC2_HUMAN	P0CG05				Ig lambda-2 chain C regions OS=Homo sapiens GN=IGLC2 PE=1 SV=1	0.181141	0.139757	0.164907	0.175393	0.206795	0.147107	0.190385	0.192601	0.180759	0.181473	0.109777	0.151186	NA	NA	NA	NA	NA	NA	0.145333	0.156136	0.215726	0.124939	0.190321	0.189572	NA	NA	NA	NA	NA	NA	0.100402	0.316689	0.147401	0.108935	0.123065	0.189515	-0.185172	0.223805	0.4163	-0.16992	0.114989	0.441657	-0.0152515	0.918596
sp#P0CG38#POTEI_HUMAN	P0CG38				POTE ankyrin domain family member I OS=Homo sapiens GN=POTEI PE=3 SV=1	NA	NA	NA	NA	NA	NA	0.175943	0.159757	0.131397	0.181473	0.190625	0.197079	0.172115	0.15455	0.176551	0.139686	0.155839	0.199047	0.177941	0.168992	0.148785	0.178315	0.147955	0.205888	0.174065	0.165513	0.141211	0.183385	0.163152	0.170282	0.155349	0.160468	0.172162	0.183405	0.149505	0.189515	-0.0247581	0.882307	0.697538	0.0875871	0.410435	0.188719	-0.112345	0.40175
sp#P0CG47#UBB_HUMAN,sp#P0CG48#UBC_HUMAN,sp#P62979#RS27A_HUMAN,sp#P62987#RL40_HUMAN	P0CG47	P0CG48	P62979	P62979	Polyubiquitin-B OS=Homo sapiens GN=UBB PE=1 SV=1,Polyubiquitin-C OS=Homo sapiens GN=UBC PE=1 SV=3,Ubiquitin-40S ribosomal protein S27a OS=Homo sapiens GN=RPS27A PE=1 SV=2,Ubiquitin-60S ribosomal protein L40 OS=Homo sapiens GN=UBA52 PE=1 SV=2	0.159892	0.170814	0.177482	0.163673	0.16859	0.168471	0.147057	0.14881	0.159604	0.191925	0.18254	0.16266	0.159389	0.143142	0.176551	0.179696	0.155839	0.17462	0.177941	0.143281	0.148785	0.205003	0.147955	0.156938	0.189369	0.138414	0.17147	0.173352	0.145397	0.159295	0.164506	0.144024	0.184542	0.194043	0.167131	0.140864	0.16045	0.27769	0.00986653	0.0312136	0.765798	0.569314	0.129236	0.320466
sp#P10153#RNAS2_HUMAN	P10153				Non-secretory ribonuclease OS=Homo sapiens GN=RNASE2 PE=1 SV=2	0.170516	0.139757	0.164907	0.187112	0.16859	0.189836	0.175943	0.192601	0.187811	0.139667	0.142116	0.174133	0.172115	0.200185	0.0889178	0.219706	0.170411	0.101337	0.134463	0.168992	0.175562	0.142731	0.211504	0.173255	0.148557	0.206161	0.181557	0.153285	0.174989	0.170282	0.182822	0.185134	0.159781	0.162128	0.140691	0.177352	-0.145562	0.340766	0.139947	-0.0963506	0.373097	0.261314	-0.0492114	0.719047
sp#P10155#RO60_HUMAN	P10155				60 kDa SS-A/Ro ribonucleoprotein OS=Homo sapiens GN=TROVE2 PE=1 SV=2	0.117394	0.357153	0.202633	0.105076	0.0826295	0.0830144	0.1615	0.170705	0.180759	0.150118	0.174455	0.16266	0.159389	0.15455	0.164032	0.187698	0.155839	0.158335	0.167071	0.168992	0.162174	0.196107	0.137364	0.156938	0.163862	0.179062	0.17147	0.163318	0.163152	0.159295	0.164506	0.176912	0.159781	0.108935	0.123065	0.238166	0.20977	0.157356	0.258025	0.0802354	0.450472	0.534608	0.129535	0.319363
sp#P10253#LYAG_HUMAN	P10253				Lysosomal alpha-glucosidase OS=Homo sapiens GN=GAA PE=1 SV=4	0.170516	0.155285	0.164907	0.175393	0.187692	0.168471	0.147057	0.170705	0.173707	0.139667	0.190625	0.174133	0.159389	0.177367	0.151513	0.163692	0.170411	0.182762	0.156202	0.168992	0.18895	0.151627	0.17973	0.173255	NA	NA	NA	NA	NA	NA	0.19198	0.152246	0.172162	0.151489	0.158318	0.177352	-0.0537951	0.732769	0.360954	0.0562365	0.595403	0.241289	-0.110032	0.411672
sp#P10412#H14_HUMAN,sp#P16402#H13_HUMAN,sp#P16403#H12_HUMAN,sp#P22492#H1T_HUMAN,sp#Q02539#H11_HUMAN	P10412				Histone H1.4 OS=Homo sapiens GN=HIST1H1E PE=1 SV=2,Histone H1.3 OS=Homo sapiens GN=HIST1H1D PE=1 SV=2,Histone H1.2 OS=Homo sapiens GN=HIST1H1C PE=1 SV=2,Histone H1t OS=Homo sapiens GN=HIST1H1T PE=2 SV=4,Histone H1.1 OS=Homo sapiens GN=HIST1H1A PE=1 SV=3	0.170516	0.178578	0.139756	0.210551	0.139936	0.157789	0.147057	0.137862	0.237173	0.139667	0.142116	0.151186	0.159389	0.143142	0.126475	0.251714	0.170411	0.133907	0.18881	0.130425	0.242502	0.0715637	0.253869	0.124305	0.148557	0.179062	0.151297	0.183385	0.186826	0.170282	0.19198	0.152246	0.159781	0.183405	0.131878	0.189515	0.159823	0.279542	0.272878	0.0954624	0.369983	0.404042	0.0643605	0.616002
sp#P10515#ODP2_HUMAN	P10515				Dihydrolipoyllysine-residue acetyltransferase component of pyruvate dehydrogenase complex, mitochondrial OS=Homo sapiens GN=DLAT PE=1 SV=3	0.20239	0.170814	0.152332	0.163673	0.16859	0.147107	0.1615	0.181653	0.180759	0.171021	0.158286	0.139713	0.184842	0.165959	0.164032	0.179696	0.170411	0.150192	0.177941	0.156136	0.148785	0.196107	0.17973	0.124305	0.163862	0.165513	0.23199	0.203451	0.139478	0.126334	0.137033	0.185134	0.184542	0.204682	0.114252	0.21384	0.165799	0.262223	0.0172515	-0.122733	0.255746	0.150371	0.288532	0.0277005
sp#P10599#THIO_HUMAN	P10599				Thioredoxin OS=Homo sapiens GN=TXN PE=1 SV=3	0.138643	0.178578	0.164907	0.163673	0.178141	0.157789	0.1615	0.159757	0.159604	0.191925	0.166371	0.16266	0.159389	0.165959	0.18907	0.187698	0.170411	0.150192	0.167071	0.143281	0.162174	0.178315	0.158547	0.205888	0.174065	0.151963	0.17147	0.173352	0.151315	0.170282	0.173664	0.160468	0.159781	0.204682	0.149505	0.16519	0.101424	0.488697	0.0601995	0.0190019	0.853939	0.679274	0.0824219	0.523155
sp#P10606#COX5B_HUMAN	P10606				Cytochrome c oxidase subunit 5B, mitochondrial OS=Homo sapiens GN=COX5B PE=1 SV=2	0.170516	0.116465	0.164907	0.187112	0.216346	0.179153	0.147057	0.14881	0.187811	0.181473	0.18254	0.139713	0.172115	0.143142	0.176551	0.187698	0.126694	0.166477	0.18881	0.181848	0.162174	0.178315	0.147955	0.173255	0.214877	0.151963	0.161384	0.153285	0.139478	0.148308	NA	NA	NA	NA	NA	NA	-0.0577613	0.712976	0.537851	-0.145829	0.176472	0.134497	0.0880678	0.495678
sp#P10768#ESTD_HUMAN	P10768				S-formylglutathione hydrolase OS=Homo sapiens GN=ESD PE=1 SV=2	0.181141	0.170814	0.164907	0.175393	0.159039	0.147107	0.1615	0.159757	0.152552	0.171021	0.174455	0.174133	0.184842	0.15455	0.176551	0.15569	0.155839	0.182762	0.167071	0.181848	0.135397	0.169419	0.158547	0.189572	0.194471	0.138414	0.151297	0.163318	0.157234	0.170282	0.173664	0.152246	0.172162	0.183405	0.149505	0.177352	0.00602094	0.954579	0.913537	0.0399718	0.704333	0.442484	-0.0339508	0.807226
sp#P10809#CH60_HUMAN	P10809				60 kDa heat shock protein, mitochondrial OS=Homo sapiens GN=HSPD1 PE=1 SV=2	0.149268	0.178578	0.177482	0.151954	0.16859	0.168471	0.1615	0.159757	0.152552	0.181473	0.166371	0.174133	0.172115	0.15455	0.164032	0.163692	0.155839	0.182762	0.156202	0.156136	0.162174	0.196107	0.137364	0.173255	0.189369	0.138414	0.161384	0.173352	0.151315	0.159295	0.164506	0.144024	0.159781	0.194043	0.184757	0.153027	0.0747295	0.606842	0.155254	0.0250874	0.809714	0.626412	0.0496421	0.696604
sp#P10909#CLUS_HUMAN	P10909				Clusterin OS=Homo sapiens GN=CLU PE=1 SV=1	0.181141	0.170814	0.152332	0.175393	0.149488	0.179153	0.291484	0.192601	0.152552	0.150118	0.109777	0.16266	0.12121	0.165959	0.151513	0.211704	0.141267	0.17462	0.167071	0.143281	0.229114	0.151627	0.158547	0.140622	0.102643	0.151963	0.131124	0.173352	0.240091	0.203243	0.173664	0.185134	0.159781	0.172766	0.131878	0.177352	0.00849759	0.941446	0.949964	-0.0403914	0.711908	0.783567	0.048889	0.700832
sp#P11021#GRP78_HUMAN	P11021				78 kDa glucose-regulated protein OS=Homo sapiens GN=HSPA5 PE=1 SV=2	0.159892	0.170814	0.164907	0.163673	0.16859	0.179153	0.147057	0.159757	0.166655	0.191925	0.174455	0.16266	0.172115	0.15455	0.176551	0.171694	0.141267	0.166477	0.177941	0.168992	0.162174	0.178315	0.147955	0.156938	0.179166	0.151963	0.161384	0.173352	0.157234	0.170282	0.173664	0.152246	0.184542	0.172766	0.167131	0.153027	0.0603929	0.675144	0.119822	-0.0436688	0.68928	0.271837	0.104062	0.42221
sp#P11142#HSP7C_HUMAN	P11142				Heat shock cognate 71 kDa protein OS=Homo sapiens GN=HSPA8 PE=1 SV=1	0.159892	0.155285	0.177482	0.163673	0.16859	0.179153	0.147057	0.14881	0.166655	0.181473	0.190625	0.151186	0.172115	0.15455	0.176551	0.171694	0.141267	0.166477	0.18881	0.156136	0.162174	0.178315	0.147955	0.156938	0.179166	0.165513	0.161384	0.173352	0.163152	0.159295	0.182822	0.160468	0.172162	0.162128	0.158318	0.16519	0.0128151	0.918591	0.752525	-0.0450841	0.679593	0.35982	0.0578992	0.65089
sp#P11166#GTR1_HUMAN	P11166				Solute carrier family 2, facilitated glucose transporter member 1 OS=Homo sapiens GN=SLC2A1 PE=1 SV=2	NA	NA	NA	NA	NA	NA	0.1615	0.159757	0.208966	0.181473	0.125946	0.16266	0.146662	0.177367	0.164032	0.179696	0.155839	0.17462	0.145333	0.143281	0.148785	0.240586	0.137364	0.173255	NA	NA	NA	NA	NA	NA	0.127875	0.135802	0.234062	0.21532	0.184757	0.116539	0.393328	0.00837422	0.00473865	0.0396879	0.706298	0.694607	0.35364	0.00703385
sp#P11177#ODPB_HUMAN	P11177				Pyruvate dehydrogenase E1 component subunit beta, mitochondrial OS=Homo sapiens GN=PDHB PE=1 SV=3	0.159892	0.194106	0.177482	0.140235	0.159039	0.168471	0.175943	0.170705	0.180759	0.16057	0.142116	0.185606	0.159389	0.177367	0.164032	0.163692	0.141267	0.190905	0.145333	0.156136	0.18895	0.178315	0.158547	0.173255	0.163862	0.151963	0.161384	0.183385	0.174989	0.148308	0.155349	0.144024	0.159781	0.183405	0.202383	0.16519	0.108592	0.459223	0.0173523	0.0534121	0.613765	0.386593	0.0551799	0.665811
sp#P11215#ITAM_HUMAN	P11215				Integrin alpha-M OS=Homo sapiens GN=ITGAM PE=1 SV=2	0.159892	0.155285	0.152332	0.210551	0.139936	0.189836	0.1615	0.14881	0.223069	0.150118	0.134031	0.16266	0.146662	0.165959	0.113956	0.219706	0.228701	0.117622	0.167071	0.143281	0.148785	0.142731	0.222095	0.156938	0.148557	0.206161	0.131124	0.153285	0.192744	0.170282	0.201137	0.16869	0.159781	0.162128	0.114252	0.201678	-0.0500249	0.751749	0.621304	0.0543363	0.607729	0.632865	-0.104361	0.436596
sp#P11216#PYGB_HUMAN	P11216				Glycogen phosphorylase, brain form OS=Homo sapiens GN=PYGB PE=1 SV=5	0.159892	0.186342	0.164907	0.151954	0.16859	0.157789	0.1615	0.170705	0.152552	0.191925	0.158286	0.185606	0.184842	0.165959	0.164032	0.15569	0.155839	0.166477	0.177941	0.156136	0.162174	0.160523	0.158547	0.189572	0.163862	0.165513	0.181557	0.173352	0.157234	0.170282	0.155349	0.160468	0.172162	0.183405	0.175944	0.16519	0.039324	0.780421	0.326682	0.0080909	0.934303	0.829368	0.0312331	0.80235
sp#P11233#RALA_HUMAN	P11233				Ras-related protein Ral-A OS=Homo sapiens GN=RALA PE=1 SV=1	NA	NA	NA	NA	NA	NA	0.147057	0.181653	0.152552	0.212828	0.158286	0.151186	0.172115	0.143142	0.201589	0.163692	0.141267	0.17462	0.177941	0.181848	0.148785	0.178315	0.137364	0.156938	0.168963	0.165513	0.161384	0.183385	0.163152	0.170282	0.146191	0.152246	0.196922	0.194043	0.175944	0.16519	0.132011	0.370195	0.0829461	-0.037904	0.729254	0.514006	0.169915	0.192922
sp#P11234#RALB_HUMAN	P11234				Ras-related protein Ral-B OS=Homo sapiens GN=RALB PE=1 SV=1	0.159892	0.170814	0.152332	0.187112	0.159039	0.168471	0.1615	0.137862	0.180759	0.16057	0.19871	0.151186	0.184842	0.15455	0.138994	0.187698	0.155839	0.17462	0.177941	0.130425	0.135397	0.249482	0.158547	0.107988	NA	NA	NA	NA	NA	NA	0.164506	0.160468	0.184542	0.172766	0.175944	0.153027	0.122131	0.406368	0.234039	0.0140924	0.889963	0.870007	0.108039	0.404985
sp#P11279#LAMP1_HUMAN	P11279				Lysosome-associated membrane glycoprotein 1 OS=Homo sapiens GN=LAMP1 PE=1 SV=3	0.181141	0.178578	0.152332	0.163673	0.159039	0.168471	0.1615	0.159757	0.187811	0.16057	0.158286	0.174133	0.172115	0.165959	0.18907	0.163692	0.199556	0.14205	0.156202	0.156136	0.162174	0.142731	0.200912	0.189572	0.15876	0.192612	0.181557	0.153285	0.163152	0.170282	0.0820868	0.209801	0.221682	0.151489	0.140691	0.16519	0.094393	0.518568	0.316855	0.0563637	0.594582	0.542179	0.0380292	0.76277
sp#P11310#ACADM_HUMAN	P11310				Medium-chain specific acyl-CoA dehydrogenase, mitochondrial OS=Homo sapiens GN=ACADM PE=1 SV=1	0.159892	0.186342	0.177482	0.163673	0.130385	0.189836	0.175943	0.170705	0.152552	0.181473	0.18254	0.151186	0.159389	0.165959	0.164032	0.179696	0.184984	0.150192	0.167071	0.143281	0.162174	0.178315	0.169138	0.173255	0.174065	0.179062	0.20173	0.143252	0.151315	0.159295	0.182822	0.16869	0.184542	0.162128	0.149505	0.177352	0.0347398	0.80395	0.553694	-0.0124798	0.913018	0.816992	0.0472196	0.710236
sp#P11387#TOP1_HUMAN	P11387				DNA topoisomerase 1 OS=Homo sapiens GN=TOP1 PE=1 SV=2	0.149268	0.139757	0.190058	0.187112	0.149488	0.2112	0.190385	0.181653	0.187811	0.150118	0.150201	0.151186	0.184842	0.165959	0.164032	0.163692	0.199556	0.14205	0.156202	0.181848	0.18895	0.160523	0.147955	0.173255	0.153659	0.179062	0.181557	0.133219	0.163152	0.192256	0.118718	0.135802	0.246443	0.151489	0.237636	0.128702	0.00576364	0.955945	0.954148	0.0384809	0.714673	0.699626	-0.0327173	0.814479
sp#P11413#G6PD_HUMAN	P11413				Glucose-6-phosphate 1-dehydrogenase OS=Homo sapiens GN=G6PD PE=1 SV=4	0.159892	0.155285	0.152332	0.198832	0.149488	0.189836	0.147057	0.14881	0.201914	0.16057	0.158286	0.151186	0.159389	0.15455	0.151513	0.1957	0.184984	0.150192	0.167071	0.143281	0.162174	0.169419	0.17973	0.173255	0.153659	0.165513	0.141211	0.183385	0.180907	0.170282	0.173664	0.160468	0.172162	0.162128	0.149505	0.177352	0.0753575	0.603921	0.197082	0.0835601	0.432098	0.131466	-0.00820258	0.96112
sp#P11586#C1TC_HUMAN	P11586				C-1-tetrahydrofolate synthase, cytoplasmic OS=Homo sapiens GN=MTHFD1 PE=1 SV=3	0.170516	0.155285	0.177482	0.163673	0.16859	0.168471	0.175943	0.170705	0.152552	0.171021	0.174455	0.16266	0.159389	0.165959	0.164032	0.163692	0.170411	0.182762	0.156202	0.168992	0.175562	0.178315	0.158547	0.156938	0.15876	0.165513	0.17147	0.153285	0.157234	0.181269	0.164506	0.152246	0.172162	0.172766	0.175944	0.16519	0.0184208	0.889019	0.518105	0.0369826	0.725118	0.215102	-0.0185617	0.898699
sp#P11908#PRPS2_HUMAN,sp#P60891#PRPS1_HUMAN	P11908				Ribose-phosphate pyrophosphokinase 2 OS=Homo sapiens GN=PRPS2 PE=1 SV=2,Ribose-phosphate pyrophosphokinase 1 OS=Homo sapiens GN=PRPS1 PE=1 SV=2	0.138643	0.186342	0.177482	0.151954	0.16859	0.168471	0.204828	0.181653	0.159604	0.16057	0.142116	0.197079	0.159389	0.188776	0.164032	0.163692	0.184984	0.158335	0.167071	0.168992	0.18895	0.133835	0.190321	0.173255	NA	NA	NA	NA	NA	NA	0.219453	0.185134	0.122641	0.183405	0.131878	0.153027	-0.178252	0.241846	0.0376	-0.12631	0.242069	0.113718	-0.0519422	0.703618
sp#P11940#PABP1_HUMAN	P11940				Polyadenylate-binding protein 1 OS=Homo sapiens GN=PABPC1 PE=1 SV=2	0.138643	0.170814	0.177482	0.163673	0.16859	0.179153	0.1615	0.159757	0.159604	0.171021	0.18254	0.16266	0.159389	0.165959	0.164032	0.179696	0.170411	0.158335	0.177941	0.156136	0.162174	0.196107	0.147955	0.156938	0.168963	0.179062	0.161384	0.173352	0.157234	0.170282	0.155349	0.160468	0.172162	0.183405	0.175944	0.153027	0.0287673	0.834871	0.497251	-0.0114765	0.920436	0.744562	0.0402439	0.75
sp#P12035#K2C3_HUMAN	P12035				Keratin, type II cytoskeletal 3 OS=Homo sapiens GN=KRT3 PE=1 SV=3	0.149268	0.16305	0.202633	0.151954	0.178141	0.147107	0.147057	0.214497	0.159604	0.171021	0.174455	0.116767	0.133936	0.177367	0.176551	0.147688	0.214129	0.166477	0.221418	0.143281	0.122009	0.142731	0.17973	0.189572	0.214877	0.151963	0.161384	0.143252	0.139478	0.148308	0.155349	0.152246	0.147401	0.204682	0.184757	0.153027	-0.109267	0.477139	0.266399	-0.0113408	0.92144	0.913332	-0.097926	0.465908
sp#P12081#SYHC_HUMAN	P12081				Histidine--tRNA ligase, cytoplasmic OS=Homo sapiens GN=HARS PE=1 SV=2	0.159892	0.155285	0.177482	0.175393	0.149488	0.189836	0.132614	0.14881	0.159604	0.191925	0.206795	0.151186	0.159389	0.177367	0.164032	0.15569	0.155839	0.17462	0.18881	0.168992	0.162174	0.169419	0.158547	0.173255	0.199573	0.165513	0.151297	0.163318	0.151315	0.148308	0.155349	0.127579	0.184542	0.204682	0.19357	0.153027	0.042388	0.764804	0.55216	0.0405872	0.70008	0.585639	0.00180074	0.978371
sp#P12109#CO6A1_HUMAN	P12109				Collagen alpha-1(VI) chain OS=Homo sapiens GN=COL6A1 PE=1 SV=3	0.223638	0.124229	0.164907	0.151954	0.159039	0.179153	0.219271	0.236392	0.152552	0.118764	0.117862	0.197079	0.172115	0.15455	0.18907	0.15569	0.155839	0.17462	0.167071	0.143281	0.162174	0.178315	0.147955	0.205888	0.128151	0.179062	0.151297	0.153285	0.192744	0.203243	0.173664	0.193357	0.147401	0.130212	0.158318	0.189515	-0.158084	0.300176	0.147456	-0.0313017	0.775949	0.749881	-0.126782	0.343139
sp#P12236#ADT3_HUMAN	P12236				ADP/ATP translocase 3 OS=Homo sapiens GN=SLC25A6 PE=1 SV=4	0.308633	0.124229	0.139756	0.163673	0.130385	0.157789	0.219271	0.159757	0.1455	0.171021	0.166371	0.174133	0.159389	0.188776	0.18907	0.147688	0.155839	0.166477	0.167071	0.181848	0.175562	0.133835	0.17973	0.189572	0.148557	0.179062	0.191643	0.173352	0.174989	0.159295	0.19198	0.176912	0.159781	0.162128	0.158318	0.153027	0.0150735	0.906661	0.907044	-0.0568438	0.601261	0.401271	0.0719173	0.576277
sp#P12268#IMDH2_HUMAN	P12268				Inosine-5'-monophosphate dehydrogenase 2 OS=Homo sapiens GN=IMPDH2 PE=1 SV=2	0.191765	0.147521	0.164907	0.151954	0.16859	0.179153	0.1615	0.159757	0.159604	0.191925	0.166371	0.174133	0.184842	0.143142	0.176551	0.163692	0.170411	0.166477	0.18881	0.20756	0.148785	0.151627	0.137364	0.124305	0.153659	0.192612	0.17147	0.163318	0.163152	0.170282	0.173664	0.160468	0.159781	0.183405	0.175944	0.153027	-0.0454494	0.774986	0.451574	-0.112398	0.298244	0.0775393	0.0669485	0.602262
sp#P12270#TPR_HUMAN	P12270				Nucleoprotein TPR OS=Homo sapiens GN=TPR PE=1 SV=3	NA	NA	NA	NA	NA	NA	0.147057	0.181653	0.180759	0.16057	0.166371	0.16266	0.184842	0.143142	0.151513	0.171694	0.184984	0.17462	NA	NA	NA	NA	NA	NA	0.133252	0.192612	0.242076	0.153285	0.157234	0.192256	0.0454559	0.127579	0.0483598	0.162128	0.405084	0.189515	0.136632	0.353984	0.577545	0.498647	3.26944e-06	0.102311	-0.362015	0.00629827
sp#P12273#PIP_HUMAN	P12273				Prolactin-inducible protein OS=Homo sapiens GN=PIP PE=1 SV=1	0.159892	0.116465	0.152332	0.175393	0.244999	0.157789	0.204828	0.269236	0.152552	0.16057	0.109777	0.12824	0.223021	0.177367	0.138994	0.147688	0.184984	0.14205	0.134463	0.156136	0.229114	0.133835	0.17973	0.189572	0.117948	0.179062	0.181557	0.173352	0.157234	0.247191	0.118718	0.218023	0.209302	0.108935	0.158318	0.189515	-0.203272	0.181214	0.183356	-0.128244	0.234894	0.383528	-0.0750278	0.578547
sp#P12277#KCRB_HUMAN	P12277				Creatine kinase B-type OS=Homo sapiens GN=CKB PE=1 SV=1	0.213014	0.178578	0.127181	0.140235	0.206795	0.125743	0.132614	0.170705	0.124345	0.202376	0.150201	0.220026	0.184842	0.15455	0.18907	0.147688	0.141267	0.17462	0.18881	0.130425	0.162174	0.178315	0.158547	0.173255	0.174065	0.165513	0.191643	0.143252	0.16907	0.159295	0.146191	0.152246	0.184542	0.151489	0.211196	0.140864	0.0967128	0.508608	0.302701	0.0246181	0.813105	0.802701	0.0720947	0.57536
sp#P12429#ANXA3_HUMAN	P12429				Annexin A3 OS=Homo sapiens GN=ANXA3 PE=1 SV=3	0.159892	0.155285	0.164907	0.210551	0.120834	0.189836	0.1615	0.126914	0.237173	0.150118	0.142116	0.151186	0.108483	0.15455	0.138994	0.259716	0.199556	0.10948	0.156202	0.143281	0.162174	0.178315	0.200912	0.124305	0.163862	0.192612	0.151297	0.163318	0.186826	0.148308	0.201137	0.152246	0.147401	0.194043	0.123065	0.189515	0.164666	0.265448	0.182903	0.0598515	0.572274	0.615615	0.104815	0.418917
sp#P12532#KCRU_HUMAN	P12532				Creatine kinase U-type, mitochondrial OS=Homo sapiens GN=CKMT1A PE=1 SV=1	0.159892	0.178578	0.164907	0.151954	0.178141	0.168471	0.175943	0.170705	0.1455	0.171021	0.190625	0.16266	0.146662	0.177367	0.176551	0.147688	0.155839	0.182762	0.156202	0.181848	0.162174	0.160523	0.158547	0.173255	0.174065	0.165513	0.17147	0.153285	0.163152	0.170282	0.155349	0.176912	0.196922	0.151489	0.140691	0.16519	-0.0375525	0.815558	0.427163	-0.0340721	0.756245	0.437948	-0.00348035	0.989678
sp#P12724#ECP_HUMAN	P12724				Eosinophil cationic protein OS=Homo sapiens GN=RNASE3 PE=1 SV=2	0.170516	0.131993	0.164907	0.23399	0.149488	0.179153	0.190385	0.137862	0.230121	0.129215	0.142116	0.151186	0.133936	0.177367	0.113956	0.267718	0.184984	0.101337	0.123594	0.156136	0.135397	0.142731	0.264461	0.156938	0.168963	0.192612	0.141211	0.173352	0.163152	0.159295	0.173664	0.16869	0.159781	0.194043	0.131878	0.177352	0.0279506	0.83912	0.830408	0.0577714	0.58553	0.6451	-0.0298208	0.831571
sp#P12814#ACTN1_HUMAN	P12814				Alpha-actinin-1 OS=Homo sapiens GN=ACTN1 PE=1 SV=2	0.159892	0.170814	0.139756	0.210551	0.130385	0.189836	0.1615	0.137862	0.208966	0.139667	0.158286	0.151186	0.146662	0.165959	0.113956	0.227708	0.184984	0.133907	0.156202	0.156136	0.162174	0.160523	0.200912	0.173255	0.168963	0.179062	0.131124	0.173352	0.180907	0.159295	0.201137	0.152246	0.159781	0.151489	0.149505	0.189515	0.0099699	0.933646	0.917727	0.062468	0.555805	0.444815	-0.0524981	0.700491
sp#P12830#CADH1_HUMAN	P12830				Cadherin-1 OS=Homo sapiens GN=CDH1 PE=1 SV=3	0.149268	0.194106	0.177482	0.151954	0.159039	0.157789	0.1615	0.159757	0.159604	0.181473	0.174455	0.174133	0.159389	0.143142	0.176551	0.147688	0.155839	0.199047	0.156202	0.194704	0.175562	0.169419	0.158547	0.156938	0.174065	0.165513	0.191643	0.163318	0.151315	0.159295	0.182822	0.144024	0.172162	0.172766	0.175944	0.153027	0.0687865	0.634784	0.196737	0.0219608	0.832369	0.679689	0.0468257	0.712462
sp#P12955#PEPD_HUMAN	P12955				Xaa-Pro dipeptidase OS=Homo sapiens GN=PEPD PE=1 SV=3	0.191765	0.155285	0.164907	0.151954	0.159039	0.179153	0.175943	0.170705	0.1455	0.191925	0.166371	0.16266	0.172115	0.177367	0.164032	0.147688	0.155839	0.182762	0.167071	0.181848	0.175562	0.133835	0.147955	0.222205	NA	NA	NA	NA	NA	NA	0.155349	0.135802	0.172162	0.194043	0.175944	0.177352	-0.00223832	1	0.974861	0.0286271	0.784257	0.682744	-0.0308654	0.825397
sp#P12956#XRCC6_HUMAN	P12956				X-ray repair cross-complementing protein 6 OS=Homo sapiens GN=XRCC6 PE=1 SV=2	0.149268	0.16305	0.177482	0.163673	0.16859	0.179153	0.147057	0.159757	0.159604	0.171021	0.18254	0.174133	0.184842	0.15455	0.164032	0.15569	0.155839	0.182762	0.177941	0.168992	0.135397	0.187211	0.147955	0.156938	0.179166	0.151963	0.17147	0.163318	0.163152	0.159295	0.155349	0.152246	0.172162	0.172766	0.184757	0.16519	-0.0106928	0.956645	0.822187	0.0246474	0.812893	0.587077	-0.0353402	0.799076
sp#P13010#XRCC5_HUMAN	P13010				X-ray repair cross-complementing protein 5 OS=Homo sapiens GN=XRCC5 PE=1 SV=3	0.170516	0.155285	0.177482	0.175393	0.16859	0.168471	0.175943	0.14881	0.152552	0.171021	0.190625	0.174133	0.172115	0.165959	0.151513	0.163692	0.170411	0.182762	0.167071	0.168992	0.162174	0.169419	0.158547	0.173255	0.163862	0.192612	0.17147	0.153285	0.16907	0.170282	0.173664	0.152246	0.159781	0.172766	0.184757	0.153027	-0.047122	0.766467	0.189607	0.0432413	0.681849	0.258163	-0.0903633	0.501709
sp#P13073#COX41_HUMAN	P13073				Cytochrome c oxidase subunit 4 isoform 1, mitochondrial OS=Homo sapiens GN=COX4I1 PE=1 SV=1	0.149268	0.16305	0.190058	0.151954	0.187692	0.179153	0.147057	0.159757	0.166655	0.171021	0.18254	0.151186	0.133936	0.188776	0.164032	0.163692	0.155839	0.182762	0.156202	0.194704	0.175562	0.178315	0.158547	0.156938	0.174065	0.151963	0.181557	0.173352	0.151315	0.181269	0.137033	0.152246	0.209302	0.194043	0.184757	0.153027	0.0906426	0.534879	0.173109	0.0273834	0.793177	0.681503	0.0632592	0.621891
sp#P13473#LAMP2_HUMAN	P13473				Lysosome-associated membrane glycoprotein 2 OS=Homo sapiens GN=LAMP2 PE=1 SV=2	0.181141	0.16305	0.164907	0.198832	0.159039	0.136425	0.147057	0.137862	0.194862	0.150118	0.174455	0.16266	0.146662	0.15455	0.138994	0.243712	0.0975493	0.158335	0.156202	0.130425	0.162174	0.169419	0.190321	0.189572	0.15876	0.179062	0.20173	0.153285	0.163152	0.148308	0.155349	0.176912	0.172162	0.130212	0.167131	0.189515	0.164869	0.264868	0.0792813	0.125036	0.241174	0.135395	0.0398328	0.752365
sp#P13489#RINI_HUMAN	P13489				Ribonuclease inhibitor OS=Homo sapiens GN=RNH1 PE=1 SV=2	0.159892	0.178578	0.164907	0.163673	0.159039	0.157789	0.1615	0.159757	0.152552	0.191925	0.174455	0.16266	0.159389	0.15455	0.18907	0.15569	0.170411	0.17462	0.156202	0.168992	0.162174	0.178315	0.158547	0.173255	0.168963	0.151963	0.181557	0.183385	0.151315	0.159295	0.173664	0.160468	0.172162	0.172766	0.167131	0.153027	0.104938	0.474121	0.01042	0.0303056	0.772264	0.258774	0.0746324	0.562306
sp#P13639#EF2_HUMAN	P13639				Elongation factor 2 OS=Homo sapiens GN=EEF2 PE=1 SV=4	0.159892	0.16305	0.164907	0.151954	0.178141	0.179153	0.1615	0.159757	0.138448	0.191925	0.19871	0.16266	0.172115	0.143142	0.18907	0.147688	0.155839	0.190905	0.177941	0.156136	0.162174	0.187211	0.147955	0.156938	0.194471	0.138414	0.17147	0.173352	0.145397	0.148308	0.146191	0.152246	0.184542	0.172766	0.184757	0.153027	0.0594209	0.679881	0.331965	0.00158211	0.982617	0.980361	0.0578388	0.65122
sp#P13645#K1C10_HUMAN	P13645				Keratin, type I cytoskeletal 10 OS=Homo sapiens GN=KRT10 PE=1 SV=6	0.149268	0.20187	0.177482	0.151954	0.16859	0.136425	0.118172	0.192601	0.166655	0.191925	0.174455	0.139713	0.184842	0.143142	0.18907	0.147688	0.155839	0.17462	0.18881	0.143281	0.135397	0.142731	0.200912	0.205888	0.184268	0.138414	0.151297	0.203451	0.145397	0.159295	0.173664	0.144024	0.159781	0.21532	0.158318	0.140864	0.100484	0.492634	0.29633	0.0506779	0.631774	0.558534	0.0498063	0.695683
sp#P13646#K1C13_HUMAN	P13646				Keratin, type I cytoskeletal 13 OS=Homo sapiens GN=KRT13 PE=1 SV=4	0.159892	0.16305	0.164907	0.163673	0.187692	0.147107	0.1615	0.170705	0.152552	0.181473	0.166371	0.16266	0.159389	0.15455	0.176551	0.163692	0.170411	0.166477	0.156202	0.168992	0.162174	0.178315	0.158547	0.173255	0.174065	0.151963	0.181557	0.173352	0.151315	0.159295	0.146191	0.160468	0.159781	0.172766	0.175944	0.16519	0.0628491	0.66323	0.122407	0.0288928	0.782355	0.422565	0.0339563	0.786423
sp#P13647#K2C5_HUMAN	P13647				Keratin, type II cytoskeletal 5 OS=Homo sapiens GN=KRT5 PE=1 SV=3	0.138643	0.170814	0.164907	0.151954	0.178141	0.179153	0.1615	0.159757	0.152552	0.171021	0.190625	0.16266	0.146662	0.143142	0.164032	0.179696	0.170411	0.17462	0.177941	0.156136	0.135397	0.196107	0.147955	0.156938	0.199573	0.138414	0.191643	0.163318	0.139478	0.148308	0.146191	0.144024	0.172162	0.21532	0.184757	0.140864	0.0870462	0.55076	0.259036	0.0021241	0.978589	0.974327	0.0849221	0.510891
sp#P13667#PDIA4_HUMAN	P13667				Protein disulfide-isomerase A4 OS=Homo sapiens GN=PDIA4 PE=1 SV=2	0.159892	0.194106	0.164907	0.151954	0.149488	0.157789	0.147057	0.159757	0.166655	0.181473	0.18254	0.16266	0.159389	0.165959	0.164032	0.163692	0.155839	0.182762	0.167071	0.168992	0.135397	0.196107	0.158547	0.156938	0.174065	0.179062	0.161384	0.153285	0.157234	0.170282	0.173664	0.152246	0.172162	0.172766	0.184757	0.153027	0.0482057	0.735418	0.343539	0.0197254	0.848654	0.629443	0.0284803	0.818534
sp#P13688#CEAM1_HUMAN	P13688				Carcinoembryonic antigen-related cell adhesion molecule 1 OS=Homo sapiens GN=CEACAM1 PE=1 SV=2	0.170516	0.178578	0.127181	0.175393	0.139936	0.179153	0.175943	0.159757	0.166655	0.171021	0.174455	0.16266	0.223021	0.165959	0.138994	0.171694	0.184984	0.133907	0.177941	0.156136	0.162174	0.160523	0.17973	0.156938	0.168963	0.179062	0.161384	0.143252	0.174989	0.170282	0.173664	0.176912	0.135021	0.172766	0.167131	0.16519	-0.103591	0.500879	0.10304	-0.0738445	0.495878	0.269188	-0.0297464	0.832011
sp#P13693#TCTP_HUMAN	P13693				Translationally-controlled tumor protein OS=Homo sapiens GN=TPT1 PE=1 SV=1	0.170516	0.170814	0.164907	0.151954	0.159039	0.179153	0.147057	0.159757	0.138448	0.181473	0.206795	0.174133	0.159389	0.143142	0.18907	0.163692	0.141267	0.190905	0.177941	0.143281	0.162174	0.196107	0.137364	0.156938	0.204674	0.138414	0.161384	0.153285	0.145397	0.159295	0.173664	0.144024	0.196922	0.183405	0.167131	0.153027	0.0994881	0.496827	0.149408	0.0145646	0.886488	0.844037	0.0849236	0.510884
sp#P13716#HEM2_HUMAN	P13716				Delta-aminolevulinic acid dehydratase OS=Homo sapiens GN=ALAD PE=1 SV=1	0.128019	0.170814	0.177482	0.198832	0.178141	0.157789	0.1615	0.192601	0.180759	0.16057	0.142116	0.151186	0.159389	0.177367	0.176551	0.15569	0.228701	0.133907	0.145333	0.181848	0.162174	0.133835	0.211504	0.189572	NA	NA	NA	NA	NA	NA	0.182822	0.16869	0.159781	0.151489	0.167131	0.16519	-0.110544	0.471881	0.0912524	0.0499972	0.636292	0.584626	-0.160542	0.228593
sp#P13796#PLSL_HUMAN	P13796				Plastin-2 OS=Homo sapiens GN=LCP1 PE=1 SV=6	0.170516	0.155285	0.139756	0.210551	0.130385	0.189836	0.1615	0.126914	0.237173	0.139667	0.134031	0.151186	0.146662	0.177367	0.101437	0.251714	0.184984	0.10948	0.145333	0.143281	0.162174	0.133835	0.253869	0.140622	0.153659	0.179062	0.131124	0.163318	0.198662	0.159295	0.228611	0.160468	0.147401	0.140851	0.105439	0.21384	-0.00638571	0.979515	0.96221	0.0428949	0.684218	0.756423	-0.0492806	0.718654
sp#P13797#PLST_HUMAN	P13797				Plastin-3 OS=Homo sapiens GN=PLS3 PE=1 SV=4	0.159892	0.170814	0.177482	0.163673	0.178141	0.157789	0.1615	0.14881	0.138448	0.202376	0.190625	0.16266	0.159389	0.143142	0.201589	0.15569	0.155839	0.190905	0.18881	0.168992	0.148785	0.187211	0.137364	0.156938	0.194471	0.151963	0.161384	0.163318	0.145397	0.148308	0.164506	0.152246	0.172162	0.183405	0.167131	0.16519	0.054134	0.705868	0.404413	-0.006053	0.960639	0.918549	0.060187	0.638444
sp#P13798#ACPH_HUMAN	P13798				Acylamino-acid-releasing enzyme OS=Homo sapiens GN=APEH PE=1 SV=4	0.159892	0.16305	0.152332	0.175393	0.178141	0.168471	0.147057	0.14881	0.173707	0.202376	0.166371	0.139713	0.146662	0.15455	0.138994	0.171694	0.170411	0.199047	0.156202	0.168992	0.18895	0.133835	0.200912	0.173255	0.168963	0.165513	0.161384	0.123186	0.198662	0.148308	0.173664	0.16869	0.135021	0.162128	0.184757	0.16519	-0.0235478	0.888672	0.730438	0.0923591	0.385619	0.125283	-0.115907	0.386759
sp#P13804#ETFA_HUMAN	P13804				Electron transfer flavoprotein subunit alpha, mitochondrial OS=Homo sapiens GN=ETFA PE=1 SV=1	0.159892	0.170814	0.164907	0.175393	0.159039	0.157789	0.1615	0.159757	0.152552	0.171021	0.166371	0.185606	0.172115	0.15455	0.176551	0.147688	0.155839	0.190905	0.167071	0.143281	0.162174	0.196107	0.158547	0.156938	0.179166	0.151963	0.161384	0.183385	0.157234	0.159295	0.164506	0.160468	0.159781	0.172766	0.167131	0.177352	0.0606433	0.673926	0.160282	0.0616478	0.560943	0.121261	-0.00100452	1
sp#P13861#KAP2_HUMAN	P13861				cAMP-dependent protein kinase type II-alpha regulatory subunit OS=Homo sapiens GN=PRKAR2A PE=1 SV=2	0.170516	0.170814	0.190058	0.163673	0.149488	0.157789	0.147057	0.170705	0.1455	0.16057	0.174455	0.197079	0.172115	0.165959	0.164032	0.171694	0.155839	0.166477	0.177941	0.156136	0.175562	0.187211	0.147955	0.140622	0.184268	0.179062	0.161384	0.173352	0.157234	0.148308	0.146191	0.160468	0.172162	0.151489	0.184757	0.177352	0.026959	0.844286	0.540134	0.0266172	0.798686	0.639195	0.000341794	0.987197
sp#P13928#ANXA8_HUMAN	P13928				Annexin A8 OS=Homo sapiens GN=ANXA8 PE=1 SV=3	0.128019	0.209634	0.202633	0.128515	0.235448	0.0830144	0.175943	0.170705	0.1455	0.16057	0.18254	0.174133	0.146662	0.177367	0.176551	0.139686	0.0829769	0.23976	0.275764	0.130425	0.175562	0.133835	0.137364	0.140622	0.199573	0.124864	0.211817	0.062987	0.145397	0.247191	0.155349	0.144024	0.122641	0.204682	0.220009	0.128702	-0.109557	0.475941	0.532335	0.0076282	0.937731	0.966174	-0.117185	0.381463
sp#P13987#CD59_HUMAN	P13987				CD59 glycoprotein OS=Homo sapiens GN=CD59 PE=1 SV=1	0.159892	0.147521	0.190058	0.187112	0.159039	0.179153	0.175943	0.181653	0.187811	0.139667	0.150201	0.174133	0.159389	0.177367	0.176551	0.179696	0.170411	0.14205	0.167071	0.156136	0.148785	0.196107	0.169138	0.140622	0.153659	0.165513	0.181557	0.173352	0.157234	0.192256	0.155349	0.16869	0.172162	0.162128	0.175944	0.177352	0.018833	0.88685	0.709528	0.0197466	0.8485	0.701719	-0.000913576	1
sp#P14174#MIF_HUMAN	P14174				Macrophage migration inhibitory factor OS=Homo sapiens GN=MIF PE=1 SV=4	0.138643	0.217399	0.177482	0.198832	0.130385	0.136425	0.1615	0.14881	0.180759	0.171021	0.174455	0.151186	0.133936	0.200185	0.18907	0.171694	0.228701	0.10948	0.167071	0.156136	0.202338	0.133835	0.17973	0.156938	0.163862	0.179062	0.17147	0.153285	0.16907	0.159295	0.219453	0.16869	0.147401	0.183405	0.131878	0.140864	0.0679618	0.638704	0.462607	0.00907138	0.927041	0.931205	0.0588904	0.645486
sp#P14314#GLU2B_HUMAN	P14314				Glucosidase 2 subunit beta OS=Homo sapiens GN=PRKCSH PE=1 SV=2	0.159892	0.170814	0.177482	0.163673	0.16859	0.179153	0.1615	0.170705	0.173707	0.171021	0.166371	0.16266	0.172115	0.165959	0.164032	0.1957	0.155839	0.14205	0.167071	0.168992	0.162174	0.187211	0.158547	0.140622	0.168963	0.151963	0.161384	0.173352	0.157234	0.181269	0.182822	0.160468	0.172162	0.151489	0.149505	0.189515	0.017502	0.893856	0.630956	-0.0535464	0.622815	0.23056	0.0710484	0.580783
sp#P14324#FPPS_HUMAN	P14324				Farnesyl pyrophosphate synthase OS=Homo sapiens GN=FDPS PE=1 SV=4	0.159892	0.178578	0.164907	0.163673	0.159039	0.179153	0.204828	0.159757	0.180759	0.139667	0.158286	0.151186	0.159389	0.143142	0.18907	0.163692	0.170411	0.166477	0.167071	0.168992	0.175562	0.124939	0.190321	0.205888	0.194471	0.151963	0.17147	0.143252	0.163152	0.148308	NA	NA	NA	NA	NA	NA	-0.0530403	0.736556	0.50256	-0.00444744	0.972565	0.950109	-0.0485929	0.722558
sp#P14550#AK1A1_HUMAN	P14550				Alcohol dehydrogenase [NADP(+)] OS=Homo sapiens GN=AKR1A1 PE=1 SV=3	0.149268	0.178578	0.177482	0.151954	0.187692	0.147107	0.175943	0.170705	0.1455	0.181473	0.174455	0.16266	0.159389	0.15455	0.176551	0.147688	0.184984	0.17462	0.167071	0.156136	0.175562	0.196107	0.137364	0.156938	0.163862	0.165513	0.191643	0.163318	0.163152	0.170282	0.164506	0.152246	0.172162	0.194043	0.167131	0.153027	0.0766251	0.598046	0.157763	0.00683369	0.943622	0.877421	0.0697914	0.58733
sp#P14618#KPYM_HUMAN	P14618				Pyruvate kinase PKM OS=Homo sapiens GN=PKM PE=1 SV=4	0.170516	0.16305	0.164907	0.163673	0.16859	0.179153	0.175943	0.159757	0.152552	0.181473	0.174455	0.16266	0.172115	0.165959	0.176551	0.139686	0.170411	0.17462	0.167071	0.156136	0.162174	0.178315	0.158547	0.173255	0.168963	0.151963	0.161384	0.173352	0.16907	0.159295	0.164506	0.152246	0.172162	0.183405	0.167131	0.16519	0.0232553	0.863638	0.554949	0.0150659	0.882799	0.568857	0.00818934	0.939771
sp#P14625#ENPL_HUMAN	P14625				Endoplasmin OS=Homo sapiens GN=HSP90B1 PE=1 SV=1	0.170516	0.155285	0.177482	0.163673	0.159039	0.179153	0.175943	0.159757	0.159604	0.171021	0.166371	0.174133	0.172115	0.165959	0.176551	0.15569	0.155839	0.17462	0.156202	0.156136	0.162174	0.213899	0.147955	0.140622	0.179166	0.151963	0.161384	0.173352	0.151315	0.159295	0.155349	0.152246	0.172162	0.194043	0.175944	0.153027	0.0735356	0.612411	0.15409	-0.0168195	0.881028	0.68721	0.0903551	0.48477
sp#P14678#RSMB_HUMAN,sp#P63162#RSMN_HUMAN	P14678				Small nuclear ribonucleoprotein-associated proteins B and B' OS=Homo sapiens GN=SNRPB PE=1 SV=2,Small nuclear ribonucleoprotein-associated protein N OS=Homo sapiens GN=SNRPN PE=1 SV=1	0.138643	0.186342	0.177482	0.163673	0.178141	0.168471	0.233713	0.181653	0.173707	0.139667	0.166371	0.116767	0.159389	0.211593	0.138994	0.15569	0.243274	0.117622	0.145333	0.194704	0.215726	0.133835	0.17973	0.156938	NA	NA	NA	NA	NA	NA	NA	NA	NA	NA	NA	NA	-0.19968	0.189148	0.122355	-0.15619	0.147552	0.296578	-0.0434895	0.751743
sp#P14735#IDE_HUMAN	P14735				Insulin-degrading enzyme OS=Homo sapiens GN=IDE PE=1 SV=4	0.170516	0.16305	0.190058	0.151954	0.139936	0.179153	0.147057	0.170705	0.159604	0.181473	0.174455	0.16266	0.172115	0.165959	0.164032	0.171694	0.170411	0.166477	0.167071	0.156136	0.148785	0.160523	0.17973	0.189572	0.179166	0.165513	0.161384	0.163318	0.157234	0.159295	0.173664	0.152246	0.184542	0.183405	0.158318	0.153027	0.0316036	0.820152	0.458488	0.0322231	0.758629	0.490159	-0.000619525	1
sp#P14780#MMP9_HUMAN	P14780				Matrix metalloproteinase-9 OS=Homo sapiens GN=MMP9 PE=1 SV=3	0.181141	0.147521	0.139756	0.222271	0.120834	0.179153	0.1615	0.137862	0.244225	0.118764	0.134031	0.16266	0.133936	0.177367	0.0889178	0.259716	0.199556	0.10948	0.145333	0.143281	0.148785	0.151627	0.253869	0.156938	0.143456	0.192612	0.141211	0.163318	0.204581	0.159295	0.228611	0.176912	0.147401	0.119574	0.105439	0.226003	-0.0214591	0.899674	0.887996	0.0956394	0.369104	0.50689	-0.117098	0.381821
sp#P14854#CX6B1_HUMAN	P14854				Cytochrome c oxidase subunit 6B1 OS=Homo sapiens GN=COX6B1 PE=1 SV=2	0.170516	0.147521	0.177482	0.163673	0.159039	0.189836	0.1615	0.159757	0.173707	0.171021	0.174455	0.16266	0.159389	0.177367	0.164032	0.171694	0.184984	0.158335	NA	NA	NA	NA	NA	NA	0.148557	0.192612	0.161384	0.133219	0.192744	0.181269	0.210295	0.16869	0.159781	0.140851	0.158318	0.153027	-0.115898	0.4502	0.0977668	-0.0168845	0.88055	0.790425	-0.099014	0.460877
sp#P14866#HNRPL_HUMAN	P14866				Heterogeneous nuclear ribonucleoprotein L OS=Homo sapiens GN=HNRNPL PE=1 SV=2	0.191765	0.147521	0.164907	0.151954	0.16859	0.168471	0.175943	0.159757	0.159604	0.171021	0.174455	0.151186	0.159389	0.15455	0.164032	0.163692	0.170411	0.17462	0.167071	0.181848	0.162174	0.187211	0.137364	0.173255	0.194471	0.138414	0.151297	0.183385	0.16907	0.126334	0.146191	0.16869	0.172162	0.194043	0.175944	0.153027	0.0461846	0.745586	0.399549	-0.0449605	0.680437	0.438272	0.0911451	0.481033
sp#P14868#SYDC_HUMAN	P14868				Aspartate--tRNA ligase, cytoplasmic OS=Homo sapiens GN=DARS PE=1 SV=2	0.138643	0.186342	0.177482	0.163673	0.16859	0.157789	0.147057	0.14881	0.173707	0.16057	0.174455	0.174133	0.159389	0.177367	0.176551	0.163692	0.170411	0.158335	0.156202	0.168992	0.175562	0.160523	0.169138	0.173255	0.194471	0.151963	0.17147	0.163318	0.151315	0.148308	0.155349	0.144024	0.184542	0.194043	0.175944	0.153027	0.0862913	0.554122	0.109982	0.0437864	0.678127	0.347305	0.0425049	0.737033
sp#P14923#PLAK_HUMAN	P14923				Junction plakoglobin OS=Homo sapiens GN=JUP PE=1 SV=3	0.159892	0.16305	0.190058	0.151954	0.178141	0.147107	0.1615	0.159757	0.1455	0.191925	0.18254	0.151186	0.172115	0.15455	0.18907	0.15569	0.170411	0.166477	0.177941	0.168992	0.162174	0.178315	0.147955	0.156938	0.179166	0.151963	0.181557	0.173352	0.145397	0.159295	0.146191	0.152246	0.184542	0.183405	0.184757	0.153027	0.0853337	0.558403	0.0893766	0.00762088	0.937786	0.881416	0.0777128	0.546655
sp#P15104#GLNA_HUMAN	P15104				Glutamine synthetase OS=Homo sapiens GN=GLUL PE=1 SV=4	0.149268	0.147521	0.177482	0.151954	0.149488	0.232564	0.132614	0.137862	0.1455	0.16057	0.231049	0.16266	0.159389	0.143142	0.138994	0.163692	0.141267	0.215332	0.167071	0.181848	0.148785	0.187211	0.158547	0.156938	0.209776	0.124864	0.17147	0.163318	0.139478	0.148308	0.164506	0.144024	0.196922	0.183405	0.167131	0.153027	0.00702801	0.949237	0.941778	0.0409249	0.697751	0.710112	-0.0338968	0.807543
sp#P15153#RAC2_HUMAN	P15153				Ras-related C3 botulinum toxin substrate 2 OS=Homo sapiens GN=RAC2 PE=1 SV=1	0.170516	0.139757	0.190058	0.187112	0.149488	0.179153	0.1615	0.126914	0.180759	0.181473	0.150201	0.16266	0.159389	0.200185	0.113956	0.211704	0.214129	0.085052	0.18881	0.143281	0.162174	0.160523	0.190321	0.156938	0.15876	0.206161	0.110951	0.173352	0.198662	0.148308	0.19198	0.160468	0.159781	0.172766	0.105439	0.21384	-0.0643424	0.680563	0.503292	-0.0167354	0.881646	0.888319	-0.047607	0.728166
sp#P15170#ERF3A_HUMAN,sp#Q8IYD1#ERF3B_HUMAN	P15170				Eukaryotic peptide chain release factor GTP-binding subunit ERF3A OS=Homo sapiens GN=GSPT1 PE=1 SV=1,Eukaryotic peptide chain release factor GTP-binding subunit ERF3B OS=Homo sapiens GN=GSPT2 PE=1 SV=2	0.20239	0.155285	0.164907	0.140235	0.178141	0.168471	0.132614	0.170705	0.1455	0.16057	0.166371	0.197079	0.159389	0.15455	0.18907	0.179696	0.141267	0.166477	0.156202	0.156136	0.18895	0.160523	0.158547	0.173255	0.168963	0.151963	0.191643	0.153285	0.157234	0.192256	0.164506	0.160468	0.159781	0.172766	0.184757	0.153027	0.0995751	0.49646	0.0837288	0.0539945	0.609958	0.339507	0.0455806	0.719513
sp#P15291#B4GT1_HUMAN	P15291				Beta-1,4-galactosyltransferase 1 OS=Homo sapiens GN=B4GALT1 PE=1 SV=5	0.159892	0.155285	0.164907	0.151954	0.197243	0.168471	0.190385	0.24734	0.1455	0.139667	0.117862	0.16266	0.159389	0.177367	0.18907	0.179696	0.184984	0.14205	0.145333	0.168992	0.229114	0.133835	0.17973	0.140622	NA	NA	NA	NA	NA	NA	0.173664	0.16869	0.147401	0.151489	0.167131	0.189515	-0.139778	0.360648	0.207161	-0.166146	0.123319	0.101678	0.0263676	0.831007
sp#P15309#PPAP_HUMAN	P15309				Prostatic acid phosphatase OS=Homo sapiens GN=ACPP PE=1 SV=3	0.138643	0.209634	0.177482	0.140235	0.16859	0.147107	0.147057	0.181653	0.166655	0.181473	0.166371	0.151186	0.159389	0.165959	0.176551	0.171694	0.170411	0.158335	0.134463	0.194704	0.215726	0.116043	0.17973	0.189572	0.199573	0.124864	0.131124	0.123186	0.180907	0.192256	0.164506	0.160468	0.196922	0.194043	0.158318	0.140864	0.0533249	0.709876	0.609065	0.0418409	0.691446	0.567924	0.011484	0.919914
sp#P15311#EZRI_HUMAN	P15311				Ezrin OS=Homo sapiens GN=EZR PE=1 SV=4	0.159892	0.178578	0.164907	0.151954	0.178141	0.168471	0.147057	0.159757	0.1455	0.181473	0.190625	0.151186	0.159389	0.15455	0.18907	0.163692	0.141267	0.182762	0.18881	0.168992	0.162174	0.169419	0.147955	0.156938	0.189369	0.165513	0.151297	0.173352	0.151315	0.159295	0.173664	0.152246	0.159781	0.162128	0.184757	0.16519	-0.00692456	0.976653	0.88239	-0.0421869	0.699479	0.433629	0.0352623	0.778816
sp#P15328#FOLR1_HUMAN	P15328				Folate receptor alpha OS=Homo sapiens GN=FOLR1 PE=1 SV=3	0.170516	0.147521	0.164907	0.163673	0.187692	0.168471	0.175943	0.236392	0.187811	0.16057	0.101692	0.151186	0.133936	0.165959	0.201589	0.1957	0.170411	0.125765	0.134463	0.156136	0.202338	0.160523	0.190321	0.156938	0.117948	0.179062	0.161384	0.173352	0.174989	0.247191	0.127875	0.234467	0.184542	0.119574	0.140691	0.189515	0.033261	0.81158	0.768182	-0.0296556	0.787725	0.824628	0.0629166	0.623727
sp#P15374#UCHL3_HUMAN	P15374				Ubiquitin carboxyl-terminal hydrolase isozyme L3 OS=Homo sapiens GN=UCHL3 PE=1 SV=1	NA	NA	NA	NA	NA	NA	0.1615	0.137862	0.166655	0.16057	0.231049	0.139713	0.172115	0.165959	0.164032	0.163692	0.184984	0.158335	0.177941	0.156136	0.175562	0.187211	0.137364	0.173255	0.174065	0.151963	0.17147	0.173352	0.157234	0.170282	0.155349	0.160468	0.196922	0.162128	0.184757	0.140864	0.0936783	0.521656	0.0563263	0.0565365	0.593468	0.520426	0.0371419	0.767906
sp#P15515#HIS1_HUMAN	P15515				Histatin-1 OS=Homo sapiens GN=HTN1 PE=1 SV=2	0.191765	0.108701	0.164907	0.210551	0.216346	0.115061	0.277042	0.269236	0.124345	0.129215	0.101692	0.151186	0.184842	0.15455	0.151513	0.11568	0.359853	0.117622	0.243156	0.156136	0.18895	0.133835	0.147955	0.124305	0.082237	0.179062	0.191643	0.293749	0.145397	0.170282	0.0729291	0.242689	0.196922	0.0557422	0.220009	0.16519	-0.220781	0.146044	0.340422	-0.0772391	0.476082	0.737569	-0.143542	0.282341
sp#P15531#NDKA_HUMAN	P15531				Nucleoside diphosphate kinase A OS=Homo sapiens GN=NME1 PE=1 SV=1	0.159892	0.147521	0.190058	0.187112	0.149488	0.189836	0.1615	0.137862	0.173707	0.181473	0.18254	0.151186	0.159389	0.15455	0.18907	0.171694	0.155839	0.166477	0.18881	0.156136	0.148785	0.169419	0.17973	0.173255	0.168963	0.179062	0.191643	0.133219	0.174989	0.148308	0.201137	0.16869	0.147401	0.172766	0.140691	0.177352	-0.0207873	0.903217	0.75281	0.00864637	0.930188	0.888958	-0.0294337	0.833862
sp#P15559#NQO1_HUMAN	P15559				NAD(P)H dehydrogenase [quinone] 1 OS=Homo sapiens GN=NQO1 PE=1 SV=1	0.159892	0.20187	0.190058	0.163673	0.149488	0.125743	0.147057	0.14881	0.187811	0.212828	0.142116	0.151186	0.197568	0.177367	0.138994	0.163692	0.170411	0.166477	0.18881	0.156136	0.162174	0.133835	0.17973	0.189572	0.133252	0.206161	0.151297	0.193418	0.174989	0.192256	0.146191	0.209801	0.147401	0.162128	0.167131	0.16519	0.0208778	0.876104	0.830367	0.0474405	0.653383	0.567582	-0.0265627	0.850893
sp#P15880#RS2_HUMAN	P15880				40S ribosomal protein S2 OS=Homo sapiens GN=RPS2 PE=1 SV=2	0.159892	0.147521	0.177482	0.151954	0.178141	0.189836	0.147057	0.159757	0.138448	0.191925	0.190625	0.16266	0.159389	0.15455	0.176551	0.147688	0.170411	0.199047	0.18881	0.143281	0.148785	0.205003	0.137364	0.156938	0.189369	0.151963	0.17147	0.173352	0.151315	0.159295	0.155349	0.152246	0.184542	0.172766	0.167131	0.16519	0.0348746	0.803256	0.607153	0.0143318	0.888201	0.818215	0.0205428	0.865609
sp#P15924#DESP_HUMAN	P15924				Desmoplakin OS=Homo sapiens GN=DSP PE=1 SV=3	0.149268	0.178578	0.177482	0.151954	0.187692	0.157789	0.147057	0.159757	0.1455	0.202376	0.19871	0.151186	0.159389	0.143142	0.18907	0.163692	0.155839	0.182762	0.18881	0.168992	0.135397	0.187211	0.147955	0.156938	0.194471	0.138414	0.17147	0.173352	0.139478	0.148308	0.146191	0.152246	0.184542	0.183405	0.184757	0.153027	0.086354	0.553843	0.223473	0.00329715	0.969873	0.961931	0.0830569	0.520026
sp#P16035#TIMP2_HUMAN	P16035				Metalloproteinase inhibitor 2 OS=Homo sapiens GN=TIMP2 PE=1 SV=2	0.159892	0.116465	0.0894554	0.468379	0.120834	0.0936965	0.132614	0.323975	0.117293	0.108312	0.101692	0.151186	0.159389	0.177367	0.164032	0.179696	0.184984	0.14205	0.112725	0.143281	0.108621	0.249482	0.147955	0.140622	0.102643	0.124864	0.110951	0.333882	0.145397	0.148308	0.118718	0.316689	0.147401	0.0770193	0.167131	0.128702	-0.0408166	0.798721	0.8852	0.0651922	0.538907	0.839443	-0.106009	0.429266
sp#P16152#CBR1_HUMAN	P16152				Carbonyl reductase [NADPH] 1 OS=Homo sapiens GN=CBR1 PE=1 SV=3	0.149268	0.178578	0.202633	0.151954	0.16859	0.147107	0.175943	0.159757	0.1455	0.202376	0.174455	0.16266	0.146662	0.15455	0.176551	0.179696	0.170411	0.166477	0.156202	0.130425	0.175562	0.222795	0.137364	0.156938	0.174065	0.165513	0.181557	0.163318	0.151315	0.148308	0.146191	0.152246	0.172162	0.194043	0.175944	0.153027	0.189937	0.199871	0.00695939	0.0559527	0.597237	0.332049	0.133984	0.303243
sp#P16401#H15_HUMAN	P16401				Histone H1.5 OS=Homo sapiens GN=HIST1H1B PE=1 SV=3	0.181141	0.16305	0.152332	0.210551	0.139936	0.168471	0.147057	0.14881	0.244225	0.139667	0.150201	0.139713	0.159389	0.165959	0.138994	0.203702	0.170411	0.14205	0.167071	0.143281	0.175562	0.160523	0.190321	0.140622	0.15876	0.179062	0.151297	0.183385	0.174989	0.159295	0.182822	0.144024	0.159781	0.183405	0.158318	0.177352	0.130341	0.376164	0.130844	0.0458572	0.66406	0.503329	0.0844841	0.513029
sp#P16435#NCPR_HUMAN	P16435				NADPH--cytochrome P450 reductase OS=Homo sapiens GN=POR PE=1 SV=2	0.170516	0.155285	0.190058	0.163673	0.16859	0.168471	0.147057	0.159757	0.1455	0.171021	0.190625	0.16266	0.172115	0.177367	0.176551	0.15569	0.184984	0.150192	0.156202	0.168992	0.18895	0.169419	0.158547	0.156938	0.163862	0.165513	0.181557	0.163318	0.163152	0.170282	0.164506	0.16869	0.172162	0.183405	0.167131	0.153027	0.0375571	0.789468	0.327275	0.0217867	0.833635	0.592447	0.0157703	0.894156
sp#P16615#AT2A2_HUMAN	P16615				Sarcoplasmic/endoplasmic reticulum calcium ATPase 2 OS=Homo sapiens GN=ATP2A2 PE=1 SV=1	0.159892	0.178578	0.164907	0.151954	0.159039	0.168471	0.1615	0.159757	0.1455	0.171021	0.174455	0.185606	0.159389	0.165959	0.151513	0.15569	0.155839	0.199047	0.177941	0.181848	0.148785	0.196107	0.147955	0.156938	0.179166	0.151963	0.17147	0.173352	0.151315	0.159295	0.155349	0.152246	0.172162	0.172766	0.184757	0.16519	0.017597	0.893356	0.700141	0.0179028	0.861981	0.715478	-0.000305785	1
sp#P16870#CBPE_HUMAN	P16870				Carboxypeptidase E OS=Homo sapiens GN=CPE PE=1 SV=1	0.20239	0.131993	0.164907	0.140235	0.225897	0.147107	0.1615	0.181653	0.166655	0.16057	0.150201	0.185606	0.210294	0.165959	0.201589	0.163692	0.170411	0.125765	NA	NA	NA	NA	NA	NA	0.112846	0.24681	0.161384	0.173352	0.180907	0.21423	0.155349	0.209801	0.159781	0.130212	0.167131	0.177352	-0.13785	0.367436	0.28765	-0.116066	0.282651	0.368847	-0.0217837	0.879393
sp#P16930#FAAA_HUMAN	P16930				Fumarylacetoacetase OS=Homo sapiens GN=FAH PE=1 SV=2	0.181141	0.178578	0.164907	0.175393	0.159039	0.157789	0.175943	0.181653	0.187811	0.150118	0.134031	0.174133	0.172115	0.211593	0.164032	0.15569	0.199556	0.117622	0.177941	0.130425	0.202338	0.151627	0.17973	0.189572	NA	NA	NA	NA	NA	NA	NA	NA	NA	NA	NA	NA	0.00509806	0.959477	0.955436	-0.0337037	0.758856	0.762719	0.0388018	0.758308
sp#P16989#YBOX3_HUMAN	P16989				Y-box-binding protein 3 OS=Homo sapiens GN=YBX3 PE=1 SV=4	0.149268	0.155285	0.190058	0.163673	0.149488	0.2112	0.190385	0.170705	0.159604	0.16057	0.18254	0.16266	0.159389	0.143142	0.176551	0.203702	0.141267	0.166477	NA	NA	NA	NA	NA	NA	NA	NA	NA	NA	NA	NA	0.201137	0.135802	0.172162	0.162128	0.175944	0.140864	-0.0234834	0.889011	0.817012	-0.0405898	0.710531	0.69474	0.0171063	0.886149
sp#P17066#HSP76_HUMAN	P17066				Heat shock 70 kDa protein 6 OS=Homo sapiens GN=HSPA6 PE=1 SV=2	0.170516	0.155285	0.215208	0.140235	0.178141	0.157789	NA	NA	NA	NA	NA	NA	0.108483	0.177367	0.18907	0.1957	0.184984	0.158335	0.167071	0.156136	0.162174	0.160523	0.17973	0.173255	0.174065	0.138414	0.161384	0.173352	0.157234	0.181269	0.155349	0.152246	0.135021	0.172766	0.19357	0.177352	0.0986226	0.500485	0.213922	0.170315	0.11095	0.0507517	-0.0716929	0.595961
sp#P17174#AATC_HUMAN	P17174				Aspartate aminotransferase, cytoplasmic OS=Homo sapiens GN=GOT1 PE=1 SV=3	0.159892	0.16305	0.177482	0.163673	0.16859	0.168471	0.175943	0.170705	0.152552	0.181473	0.166371	0.16266	0.172115	0.177367	0.18907	0.147688	0.170411	0.166477	0.177941	0.168992	0.162174	0.169419	0.158547	0.173255	0.163862	0.179062	0.151297	0.173352	0.174989	0.170282	0.164506	0.209801	0.159781	0.140851	0.140691	0.177352	-0.104655	0.496379	0.0325327	-0.066992	0.537141	0.0972441	-0.0376635	0.785498
sp#P17213#BPI_HUMAN	P17213				Bactericidal permeability-increasing protein OS=Homo sapiens GN=BPI PE=1 SV=4	0.149268	0.139757	0.152332	0.198832	0.139936	0.221882	0.147057	0.126914	0.237173	0.16057	0.142116	0.151186	0.159389	0.188776	0.113956	0.179696	0.286991	0.101337	0.123594	0.117569	0.148785	0.160523	0.285644	0.140622	0.163862	0.192612	0.110951	0.113153	0.216418	0.170282	0.219453	0.16869	0.135021	0.162128	0.105439	0.21384	-0.12123	0.429184	0.367465	0.136392	0.201297	0.439083	-0.257622	0.0523569
sp#P17612#KAPCA_HUMAN	P17612				cAMP-dependent protein kinase catalytic subunit alpha OS=Homo sapiens GN=PRKACA PE=1 SV=2	0.213014	0.139757	0.152332	0.151954	0.16859	0.168471	0.1615	0.159757	0.166655	0.16057	0.158286	0.208552	0.159389	0.165959	0.151513	0.171694	0.170411	0.17462	0.156202	0.168992	0.18895	0.169419	0.169138	0.156938	0.138354	0.165513	0.121038	0.113153	0.269683	0.148308	0.173664	0.160468	0.172162	0.172766	0.158318	0.16519	-0.00457898	0.989115	0.952051	0.0980198	0.357399	0.28499	-0.102599	0.444516
sp#P17655#CAN2_HUMAN	P17655				Calpain-2 catalytic subunit OS=Homo sapiens GN=CAPN2 PE=1 SV=6	0.159892	0.170814	0.164907	0.163673	0.178141	0.168471	0.175943	0.181653	0.152552	0.171021	0.158286	0.174133	0.159389	0.165959	0.176551	0.147688	0.184984	0.17462	0.156202	0.168992	0.175562	0.178315	0.158547	0.173255	0.174065	0.165513	0.17147	0.163318	0.163152	0.159295	0.155349	0.160468	0.172162	0.172766	0.19357	0.153027	0.00141087	0.979056	0.965678	0.00809043	0.934306	0.827821	-0.00667956	0.970327
sp#P17812#PYRG1_HUMAN	P17812				CTP synthase 1 OS=Homo sapiens GN=CTPS1 PE=1 SV=2	0.159892	0.178578	0.164907	0.175393	0.159039	0.157789	0.175943	0.170705	0.1455	0.181473	0.158286	0.197079	0.146662	0.177367	0.138994	0.171694	0.170411	0.182762	0.177941	0.156136	0.175562	0.151627	0.17973	0.156938	NA	NA	NA	NA	NA	NA	0.173664	0.176912	0.147401	0.162128	0.158318	0.189515	-0.0521013	0.741277	0.333872	0.0518417	0.624081	0.296234	-0.103943	0.438468
sp#P17858#K6PL_HUMAN	P17858				6-phosphofructokinase, liver type OS=Homo sapiens GN=PFKL PE=1 SV=6	0.159892	0.16305	0.177482	0.163673	0.159039	0.179153	0.1615	0.159757	0.159604	0.171021	0.174455	0.174133	0.172115	0.165959	0.164032	0.15569	0.170411	0.166477	0.177941	0.143281	0.148785	0.178315	0.169138	0.173255	0.168963	0.165513	0.161384	0.173352	0.16907	0.159295	0.173664	0.160468	0.147401	0.172766	0.175944	0.153027	-0.0234641	0.889113	0.509779	0.0280442	0.788434	0.369217	-0.0515083	0.706061
sp#P17900#SAP3_HUMAN	P17900				Ganglioside GM2 activator OS=Homo sapiens GN=GM2A PE=1 SV=4	0.191765	0.155285	0.164907	0.151954	0.197243	0.147107	NA	NA	NA	NA	NA	NA	0.172115	0.143142	0.18907	0.163692	0.141267	0.182762	0.18881	0.156136	0.162174	0.151627	0.17973	0.173255	0.153659	0.179062	0.161384	0.183385	0.174989	0.170282	0.173664	0.160468	0.172162	0.183405	0.167131	0.153027	0.0362606	0.796124	0.568571	-0.0104851	0.927773	0.866321	0.0467458	0.712914
sp#P17931#LEG3_HUMAN	P17931				Galectin-3 OS=Homo sapiens GN=LGALS3 PE=1 SV=5	0.181141	0.147521	0.177482	0.151954	0.178141	0.168471	0.1615	0.159757	0.152552	0.191925	0.166371	0.174133	0.159389	0.131733	0.226627	0.179696	0.141267	0.158335	0.18881	0.156136	0.162174	0.169419	0.158547	0.156938	0.184268	0.165513	0.161384	0.173352	0.151315	0.170282	0.173664	0.16869	0.159781	0.194043	0.140691	0.16519	0.0729601	0.615103	0.272209	-0.061701	0.570141	0.219674	0.134661	0.300837
sp#P17980#PRS6A_HUMAN	P17980				26S protease regulatory subunit 6A OS=Homo sapiens GN=PSMC3 PE=1 SV=3	0.149268	0.186342	0.190058	0.140235	0.178141	0.157789	0.1615	0.14881	0.159604	0.16057	0.19871	0.16266	0.172115	0.165959	0.176551	0.147688	0.184984	0.17462	0.18881	0.168992	0.148785	0.169419	0.147955	0.173255	0.179166	0.165513	0.161384	0.173352	0.157234	0.159295	0.164506	0.160468	0.172162	0.162128	0.175944	0.16519	-0.0322839	0.842911	0.434644	0.0131127	0.897182	0.796269	-0.0453966	0.740792
sp#P17987#TCPA_HUMAN	P17987				T-complex protein 1 subunit alpha OS=Homo sapiens GN=TCP1 PE=1 SV=1	0.170516	0.16305	0.177482	0.163673	0.16859	0.157789	0.1615	0.159757	0.152552	0.181473	0.174455	0.174133	0.172115	0.15455	0.176551	0.15569	0.141267	0.17462	0.177941	0.168992	0.148785	0.169419	0.158547	0.173255	0.194471	0.151963	0.161384	0.173352	0.145397	0.148308	0.155349	0.160468	0.172162	0.172766	0.167131	0.177352	0.0103014	0.93189	0.797024	-0.00573242	0.96302	0.900065	0.0160338	0.892576
sp#P18054#LOX12_HUMAN	P18054				Arachidonate 12-lipoxygenase, 12S-type OS=Homo sapiens GN=ALOX12 PE=1 SV=4	0.149268	0.16305	0.190058	0.163673	0.187692	0.147107	0.1615	0.159757	0.1455	0.212828	0.18254	0.139713	0.159389	0.15455	0.176551	0.1957	0.155839	0.14205	0.145333	0.181848	0.162174	0.178315	0.158547	0.189572	0.174065	0.151963	0.191643	0.173352	0.151315	0.159295	0.164506	0.16869	0.159781	0.172766	0.167131	0.16519	0.089024	0.541998	0.143255	0.00626998	0.947803	0.908738	0.082754	0.521517
sp#P18077#RL35A_HUMAN	P18077				60S ribosomal protein L35a OS=Homo sapiens GN=RPL35A PE=1 SV=2	0.149268	0.155285	0.164907	0.163673	0.187692	0.200518	0.1615	0.159757	0.194862	0.150118	0.18254	0.116767	0.133936	0.131733	0.151513	0.211704	0.141267	0.182762	0.145333	0.156136	0.148785	0.187211	0.200912	0.140622	0.189369	0.138414	0.191643	0.173352	0.151315	0.159295	0.127875	0.144024	0.221682	0.172766	0.19357	0.16519	0.168124	0.255689	0.0723546	0.0650471	0.539801	0.474878	0.103077	0.42654
sp#P18085#ARF4_HUMAN	P18085				ADP-ribosylation factor 4 OS=Homo sapiens GN=ARF4 PE=1 SV=3	0.149268	0.178578	0.152332	0.163673	0.187692	0.179153	0.1615	0.137862	0.152552	0.202376	0.174455	0.174133	0.146662	0.143142	0.201589	0.163692	0.155839	0.17462	0.167071	0.143281	0.162174	0.196107	0.158547	0.140622	0.204674	0.138414	0.161384	0.173352	0.145397	0.148308	0.164506	0.152246	0.172162	0.194043	0.175944	0.140864	0.129619	0.378765	0.0795936	-0.0161706	0.8858	0.80856	0.145789	0.263128
sp#P18124#RL7_HUMAN	P18124				60S ribosomal protein L7 OS=Homo sapiens GN=RPL7 PE=1 SV=1	0.138643	0.178578	0.177482	0.151954	0.16859	0.179153	0.147057	0.14881	0.1455	0.191925	0.19871	0.16266	0.159389	0.143142	0.18907	0.171694	0.141267	0.182762	0.177941	0.143281	0.162174	0.213899	0.147955	0.140622	0.194471	0.138414	0.181557	0.173352	0.145397	0.159295	0.146191	0.144024	0.196922	0.183405	0.175944	0.153027	0.16989	0.250803	0.023177	0.0351414	0.738024	0.609191	0.134749	0.300527
sp#P18206#VINC_HUMAN	P18206				Vinculin OS=Homo sapiens GN=VCL PE=1 SV=4	0.170516	0.178578	0.152332	0.175393	0.149488	0.168471	0.1615	0.159757	0.180759	0.171021	0.158286	0.16266	0.172115	0.15455	0.164032	0.179696	0.155839	0.166477	0.167071	0.156136	0.162174	0.169419	0.169138	0.173255	0.174065	0.165513	0.161384	0.163318	0.163152	0.159295	0.173664	0.160468	0.172162	0.162128	0.167131	0.16519	0.0522486	0.71522	0.0632582	0.00392556	0.965205	0.884234	0.048323	0.704015
sp#P18510#IL1RA_HUMAN	P18510				Interleukin-1 receptor antagonist protein OS=Homo sapiens GN=IL1RN PE=1 SV=1	0.149268	0.178578	0.177482	0.163673	0.178141	0.147107	0.1615	0.170705	0.1455	0.202376	0.18254	0.151186	0.146662	0.143142	0.239146	0.163692	0.126694	0.158335	0.145333	0.156136	0.18895	0.196107	0.137364	0.173255	0.163862	0.151963	0.181557	0.173352	0.151315	0.181269	0.182822	0.16869	0.172162	0.172766	0.158318	0.153027	0.17519	0.236531	0.0224343	-0.00120836	0.996639	0.983308	0.176399	0.176647
sp#P18621#RL17_HUMAN	P18621				60S ribosomal protein L17 OS=Homo sapiens GN=RPL17 PE=1 SV=3	0.159892	0.170814	0.164907	0.151954	0.178141	0.179153	0.147057	0.137862	0.1455	0.191925	0.214879	0.139713	0.146662	0.131733	0.201589	0.171694	0.141267	0.199047	0.177941	0.156136	0.162174	0.205003	0.147955	0.140622	0.199573	0.138414	0.181557	0.163318	0.145397	0.159295	0.146191	0.135802	0.221682	0.194043	0.184757	0.128702	0.210524	0.155887	0.0127344	0.0333426	0.750703	0.716664	0.177182	0.174753
sp#P18669#PGAM1_HUMAN	P18669				Phosphoglycerate mutase 1 OS=Homo sapiens GN=PGAM1 PE=1 SV=2	0.159892	0.155285	0.164907	0.187112	0.178141	0.168471	0.1615	0.159757	0.173707	0.171021	0.174455	0.151186	0.159389	0.165959	0.201589	0.147688	0.155839	0.166477	0.156202	0.143281	0.162174	0.196107	0.169138	0.173255	0.189369	0.151963	0.161384	0.173352	0.163152	0.148308	0.173664	0.152246	0.184542	0.172766	0.175944	0.153027	0.0714875	0.622017	0.175428	0.016729	0.870584	0.705156	0.0547585	0.668135
sp#P18859#ATP5J_HUMAN	P18859				ATP synthase-coupling factor 6, mitochondrial OS=Homo sapiens GN=ATP5J PE=1 SV=1	0.170516	0.209634	0.139756	0.140235	0.139936	0.147107	0.175943	0.14881	0.194862	0.171021	0.166371	0.116767	NA	NA	NA	NA	NA	NA	NA	NA	NA	NA	NA	NA	0.153659	0.151963	0.121038	0.153285	0.240091	0.159295	0.173664	0.176912	0.196922	0.172766	0.149505	0.153027	0.132585	0.368159	0.200543	-0.00335762	0.980663	0.979364	0.135942	0.296321
sp#P19012#K1C15_HUMAN	P19012				Keratin, type I cytoskeletal 15 OS=Homo sapiens GN=KRT15 PE=1 SV=3	0.138643	0.186342	0.164907	0.163673	0.187692	0.147107	0.147057	0.159757	0.166655	0.191925	0.158286	0.174133	0.159389	0.165959	0.176551	0.163692	0.155839	0.17462	0.145333	0.168992	0.162174	0.187211	0.158547	0.173255	0.168963	0.138414	0.191643	0.163318	0.151315	0.170282	0.146191	0.152246	0.172162	0.194043	0.175944	0.153027	0.150338	0.308596	0.0116339	0.0648249	0.54117	0.148112	0.0855128	0.508016
sp#P19013#K2C4_HUMAN	P19013				Keratin, type II cytoskeletal 4 OS=Homo sapiens GN=KRT4 PE=1 SV=4	0.128019	0.194106	0.177482	0.151954	0.197243	0.125743	0.147057	0.170705	0.152552	0.191925	0.166371	0.16266	0.159389	0.143142	0.201589	0.179696	0.141267	0.166477	0.156202	0.156136	0.162174	0.196107	0.137364	0.173255	0.184268	0.124864	0.20173	0.183385	0.139478	0.148308	0.127875	0.144024	0.172162	0.204682	0.19357	0.153027	0.239372	0.10714	0.00763326	0.0574126	0.587831	0.458205	0.181959	0.163523
sp#P19021#AMD_HUMAN	P19021				Peptidyl-glycine alpha-amidating monooxygenase OS=Homo sapiens GN=PAM PE=1 SV=2	0.20239	0.131993	0.164907	0.151954	0.206795	0.147107	0.204828	0.214497	0.152552	0.139667	0.142116	0.174133	0.172115	0.200185	0.151513	0.171694	0.199556	0.117622	0.167071	0.156136	0.202338	0.133835	0.17973	0.173255	0.123049	0.206161	0.191643	0.163318	0.16907	0.21423	0.127875	0.218023	0.159781	0.130212	0.158318	0.201678	-0.150898	0.323056	0.169544	-0.0669919	0.537141	0.525909	-0.0839065	0.53339
sp#P19338#NUCL_HUMAN	P19338				Nucleolin OS=Homo sapiens GN=NCL PE=1 SV=3	0.149268	0.178578	0.177482	0.163673	0.159039	0.179153	0.1615	0.137862	0.1455	0.181473	0.206795	0.16266	0.172115	0.143142	0.176551	0.15569	0.141267	0.190905	0.167071	0.194704	0.148785	0.187211	0.137364	0.140622	0.184268	0.138414	0.17147	0.153285	0.16907	0.159295	0.155349	0.144024	0.196922	0.172766	0.184757	0.153027	0.0590123	0.681877	0.36678	0.0369751	0.72517	0.615756	0.0220372	0.856704
sp#P19367#HXK1_HUMAN	P19367				Hexokinase-1 OS=Homo sapiens GN=HK1 PE=1 SV=3	0.149268	0.170814	0.190058	0.151954	0.16859	0.157789	0.175943	0.170705	0.152552	0.171021	0.174455	0.151186	0.159389	0.177367	0.164032	0.15569	0.184984	0.17462	0.145333	0.168992	0.202338	0.169419	0.158547	0.156938	0.179166	0.151963	0.181557	0.173352	0.151315	0.148308	0.164506	0.160468	0.159781	0.183405	0.184757	0.153027	0.0381169	0.786598	0.410487	-4.59283e-05	1	0.999236	0.0381628	0.761998
sp#P19404#NDUV2_HUMAN	P19404				NADH dehydrogenase [ubiquinone] flavoprotein 2, mitochondrial OS=Homo sapiens GN=NDUFV2 PE=1 SV=2	0.117394	0.186342	0.177482	0.151954	0.16859	0.189836	0.147057	0.137862	0.173707	0.181473	0.18254	0.174133	0.172115	0.15455	0.151513	0.163692	0.155839	0.182762	0.18881	0.168992	0.162174	0.169419	0.147955	0.173255	0.199573	0.151963	0.161384	0.153285	0.151315	0.159295	0.164506	0.176912	0.172162	0.151489	0.158318	0.16519	-0.0558494	0.722494	0.400927	-0.029374	0.789745	0.606288	-0.0264754	0.851412
sp#P19652#A1AG2_HUMAN	P19652				Alpha-1-acid glycoprotein 2 OS=Homo sapiens GN=ORM2 PE=1 SV=2	0.149268	0.131993	0.202633	0.151954	0.139936	0.2112	0.204828	0.170705	0.173707	0.129215	0.158286	0.185606	0.159389	0.15455	0.151513	0.171694	0.214129	0.158335	0.177941	0.168992	0.135397	0.142731	0.222095	0.140622	0.117948	0.151963	0.110951	0.113153	0.28152	0.170282	0.146191	0.234467	0.0978805	0.108935	0.123065	0.274654	-0.334415	0.0270705	0.00756287	0.163812	0.125191	0.255744	-0.498227	0.000166693
sp#P19823#ITIH2_HUMAN	P19823				Inter-alpha-trypsin inhibitor heavy chain H2 OS=Homo sapiens GN=ITIH2 PE=1 SV=2	0.149268	0.147521	0.164907	0.198832	0.149488	0.200518	0.1615	0.170705	0.208966	0.129215	0.134031	0.174133	0.146662	0.188776	0.138994	0.171694	0.228701	0.133907	0.134463	0.194704	0.175562	0.151627	0.200912	0.140622	0.138354	0.138414	0.110951	0.133219	0.287438	0.137321	0.228611	0.176912	0.122641	0.130212	0.123065	0.21384	-0.197202	0.194769	0.0756176	0.0752213	0.479001	0.593406	-0.272423	0.0401278
sp#P19827#ITIH1_HUMAN	P19827				Inter-alpha-trypsin inhibitor heavy chain H1 OS=Homo sapiens GN=ITIH1 PE=1 SV=3	0.181141	0.139757	0.164907	0.175393	0.159039	0.200518	0.175943	0.170705	0.208966	0.150118	0.134031	0.16266	0.159389	0.188776	0.176551	0.171694	0.184984	0.125765	0.156202	0.156136	0.135397	0.178315	0.200912	0.156938	0.163862	0.165513	0.151297	0.143252	0.198662	0.159295	0.19198	0.193357	0.0978805	0.172766	0.123065	0.21384	-0.12616	0.410266	0.144872	-0.0572399	0.598695	0.497769	-0.0689197	0.61062
sp#P19878#NCF2_HUMAN	P19878				Neutrophil cytosol factor 2 OS=Homo sapiens GN=NCF2 PE=1 SV=2	0.159892	0.178578	0.164907	0.187112	0.139936	0.157789	0.132614	0.14881	0.216018	0.16057	0.150201	0.151186	0.146662	0.143142	0.164032	0.211704	0.155839	0.150192	0.156202	0.20756	0.135397	0.142731	0.222095	0.124305	0.163862	0.192612	0.100864	0.193418	0.204581	0.137321	0.210295	0.160468	0.147401	0.151489	0.167131	0.177352	0.00157589	0.97818	0.988352	0.0235605	0.820759	0.809837	-0.0219846	0.878191
sp#P19957#ELAF_HUMAN	P19957				Elafin OS=Homo sapiens GN=PI3 PE=1 SV=3	0.149268	0.116465	0.190058	0.151954	0.159039	0.26461	0.147057	0.159757	0.159604	0.150118	0.214879	0.139713	0.146662	0.143142	0.18907	0.171694	0.155839	0.158335	0.221418	0.194704	0.148785	0.0715637	0.17973	0.205888	0.194471	0.151963	0.161384	0.133219	0.16907	0.159295	0.237768	0.160468	0.184542	0.140851	0.131878	0.140864	-0.295941	0.0506719	0.0342025	-0.126831	0.240121	0.287839	-0.16911	0.204452
sp#P19961#AMY2B_HUMAN	P19961				Alpha-amylase 2B OS=Homo sapiens GN=AMY2B PE=1 SV=1	0.149268	0.0931722	0.0391543	0.0816375	0.493329	0.115061	0.248156	0.280184	0.124345	0.108312	0.117862	0.174133	0.159389	0.211593	0.151513	0.163692	0.141267	0.182762	0.264895	0.156136	0.215726	0.0982515	0.147955	0.156938	0.0924401	0.165513	0.121038	0.243584	0.198662	0.247191	0.0820868	0.324911	0.110261	0.0982964	0.114252	0.274654	-0.628732	3.03551e-05	0.0534752	-0.466988	1.39878e-05	0.139799	-0.161744	0.225088
sp#P19971#TYPH_HUMAN	P19971				Thymidine phosphorylase OS=Homo sapiens GN=TYMP PE=1 SV=2	0.159892	0.170814	0.177482	0.151954	0.149488	0.189836	0.190385	0.170705	0.1455	0.139667	0.190625	0.174133	0.184842	0.165959	0.164032	0.147688	0.199556	0.158335	0.156202	0.168992	0.18895	0.142731	0.190321	0.173255	0.189369	0.165513	0.17147	0.143252	0.163152	0.159295	0.219453	0.176912	0.147401	0.151489	0.140691	0.153027	-0.184001	0.226786	0.00613096	-0.0664874	0.540246	0.299881	-0.117514	0.380108
sp#P20042#IF2B_HUMAN	P20042				Eukaryotic translation initiation factor 2 subunit 2 OS=Homo sapiens GN=EIF2S2 PE=1 SV=2	0.159892	0.20187	0.152332	0.128515	0.178141	0.147107	0.147057	0.126914	0.173707	0.16057	0.206795	0.151186	0.146662	0.165959	0.138994	0.179696	0.155839	0.199047	0.167071	0.194704	0.148785	0.178315	0.147955	0.156938	0.199573	0.138414	0.17147	0.163318	0.145397	0.148308	0.137033	0.144024	0.184542	0.183405	0.19357	0.140864	0.111379	0.448038	0.145123	0.0257526	0.804914	0.775963	0.0856264	0.507464
sp#P20061#TCO1_HUMAN	P20061				Transcobalamin-1 OS=Homo sapiens GN=TCN1 PE=1 SV=2	0.170516	0.139757	0.177482	0.140235	0.235448	0.147107	0.190385	0.24734	0.159604	0.150118	0.109777	0.16266	0.172115	0.200185	0.176551	0.15569	0.184984	0.133907	0.156202	0.143281	0.202338	0.151627	0.17973	0.173255	0.123049	0.192612	0.161384	0.183385	0.174989	0.203243	0.137033	0.242689	0.135021	0.119574	0.149505	0.189515	-0.199029	0.190612	0.112024	-0.144272	0.181162	0.250193	-0.0547577	0.687837
sp#P20073#ANXA7_HUMAN	P20073				Annexin A7 OS=Homo sapiens GN=ANXA7 PE=1 SV=3	0.159892	0.170814	0.152332	0.163673	0.178141	0.168471	0.1615	0.159757	0.159604	0.171021	0.18254	0.16266	0.172115	0.177367	0.176551	0.171694	0.170411	0.14205	0.177941	0.168992	0.148785	0.178315	0.147955	0.173255	0.174065	0.179062	0.17147	0.173352	0.151315	0.159295	0.173664	0.16869	0.147401	0.172766	0.167131	0.16519	-0.0412801	0.796338	0.185654	-0.0880558	0.415988	0.0161363	0.0467757	0.712745
sp#P20160#CAP7_HUMAN	P20160				Azurocidin OS=Homo sapiens GN=AZU1 PE=1 SV=3	0.159892	0.147521	0.164907	0.198832	0.149488	0.179153	0.1615	0.159757	0.237173	0.129215	0.134031	0.151186	0.146662	0.177367	0.101437	0.243712	0.214129	0.101337	0.145333	0.143281	0.162174	0.142731	0.232687	0.189572	0.143456	0.219711	0.17147	0.163318	0.174989	0.148308	0.19198	0.176912	0.172162	0.140851	0.114252	0.21384	-0.0166912	0.924858	0.889694	0.0311047	0.766573	0.796026	-0.047796	0.72709
sp#P20290#BTF3_HUMAN	P20290				Transcription factor BTF3 OS=Homo sapiens GN=BTF3 PE=1 SV=1	0.170516	0.170814	0.177482	0.151954	0.16859	0.168471	0.175943	0.170705	0.152552	0.16057	0.19871	0.139713	0.159389	0.165959	0.164032	0.179696	0.155839	0.17462	0.199679	0.181848	0.122009	0.178315	0.137364	0.173255	0.143456	0.192612	0.161384	0.143252	0.151315	0.236204	0.155349	0.144024	0.209302	0.162128	0.175944	0.153027	-0.037113	0.817832	0.592453	-0.000424804	1	0.995851	-0.0366882	0.791191
sp#P20339#RAB5A_HUMAN	P20339				Ras-related protein Rab-5A OS=Homo sapiens GN=RAB5A PE=1 SV=2	NA	NA	NA	NA	NA	NA	0.147057	0.137862	0.138448	0.191925	0.206795	0.16266	0.172115	0.165959	0.164032	0.163692	0.141267	0.190905	0.156202	0.194704	0.135397	0.187211	0.169138	0.156938	NA	NA	NA	NA	NA	NA	0.173664	0.176912	0.196922	0.162128	0.149505	0.16519	0.0165473	0.898887	0.85718	0.0193892	0.85111	0.825013	-0.00284191	0.99354
sp#P20340#RAB6A_HUMAN	P20340				Ras-related protein Rab-6A OS=Homo sapiens GN=RAB6A PE=1 SV=3	0.159892	0.16305	0.164907	0.163673	0.178141	0.179153	0.175943	0.159757	0.180759	0.171021	0.166371	0.151186	0.159389	0.177367	0.164032	0.171694	0.141267	0.17462	0.177941	0.168992	0.162174	0.196107	0.137364	0.156938	0.184268	0.151963	0.17147	0.173352	0.157234	0.159295	0.173664	0.160468	0.147401	0.172766	0.184757	0.153027	-0.009425	0.963374	0.809261	-0.0994893	0.357609	0.0279893	0.0900643	0.48615
sp#P20591#MX1_HUMAN	P20591				Interferon-induced GTP-binding protein Mx1 OS=Homo sapiens GN=MX1 PE=1 SV=4	0.159892	0.16305	0.215208	0.128515	0.178141	0.168471	0.233713	0.170705	0.1455	0.16057	0.158286	0.151186	0.197568	0.177367	0.138994	0.15569	0.155839	0.166477	0.18881	0.168992	0.162174	0.107147	0.243278	0.107988	0.153659	0.165513	0.191643	0.123186	0.180907	0.181269	0.155349	0.16869	0.135021	0.204682	0.184757	0.153027	-0.203194	0.181384	0.0298735	-0.0696462	0.520956	0.501665	-0.133547	0.317657
sp#P20618#PSB1_HUMAN	P20618				Proteasome subunit beta type-1 OS=Homo sapiens GN=PSMB1 PE=1 SV=2	0.159892	0.155285	0.177482	0.163673	0.16859	0.179153	0.1615	0.159757	0.152552	0.191925	0.174455	0.16266	0.184842	0.165959	0.151513	0.147688	0.184984	0.17462	0.167071	0.181848	0.175562	0.160523	0.169138	0.156938	0.179166	0.165513	0.161384	0.163318	0.16907	0.148308	0.182822	0.16869	0.184542	0.151489	0.158318	0.16519	-0.0784154	0.613259	0.0722085	-0.0425955	0.696662	0.209985	-0.03582	0.796267
[truncated: 1,194 more rows]
[truncated: 10 more columns]
