# Supplementary material for: Saliva Proteomics Analysis Offers Insights on Type 1 Diabetes Pathology in a Pediatric Population
Source: Front Physiol. 2018 Apr 26;9:444. doi: 10.3389/fphys.2018.00444 (PMC5932525; doi:10.3389/fphys.2018.00444)
Supplement: Supplementary file 7 [file Table_7.XLSX]

## Sheet: Sheet1
Gene Symbol	Entrez Gene Name	Location	Type(s)
A1BG	alpha-1-B glycoprotein	Extracellular Space	other
A2M	alpha-2-macroglobulin	Extracellular Space	transporter
A2ML1	alpha-2-macroglobulin-like 1	Cytoplasm	other
AARS	alanyl-tRNA synthetase	Cytoplasm	enzyme
ABCA13	ATP-binding cassette, sub-family A (ABC1), member 13	Extracellular Space	transporter
ABCD3	ATP-binding cassette, sub-family D (ALD), member 3	Cytoplasm	transporter
ABCF1	ATP-binding cassette, sub-family F (GCN20), member 1	Cytoplasm	transporter
ABCF3	ATP-binding cassette, sub-family F (GCN20), member 3	Other	transporter
ABHD14B	abhydrolase domain containing 14B	Cytoplasm	enzyme
ABHD5	abhydrolase domain containing 5	Cytoplasm	enzyme
ABI1	abl-interactor 1	Cytoplasm	other
ABLIM1	actin binding LIM protein 1	Cytoplasm	other
ABRACL	ABRA C-terminal like	Other	other
ACAA1	acetyl-CoA acyltransferase 1	Cytoplasm	enzyme
ACAA2	acetyl-CoA acyltransferase 2	Cytoplasm	enzyme
ACAD9	acyl-CoA dehydrogenase family, member 9	Cytoplasm	enzyme
ACADM	acyl-CoA dehydrogenase, C-4 to C-12 straight chain	Cytoplasm	enzyme
ACADVL	acyl-CoA dehydrogenase, very long chain	Cytoplasm	enzyme
ACAP2	ArfGAP with coiled-coil, ankyrin repeat and PH domains 2	Nucleus	other
ACAT1	acetyl-CoA acetyltransferase 1	Cytoplasm	enzyme
ACAT2	acetyl-CoA acetyltransferase 2	Cytoplasm	enzyme
ACBD3	acyl-CoA binding domain containing 3	Cytoplasm	other
ACLY	ATP citrate lyase	Cytoplasm	enzyme
ACO1	aconitase 1, soluble	Cytoplasm	enzyme
ACO2	aconitase 2, mitochondrial	Cytoplasm	enzyme
ACOX1	acyl-CoA oxidase 1, palmitoyl	Cytoplasm	enzyme
ACOX3	acyl-CoA oxidase 3, pristanoyl	Cytoplasm	enzyme
ACPP	acid phosphatase, prostate	Extracellular Space	phosphatase
ACSL1	acyl-CoA synthetase long-chain family member 1	Cytoplasm	enzyme
ACSL3	acyl-CoA synthetase long-chain family member 3	Cytoplasm	enzyme
ACTB	actin, beta	Cytoplasm	other
ACTBL2	actin, beta-like 2	Nucleus	other
ACTC1	actin, alpha, cardiac muscle 1	Cytoplasm	enzyme
ACTN1	actinin, alpha 1	Cytoplasm	transcription regulator
ACTN4	actinin, alpha 4	Cytoplasm	transcription regulator
ACTR1A	ARP1 actin-related protein 1 homolog A, centractin alpha (yeast)	Cytoplasm	other
ACTR1B	ARP1 actin-related protein 1 homolog B, centractin beta (yeast)	Cytoplasm	other
ACTR2	ARP2 actin-related protein 2 homolog (yeast)	Plasma Membrane	other
ACTR3	ARP3 actin-related protein 3 homolog (yeast)	Plasma Membrane	other
ADD3	adducin 3 (gamma)	Cytoplasm	other
ADH7	alcohol dehydrogenase 7 (class IV), mu or sigma polypeptide	Cytoplasm	enzyme
ADIRF	adipogenesis regulatory factor	Nucleus	other
ADK	adenosine kinase	Nucleus	kinase
ADRBK1	adrenergic, beta, receptor kinase 1	Cytoplasm	kinase
ADRM1	adhesion regulating molecule 1	Plasma Membrane	other
ADSL	adenylosuccinate lyase	Cytoplasm	enzyme
ADSS	adenylosuccinate synthase	Cytoplasm	enzyme
AFM	afamin	Extracellular Space	transporter
AGA	aspartylglucosaminidase	Cytoplasm	enzyme
AGL	amylo-alpha-1, 6-glucosidase, 4-alpha-glucanotransferase	Cytoplasm	enzyme
AGR2	anterior gradient 2, protein disulphide isomerase family member	Extracellular Space	other
AGT	angiotensinogen (serpin peptidase inhibitor, clade A, member 8)	Extracellular Space	growth factor
AHCY	adenosylhomocysteinase	Cytoplasm	enzyme
AHNAK	AHNAK nucleoprotein	Nucleus	other
AHNAK2	AHNAK nucleoprotein 2	Cytoplasm	other
AHSG	alpha-2-HS-glycoprotein	Extracellular Space	other
AIF1L	allograft inflammatory factor 1-like	Plasma Membrane	other
AIFM1	apoptosis-inducing factor, mitochondrion-associated, 1	Cytoplasm	enzyme
AIM1	absent in melanoma 1	Extracellular Space	other
AIMP1	aminoacyl tRNA synthetase complex-interacting multifunctional protein 1	Extracellular Space	cytokine
AIMP2	aminoacyl tRNA synthetase complex-interacting multifunctional protein 2	Plasma Membrane	other
AK1	adenylate kinase 1	Cytoplasm	kinase
AK2	adenylate kinase 2	Cytoplasm	kinase
AK3	adenylate kinase 3	Cytoplasm	kinase
AKAP9	A kinase (PRKA) anchor protein 9	Cytoplasm	other
AKR1A1	aldo-keto reductase family 1, member A1 (aldehyde reductase)	Cytoplasm	enzyme
AKR1B10	aldo-keto reductase family 1, member B10 (aldose reductase)	Cytoplasm	enzyme
AKR1C1/AKR1C2	aldo-keto reductase family 1, member C2	Cytoplasm	enzyme
AKR1C1/AKR1C2	aldo-keto reductase family 1, member C2	Cytoplasm	enzyme
AKR7A2	aldo-keto reductase family 7, member A2	Cytoplasm	enzyme
ALAD	aminolevulinate dehydratase	Cytoplasm	enzyme
ALB	albumin	Extracellular Space	transporter
ALDH16A1	aldehyde dehydrogenase 16 family, member A1	Cytoplasm	enzyme
ALDH1A1	aldehyde dehydrogenase 1 family, member A1	Cytoplasm	enzyme
ALDH1A3	aldehyde dehydrogenase 1 family, member A3	Cytoplasm	enzyme
ALDH2	aldehyde dehydrogenase 2 family (mitochondrial)	Cytoplasm	enzyme
ALDH3A1	aldehyde dehydrogenase 3 family, member A1	Cytoplasm	enzyme
ALDH3A2	aldehyde dehydrogenase 3 family, member A2	Cytoplasm	enzyme
ALDH4A1	aldehyde dehydrogenase 4 family, member A1	Cytoplasm	enzyme
ALDH7A1	aldehyde dehydrogenase 7 family, member A1	Cytoplasm	enzyme
ALDH9A1	aldehyde dehydrogenase 9 family, member A1	Cytoplasm	enzyme
ALDOA	aldolase A, fructose-bisphosphate	Cytoplasm	enzyme
ALDOC	aldolase C, fructose-bisphosphate	Cytoplasm	enzyme
ALOX12	arachidonate 12-lipoxygenase	Cytoplasm	enzyme
ALOX12B	arachidonate 12-lipoxygenase, 12R type	Cytoplasm	enzyme
ALOX5	arachidonate 5-lipoxygenase	Cytoplasm	enzyme
ALPK3	alpha-kinase 3	Nucleus	kinase
AMBP	alpha-1-microglobulin/bikunin precursor	Extracellular Space	transporter
AMPD3	adenosine monophosphate deaminase 3	Cytoplasm	enzyme
AMY1A (includes others)	amylase, alpha 1A (salivary)	Extracellular Space	enzyme
AMY2B	amylase, alpha 2B (pancreatic)	Extracellular Space	enzyme
ANG	angiogenin, ribonuclease, RNase A family, 5	Extracellular Space	enzyme
ANKFY1	ankyrin repeat and FYVE domain containing 1	Cytoplasm	transcription regulator
ANKRD13A	ankyrin repeat domain 13A	Plasma Membrane	other
ANKRD22	ankyrin repeat domain 22	Nucleus	transcription regulator
ANKRD35	ankyrin repeat domain 35	Other	other
ANP32B	acidic (leucine-rich) nuclear phosphoprotein 32 family, member B	Nucleus	other
ANP32E	acidic (leucine-rich) nuclear phosphoprotein 32 family, member E	Nucleus	other
ANPEP	alanyl (membrane) aminopeptidase	Plasma Membrane	peptidase
ANXA1	annexin A1	Plasma Membrane	enzyme
ANXA11	annexin A11	Nucleus	other
ANXA2	annexin A2	Plasma Membrane	other
ANXA3	annexin A3	Cytoplasm	enzyme
ANXA4	annexin A4	Plasma Membrane	other
ANXA5	annexin A5	Plasma Membrane	transporter
ANXA6	annexin A6	Plasma Membrane	ion channel
ANXA7	annexin A7	Plasma Membrane	ion channel
ANXA8/ANXA8L1	annexin A8-like 1	Plasma Membrane	other
ANXA8/ANXA8L1	annexin A8-like 1	Plasma Membrane	other
ANXA9	annexin A9	Plasma Membrane	transmembrane receptor
AP1B1	adaptor-related protein complex 1, beta 1 subunit	Cytoplasm	transporter
AP1G1	adaptor-related protein complex 1, gamma 1 subunit	Cytoplasm	transporter
AP1M2	adaptor-related protein complex 1, mu 2 subunit	Cytoplasm	transporter
AP1S2	adaptor-related protein complex 1, sigma 2 subunit	Cytoplasm	transporter
AP2A1	adaptor-related protein complex 2, alpha 1 subunit	Cytoplasm	transporter
AP2A2	adaptor-related protein complex 2, alpha 2 subunit	Cytoplasm	transporter
AP2S1	adaptor-related protein complex 2, sigma 1 subunit	Cytoplasm	transporter
AP3B1	adaptor-related protein complex 3, beta 1 subunit	Plasma Membrane	transporter
AP3D1	adaptor-related protein complex 3, delta 1 subunit	Cytoplasm	transporter
APEH	acylaminoacyl-peptide hydrolase	Cytoplasm	peptidase
APEX1	APEX nuclease (multifunctional DNA repair enzyme) 1	Nucleus	enzyme
APMAP	adipocyte plasma membrane associated protein	Plasma Membrane	enzyme
APOA1	apolipoprotein A-I	Extracellular Space	transporter
APOA2	apolipoprotein A-II	Extracellular Space	transporter
APOA4	apolipoprotein A-IV	Extracellular Space	transporter
APOB	apolipoprotein B	Extracellular Space	transporter
APOBR	apolipoprotein B receptor	Plasma Membrane	transmembrane receptor
APOE	apolipoprotein E	Extracellular Space	transporter
APOH	apolipoprotein H (beta-2-glycoprotein I)	Extracellular Space	transporter
APP	amyloid beta (A4) precursor protein	Plasma Membrane	other
APPL1	adaptor protein, phosphotyrosine interaction, PH domain and leucine zipper containing 1	Cytoplasm	other
APRT	adenine phosphoribosyltransferase	Cytoplasm	enzyme
ARCN1	archain 1	Cytoplasm	other
ARF3	ADP-ribosylation factor 3	Cytoplasm	enzyme
ARF4	ADP-ribosylation factor 4	Cytoplasm	enzyme
ARF5	ADP-ribosylation factor 5	Cytoplasm	enzyme
ARF6	ADP-ribosylation factor 6	Plasma Membrane	transporter
ARFIP1	ADP-ribosylation factor interacting protein 1	Cytoplasm	other
ARG1	arginase 1	Cytoplasm	enzyme
ARHGAP1	Rho GTPase activating protein 1	Cytoplasm	other
ARHGDIA	Rho GDP dissociation inhibitor (GDI) alpha	Cytoplasm	other
ARHGDIB	Rho GDP dissociation inhibitor (GDI) beta	Cytoplasm	enzyme
ARHGEF1	Rho guanine nucleotide exchange factor (GEF) 1	Cytoplasm	other
ARHGEF10L	Rho guanine nucleotide exchange factor (GEF) 10-like	Cytoplasm	enzyme
ARHGEF2	Rho/Rac guanine nucleotide exchange factor (GEF) 2	Cytoplasm	other
ARIH1	ariadne RBR E3 ubiquitin protein ligase 1	Cytoplasm	enzyme
ARL1	ADP-ribosylation factor-like 1	Cytoplasm	enzyme
ARL3	ADP-ribosylation factor-like 3	Cytoplasm	enzyme
ARL6IP1	ADP-ribosylation factor-like 6 interacting protein 1	Cytoplasm	other
ARL6IP5	ADP-ribosylation factor-like 6 interacting protein 5	Cytoplasm	other
ARL8B	ADP-ribosylation factor-like 8B	Plasma Membrane	enzyme
ARPC1A	actin related protein 2/3 complex, subunit 1A, 41kDa	Extracellular Space	other
ARPC1B	actin related protein 2/3 complex, subunit 1B, 41kDa	Cytoplasm	other
ARPC2	actin related protein 2/3 complex, subunit 2, 34kDa	Cytoplasm	other
ARPC3	actin related protein 2/3 complex, subunit 3, 21kDa	Cytoplasm	other
ARPC4	actin related protein 2/3 complex, subunit 4, 20kDa	Cytoplasm	other
ARPC5	actin related protein 2/3 complex, subunit 5, 16kDa	Cytoplasm	other
ARPC5L	actin related protein 2/3 complex, subunit 5-like	Cytoplasm	other
ASAH1	N-acylsphingosine amidohydrolase (acid ceramidase) 1	Cytoplasm	enzyme
ASL	argininosuccinate lyase	Cytoplasm	enzyme
ASMTL	acetylserotonin O-methyltransferase-like	Cytoplasm	enzyme
ASNA1	arsA arsenite transporter, ATP-binding, homolog 1 (bacterial)	Nucleus	transporter
ASPG	asparaginase	Other	enzyme
ASPH	aspartate beta-hydroxylase	Cytoplasm	enzyme
ASPRV1	aspartic peptidase, retroviral-like 1	Other	peptidase
ASS1	argininosuccinate synthase 1	Cytoplasm	enzyme
ASXL1	additional sex combs like transcriptional regulator 1	Nucleus	transcription regulator
ATG3	autophagy related 3	Cytoplasm	enzyme
ATG7	autophagy related 7	Cytoplasm	enzyme
ATIC	5-aminoimidazole-4-carboxamide ribonucleotide formyltransferase/IMP cyclohydrolase	Cytoplasm	enzyme
ATL3	atlastin GTPase 3	Cytoplasm	other
ATM	ATM serine/threonine kinase	Nucleus	kinase
ATP11B	ATPase, class VI, type 11B	Plasma Membrane	transporter
ATP13A1	ATPase type 13A1	Extracellular Space	transporter
ATP1B1	ATPase, Na+/K+ transporting, beta 1 polypeptide	Plasma Membrane	transporter
ATP2A2	ATPase, Ca++ transporting, cardiac muscle, slow twitch 2	Cytoplasm	transporter
ATP2A3	ATPase, Ca++ transporting, ubiquitous	Cytoplasm	transporter
ATP5A1	ATP synthase, H+ transporting, mitochondrial F1 complex, alpha subunit 1, cardiac muscle	Cytoplasm	transporter
ATP5B	ATP synthase, H+ transporting, mitochondrial F1 complex, beta polypeptide	Cytoplasm	transporter
ATP5C1	ATP synthase, H+ transporting, mitochondrial F1 complex, gamma polypeptide 1	Cytoplasm	transporter
ATP5D	ATP synthase, H+ transporting, mitochondrial F1 complex, delta subunit	Cytoplasm	transporter
ATP5F1	ATP synthase, H+ transporting, mitochondrial Fo complex, subunit B1	Cytoplasm	transporter
ATP5H	ATP synthase, H+ transporting, mitochondrial Fo complex, subunit d	Cytoplasm	enzyme
ATP5I	ATP synthase, H+ transporting, mitochondrial Fo complex, subunit E	Cytoplasm	transporter
ATP5J	ATP synthase, H+ transporting, mitochondrial Fo complex, subunit F6	Cytoplasm	transporter
ATP5J2	ATP synthase, H+ transporting, mitochondrial Fo complex, subunit F2	Cytoplasm	transporter
ATP5L	ATP synthase, H+ transporting, mitochondrial Fo complex, subunit G	Cytoplasm	enzyme
ATP5O	ATP synthase, H+ transporting, mitochondrial F1 complex, O subunit	Cytoplasm	transporter
ATP6V0A1	ATPase, H+ transporting, lysosomal V0 subunit a1	Cytoplasm	transporter
ATP6V0D1	ATPase, H+ transporting, lysosomal 38kDa, V0 subunit d1	Cytoplasm	transporter
ATP6V1A	ATPase, H+ transporting, lysosomal 70kDa, V1 subunit A	Plasma Membrane	transporter
ATP6V1B2	ATPase, H+ transporting, lysosomal 56/58kDa, V1 subunit B2	Cytoplasm	transporter
ATP6V1D	ATPase, H+ transporting, lysosomal 34kDa, V1 subunit D	Cytoplasm	transporter
ATP6V1E1	ATPase, H+ transporting, lysosomal 31kDa, V1 subunit E1	Cytoplasm	transporter
ATP6V1F	ATPase, H+ transporting, lysosomal 14kDa, V1 subunit F	Cytoplasm	enzyme
ATP6V1G1	ATPase, H+ transporting, lysosomal 13kDa, V1 subunit G1	Cytoplasm	transporter
ATP6V1H	ATPase, H+ transporting, lysosomal 50/57kDa, V1 subunit H	Cytoplasm	transporter
ATR	ATR serine/threonine kinase	Nucleus	kinase
AZGP1	alpha-2-glycoprotein 1, zinc-binding	Extracellular Space	transporter
AZU1	azurocidin 1	Cytoplasm	peptidase
B2M	beta-2-microglobulin	Plasma Membrane	transmembrane receptor
B3GNT3	UDP-GlcNAc:betaGal beta-1,3-N-acetylglucosaminyltransferase 3	Cytoplasm	enzyme
B4GALT1	UDP-Gal:betaGlcNAc beta 1,4- galactosyltransferase, polypeptide 1	Cytoplasm	enzyme
BACH1	BTB and CNC homology 1, basic leucine zipper transcription factor 1	Nucleus	transcription regulator
BAG3	BCL2-associated athanogene 3	Cytoplasm	other
BAG5	BCL2-associated athanogene 5	Cytoplasm	other
BAG6	BCL2-associated athanogene 6	Nucleus	enzyme
BAIAP2	BAI1-associated protein 2	Plasma Membrane	kinase
BANF1	barrier to autointegration factor 1	Nucleus	other
BASP1	brain abundant, membrane attached signal protein 1	Nucleus	transcription regulator
BCAP31	B-cell receptor-associated protein 31	Cytoplasm	transporter
BCL2L13	BCL2-like 13 (apoptosis facilitator)	Cytoplasm	other
BDH1	3-hydroxybutyrate dehydrogenase, type 1	Cytoplasm	enzyme
BICD2	bicaudal D homolog 2 (Drosophila)	Cytoplasm	other
BID	BH3 interacting domain death agonist	Cytoplasm	other
BIN2	bridging integrator 2	Plasma Membrane	other
BLMH	bleomycin hydrolase	Cytoplasm	peptidase
BLVRA	biliverdin reductase A	Cytoplasm	enzyme
BLVRB	biliverdin reductase B	Cytoplasm	enzyme
BNIPL	BCL2/adenovirus E1B 19kD interacting protein like	Cytoplasm	other
BOLA2/BOLA2B	bolA family member 2	Cytoplasm	other
BPGM	2,3-bisphosphoglycerate mutase	Extracellular Space	phosphatase
BPI	bactericidal/permeability-increasing protein	Plasma Membrane	transporter
BPIFA1	BPI fold containing family A, member 1	Extracellular Space	other
BPIFA2	BPI fold containing family A, member 2	Extracellular Space	other
BPIFB1	BPI fold containing family B, member 1	Extracellular Space	other
BPIFB2	BPI fold containing family B, member 2	Extracellular Space	other
BPNT1	3'(2'), 5'-bisphosphate nucleotidase 1	Nucleus	phosphatase
BROX	BRO1 domain and CAAX motif containing	Cytoplasm	other
BST1	bone marrow stromal cell antigen 1	Plasma Membrane	enzyme
BTF3	basic transcription factor 3	Nucleus	transcription regulator
BTF3L4	basic transcription factor 3-like 4	Other	other
BUB3	BUB3 mitotic checkpoint protein	Nucleus	other
BZW1	basic leucine zipper and W2 domains 1	Cytoplasm	translation regulator
BZW2	basic leucine zipper and W2 domains 2	Cytoplasm	translation regulator
C1QBP	complement component 1, q subcomponent binding protein	Cytoplasm	transcription regulator
C1QC	complement component 1, q subcomponent, C chain	Extracellular Space	other
C1QTNF3	C1q and tumor necrosis factor related protein 3	Extracellular Space	other
C3	complement component 3	Extracellular Space	peptidase
C4A/C4B	complement component 4B (Chido blood group)	Extracellular Space	other
C6	complement component 6	Extracellular Space	other
C7	complement component 7	Extracellular Space	other
C9	complement component 9	Extracellular Space	other
CA6	carbonic anhydrase VI	Extracellular Space	enzyme
CAB39	calcium binding protein 39	Cytoplasm	enzyme
CAB39L	calcium binding protein 39-like	Cytoplasm	kinase
CAD	carbamoyl-phosphate synthetase 2, aspartate transcarbamylase, and dihydroorotase	Cytoplasm	enzyme
CALM1 (includes others)	calmodulin 1 (phosphorylase kinase, delta)	Cytoplasm	other
CALML3	calmodulin-like 3	Cytoplasm	other
CALML5	calmodulin-like 5	Cytoplasm	other
CALR	calreticulin	Cytoplasm	transcription regulator
CALU	calumenin	Cytoplasm	other
CAMK2D	calcium/calmodulin-dependent protein kinase II delta	Cytoplasm	kinase
CAMP	cathelicidin antimicrobial peptide	Cytoplasm	other
CAND1	cullin-associated and neddylation-dissociated 1	Cytoplasm	transcription regulator
CANX	calnexin	Cytoplasm	other
CAP1	CAP, adenylate cyclase-associated protein 1 (yeast)	Plasma Membrane	other
CAPG	capping protein (actin filament), gelsolin-like	Nucleus	other
CAPN1	calpain 1, (mu/I) large subunit	Cytoplasm	peptidase
CAPN2	calpain 2, (m/II) large subunit	Cytoplasm	peptidase
CAPNS1	calpain, small subunit 1	Cytoplasm	peptidase
CAPNS2	calpain, small subunit 2	Cytoplasm	other
CAPZA1	capping protein (actin filament) muscle Z-line, alpha 1	Cytoplasm	other
CAPZA2	capping protein (actin filament) muscle Z-line, alpha 2	Cytoplasm	other
CAPZB	capping protein (actin filament) muscle Z-line, beta	Cytoplasm	other
CARHSP1	calcium regulated heat stable protein 1, 24kDa	Cytoplasm	other
CARS	cysteinyl-tRNA synthetase	Cytoplasm	enzyme
CASP14	caspase 14, apoptosis-related cysteine peptidase	Cytoplasm	peptidase
CASP4	caspase 4, apoptosis-related cysteine peptidase	Cytoplasm	peptidase
CAST	calpastatin	Cytoplasm	peptidase
CAT	catalase	Cytoplasm	enzyme
CBFB	core-binding factor, beta subunit	Nucleus	transcription regulator
CBR1	carbonyl reductase 1	Cytoplasm	enzyme
CBR3	carbonyl reductase 3	Cytoplasm	enzyme
CBX1	chromobox homolog 1	Nucleus	transcription regulator
CBX3	chromobox homolog 3	Nucleus	transcription regulator
CCDC47	coiled-coil domain containing 47	Extracellular Space	other
CCDC6	coiled-coil domain containing 6	Cytoplasm	other
CCDC64B	coiled-coil domain containing 64B	Other	other
CCDC80	coiled-coil domain containing 80	Nucleus	other
CCL28	chemokine (C-C motif) ligand 28	Extracellular Space	cytokine
CCNDBP1	cyclin D-type binding-protein 1	Nucleus	other
CCS	copper chaperone for superoxide dismutase	Cytoplasm	enzyme
CCT2	chaperonin containing TCP1, subunit 2 (beta)	Cytoplasm	kinase
CCT3	chaperonin containing TCP1, subunit 3 (gamma)	Cytoplasm	other
CCT4	chaperonin containing TCP1, subunit 4 (delta)	Cytoplasm	other
CCT5	chaperonin containing TCP1, subunit 5 (epsilon)	Cytoplasm	other
CCT6A	chaperonin containing TCP1, subunit 6A (zeta 1)	Cytoplasm	other
CCT7	chaperonin containing TCP1, subunit 7 (eta)	Cytoplasm	other
CCT8	chaperonin containing TCP1, subunit 8 (theta)	Cytoplasm	enzyme
CD14	CD14 molecule	Plasma Membrane	transmembrane receptor
CD177	CD177 molecule	Cytoplasm	other
CD2AP	CD2-associated protein	Cytoplasm	other
CD55	CD55 molecule, decay accelerating factor for complement (Cromer blood group)	Plasma Membrane	other
CD59	CD59 molecule, complement regulatory protein	Plasma Membrane	other
CD81	CD81 molecule	Plasma Membrane	other
CD9	CD9 molecule	Plasma Membrane	other
CDA	cytidine deaminase	Nucleus	enzyme
CDC37	cell division cycle 37	Cytoplasm	other
CDC42	cell division cycle 42	Cytoplasm	enzyme
CDC42BPA	CDC42 binding protein kinase alpha (DMPK-like)	Cytoplasm	kinase
CDC42BPB	CDC42 binding protein kinase beta (DMPK-like)	Cytoplasm	kinase
CDH1	cadherin 1, type 1	Plasma Membrane	other
CDK5RAP3	CDK5 regulatory subunit associated protein 3	Nucleus	other
CDSN	corneodesmosin	Plasma Membrane	other
CEACAM1	carcinoembryonic antigen-related cell adhesion molecule 1 (biliary glycoprotein)	Plasma Membrane	other
CEACAM5	carcinoembryonic antigen-related cell adhesion molecule 5	Plasma Membrane	other
CEACAM7	carcinoembryonic antigen-related cell adhesion molecule 7	Plasma Membrane	other
CEACAM8	carcinoembryonic antigen-related cell adhesion molecule 8	Plasma Membrane	other
CENPF	centromere protein F, 350/400kDa	Nucleus	other
CEP250	centrosomal protein 250kDa	Nucleus	other
CES1	carboxylesterase 1	Cytoplasm	enzyme
CES2	carboxylesterase 2	Cytoplasm	enzyme
CFAP43	cilia and flagella associated protein 43	Other	other
CFB	complement factor B	Extracellular Space	peptidase
CFH	complement factor H	Extracellular Space	other
CFL1	cofilin 1 (non-muscle)	Nucleus	other
CGN	cingulin	Plasma Membrane	other
CGNL1	cingulin-like 1	Plasma Membrane	other
CGREF1	cell growth regulator with EF-hand domain 1	Extracellular Space	other
CHAD	chondroadherin	Extracellular Space	other
CHCHD3	coiled-coil-helix-coiled-coil-helix domain containing 3	Cytoplasm	other
CHI3L1	chitinase 3-like 1 (cartilage glycoprotein-39)	Extracellular Space	enzyme
CHI3L2	chitinase 3-like 2	Extracellular Space	enzyme
CHID1	chitinase domain containing 1	Extracellular Space	other
CHIT1	chitinase 1 (chitotriosidase)	Extracellular Space	enzyme
CHMP2A	charged multivesicular body protein 2A	Cytoplasm	other
CHMP3	charged multivesicular body protein 3	Cytoplasm	other
CHMP4B	charged multivesicular body protein 4B	Cytoplasm	other
CHMP5	charged multivesicular body protein 5	Cytoplasm	other
CIAPIN1	cytokine induced apoptosis inhibitor 1	Cytoplasm	other
CKAP2	cytoskeleton associated protein 2	Cytoplasm	other
CKAP4	cytoskeleton-associated protein 4	Cytoplasm	other
CKB	creatine kinase, brain	Cytoplasm	kinase
CKMT1A/CKMT1B	creatine kinase, mitochondrial 1B	Cytoplasm	kinase
CLCA4	chloride channel accessory 4	Plasma Membrane	ion channel
CLEC3B	C-type lectin domain family 3, member B	Extracellular Space	other
CLIC1	chloride intracellular channel 1	Nucleus	ion channel
CLIC3	chloride intracellular channel 3	Nucleus	ion channel
CLIC4	chloride intracellular channel 4	Plasma Membrane	ion channel
CLINT1	clathrin interactor 1	Cytoplasm	other
CLIP1	CAP-GLY domain containing linker protein 1	Cytoplasm	other
CLPTM1	cleft lip and palate associated transmembrane protein 1	Plasma Membrane	other
CLTB	clathrin, light chain B	Plasma Membrane	other
CLTC	clathrin, heavy chain (Hc)	Plasma Membrane	other
CLU	clusterin	Cytoplasm	other
CMAS	cytidine monophosphate N-acetylneuraminic acid synthetase	Nucleus	enzyme
CMPK1	cytidine monophosphate (UMP-CMP) kinase 1, cytosolic	Nucleus	kinase
CNDP2	CNDP dipeptidase 2 (metallopeptidase M20 family)	Cytoplasm	peptidase
CNFN	cornifelin	Cytoplasm	other
CNN2	calponin 2	Cytoplasm	other
CNN3	calponin 3, acidic	Cytoplasm	other
CNOT1	CCR4-NOT transcription complex, subunit 1	Cytoplasm	other
CNP	2',3'-cyclic nucleotide 3' phosphodiesterase	Cytoplasm	enzyme
CNPY2	canopy FGF signaling regulator 2	Plasma Membrane	other
COA3	cytochrome c oxidase assembly factor 3	Cytoplasm	other
COASY	CoA synthase	Cytoplasm	kinase
COL4A4	collagen, type IV, alpha 4	Extracellular Space	other
COL4A5	collagen, type IV, alpha 5	Extracellular Space	other
COL6A1	collagen, type VI, alpha 1	Extracellular Space	other
COL7A1	collagen, type VII, alpha 1	Extracellular Space	other
COMT	catechol-O-methyltransferase	Cytoplasm	enzyme
COPA	coatomer protein complex, subunit alpha	Cytoplasm	transporter
COPB1	coatomer protein complex, subunit beta 1	Cytoplasm	transporter
COPB2	coatomer protein complex, subunit beta 2 (beta prime)	Cytoplasm	transporter
COPE	coatomer protein complex, subunit epsilon	Cytoplasm	transporter
COPG1	coatomer protein complex, subunit gamma 1	Cytoplasm	transporter
COPG2	coatomer protein complex, subunit gamma 2	Cytoplasm	transporter
COPS2	COP9 signalosome subunit 2	Cytoplasm	other
COPS4	COP9 signalosome subunit 4	Cytoplasm	other
CORO1A	coronin, actin binding protein, 1A	Cytoplasm	other
CORO1B	coronin, actin binding protein, 1B	Cytoplasm	other
CORO1C	coronin, actin binding protein, 1C	Cytoplasm	other
COTL1	coactosin-like F-actin binding protein 1	Cytoplasm	other
COX4I1	cytochrome c oxidase subunit IV isoform 1	Cytoplasm	enzyme
COX5A	cytochrome c oxidase subunit Va	Cytoplasm	enzyme
COX5B	cytochrome c oxidase subunit Vb	Cytoplasm	enzyme
COX6B1	cytochrome c oxidase subunit VIb polypeptide 1 (ubiquitous)	Cytoplasm	enzyme
COX6C	cytochrome c oxidase subunit VIc	Cytoplasm	enzyme
COX7A2	cytochrome c oxidase subunit VIIa polypeptide 2 (liver)	Cytoplasm	enzyme
CP	ceruloplasmin (ferroxidase)	Extracellular Space	enzyme
CPA4	carboxypeptidase A4	Extracellular Space	peptidase
CPD	carboxypeptidase D	Extracellular Space	peptidase
CPE	carboxypeptidase E	Cytoplasm	peptidase
CPNE1	copine I	Nucleus	transporter
CPNE3	copine III	Cytoplasm	kinase
CPPED1	calcineurin-like phosphoesterase domain containing 1	Cytoplasm	enzyme
CPT2	carnitine palmitoyltransferase 2	Cytoplasm	enzyme
CRABP2	cellular retinoic acid binding protein 2	Cytoplasm	transporter
CRCT1	cysteine-rich C-terminal 1	Other	other
CRIP1	cysteine-rich protein 1 (intestinal)	Cytoplasm	other
CRISP3	cysteine-rich secretory protein 3	Extracellular Space	other
CRK	v-crk avian sarcoma virus CT10 oncogene homolog	Cytoplasm	other
CRKL	v-crk avian sarcoma virus CT10 oncogene homolog-like	Cytoplasm	kinase
CRLF3	cytokine receptor-like factor 3	Cytoplasm	transcription regulator
CRNN	cornulin	Cytoplasm	other
CROT	carnitine O-octanoyltransferase	Cytoplasm	enzyme
CRYAB	crystallin, alpha B	Nucleus	other
CRYZ	crystallin, zeta (quinone reductase)	Cytoplasm	enzyme
CS	citrate synthase	Cytoplasm	enzyme
CSDE1	cold shock domain containing E1, RNA-binding	Cytoplasm	enzyme
CSE1L	CSE1 chromosome segregation 1-like (yeast)	Nucleus	transporter
CSK	c-src tyrosine kinase	Cytoplasm	kinase
CSMD3	CUB and Sushi multiple domains 3	Other	enzyme
CSNK1A1	casein kinase 1, alpha 1	Cytoplasm	kinase
CSNK2A1	casein kinase 2, alpha 1 polypeptide	Nucleus	kinase
CSNK2B	casein kinase 2, beta polypeptide	Cytoplasm	kinase
CST1	cystatin SN	Extracellular Space	other
CST2	cystatin SA	Extracellular Space	other
CST3	cystatin C	Extracellular Space	other
CST4	cystatin S	Extracellular Space	other
CST5	cystatin D	Cytoplasm	other
CSTA	cystatin A (stefin A)	Cytoplasm	other
CSTB	cystatin B (stefin B)	Cytoplasm	peptidase
CTNNA1	catenin (cadherin-associated protein), alpha 1, 102kDa	Plasma Membrane	other
CTNNA2	catenin (cadherin-associated protein), alpha 2	Plasma Membrane	other
CTNNB1	catenin (cadherin-associated protein), beta 1, 88kDa	Nucleus	transcription regulator
CTNND1	catenin (cadherin-associated protein), delta 1	Nucleus	other
CTPS1	CTP synthase 1	Nucleus	enzyme
CTSB	cathepsin B	Cytoplasm	peptidase
CTSC	cathepsin C	Cytoplasm	peptidase
CTSD	cathepsin D	Cytoplasm	peptidase
CTSG	cathepsin G	Cytoplasm	peptidase
CTTN	cortactin	Plasma Membrane	other
CTTNBP2	cortactin binding protein 2	Cytoplasm	other
CTTNBP2NL	CTTNBP2 N-terminal like	Cytoplasm	other
CUL3	cullin 3	Nucleus	enzyme
CUL4B	cullin 4B	Nucleus	other
CUL5	cullin 5	Nucleus	ion channel
CUTA	cutA divalent cation tolerance homolog (E. coli)	Cytoplasm	other
CYB5R1	cytochrome b5 reductase 1	Cytoplasm	enzyme
CYB5R3	cytochrome b5 reductase 3	Cytoplasm	enzyme
CYBB	cytochrome b-245, beta polypeptide	Cytoplasm	enzyme
CYC1	cytochrome c-1	Cytoplasm	enzyme
CYCS	cytochrome c, somatic	Cytoplasm	transporter
CYFIP1	cytoplasmic FMR1 interacting protein 1	Cytoplasm	other
CYFIP2	cytoplasmic FMR1 interacting protein 2	Cytoplasm	other
CYP1A1	cytochrome P450, family 1, subfamily A, polypeptide 1	Cytoplasm	enzyme
CYP2S1	cytochrome P450, family 2, subfamily S, polypeptide 1	Cytoplasm	enzyme
CYP4F2	cytochrome P450, family 4, subfamily F, polypeptide 2	Cytoplasm	enzyme
CYP4F22	cytochrome P450, family 4, subfamily F, polypeptide 22	Extracellular Space	enzyme
DAAM1	dishevelled associated activator of morphogenesis 1	Cytoplasm	other
DAG1	dystroglycan 1 (dystrophin-associated glycoprotein 1)	Plasma Membrane	transmembrane receptor
DARS	aspartyl-tRNA synthetase	Cytoplasm	enzyme
DAZAP1	DAZ associated protein 1	Other	other
DBI	diazepam binding inhibitor (GABA receptor modulator, acyl-CoA binding protein)	Cytoplasm	other
DBNL	drebrin-like	Cytoplasm	other
DCD	dermcidin	Extracellular Space	other
DCPS	decapping enzyme, scavenger	Nucleus	enzyme
DCTN1	dynactin 1	Cytoplasm	other
DCTN2	dynactin 2 (p50)	Cytoplasm	other
DCXR	dicarbonyl/L-xylulose reductase	Cytoplasm	enzyme
DDAH2	dimethylarginine dimethylaminohydrolase 2	Cytoplasm	enzyme
DDB1	damage-specific DNA binding protein 1, 127kDa	Nucleus	other
DDI2	DNA-damage inducible 1 homolog 2	Plasma Membrane	transporter
DDOST	dolichyl-diphosphooligosaccharide--protein glycosyltransferase subunit (non-catalytic)	Cytoplasm	enzyme
DDRGK1	DDRGK domain containing 1	Extracellular Space	other
DDT	D-dopachrome tautomerase	Cytoplasm	enzyme
DDX1	DEAD (Asp-Glu-Ala-Asp) box helicase 1	Nucleus	enzyme
DDX17	DEAD (Asp-Glu-Ala-Asp) box helicase 17	Nucleus	enzyme
DDX19A	DEAD (Asp-Glu-Ala-Asp) box polypeptide 19A	Nucleus	enzyme
DDX39B	DEAD (Asp-Glu-Ala-Asp) box polypeptide 39B	Nucleus	enzyme
DDX3X	DEAD (Asp-Glu-Ala-Asp) box helicase 3, X-linked	Cytoplasm	enzyme
DDX46	DEAD (Asp-Glu-Ala-Asp) box polypeptide 46	Nucleus	enzyme
DDX58	DEAD (Asp-Glu-Ala-Asp) box polypeptide 58	Cytoplasm	enzyme
DDX6	DEAD (Asp-Glu-Ala-Asp) box helicase 6	Nucleus	enzyme
DECR1	2,4-dienoyl CoA reductase 1, mitochondrial	Cytoplasm	enzyme
DEFA1 (includes others)	defensin, alpha 1	Cytoplasm	other
DEFA1 (includes others)	defensin, alpha 1	Cytoplasm	other
DEFB103A/DEFB103B	defensin, beta 103B	Extracellular Space	other
DEFB4A/DEFB4B	defensin, beta 4A	Extracellular Space	other
DENR	density-regulated protein	Other	other
DERA	deoxyribose-phosphate aldolase (putative)	Cytoplasm	enzyme
DGKA	diacylglycerol kinase, alpha 80kDa	Cytoplasm	kinase
DHCR7	7-dehydrocholesterol reductase	Cytoplasm	enzyme
DHPS	deoxyhypusine synthase	Cytoplasm	enzyme
DHRS1	dehydrogenase/reductase (SDR family) member 1	Cytoplasm	enzyme
DHRS7B	dehydrogenase/reductase (SDR family) member 7B	Other	other
DHX15	DEAH (Asp-Glu-Ala-His) box helicase 15	Nucleus	enzyme
DHX29	DEAH (Asp-Glu-Ala-His) box polypeptide 29	Cytoplasm	enzyme
DHX9	DEAH (Asp-Glu-Ala-His) box helicase 9	Nucleus	enzyme
DIAPH1	diaphanous-related formin 1	Plasma Membrane	other
DIP2B	disco-interacting protein 2 homolog B	Cytoplasm	other
DLAT	dihydrolipoamide S-acetyltransferase	Cytoplasm	enzyme
DLD	dihydrolipoamide dehydrogenase	Cytoplasm	enzyme
DLST	dihydrolipoamide S-succinyltransferase (E2 component of 2-oxo-glutarate complex)	Cytoplasm	enzyme
DMBT1	deleted in malignant brain tumors 1	Plasma Membrane	transmembrane receptor
DMKN	dermokine	Extracellular Space	other
DMXL2	Dmx-like 2	Cytoplasm	other
DNAH1	dynein, axonemal, heavy chain 1	Extracellular Space	other
DNAH10	dynein, axonemal, heavy chain 10	Other	other
DNAH17	dynein, axonemal, heavy chain 17	Cytoplasm	other
DNAH3	dynein, axonemal, heavy chain 3	Extracellular Space	enzyme
DNAH6	dynein, axonemal, heavy chain 6	Extracellular Space	other
DNAH9	dynein, axonemal, heavy chain 9	Cytoplasm	other
DNAJA2	DnaJ (Hsp40) homolog, subfamily A, member 2	Nucleus	enzyme
DNAJB1	DnaJ (Hsp40) homolog, subfamily B, member 1	Nucleus	other
DNAJB11	DnaJ (Hsp40) homolog, subfamily B, member 11	Cytoplasm	other
DNAJB6	DnaJ (Hsp40) homolog, subfamily B, member 6	Nucleus	transcription regulator
DNAJC13	DnaJ (Hsp40) homolog, subfamily C, member 13	Cytoplasm	other
DNAJC3	DnaJ (Hsp40) homolog, subfamily C, member 3	Cytoplasm	other
DNAJC5	DnaJ (Hsp40) homolog, subfamily C, member 5	Plasma Membrane	other
DNAJC7	DnaJ (Hsp40) homolog, subfamily C, member 7	Cytoplasm	other
DNM1L	dynamin 1-like	Cytoplasm	enzyme
DNM2	dynamin 2	Plasma Membrane	enzyme
DNPEP	aspartyl aminopeptidase	Cytoplasm	peptidase
DNPH1	2'-deoxynucleoside 5'-phosphate N-hydrolase 1	Nucleus	other
DOCK9	dedicator of cytokinesis 9	Cytoplasm	other
DOPEY2	dopey family member 2	Cytoplasm	other
DPM1	dolichyl-phosphate mannosyltransferase polypeptide 1, catalytic subunit	Cytoplasm	enzyme
DPP3	dipeptidyl-peptidase 3	Cytoplasm	peptidase
DPP4	dipeptidyl-peptidase 4	Plasma Membrane	peptidase
DPY30	dpy-30 histone methyltransferase complex regulatory subunit	Nucleus	other
DRG1	developmentally regulated GTP binding protein 1	Cytoplasm	other
DSC2	desmocollin 2	Plasma Membrane	other
DSC3	desmocollin 3	Plasma Membrane	other
DSG1	desmoglein 1	Plasma Membrane	other
DSG3	desmoglein 3	Plasma Membrane	other
DSP	desmoplakin	Plasma Membrane	other
DST	dystonin	Plasma Membrane	other
DSTN	destrin (actin depolymerizing factor)	Cytoplasm	other
DUOX1	dual oxidase 1	Plasma Membrane	enzyme
DYNC1H1	dynein, cytoplasmic 1, heavy chain 1	Cytoplasm	peptidase
DYNC1I2	dynein, cytoplasmic 1, intermediate chain 2	Cytoplasm	other
DYNC1LI2	dynein, cytoplasmic 1, light intermediate chain 2	Cytoplasm	other
DYNLL1	dynein, light chain, LC8-type 1	Cytoplasm	other
DYNLL2	dynein, light chain, LC8-type 2	Cytoplasm	other
DYSF	dysferlin	Plasma Membrane	other
ECH1	enoyl CoA hydratase 1, peroxisomal	Cytoplasm	enzyme
ECHS1	enoyl CoA hydratase, short chain, 1, mitochondrial	Cytoplasm	enzyme
ECM1	extracellular matrix protein 1	Extracellular Space	transporter
EEA1	early endosome antigen 1	Cytoplasm	other
EEF1A1	eukaryotic translation elongation factor 1 alpha 1	Cytoplasm	translation regulator
EEF1B2	eukaryotic translation elongation factor 1 beta 2	Cytoplasm	translation regulator
EEF1D	eukaryotic translation elongation factor 1 delta (guanine nucleotide exchange protein)	Cytoplasm	translation regulator
EEF1G	eukaryotic translation elongation factor 1 gamma	Cytoplasm	translation regulator
EEF2	eukaryotic translation elongation factor 2	Cytoplasm	translation regulator
EFHD2	EF-hand domain family, member D2	Other	other
EFTUD2	elongation factor Tu GTP binding domain containing 2	Nucleus	enzyme
EHBP1L1	EH domain binding protein 1-like 1	Other	other
EHD1	EH-domain containing 1	Cytoplasm	other
EIF1	eukaryotic translation initiation factor 1	Cytoplasm	translation regulator
EIF2A	eukaryotic translation initiation factor 2A, 65kDa	Cytoplasm	translation regulator
EIF2AK2	eukaryotic translation initiation factor 2-alpha kinase 2	Cytoplasm	kinase
EIF2B2	eukaryotic translation initiation factor 2B, subunit 2 beta, 39kDa	Cytoplasm	translation regulator
EIF2S1	eukaryotic translation initiation factor 2, subunit 1 alpha, 35kDa	Cytoplasm	translation regulator
EIF2S2	eukaryotic translation initiation factor 2, subunit 2 beta, 38kDa	Cytoplasm	translation regulator
EIF2S3	eukaryotic translation initiation factor 2, subunit 3 gamma, 52kDa	Cytoplasm	translation regulator
EIF3A	eukaryotic translation initiation factor 3, subunit A	Cytoplasm	other
EIF3B	eukaryotic translation initiation factor 3, subunit B	Cytoplasm	translation regulator
EIF3CL	eukaryotic translation initiation factor 3, subunit C-like	Other	other
EIF3D	eukaryotic translation initiation factor 3, subunit D	Cytoplasm	other
EIF3E	eukaryotic translation initiation factor 3, subunit E	Cytoplasm	other
EIF3F	eukaryotic translation initiation factor 3, subunit F	Cytoplasm	translation regulator
EIF3G	eukaryotic translation initiation factor 3, subunit G	Cytoplasm	other
EIF3H	eukaryotic translation initiation factor 3, subunit H	Cytoplasm	other
EIF3I	eukaryotic translation initiation factor 3, subunit I	Cytoplasm	translation regulator
EIF3J	eukaryotic translation initiation factor 3, subunit J	Cytoplasm	translation regulator
EIF3K	eukaryotic translation initiation factor 3, subunit K	Cytoplasm	translation regulator
EIF3L	eukaryotic translation initiation factor 3, subunit L	Cytoplasm	other
EIF3M	eukaryotic translation initiation factor 3, subunit M	Other	other
EIF4A1	eukaryotic translation initiation factor 4A1	Cytoplasm	translation regulator
EIF4A2	eukaryotic translation initiation factor 4A2	Cytoplasm	translation regulator
EIF4A3	eukaryotic translation initiation factor 4A3	Nucleus	enzyme
EIF4B	eukaryotic translation initiation factor 4B	Cytoplasm	translation regulator
EIF4E	eukaryotic translation initiation factor 4E	Cytoplasm	translation regulator
EIF4EBP1	eukaryotic translation initiation factor 4E binding protein 1	Cytoplasm	translation regulator
EIF4G1	eukaryotic translation initiation factor 4 gamma, 1	Cytoplasm	translation regulator
EIF4G2	eukaryotic translation initiation factor 4 gamma, 2	Cytoplasm	translation regulator
EIF4H	eukaryotic translation initiation factor 4H	Cytoplasm	translation regulator
EIF5	eukaryotic translation initiation factor 5	Cytoplasm	translation regulator
EIF5A	eukaryotic translation initiation factor 5A	Cytoplasm	translation regulator
EIF5B	eukaryotic translation initiation factor 5B	Cytoplasm	translation regulator
EIF6	eukaryotic translation initiation factor 6	Cytoplasm	translation regulator
ELANE	elastase, neutrophil expressed	Extracellular Space	peptidase
EML2	echinoderm microtubule associated protein like 2	Cytoplasm	other
EML3	echinoderm microtubule associated protein like 3	Other	other
ENDOD1	endonuclease domain containing 1	Extracellular Space	enzyme
ENDOU	endonuclease, polyU-specific	Cytoplasm	peptidase
ENO1	enolase 1, (alpha)	Cytoplasm	enzyme
EPHA2	EPH receptor A2	Plasma Membrane	kinase
EPHX1	epoxide hydrolase 1, microsomal (xenobiotic)	Cytoplasm	peptidase
EPHX2	epoxide hydrolase 2, cytoplasmic	Cytoplasm	enzyme
EPPK1	epiplakin 1	Cytoplasm	other
EPRS	glutamyl-prolyl-tRNA synthetase	Cytoplasm	enzyme
EPS15	epidermal growth factor receptor pathway substrate 15	Cytoplasm	other
EPS15L1	epidermal growth factor receptor pathway substrate 15-like 1	Plasma Membrane	other
EPS8L1	EPS8-like 1	Cytoplasm	other
EPS8L2	EPS8-like 2	Cytoplasm	other
ERAP1	endoplasmic reticulum aminopeptidase 1	Extracellular Space	peptidase
ERMP1	endoplasmic reticulum metallopeptidase 1	Cytoplasm	other
ERO1A	endoplasmic reticulum oxidoreductase alpha	Cytoplasm	enzyme
ERP29	endoplasmic reticulum protein 29	Cytoplasm	transporter
ERP44	endoplasmic reticulum protein 44	Cytoplasm	enzyme
ESD	esterase D	Cytoplasm	enzyme
ESRP1	epithelial splicing regulatory protein 1	Nucleus	other
ESRP2	epithelial splicing regulatory protein 2	Nucleus	other
ESYT1	extended synaptotagmin-like protein 1	Cytoplasm	other
ESYT2	extended synaptotagmin-like protein 2	Plasma Membrane	other
ETF1	eukaryotic translation termination factor 1	Cytoplasm	translation regulator
ETFA	electron-transfer-flavoprotein, alpha polypeptide	Cytoplasm	transporter
ETFB	electron-transfer-flavoprotein, beta polypeptide	Cytoplasm	transporter
ETFDH	electron-transferring-flavoprotein dehydrogenase	Cytoplasm	enzyme
ETHE1	ethylmalonic encephalopathy 1	Cytoplasm	enzyme
EVPL	envoplakin	Plasma Membrane	other
EWSR1	EWS RNA-binding protein 1	Nucleus	other
EXOC1	exocyst complex component 1	Cytoplasm	transporter
EXOC2	exocyst complex component 2	Cytoplasm	transporter
EXOC4	exocyst complex component 4	Cytoplasm	transporter
EXOC5	exocyst complex component 5	Cytoplasm	other
EXOC6B	exocyst complex component 6B	Other	other
EZR	ezrin	Plasma Membrane	other
F11R	F11 receptor	Plasma Membrane	other
FABP5	fatty acid binding protein 5 (psoriasis-associated)	Cytoplasm	transporter
FAH	fumarylacetoacetate hydrolase (fumarylacetoacetase)	Cytoplasm	enzyme
FAM118A	family with sequence similarity 118, member A	Other	other
FAM129A	family with sequence similarity 129, member A	Cytoplasm	other
FAM129B	family with sequence similarity 129, member B	Cytoplasm	other
FAM162A	family with sequence similarity 162, member A	Cytoplasm	other
FAM213A	family with sequence similarity 213, member A	Extracellular Space	other
FAM25A (includes others)	family with sequence similarity 25, member A	Other	other
FAM3D	family with sequence similarity 3, member D	Extracellular Space	cytokine
FAM45B	family with sequence similarity 45, member A pseudogene	Other	other
FAM49B	family with sequence similarity 49, member B	Extracellular Space	other
FAM83H	family with sequence similarity 83, member H	Other	other
FARSA	phenylalanyl-tRNA synthetase, alpha subunit	Cytoplasm	enzyme
FARSB	phenylalanyl-tRNA synthetase, beta subunit	Cytoplasm	enzyme
FASN	fatty acid synthase	Cytoplasm	enzyme
FAU	Finkel-Biskis-Reilly murine sarcoma virus (FBR-MuSV) ubiquitously expressed	Cytoplasm	other
FBL	fibrillarin	Nucleus	other
FBXO3	F-box protein 3	Other	enzyme
FCGBP	Fc fragment of IgG binding protein	Extracellular Space	other
FDPS	farnesyl diphosphate synthase	Cytoplasm	enzyme
FDXR	ferredoxin reductase	Cytoplasm	enzyme
FERMT3	fermitin family member 3	Cytoplasm	enzyme
FEZF2	FEZ family zinc finger 2	Other	other
FGA	fibrinogen alpha chain	Extracellular Space	other
FGB	fibrinogen beta chain	Extracellular Space	other
FGG	fibrinogen gamma chain	Extracellular Space	other
FH	fumarate hydratase	Cytoplasm	enzyme
FILIP1	filamin A interacting protein 1	Cytoplasm	other
FKBP15	FK506 binding protein 15, 133kDa	Plasma Membrane	enzyme
FKBP1A	FK506 binding protein 1A, 12kDa	Cytoplasm	enzyme
FKBP2	FK506 binding protein 2, 13kDa	Cytoplasm	enzyme
FKBP3	FK506 binding protein 3, 25kDa	Nucleus	enzyme
FKBP4	FK506 binding protein 4, 59kDa	Nucleus	enzyme
FLG	filaggrin	Cytoplasm	other
FLG2	filaggrin family member 2	Cytoplasm	other
FLII	flightless I actin binding protein	Nucleus	other
FLNA	filamin A, alpha	Cytoplasm	other
FLNB	filamin B, beta	Cytoplasm	other
FLOT1	flotillin 1	Plasma Membrane	other
FLOT2	flotillin 2	Plasma Membrane	other
FMNL1	formin-like 1	Cytoplasm	other
FN1	fibronectin 1	Extracellular Space	enzyme
FNTA	farnesyltransferase, CAAX box, alpha	Cytoplasm	enzyme
FOLR1	folate receptor 1 (adult)	Plasma Membrane	transporter
FRMD4A	FERM domain containing 4A	Plasma Membrane	other
FSCN1	fascin actin-bundling protein 1	Cytoplasm	other
FSIP2	fibrous sheath interacting protein 2	Cytoplasm	other
FUBP1	far upstream element (FUSE) binding protein 1	Nucleus	transcription regulator
FURIN	furin (paired basic amino acid cleaving enzyme)	Cytoplasm	peptidase
FUT3	fucosyltransferase 3 (galactoside 3(4)-L-fucosyltransferase, Lewis blood group)	Cytoplasm	enzyme
G3BP1	GTPase activating protein (SH3 domain) binding protein 1	Nucleus	enzyme
G6PD	glucose-6-phosphate dehydrogenase	Cytoplasm	enzyme
GAA	glucosidase, alpha; acid	Cytoplasm	enzyme
GAK	cyclin G associated kinase	Nucleus	kinase
GALE	UDP-galactose-4-epimerase	Cytoplasm	enzyme
GALK1	galactokinase 1	Cytoplasm	kinase
GALNS	galactosamine (N-acetyl)-6-sulfatase	Cytoplasm	enzyme
GALNT1	polypeptide N-acetylgalactosaminyltransferase 1	Cytoplasm	enzyme
GALNT3	polypeptide N-acetylgalactosaminyltransferase 3	Cytoplasm	enzyme
GAN	gigaxonin	Cytoplasm	other
GANAB	glucosidase, alpha; neutral AB	Cytoplasm	enzyme
GAPDH	glyceraldehyde-3-phosphate dehydrogenase	Cytoplasm	enzyme
GARS	glycyl-tRNA synthetase	Cytoplasm	enzyme
GART	phosphoribosylglycinamide formyltransferase, phosphoribosylglycinamide synthetase, phosphoribosylaminoimidazole synthetase	Cytoplasm	enzyme
GBA	glucosidase, beta, acid	Cytoplasm	enzyme
GBE1	glucan (1,4-alpha-), branching enzyme 1	Cytoplasm	enzyme
GBF1	golgi brefeldin A resistant guanine nucleotide exchange factor 1	Cytoplasm	other
GBP2	guanylate binding protein 2, interferon-inducible	Cytoplasm	enzyme
GBP6	guanylate binding protein family, member 6	Cytoplasm	enzyme
GBP7	guanylate binding protein 7	Cytoplasm	enzyme
GC	group-specific component (vitamin D binding protein)	Extracellular Space	transporter
GCA	grancalcin, EF-hand calcium binding protein	Cytoplasm	other
GCN1	GCN1 eIF2 alpha kinase activator homolog	Cytoplasm	translation regulator
GCNT3	glucosaminyl (N-acetyl) transferase 3, mucin type	Plasma Membrane	enzyme
GDI1	GDP dissociation inhibitor 1	Cytoplasm	other
GDI2	GDP dissociation inhibitor 2	Cytoplasm	other
GDPD3	glycerophosphodiester phosphodiesterase domain containing 3	Cytoplasm	enzyme
GET4	golgi to ER traffic protein 4	Cytoplasm	other
GFM2	G elongation factor, mitochondrial 2	Cytoplasm	translation regulator
GFPT1	glutamine--fructose-6-phosphate transaminase 1	Cytoplasm	enzyme
GGCT	gamma-glutamylcyclotransferase	Cytoplasm	enzyme
GGH	gamma-glutamyl hydrolase (conjugase, folylpolygammaglutamyl hydrolase)	Cytoplasm	peptidase
GID8	GID complex subunit 8	Nucleus	other
GIGYF2	GRB10 interacting GYF protein 2	Cytoplasm	other
GIPC1	GIPC PDZ domain containing family, member 1	Cytoplasm	other
GLG1	golgi glycoprotein 1	Cytoplasm	other
GLO1	glyoxalase I	Cytoplasm	enzyme
GLOD4	glyoxalase domain containing 4	Cytoplasm	enzyme
GLRX	glutaredoxin (thioltransferase)	Cytoplasm	enzyme
GLRX3	glutaredoxin 3	Cytoplasm	enzyme
GLTP	glycolipid transfer protein	Cytoplasm	transporter
GLUD1	glutamate dehydrogenase 1	Cytoplasm	enzyme
GLUL	glutamate-ammonia ligase	Cytoplasm	enzyme
GM2A	GM2 ganglioside activator	Cytoplasm	enzyme
GMFG	glia maturation factor, gamma	Cytoplasm	growth factor
GMPPA	GDP-mannose pyrophosphorylase A	Cytoplasm	enzyme
GMPPB	GDP-mannose pyrophosphorylase B	Cytoplasm	enzyme
GMPS	guanine monphosphate synthase	Nucleus	enzyme
GNAI2	guanine nucleotide binding protein (G protein), alpha inhibiting activity polypeptide 2	Plasma Membrane	other
GNAI3	guanine nucleotide binding protein (G protein), alpha inhibiting activity polypeptide 3	Cytoplasm	enzyme
GNAS	GNAS complex locus	Plasma Membrane	enzyme
GNB1	guanine nucleotide binding protein (G protein), beta polypeptide 1	Plasma Membrane	enzyme
GNB2	guanine nucleotide binding protein (G protein), beta polypeptide 2	Plasma Membrane	enzyme
GNB2L1	guanine nucleotide binding protein (G protein), beta polypeptide 2-like 1	Cytoplasm	enzyme
GNG12	guanine nucleotide binding protein (G protein), gamma 12	Plasma Membrane	enzyme
GNL1	guanine nucleotide binding protein-like 1	Nucleus	other
GNPTG	N-acetylglucosamine-1-phosphate transferase, gamma subunit	Cytoplasm	enzyme
GOLGA2	golgin A2	Cytoplasm	other
GOLGA3	golgin A3	Cytoplasm	transporter
GOLGA4	golgin A4	Cytoplasm	other
GOLGB1	golgin B1	Cytoplasm	other
GOLM1	golgi membrane protein 1	Cytoplasm	other
GOLPH3L	golgi phosphoprotein 3-like	Cytoplasm	other
GOT1	glutamic-oxaloacetic transaminase 1, soluble	Cytoplasm	enzyme
GOT2	glutamic-oxaloacetic transaminase 2, mitochondrial	Cytoplasm	enzyme
GPD1L	glycerol-3-phosphate dehydrogenase 1-like	Cytoplasm	enzyme
GPD2	glycerol-3-phosphate dehydrogenase 2 (mitochondrial)	Cytoplasm	enzyme
GPI	glucose-6-phosphate isomerase	Extracellular Space	enzyme
GPR179	G protein-coupled receptor 179	Plasma Membrane	G-protein coupled receptor
GPT2	glutamic pyruvate transaminase (alanine aminotransferase) 2	Cytoplasm	enzyme
GRAMD4	GRAM domain containing 4	Other	other
GRB2	growth factor receptor-bound protein 2	Cytoplasm	other
GRHPR	glyoxylate reductase/hydroxypyruvate reductase	Cytoplasm	enzyme
GRN	granulin	Extracellular Space	growth factor
GRPEL2	GrpE-like 2, mitochondrial (E. coli)	Cytoplasm	other
GSDMA	gasdermin A	Cytoplasm	other
GSN	gelsolin	Extracellular Space	other
GSPT1	G1 to S phase transition 1	Cytoplasm	translation regulator
GSR	glutathione reductase	Cytoplasm	enzyme
GSS	glutathione synthetase	Cytoplasm	enzyme
GSTK1	glutathione S-transferase kappa 1	Cytoplasm	enzyme
GSTM3	glutathione S-transferase mu 3 (brain)	Cytoplasm	enzyme
GSTO1	glutathione S-transferase omega 1	Cytoplasm	enzyme
GSTP1	glutathione S-transferase pi 1	Cytoplasm	enzyme
GSTT1	glutathione S-transferase theta 1	Cytoplasm	enzyme
GTF3C1	general transcription factor IIIC, polypeptide 1, alpha 220kDa	Nucleus	transcription regulator
GUK1	guanylate kinase 1	Cytoplasm	kinase
GYG1	glycogenin 1	Cytoplasm	enzyme
H1F0	H1 histone family, member 0	Nucleus	other
H2AFY	H2A histone family, member Y	Nucleus	other
H2AFY2	H2A histone family, member Y2	Nucleus	other
H2AFZ	H2A histone family, member Z	Nucleus	other
H3F3A/H3F3B	H3 histone, family 3A	Nucleus	other
HADH	hydroxyacyl-CoA dehydrogenase	Cytoplasm	enzyme
HADHA	hydroxyacyl-CoA dehydrogenase/3-ketoacyl-CoA thiolase/enoyl-CoA hydratase (trifunctional protein), alpha subunit	Cytoplasm	enzyme
HADHB	hydroxyacyl-CoA dehydrogenase/3-ketoacyl-CoA thiolase/enoyl-CoA hydratase (trifunctional protein), beta subunit	Cytoplasm	enzyme
HAL	histidine ammonia-lyase	Cytoplasm	enzyme
HARS	histidyl-tRNA synthetase	Cytoplasm	enzyme
HBA1/HBA2	hemoglobin, alpha 1	Extracellular Space	transporter
HBB	hemoglobin, beta	Cytoplasm	transporter
HBD	hemoglobin, delta	Other	transporter
HCLS1	hematopoietic cell-specific Lyn substrate 1	Nucleus	other
HDAC2	histone deacetylase 2	Nucleus	transcription regulator
HDGF	hepatoma-derived growth factor	Extracellular Space	growth factor
HDLBP	high density lipoprotein binding protein	Nucleus	transporter
HEBP2	heme binding protein 2	Cytoplasm	other
HECTD1	HECT domain containing E3 ubiquitin protein ligase 1	Other	enzyme
HEPHL1	hephaestin-like 1	Other	enzyme
HERC1	HECT and RLD domain containing E3 ubiquitin protein ligase family member 1	Cytoplasm	other
HEXB	hexosaminidase B (beta polypeptide)	Cytoplasm	enzyme
HIBCH	3-hydroxyisobutyryl-CoA hydrolase	Cytoplasm	enzyme
HINT1	histidine triad nucleotide binding protein 1	Nucleus	enzyme
HIST1H1B	histone cluster 1, H1b	Nucleus	other
HIST1H1E	histone cluster 1, H1e	Nucleus	other
HIST1H2BK	histone cluster 1, H2bk	Nucleus	other
HIST1H4A	histone cluster 1, H4a	Nucleus	other
HIST2H2AB	histone cluster 2, H2ab	Nucleus	other
HIST2H2AC	histone cluster 2, H2ac	Nucleus	other
HIST2H3A	histone cluster 2, H3a	Nucleus	other
HIVEP2	human immunodeficiency virus type I enhancer binding protein 2	Nucleus	transcription regulator
HK1	hexokinase 1	Cytoplasm	kinase
HK2	hexokinase 2	Cytoplasm	kinase
HK3	hexokinase 3 (white cell)	Cytoplasm	kinase
HM13	histocompatibility (minor) 13	Cytoplasm	peptidase
HMCN2	hemicentin 2	Extracellular Space	other
HMGB1	high mobility group box 1	Nucleus	transcription regulator
HMGB2	high mobility group box 2	Nucleus	transcription regulator
HMGCL	3-hydroxymethyl-3-methylglutaryl-CoA lyase	Cytoplasm	enzyme
HMGCS1	3-hydroxy-3-methylglutaryl-CoA synthase 1 (soluble)	Cytoplasm	enzyme
HMOX1	heme oxygenase 1	Cytoplasm	enzyme
HMOX2	heme oxygenase 2	Cytoplasm	enzyme
HNRNPA1	heterogeneous nuclear ribonucleoprotein A1	Nucleus	other
HNRNPA2B1	heterogeneous nuclear ribonucleoprotein A2/B1	Nucleus	other
HNRNPA3	heterogeneous nuclear ribonucleoprotein A3	Nucleus	other
HNRNPAB	heterogeneous nuclear ribonucleoprotein A/B	Nucleus	enzyme
HNRNPC	heterogeneous nuclear ribonucleoprotein C (C1/C2)	Nucleus	other
HNRNPD	heterogeneous nuclear ribonucleoprotein D (AU-rich element RNA binding protein 1, 37kDa)	Nucleus	transcription regulator
HNRNPDL	heterogeneous nuclear ribonucleoprotein D-like	Nucleus	other
HNRNPF	heterogeneous nuclear ribonucleoprotein F	Nucleus	other
HNRNPH1	heterogeneous nuclear ribonucleoprotein H1 (H)	Nucleus	other
HNRNPH2	heterogeneous nuclear ribonucleoprotein H2 (H')	Nucleus	other
HNRNPH3	heterogeneous nuclear ribonucleoprotein H3 (2H9)	Nucleus	other
HNRNPK	heterogeneous nuclear ribonucleoprotein K	Nucleus	other
HNRNPL	heterogeneous nuclear ribonucleoprotein L	Nucleus	other
HNRNPM	heterogeneous nuclear ribonucleoprotein M	Nucleus	other
HNRNPR	heterogeneous nuclear ribonucleoprotein R	Nucleus	other
HNRNPU	heterogeneous nuclear ribonucleoprotein U (scaffold attachment factor A)	Nucleus	transporter
HNRNPUL1	heterogeneous nuclear ribonucleoprotein U-like 1	Nucleus	other
HNRNPUL2	heterogeneous nuclear ribonucleoprotein U-like 2	Nucleus	other
HOOK1	hook microtubule-tethering protein 1	Cytoplasm	other
HOOK3	hook microtubule-tethering protein 3	Cytoplasm	other
HOPX	HOP homeobox	Nucleus	transcription regulator
HP	haptoglobin	Extracellular Space	peptidase
HP1BP3	heterochromatin protein 1, binding protein 3	Nucleus	other
HPRT1	hypoxanthine phosphoribosyltransferase 1	Cytoplasm	enzyme
HPSE	heparanase	Plasma Membrane	enzyme
HPX	hemopexin	Extracellular Space	transporter
HRG	histidine-rich glycoprotein	Extracellular Space	other
HRNR	hornerin	Cytoplasm	other
HSBP1	heat shock factor binding protein 1	Nucleus	transcription regulator
HSD17B10	hydroxysteroid (17-beta) dehydrogenase 10	Cytoplasm	enzyme
HSD17B12	hydroxysteroid (17-beta) dehydrogenase 12	Cytoplasm	enzyme
HSD17B4	hydroxysteroid (17-beta) dehydrogenase 4	Cytoplasm	enzyme
HSDL2	hydroxysteroid dehydrogenase like 2	Cytoplasm	transporter
HSP90AA1	heat shock protein 90kDa alpha (cytosolic), class A member 1	Cytoplasm	enzyme
HSP90AB1	heat shock protein 90kDa alpha (cytosolic), class B member 1	Cytoplasm	enzyme
HSP90B1	heat shock protein 90kDa beta (Grp94), member 1	Cytoplasm	other
HSPA1A/HSPA1B	heat shock 70kDa protein 1A	Cytoplasm	enzyme
HSPA2	heat shock 70kDa protein 2	Cytoplasm	other
HSPA4	heat shock 70kDa protein 4	Cytoplasm	other
HSPA4L	heat shock 70kDa protein 4-like	Cytoplasm	other
HSPA5	heat shock 70kDa protein 5 (glucose-regulated protein, 78kDa)	Cytoplasm	enzyme
HSPA6	heat shock 70kDa protein 6 (HSP70B')	Nucleus	enzyme
HSPA8	heat shock 70kDa protein 8	Cytoplasm	enzyme
HSPA9	heat shock 70kDa protein 9 (mortalin)	Cytoplasm	other
HSPB1	heat shock 27kDa protein 1	Cytoplasm	other
HSPB8	heat shock 22kDa protein 8	Cytoplasm	kinase
HSPD1	heat shock 60kDa protein 1 (chaperonin)	Cytoplasm	enzyme
HSPE1	heat shock 10kDa protein 1	Cytoplasm	enzyme
HSPG2	heparan sulfate proteoglycan 2	Extracellular Space	enzyme
HSPH1	heat shock 105kDa/110kDa protein 1	Cytoplasm	other
HTN1	histatin 1	Plasma Membrane	other
HTRA1	HtrA serine peptidase 1	Extracellular Space	peptidase
HUWE1	HECT, UBA and WWE domain containing 1, E3 ubiquitin protein ligase	Nucleus	transcription regulator
HYDIN	HYDIN, axonemal central pair apparatus protein	Other	other
HYOU1	hypoxia up-regulated 1	Cytoplasm	other
IARS	isoleucyl-tRNA synthetase	Cytoplasm	enzyme
IARS2	isoleucyl-tRNA synthetase 2, mitochondrial	Cytoplasm	enzyme
IDE	insulin-degrading enzyme	Extracellular Space	peptidase
IDH1	isocitrate dehydrogenase 1 (NADP+), soluble	Cytoplasm	enzyme
IDH2	isocitrate dehydrogenase 2 (NADP+), mitochondrial	Cytoplasm	enzyme
IDH3B	isocitrate dehydrogenase 3 (NAD+) beta	Cytoplasm	enzyme
IDI1	isopentenyl-diphosphate delta isomerase 1	Cytoplasm	enzyme
IFT140	intraflagellar transport 140	Extracellular Space	other
IGBP1	immunoglobulin (CD79A) binding protein 1	Cytoplasm	phosphatase
IGHA1	immunoglobulin heavy constant alpha 1	Extracellular Space	other
IGHA2	immunoglobulin heavy constant alpha 2 (A2m marker)	Extracellular Space	other
IGHG1	immunoglobulin heavy constant gamma 1 (G1m marker)	Extracellular Space	other
IGHG2	immunoglobulin heavy constant gamma 2 (G2m marker)	Plasma Membrane	other
IGHG3	immunoglobulin heavy constant gamma 3 (G3m marker)	Extracellular Space	other
IGHG4	immunoglobulin heavy constant gamma 4 (G4m marker)	Extracellular Space	other
IGHM	immunoglobulin heavy constant mu	Plasma Membrane	transmembrane receptor
IGKC	immunoglobulin kappa constant	Extracellular Space	other
IGLC2	immunoglobulin lambda constant 2 (Kern-Oz- marker)	Extracellular Space	other
IGLC7	immunoglobulin lambda constant 7	Extracellular Space	other
IGLL1/IGLL5	immunoglobulin lambda-like polypeptide 1	Plasma Membrane	other
IL18	interleukin 18	Extracellular Space	cytokine
IL1RN	interleukin 1 receptor antagonist	Extracellular Space	cytokine
IL36A	interleukin 36, alpha	Extracellular Space	cytokine
IL36G	interleukin 36, gamma	Extracellular Space	cytokine
IL36RN	interleukin 36 receptor antagonist	Extracellular Space	cytokine
ILF2	interleukin enhancer binding factor 2	Nucleus	transcription regulator
ILF3	interleukin enhancer binding factor 3, 90kDa	Nucleus	transcription regulator
ILVBL	ilvB (bacterial acetolactate synthase)-like	Cytoplasm	enzyme
IMMT	inner membrane protein, mitochondrial	Cytoplasm	other
IMPA1	inositol(myo)-1(or 4)-monophosphatase 1	Cytoplasm	phosphatase
IMPA2	inositol(myo)-1(or 4)-monophosphatase 2	Cytoplasm	phosphatase
IMPDH2	IMP (inosine 5'-monophosphate) dehydrogenase 2	Cytoplasm	enzyme
INADL	InaD-like (Drosophila)	Plasma Membrane	other
INPP1	inositol polyphosphate-1-phosphatase	Cytoplasm	phosphatase
INTS10	integrator complex subunit 10	Nucleus	other
IPO13	importin 13	Nucleus	transporter
IPO4	importin 4	Nucleus	transporter
IPO5	importin 5	Nucleus	transporter
IPO7	importin 7	Nucleus	transporter
IQGAP1	IQ motif containing GTPase activating protein 1	Cytoplasm	other
ISG15	ISG15 ubiquitin-like modifier	Extracellular Space	other
ISOC1	isochorismatase domain containing 1	Cytoplasm	enzyme
ITGAM	integrin, alpha M (complement component 3 receptor 3 subunit)	Plasma Membrane	transmembrane receptor
ITGB2	integrin, beta 2 (complement component 3 receptor 3 and 4 subunit)	Plasma Membrane	transmembrane receptor
ITIH1	inter-alpha-trypsin inhibitor heavy chain 1	Extracellular Space	other
ITIH2	inter-alpha-trypsin inhibitor heavy chain 2	Extracellular Space	other
ITIH4	inter-alpha-trypsin inhibitor heavy chain family, member 4	Extracellular Space	other
ITPA	inosine triphosphatase (nucleoside triphosphate pyrophosphatase)	Cytoplasm	enzyme
ITPR2	inositol 1,4,5-trisphosphate receptor, type 2	Cytoplasm	ion channel
IVL	involucrin	Cytoplasm	other
JCHAIN	joining chain of multimeric IgA and IgM	Extracellular Space	other
JMJD7	jumonji domain containing 7	Other	other
JUP	junction plakoglobin	Plasma Membrane	other
KARS	lysyl-tRNA synthetase	Cytoplasm	enzyme
KCMF1	potassium channel modulatory factor 1	Other	other
KHSRP	KH-type splicing regulatory protein	Nucleus	enzyme
KIAA1217	KIAA1217	Cytoplasm	other
KIAA1468	KIAA1468	Other	other
KIF13B	kinesin family member 13B	Cytoplasm	other
KIF5B	kinesin family member 5B	Cytoplasm	other
KLC1	kinesin light chain 1	Cytoplasm	other
KLC3	kinesin light chain 3	Cytoplasm	other
KLK1	kallikrein 1	Cytoplasm	peptidase
KLK10	kallikrein-related peptidase 10	Extracellular Space	peptidase
KLK11	kallikrein-related peptidase 11	Extracellular Space	peptidase
KLK13	kallikrein-related peptidase 13	Extracellular Space	peptidase
KLK14	kallikrein-related peptidase 14	Extracellular Space	peptidase
KLK7	kallikrein-related peptidase 7	Extracellular Space	peptidase
KMT2A	lysine (K)-specific methyltransferase 2A	Nucleus	transcription regulator
KMT2B	lysine (K)-specific methyltransferase 2B	Nucleus	transcription regulator
KMT2C	lysine (K)-specific methyltransferase 2C	Nucleus	transcription regulator
KNG1	kininogen 1	Extracellular Space	other
KPNA4	karyopherin alpha 4 (importin alpha 3)	Nucleus	transporter
KPNA5	karyopherin alpha 5 (importin alpha 6)	Cytoplasm	other
KPNB1	karyopherin (importin) beta 1	Nucleus	transporter
KPRP	keratinocyte proline-rich protein	Cytoplasm	other
KRT1	keratin 1, type II	Cytoplasm	other
KRT10	keratin 10, type I	Cytoplasm	other
KRT12	keratin 12, type I	Cytoplasm	other
KRT13	keratin 13, type I	Cytoplasm	other
KRT14	keratin 14, type I	Cytoplasm	other
KRT15	keratin 15, type I	Cytoplasm	other
KRT16	keratin 16, type I	Cytoplasm	other
KRT17	keratin 17, type I	Cytoplasm	other
KRT18	keratin 18, type I	Cytoplasm	other
KRT19	keratin 19, type I	Cytoplasm	other
KRT2	keratin 2, type II	Cytoplasm	other
KRT23	keratin 23, type I	Other	other
KRT24	keratin 24, type I	Cytoplasm	other
KRT28	keratin 28, type I	Cytoplasm	other
KRT3	keratin 3, type II	Cytoplasm	other
KRT31	keratin 31, type I	Cytoplasm	other
KRT32	keratin 32, type I	Cytoplasm	other
KRT33B	keratin 33B, type I	Extracellular Space	other
KRT34	keratin 34, type I	Cytoplasm	other
KRT36	keratin 36, type I	Cytoplasm	other
KRT4	keratin 4, type II	Cytoplasm	other
KRT5	keratin 5, type II	Cytoplasm	other
KRT6A	keratin 6A, type II	Cytoplasm	other
KRT6B	keratin 6B, type II	Cytoplasm	other
KRT6C	keratin 6C, type II	Cytoplasm	other
KRT7	keratin 7, type II	Cytoplasm	other
KRT71	keratin 71, type II	Cytoplasm	other
KRT73	keratin 73, type II	Extracellular Space	other
KRT74	keratin 74, type II	Cytoplasm	other
KRT75	keratin 75, type II	Cytoplasm	other
KRT76	keratin 76, type II	Cytoplasm	other
KRT77	keratin 77, type II	Cytoplasm	other
KRT78	keratin 78, type II	Cytoplasm	other
KRT8	keratin 8, type II	Cytoplasm	other
KRT80	keratin 80, type II	Cytoplasm	other
KRT84	keratin 84, type II	Cytoplasm	other
KRT85	keratin 85, type II	Extracellular Space	other
KRT9	keratin 9, type I	Cytoplasm	other
KRTDAP	keratinocyte differentiation-associated protein	Extracellular Space	other
KTN1	kinectin 1 (kinesin receptor)	Plasma Membrane	transmembrane receptor
LACRT	lacritin	Extracellular Space	growth factor
LAD1	ladinin 1	Extracellular Space	other
LAMA3	laminin, alpha 3	Extracellular Space	other
LAMB2	laminin, beta 2 (laminin S)	Extracellular Space	enzyme
LAMP1	lysosomal-associated membrane protein 1	Plasma Membrane	other
LAMP2	lysosomal-associated membrane protein 2	Plasma Membrane	enzyme
LANCL1	LanC lantibiotic synthetase component C-like 1 (bacterial)	Plasma Membrane	other
LAP3	leucine aminopeptidase 3	Cytoplasm	peptidase
LARP1	La ribonucleoprotein domain family, member 1	Cytoplasm	translation regulator
LARS	leucyl-tRNA synthetase	Cytoplasm	enzyme
LASP1	LIM and SH3 protein 1	Cytoplasm	transporter
LCN1	lipocalin 1	Extracellular Space	transporter
LCN2	lipocalin 2	Extracellular Space	transporter
LCP1	lymphocyte cytosolic protein 1 (L-plastin)	Cytoplasm	other
LDHA	lactate dehydrogenase A	Cytoplasm	enzyme
LDHB	lactate dehydrogenase B	Cytoplasm	enzyme
LDLR	low density lipoprotein receptor	Plasma Membrane	transporter
LETM1	leucine zipper-EF-hand containing transmembrane protein 1	Cytoplasm	other
LGALS3	lectin, galactoside-binding, soluble, 3	Extracellular Space	other
LGALS3BP	lectin, galactoside-binding, soluble, 3 binding protein	Plasma Membrane	transmembrane receptor
LGALS7/LGALS7B	lectin, galactoside-binding, soluble, 7	Extracellular Space	other
LGALSL	lectin, galactoside-binding-like	Other	other
LMAN1	lectin, mannose-binding, 1	Cytoplasm	other
LMAN2	lectin, mannose-binding 2	Cytoplasm	transporter
LMBRD1	LMBR1 domain containing 1	Cytoplasm	other
LMNA	lamin A/C	Nucleus	other
LMNB1	lamin B1	Nucleus	other
LMNB2	lamin B2	Nucleus	other
LMO7	LIM domain 7	Cytoplasm	enzyme
LONP1	lon peptidase 1, mitochondrial	Cytoplasm	peptidase
LPO	lactoperoxidase	Extracellular Space	enzyme
LRBA	LPS-responsive vesicle trafficking, beach and anchor containing	Cytoplasm	other
LRFN2	leucine rich repeat and fibronectin type III domain containing 2	Other	other
LRG1	leucine-rich alpha-2-glycoprotein 1	Extracellular Space	other
LRP1B	low density lipoprotein receptor-related protein 1B	Plasma Membrane	transmembrane receptor
LRPPRC	leucine-rich pentatricopeptide repeat containing	Cytoplasm	other
LRRC47	leucine rich repeat containing 47	Other	other
LRRC59	leucine rich repeat containing 59	Cytoplasm	other
LRRFIP1	leucine rich repeat (in FLII) interacting protein 1	Cytoplasm	other
LRRFIP2	leucine rich repeat (in FLII) interacting protein 2	Extracellular Space	other
LRRK2	leucine-rich repeat kinase 2	Cytoplasm	kinase
LRSAM1	leucine rich repeat and sterile alpha motif containing 1	Cytoplasm	enzyme
LSP1	lymphocyte-specific protein 1	Cytoplasm	other
LSS	lanosterol synthase (2,3-oxidosqualene-lanosterol cyclase)	Cytoplasm	enzyme
LTA4H	leukotriene A4 hydrolase	Cytoplasm	enzyme
LTF	lactotransferrin	Extracellular Space	other
LUC7L2	LUC7-like 2 pre-mRNA splicing factor	Other	other
LY6G6C	lymphocyte antigen 6 complex, locus G6C	Extracellular Space	other
LYPD3	LY6/PLAUR domain containing 3	Plasma Membrane	other
LYPLA1	lysophospholipase I	Cytoplasm	enzyme
LYPLA2	lysophospholipase II	Cytoplasm	enzyme
LYZ	lysozyme	Extracellular Space	enzyme
MACF1	microtubule-actin crosslinking factor 1	Cytoplasm	enzyme
MAGOH	mago homolog, exon junction complex core component	Nucleus	other
MAL2	mal, T-cell differentiation protein 2 (gene/pseudogene)	Plasma Membrane	transporter
MAN2B1	mannosidase, alpha, class 2B, member 1	Cytoplasm	enzyme
MANF	mesencephalic astrocyte-derived neurotrophic factor	Extracellular Space	other
MAOA	monoamine oxidase A	Cytoplasm	enzyme
MAOB	monoamine oxidase B	Cytoplasm	enzyme
MAP2K1	mitogen-activated protein kinase kinase 1	Cytoplasm	kinase
MAP2K3	mitogen-activated protein kinase kinase 3	Cytoplasm	kinase
MAP2K4	mitogen-activated protein kinase kinase 4	Cytoplasm	kinase
MAP4	microtubule-associated protein 4	Cytoplasm	other
MAPK1	mitogen-activated protein kinase 1	Cytoplasm	kinase
MAPK13	mitogen-activated protein kinase 13	Cytoplasm	kinase
MAPK14	mitogen-activated protein kinase 14	Cytoplasm	kinase
MAPK3	mitogen-activated protein kinase 3	Cytoplasm	kinase
MAPRE1	microtubule-associated protein, RP/EB family, member 1	Cytoplasm	other
MAPRE2	microtubule-associated protein, RP/EB family, member 2	Cytoplasm	other
MARCKS	myristoylated alanine-rich protein kinase C substrate	Plasma Membrane	other
MARCKSL1	MARCKS-like 1	Cytoplasm	other
MARS	methionyl-tRNA synthetase	Cytoplasm	enzyme
MAT2A	methionine adenosyltransferase II, alpha	Cytoplasm	enzyme
MATR3	matrin 3	Nucleus	other
MAVS	mitochondrial antiviral signaling protein	Cytoplasm	other
MCCC1	methylcrotonoyl-CoA carboxylase 1 (alpha)	Cytoplasm	enzyme
MCFD2	multiple coagulation factor deficiency 2	Cytoplasm	other
MCTS1	malignant T cell amplified sequence 1	Cytoplasm	other
MCU	mitochondrial calcium uniporter	Cytoplasm	ion channel
MDH1	malate dehydrogenase 1, NAD (soluble)	Cytoplasm	enzyme
MDH2	malate dehydrogenase 2, NAD (mitochondrial)	Cytoplasm	enzyme
MDN1	midasin AAA ATPase 1	Nucleus	other
ME1	malic enzyme 1, NADP(+)-dependent, cytosolic	Cytoplasm	enzyme
METAP1	methionyl aminopeptidase 1	Cytoplasm	peptidase
METAP2	methionyl aminopeptidase 2	Cytoplasm	peptidase
MGAM	maltase-glucoamylase	Plasma Membrane	enzyme
MGAT1	mannosyl (alpha-1,3-)-glycoprotein beta-1,2-N-acetylglucosaminyltransferase	Cytoplasm	enzyme
MGEA5	meningioma expressed antigen 5 (hyaluronidase)	Cytoplasm	enzyme
MGLL	monoglyceride lipase	Plasma Membrane	enzyme
MGP	matrix Gla protein	Extracellular Space	other
MGST2	microsomal glutathione S-transferase 2	Cytoplasm	enzyme
MGST3	microsomal glutathione S-transferase 3	Cytoplasm	enzyme
MIA3	melanoma inhibitory activity family, member 3	Cytoplasm	other
MICALL1	MICAL-like 1	Cytoplasm	other
MIF	macrophage migration inhibitory factor (glycosylation-inhibiting factor)	Extracellular Space	cytokine
MLF2	myeloid leukemia factor 2	Nucleus	other
MLLT4	myeloid/lymphoid or mixed-lineage leukemia; translocated to, 4	Nucleus	other
MMP8	matrix metallopeptidase 8	Extracellular Space	peptidase
MMP9	matrix metallopeptidase 9	Extracellular Space	peptidase
MMS19	MMS19 homolog, cytosolic iron-sulfur assembly component	Nucleus	transcription regulator
MNDA	myeloid cell nuclear differentiation antigen	Nucleus	other
MOGS	mannosyl-oligosaccharide glucosidase	Cytoplasm	enzyme
MON2	MON2 homolog, regulator of endosome-to-Golgi trafficking	Cytoplasm	other
MOSPD3	motile sperm domain containing 3	Other	other
MPDU1	mannose-P-dolichol utilization defect 1	Cytoplasm	other
MPO	myeloperoxidase	Cytoplasm	enzyme
MPP7	membrane protein, palmitoylated 7 (MAGUK p55 subfamily member 7)	Plasma Membrane	other
MPRIP	myosin phosphatase Rho interacting protein	Cytoplasm	other
MPST	mercaptopyruvate sulfurtransferase	Cytoplasm	enzyme
MROH1	maestro heat-like repeat family member 1	Other	other
MROH2B	maestro heat-like repeat family member 2B	Other	other
MSLN	mesothelin	Extracellular Space	other
MSN	moesin	Plasma Membrane	other
MT-ATP6	ATP synthase F0 subunit 6	Cytoplasm	transporter
MT-CO2	cytochrome c oxidase subunit II	Cytoplasm	enzyme
MTAP	methylthioadenosine phosphorylase	Nucleus	enzyme
MTCH2	mitochondrial carrier 2	Cytoplasm	other
MTDH	metadherin	Cytoplasm	transcription regulator
MTHFD1	methylenetetrahydrofolate dehydrogenase (NADP+ dependent) 1, methenyltetrahydrofolate cyclohydrolase, formyltetrahydrofolate synthetase	Cytoplasm	enzyme
MTOR	mechanistic target of rapamycin (serine/threonine kinase)	Nucleus	kinase
MTPN	myotrophin	Nucleus	transcription regulator
MUC16	mucin 16, cell surface associated	Cytoplasm	other
MUC19	mucin 19, oligomeric	Cytoplasm	other
MUC21	mucin 21, cell surface associated	Cytoplasm	other
MUC5B	mucin 5B, oligomeric mucus/gel-forming	Extracellular Space	peptidase
MUC7	mucin 7, secreted	Cytoplasm	other
MUT	methylmalonyl CoA mutase	Cytoplasm	enzyme
MVD	mevalonate (diphospho) decarboxylase	Cytoplasm	enzyme
MVK	mevalonate kinase	Cytoplasm	kinase
MVP	major vault protein	Nucleus	other
MX1	MX dynamin-like GTPase 1	Cytoplasm	enzyme
MYCBP2	MYC binding protein 2, E3 ubiquitin protein ligase	Nucleus	enzyme
MYCBPAP	MYCBP associated protein	Nucleus	other
MYD88	myeloid differentiation primary response 88	Plasma Membrane	other
MYH10	myosin, heavy chain 10, non-muscle	Cytoplasm	other
MYH11	myosin, heavy chain 11, smooth muscle	Cytoplasm	other
MYH14	myosin, heavy chain 14, non-muscle	Extracellular Space	other
MYH7B	myosin, heavy chain 7B, cardiac muscle, beta	Other	other
MYH9	myosin, heavy chain 9, non-muscle	Cytoplasm	enzyme
MYL12B	myosin, light chain 12B, regulatory	Cytoplasm	other
MYL6	myosin, light chain 6, alkali, smooth muscle and non-muscle	Cytoplasm	other
MYLK	myosin light chain kinase	Cytoplasm	kinase
MYO18A	myosin XVIIIA	Cytoplasm	other
MYO1C	myosin IC	Cytoplasm	other
MYO1D	myosin ID	Plasma Membrane	other
MYO1E	myosin IE	Cytoplasm	enzyme
MYO1F	myosin IF	Cytoplasm	other
MYO5B	myosin VB	Cytoplasm	enzyme
MYO6	myosin VI	Cytoplasm	other
MYO9A	myosin IXA	Cytoplasm	enzyme
MYO9B	myosin IXB	Cytoplasm	enzyme
MYZAP	myocardial zonula adherens protein	Plasma Membrane	other
NAA10	N(alpha)-acetyltransferase 10, NatA catalytic subunit	Nucleus	enzyme
NAA15	N(alpha)-acetyltransferase 15, NatA auxiliary subunit	Nucleus	transcription regulator
NACA	nascent polypeptide-associated complex alpha subunit	Cytoplasm	transcription regulator
NADSYN1	NAD synthetase 1	Cytoplasm	enzyme
NAGK	N-acetylglucosamine kinase	Cytoplasm	kinase
NAMPT	nicotinamide phosphoribosyltransferase	Extracellular Space	cytokine
NAP1L1	nucleosome assembly protein 1-like 1	Nucleus	other
NAP1L4	nucleosome assembly protein 1-like 4	Cytoplasm	other
NAPA	N-ethylmaleimide-sensitive factor attachment protein, alpha	Cytoplasm	transporter
NAPG	N-ethylmaleimide-sensitive factor attachment protein, gamma	Cytoplasm	transporter
NAPRT	nicotinate phosphoribosyltransferase	Cytoplasm	enzyme
NARS	asparaginyl-tRNA synthetase	Cytoplasm	enzyme
NAV1	neuron navigator 1	Other	enzyme
NBAS	neuroblastoma amplified sequence	Nucleus	other
NBEAL2	neurobeachin-like 2	Cytoplasm	other
NCCRP1	non-specific cytotoxic cell receptor protein 1 homolog (zebrafish)	Cytoplasm	other
NCF1B	neutrophil cytosolic factor 1B pseudogene	Other	other
NCF2	neutrophil cytosolic factor 2	Cytoplasm	enzyme
NCF4	neutrophil cytosolic factor 4, 40kDa	Cytoplasm	enzyme
NCK2	NCK adaptor protein 2	Cytoplasm	kinase
NCKAP1	NCK-associated protein 1	Plasma Membrane	other
NCL	nucleolin	Nucleus	other
NCSTN	nicastrin	Plasma Membrane	peptidase
NDEL1	nudE neurodevelopment protein 1-like 1	Nucleus	other
NDRG1	N-myc downstream regulated 1	Nucleus	kinase
NDRG2	NDRG family member 2	Cytoplasm	other
NDUFA10	NADH dehydrogenase (ubiquinone) 1 alpha subcomplex, 10, 42kDa	Cytoplasm	transporter
NDUFA13	NADH dehydrogenase (ubiquinone) 1 alpha subcomplex, 13	Cytoplasm	enzyme
NDUFA5	NADH dehydrogenase (ubiquinone) 1 alpha subcomplex, 5	Cytoplasm	enzyme
NDUFA6	NADH dehydrogenase (ubiquinone) 1 alpha subcomplex, 6, 14kDa	Cytoplasm	enzyme
NDUFA9	NADH dehydrogenase (ubiquinone) 1 alpha subcomplex, 9, 39kDa	Cytoplasm	enzyme
NDUFAB1	NADH dehydrogenase (ubiquinone) 1, alpha/beta subcomplex, 1, 8kDa	Cytoplasm	enzyme
NDUFB11	NADH dehydrogenase (ubiquinone) 1 beta subcomplex, 11, 17.3kDa	Cytoplasm	enzyme
NDUFB8	NADH dehydrogenase (ubiquinone) 1 beta subcomplex, 8, 19kDa	Cytoplasm	enzyme
NDUFS1	NADH dehydrogenase (ubiquinone) Fe-S protein 1, 75kDa (NADH-coenzyme Q reductase)	Cytoplasm	enzyme
NDUFS2	NADH dehydrogenase (ubiquinone) Fe-S protein 2, 49kDa (NADH-coenzyme Q reductase)	Cytoplasm	enzyme
NDUFS8	NADH dehydrogenase (ubiquinone) Fe-S protein 8, 23kDa (NADH-coenzyme Q reductase)	Cytoplasm	enzyme
NDUFV2	NADH dehydrogenase (ubiquinone) flavoprotein 2, 24kDa	Cytoplasm	enzyme
NEB	nebulin	Cytoplasm	other
NEBL	nebulette	Plasma Membrane	other
NEDD8	neural precursor cell expressed, developmentally down-regulated 8	Nucleus	enzyme
NIT2	nitrilase family, member 2	Cytoplasm	enzyme
NLRX1	NLR family member X1	Cytoplasm	other
NME1	NME/NM23 nucleoside diphosphate kinase 1	Cytoplasm	kinase
NME2	NME/NM23 nucleoside diphosphate kinase 2	Nucleus	kinase
NMT1	N-myristoyltransferase 1	Cytoplasm	enzyme
NNT	nicotinamide nucleotide transhydrogenase	Cytoplasm	enzyme
NOL3	nucleolar protein 3 (apoptosis repressor with CARD domain)	Nucleus	other
NOMO1 (includes others)	NODAL modulator 1	Plasma Membrane	other
NONO	non-POU domain containing, octamer-binding	Nucleus	other
NOP58	NOP58 ribonucleoprotein	Nucleus	enzyme
NPC2	Niemann-Pick disease, type C2	Extracellular Space	other
NPEPL1	aminopeptidase-like 1	Nucleus	peptidase
NPEPPS	aminopeptidase puromycin sensitive	Cytoplasm	peptidase
NPLOC4	NPL4 homolog, ubiquitin recognition factor	Nucleus	other
NPM1	nucleophosmin (nucleolar phosphoprotein B23, numatrin)	Nucleus	transcription regulator
NQO1	NAD(P)H dehydrogenase, quinone 1	Cytoplasm	enzyme
NRAS	neuroblastoma RAS viral (v-ras) oncogene homolog	Plasma Membrane	enzyme
NSDHL	NAD(P) dependent steroid dehydrogenase-like	Cytoplasm	enzyme
NSF	N-ethylmaleimide-sensitive factor	Cytoplasm	transporter
NSFL1C	NSFL1 (p97) cofactor (p47)	Cytoplasm	other
NSUN2	NOP2/Sun RNA methyltransferase family, member 2	Nucleus	enzyme
NT5C	5', 3'-nucleotidase, cytosolic	Cytoplasm	phosphatase
NT5C2	5'-nucleotidase, cytosolic II	Cytoplasm	phosphatase
NT5C3A	5'-nucleotidase, cytosolic IIIA	Cytoplasm	phosphatase
NUCB1	nucleobindin 1	Cytoplasm	other
NUCB2	nucleobindin 2	Nucleus	other
NUDT21	nudix (nucleoside diphosphate linked moiety X)-type motif 21	Nucleus	other
NUMA1	nuclear mitotic apparatus protein 1	Nucleus	other
NUP133	nucleoporin 133kDa	Nucleus	transporter
NUP62	nucleoporin 62kDa	Nucleus	transporter
NUP93	nucleoporin 93kDa	Nucleus	other
NUTF2	nuclear transport factor 2	Nucleus	transporter
OBSCN	obscurin, cytoskeletal calmodulin and titin-interacting RhoGEF	Cytoplasm	kinase
OGDH	oxoglutarate (alpha-ketoglutarate) dehydrogenase (lipoamide)	Cytoplasm	enzyme
OLA1	Obg-like ATPase 1	Cytoplasm	enzyme
OLFM4	olfactomedin 4	Extracellular Space	other
OPA1	optic atrophy 1 (autosomal dominant)	Cytoplasm	enzyme
OPTN	optineurin	Cytoplasm	other
OR1M1	olfactory receptor, family 1, subfamily M, member 1	Plasma Membrane	G-protein coupled receptor
ORM1	orosomucoid 1	Extracellular Space	other
ORM2	orosomucoid 2	Extracellular Space	other
OS9	osteosarcoma amplified 9, endoplasmic reticulum lectin	Nucleus	other
OSBPL8	oxysterol binding protein-like 8	Plasma Membrane	other
OSTC	oligosaccharyltransferase complex subunit (non-catalytic)	Cytoplasm	enzyme
OSTF1	osteoclast stimulating factor 1	Nucleus	transcription regulator
OTUB1	OTU deubiquitinase, ubiquitin aldehyde binding 1	Cytoplasm	enzyme
OXCT1	3-oxoacid CoA transferase 1	Cytoplasm	enzyme
OXSR1	oxidative stress responsive 1	Nucleus	kinase
P4HB	prolyl 4-hydroxylase, beta polypeptide	Cytoplasm	enzyme
PA2G4	proliferation-associated 2G4, 38kDa	Nucleus	transcription regulator
PABPC1	poly(A) binding protein, cytoplasmic 1	Cytoplasm	translation regulator
PABPC4	poly(A) binding protein, cytoplasmic 4 (inducible form)	Cytoplasm	translation regulator
PACSIN2	protein kinase C and casein kinase substrate in neurons 2	Cytoplasm	transporter
PACSIN3	protein kinase C and casein kinase substrate in neurons 3	Cytoplasm	other
PADI1	peptidyl arginine deiminase, type I	Cytoplasm	enzyme
PADI2	peptidyl arginine deiminase, type II	Cytoplasm	enzyme
PADI4	peptidyl arginine deiminase, type IV	Cytoplasm	enzyme
PAFAH1B1	platelet-activating factor acetylhydrolase 1b, regulatory subunit 1 (45kDa)	Cytoplasm	enzyme
PAFAH1B2	platelet-activating factor acetylhydrolase 1b, catalytic subunit 2 (30kDa)	Cytoplasm	enzyme
PAFAH1B3	platelet-activating factor acetylhydrolase 1b, catalytic subunit 3 (29kDa)	Cytoplasm	enzyme
PAFAH2	platelet-activating factor acetylhydrolase 2, 40kDa	Cytoplasm	enzyme
PAICS	phosphoribosylaminoimidazole carboxylase, phosphoribosylaminoimidazole succinocarboxamide synthetase	Cytoplasm	enzyme
PALMD	palmdelphin	Cytoplasm	other
PAM	peptidylglycine alpha-amidating monooxygenase	Plasma Membrane	enzyme
PAPSS1	3'-phosphoadenosine 5'-phosphosulfate synthase 1	Cytoplasm	enzyme
PARD3	par-3 family cell polarity regulator	Plasma Membrane	other
PARK7	parkinson protein 7	Nucleus	enzyme
PCBP1	poly(rC) binding protein 1	Nucleus	translation regulator
PCBP2	poly(rC) binding protein 2	Nucleus	other
PCK2	phosphoenolpyruvate carboxykinase 2 (mitochondrial)	Cytoplasm	kinase
PCLO	piccolo presynaptic cytomatrix protein	Cytoplasm	transporter
PCMT1	protein-L-isoaspartate (D-aspartate) O-methyltransferase	Cytoplasm	enzyme
PCNT	pericentrin	Cytoplasm	other
PCNX	pecanex homolog (Drosophila)	Plasma Membrane	other
PCYOX1	prenylcysteine oxidase 1	Cytoplasm	enzyme
PCYT2	phosphate cytidylyltransferase 2, ethanolamine	Cytoplasm	enzyme
PDAP1	PDGFA associated protein 1	Cytoplasm	other
PDCD10	programmed cell death 10	Cytoplasm	other
PDCD6	programmed cell death 6	Cytoplasm	other
PDCD6IP	programmed cell death 6 interacting protein	Cytoplasm	other
PDE4DIP	phosphodiesterase 4D interacting protein	Cytoplasm	enzyme
PDHA1	pyruvate dehydrogenase (lipoamide) alpha 1	Cytoplasm	enzyme
PDHB	pyruvate dehydrogenase (lipoamide) beta	Cytoplasm	enzyme
PDIA3	protein disulfide isomerase family A, member 3	Cytoplasm	peptidase
PDIA4	protein disulfide isomerase family A, member 4	Cytoplasm	enzyme
PDIA6	protein disulfide isomerase family A, member 6	Cytoplasm	enzyme
PDLIM1	PDZ and LIM domain 1	Cytoplasm	transcription regulator
PDLIM2	PDZ and LIM domain 2 (mystique)	Cytoplasm	other
PDLIM5	PDZ and LIM domain 5	Cytoplasm	other
PDXK	pyridoxal (pyridoxine, vitamin B6) kinase	Cytoplasm	kinase
PDZD11	PDZ domain containing 11	Extracellular Space	other
PDZRN3	PDZ domain containing ring finger 3	Extracellular Space	enzyme
PEA15	phosphoprotein enriched in astrocytes 15	Cytoplasm	transporter
PEBP1	phosphatidylethanolamine binding protein 1	Cytoplasm	other
PEPD	peptidase D	Cytoplasm	peptidase
PEX19	peroxisomal biogenesis factor 19	Cytoplasm	other
PFDN4	prefoldin subunit 4	Cytoplasm	other
PFKL	phosphofructokinase, liver	Cytoplasm	kinase
PFKP	phosphofructokinase, platelet	Cytoplasm	kinase
PFN1	profilin 1	Cytoplasm	other
PGAM1	phosphoglycerate mutase 1 (brain)	Cytoplasm	phosphatase
PGD	phosphogluconate dehydrogenase	Cytoplasm	enzyme
PGK1	phosphoglycerate kinase 1	Cytoplasm	kinase
PGLS	6-phosphogluconolactonase	Cytoplasm	enzyme
PGLYRP1	peptidoglycan recognition protein 1	Plasma Membrane	transmembrane receptor
PGLYRP2	peptidoglycan recognition protein 2	Plasma Membrane	transmembrane receptor
PGM1	phosphoglucomutase 1	Cytoplasm	enzyme
PGM2	phosphoglucomutase 2	Cytoplasm	enzyme
PGRMC1	progesterone receptor membrane component 1	Plasma Membrane	transmembrane receptor
PGRMC2	progesterone receptor membrane component 2	Nucleus	other
PHACTR4	phosphatase and actin regulator 4	Plasma Membrane	other
PHB	prohibitin	Nucleus	transcription regulator
PHB2	prohibitin 2	Cytoplasm	transcription regulator
PHGDH	phosphoglycerate dehydrogenase	Cytoplasm	enzyme
PHKB	phosphorylase kinase, beta	Cytoplasm	kinase
PHPT1	phosphohistidine phosphatase 1	Cytoplasm	phosphatase
PI3	peptidase inhibitor 3, skin-derived	Extracellular Space	other
PIGR	polymeric immunoglobulin receptor	Plasma Membrane	transporter
PIP	prolactin-induced protein	Extracellular Space	peptidase
PIR	pirin (iron-binding nuclear protein)	Nucleus	transcription regulator
PITHD1	PITH (C-terminal proteasome-interacting domain of thioredoxin-like) domain containing 1	Nucleus	other
PITPNA	phosphatidylinositol transfer protein, alpha	Cytoplasm	transporter
PITPNB	phosphatidylinositol transfer protein, beta	Cytoplasm	transporter
PKHD1	polycystic kidney and hepatic disease 1 (autosomal recessive)	Plasma Membrane	other
PKHD1L1	polycystic kidney and hepatic disease 1 (autosomal recessive)-like 1	Extracellular Space	other
PKM	pyruvate kinase, muscle	Cytoplasm	kinase
PKP1	plakophilin 1	Plasma Membrane	other
PKP3	plakophilin 3	Plasma Membrane	other
PLA2G2A	phospholipase A2, group IIA (platelets, synovial fluid)	Cytoplasm	enzyme
PLA2G4B	phospholipase A2, group IVB (cytosolic)	Cytoplasm	enzyme
PLAA	phospholipase A2-activating protein	Cytoplasm	other
PLAUR	plasminogen activator, urokinase receptor	Plasma Membrane	transmembrane receptor
PLBD1	phospholipase B domain containing 1	Extracellular Space	other
PLCB3	phospholipase C, beta 3 (phosphatidylinositol-specific)	Cytoplasm	enzyme
PLCD1	phospholipase C, delta 1	Cytoplasm	enzyme
PLD1	phospholipase D1, phosphatidylcholine-specific	Cytoplasm	enzyme
PLEC	plectin	Cytoplasm	other
PLEKHA1	pleckstrin homology domain containing, family A (phosphoinositide binding specific) member 1	Cytoplasm	other
PLG	plasminogen	Extracellular Space	peptidase
PLIN3	perilipin 3	Cytoplasm	other
PLOD1	procollagen-lysine, 2-oxoglutarate 5-dioxygenase 1	Cytoplasm	enzyme
PLP2	proteolipid protein 2 (colonic epithelium-enriched)	Cytoplasm	transporter
PLS1	plastin 1	Plasma Membrane	other
PLS3	plastin 3	Cytoplasm	other
PLTP	phospholipid transfer protein	Extracellular Space	enzyme
PLXNB2	plexin B2	Plasma Membrane	transmembrane receptor
PMM2	phosphomannomutase 2	Cytoplasm	enzyme
PMPCA	peptidase (mitochondrial processing) alpha	Cytoplasm	peptidase
PMVK	phosphomevalonate kinase	Cytoplasm	kinase
PNN	pinin, desmosome associated protein	Plasma Membrane	other
PNP	purine nucleoside phosphorylase	Nucleus	enzyme
PNPO	pyridoxamine 5'-phosphate oxidase	Cytoplasm	enzyme
PODXL	podocalyxin-like	Plasma Membrane	kinase
POF1B	premature ovarian failure, 1B	Plasma Membrane	other
POLE	polymerase (DNA directed), epsilon, catalytic subunit	Nucleus	enzyme
POLR1C	polymerase (RNA) I polypeptide C, 30kDa	Nucleus	enzyme
POLR2A	polymerase (RNA) II (DNA directed) polypeptide A, 220kDa	Nucleus	enzyme
PON1	paraoxonase 1	Extracellular Space	phosphatase
POR	P450 (cytochrome) oxidoreductase	Cytoplasm	enzyme
POTEI	POTE ankyrin domain family, member I	Extracellular Space	other
PPA1	pyrophosphatase (inorganic) 1	Cytoplasm	enzyme
PPA2	pyrophosphatase (inorganic) 2	Cytoplasm	enzyme
PPCS	phosphopantothenoylcysteine synthetase	Cytoplasm	enzyme
PPIA	peptidylprolyl isomerase A (cyclophilin A)	Cytoplasm	enzyme
PPIB	peptidylprolyl isomerase B (cyclophilin B)	Cytoplasm	enzyme
PPIC	peptidylprolyl isomerase C (cyclophilin C)	Cytoplasm	enzyme
PPIF	peptidylprolyl isomerase F	Cytoplasm	enzyme
PPIL1	peptidylprolyl isomerase (cyclophilin)-like 1	Plasma Membrane	enzyme
PPL	periplakin	Cytoplasm	other
PPME1	protein phosphatase methylesterase 1	Other	enzyme
PPP1CB	protein phosphatase 1, catalytic subunit, beta isozyme	Cytoplasm	phosphatase
PPP1CC	protein phosphatase 1, catalytic subunit, gamma isozyme	Nucleus	phosphatase
PPP1R12A	protein phosphatase 1, regulatory subunit 12A	Cytoplasm	phosphatase
PPP1R13L	protein phosphatase 1, regulatory subunit 13 like	Nucleus	transcription regulator
PPP1R14B	protein phosphatase 1, regulatory (inhibitor) subunit 14B	Cytoplasm	phosphatase
PPP1R7	protein phosphatase 1, regulatory subunit 7	Nucleus	phosphatase
PPP2CA	protein phosphatase 2, catalytic subunit, alpha isozyme	Cytoplasm	phosphatase
PPP2CB	protein phosphatase 2, catalytic subunit, beta isozyme	Cytoplasm	phosphatase
PPP2R1A	protein phosphatase 2, regulatory subunit A, alpha	Cytoplasm	phosphatase
PPP2R1B	protein phosphatase 2, regulatory subunit A, beta	Plasma Membrane	phosphatase
PPP2R2A	protein phosphatase 2, regulatory subunit B, alpha	Cytoplasm	phosphatase
PPP2R4	protein phosphatase 2A activator, regulatory subunit 4	Cytoplasm	phosphatase
PPP2R5A	protein phosphatase 2, regulatory subunit B', alpha	Cytoplasm	phosphatase
PPP2R5E	protein phosphatase 2, regulatory subunit B', epsilon isoform	Cytoplasm	phosphatase
PPP4R1	protein phosphatase 4, regulatory subunit 1	Other	phosphatase
PPP6C	protein phosphatase 6, catalytic subunit	Nucleus	phosphatase
PPP6R3	protein phosphatase 6, regulatory subunit 3	Cytoplasm	other
PRB1/PRB2	proline-rich protein BstNI subfamily 2	Other	other
PRDX1	peroxiredoxin 1	Cytoplasm	enzyme
PRDX2	peroxiredoxin 2	Cytoplasm	enzyme
PRDX3	peroxiredoxin 3	Cytoplasm	enzyme
PRDX4	peroxiredoxin 4	Cytoplasm	enzyme
PRDX5	peroxiredoxin 5	Cytoplasm	enzyme
PRDX6	peroxiredoxin 6	Cytoplasm	enzyme
PRELP	proline/arginine-rich end leucine-rich repeat protein	Extracellular Space	other
PREP	prolyl endopeptidase	Cytoplasm	peptidase
PRH1	proline-rich protein HaeIII subfamily 1	Extracellular Space	other
PRKACA	protein kinase, cAMP-dependent, catalytic, alpha	Cytoplasm	kinase
PRKAR2A	protein kinase, cAMP-dependent, regulatory, type II, alpha	Cytoplasm	kinase
PRKCD	protein kinase C, delta	Cytoplasm	kinase
PRKCSH	protein kinase C substrate 80K-H	Cytoplasm	enzyme
PRKDC	protein kinase, DNA-activated, catalytic polypeptide	Nucleus	kinase
PROL1	proline rich, lacrimal 1	Extracellular Space	other
PROM1	prominin 1	Plasma Membrane	other
PRPF19	pre-mRNA processing factor 19	Nucleus	other
PRPF40A	PRP40 pre-mRNA processing factor 40 homolog A	Nucleus	other
PRPF8	pre-mRNA processing factor 8	Nucleus	other
PRPS2	phosphoribosyl pyrophosphate synthetase 2	Cytoplasm	kinase
PRPSAP1	phosphoribosyl pyrophosphate synthetase-associated protein 1	Extracellular Space	other
PRR4	proline rich 4 (lacrimal)	Extracellular Space	other
PRRC1	proline-rich coiled-coil 1	Other	other
PRSS27	protease, serine 27	Extracellular Space	peptidase
PRTN3	proteinase 3	Extracellular Space	peptidase
PSAP	prosaposin	Extracellular Space	other
PSCA	prostate stem cell antigen	Plasma Membrane	other
PSMA1	proteasome (prosome, macropain) subunit, alpha type, 1	Cytoplasm	peptidase
PSMA2	proteasome (prosome, macropain) subunit, alpha type, 2	Cytoplasm	peptidase
PSMA3	proteasome (prosome, macropain) subunit, alpha type, 3	Cytoplasm	peptidase
PSMA4	proteasome (prosome, macropain) subunit, alpha type, 4	Cytoplasm	peptidase
PSMA5	proteasome (prosome, macropain) subunit, alpha type, 5	Cytoplasm	peptidase
PSMA6	proteasome (prosome, macropain) subunit, alpha type, 6	Cytoplasm	peptidase
PSMA7	proteasome (prosome, macropain) subunit, alpha type, 7	Cytoplasm	peptidase
PSMB1	proteasome (prosome, macropain) subunit, beta type, 1	Cytoplasm	peptidase
PSMB2	proteasome (prosome, macropain) subunit, beta type, 2	Cytoplasm	peptidase
PSMB3	proteasome (prosome, macropain) subunit, beta type, 3	Cytoplasm	peptidase
PSMB4	proteasome (prosome, macropain) subunit, beta type, 4	Cytoplasm	peptidase
PSMB5	proteasome (prosome, macropain) subunit, beta type, 5	Cytoplasm	peptidase
PSMB6	proteasome (prosome, macropain) subunit, beta type, 6	Nucleus	peptidase
PSMB7	proteasome (prosome, macropain) subunit, beta type, 7	Cytoplasm	peptidase
PSMC1	proteasome (prosome, macropain) 26S subunit, ATPase, 1	Nucleus	peptidase
PSMC2	proteasome (prosome, macropain) 26S subunit, ATPase, 2	Nucleus	peptidase
PSMC3	proteasome (prosome, macropain) 26S subunit, ATPase, 3	Nucleus	transcription regulator
PSMC4	proteasome (prosome, macropain) 26S subunit, ATPase, 4	Nucleus	peptidase
PSMC5	proteasome (prosome, macropain) 26S subunit, ATPase, 5	Nucleus	transcription regulator
PSMC6	proteasome (prosome, macropain) 26S subunit, ATPase, 6	Nucleus	peptidase
PSMD1	proteasome (prosome, macropain) 26S subunit, non-ATPase, 1	Cytoplasm	other
PSMD11	proteasome (prosome, macropain) 26S subunit, non-ATPase, 11	Cytoplasm	other
PSMD12	proteasome (prosome, macropain) 26S subunit, non-ATPase, 12	Cytoplasm	other
PSMD13	proteasome (prosome, macropain) 26S subunit, non-ATPase, 13	Cytoplasm	peptidase
PSMD14	proteasome (prosome, macropain) 26S subunit, non-ATPase, 14	Cytoplasm	peptidase
PSMD2	proteasome (prosome, macropain) 26S subunit, non-ATPase, 2	Cytoplasm	other
PSMD3	proteasome (prosome, macropain) 26S subunit, non-ATPase, 3	Cytoplasm	other
PSMD4	proteasome (prosome, macropain) 26S subunit, non-ATPase, 4	Cytoplasm	other
PSMD5	proteasome (prosome, macropain) 26S subunit, non-ATPase, 5	Other	other
PSMD6	proteasome (prosome, macropain) 26S subunit, non-ATPase, 6	Cytoplasm	enzyme
PSMD7	proteasome (prosome, macropain) 26S subunit, non-ATPase, 7	Cytoplasm	other
PSMD8	proteasome (prosome, macropain) 26S subunit, non-ATPase, 8	Cytoplasm	other
PSMD9	proteasome (prosome, macropain) 26S subunit, non-ATPase, 9	Cytoplasm	transcription regulator
PSME1	proteasome (prosome, macropain) activator subunit 1 (PA28 alpha)	Cytoplasm	other
PSME2	proteasome (prosome, macropain) activator subunit 2 (PA28 beta)	Cytoplasm	peptidase
PSME3	proteasome (prosome, macropain) activator subunit 3 (PA28 gamma; Ki)	Cytoplasm	peptidase
PSMF1	proteasome (prosome, macropain) inhibitor subunit 1 (PI31)	Cytoplasm	other
PTBP1	polypyrimidine tract binding protein 1	Nucleus	enzyme
PTGES2	prostaglandin E synthase 2	Cytoplasm	transcription regulator
PTGES3	prostaglandin E synthase 3 (cytosolic)	Cytoplasm	enzyme
PTGR1	prostaglandin reductase 1	Cytoplasm	enzyme
PTK6	protein tyrosine kinase 6	Cytoplasm	kinase
PTPN12	protein tyrosine phosphatase, non-receptor type 12	Cytoplasm	phosphatase
PTPN23	protein tyrosine phosphatase, non-receptor type 23	Cytoplasm	phosphatase
PTPN6	protein tyrosine phosphatase, non-receptor type 6	Cytoplasm	phosphatase
PTPRC	protein tyrosine phosphatase, receptor type, C	Plasma Membrane	phosphatase
PURA	purine-rich element binding protein A	Nucleus	transcription regulator
PYCARD	PYD and CARD domain containing	Cytoplasm	transcription regulator
PYGB	phosphorylase, glycogen; brain	Cytoplasm	enzyme
PYGL	phosphorylase, glycogen, liver	Cytoplasm	enzyme
QARS	glutaminyl-tRNA synthetase	Cytoplasm	enzyme
QPCT	glutaminyl-peptide cyclotransferase	Cytoplasm	enzyme
QSOX1	quiescin Q6 sulfhydryl oxidase 1	Cytoplasm	enzyme
RAB10	RAB10, member RAS oncogene family	Cytoplasm	enzyme
RAB11A	RAB11A, member RAS oncogene family	Cytoplasm	enzyme
RAB11FIP1	RAB11 family interacting protein 1 (class I)	Cytoplasm	other
RAB14	RAB14, member RAS oncogene family	Cytoplasm	enzyme
RAB18	RAB18, member RAS oncogene family	Cytoplasm	enzyme
RAB1B	RAB1B, member RAS oncogene family	Cytoplasm	other
RAB21	RAB21, member RAS oncogene family	Cytoplasm	enzyme
RAB24	RAB24, member RAS oncogene family	Other	other
RAB25	RAB25, member RAS oncogene family	Cytoplasm	enzyme
RAB27A	RAB27A, member RAS oncogene family	Cytoplasm	enzyme
RAB27B	RAB27B, member RAS oncogene family	Cytoplasm	enzyme
RAB2A	RAB2A, member RAS oncogene family	Cytoplasm	enzyme
RAB31	RAB31, member RAS oncogene family	Cytoplasm	enzyme
RAB35	RAB35, member RAS oncogene family	Cytoplasm	enzyme
RAB3D	RAB3D, member RAS oncogene family	Cytoplasm	enzyme
RAB3GAP2	RAB3 GTPase activating protein subunit 2 (non-catalytic)	Cytoplasm	enzyme
RAB5A	RAB5A, member RAS oncogene family	Cytoplasm	enzyme
RAB5B	RAB5B, member RAS oncogene family	Cytoplasm	enzyme
RAB5C	RAB5C, member RAS oncogene family	Cytoplasm	enzyme
RAB6A	RAB6A, member RAS oncogene family	Cytoplasm	enzyme
RAB7A	RAB7A, member RAS oncogene family	Cytoplasm	enzyme
RABGAP1	RAB GTPase activating protein 1	Cytoplasm	other
RAC1	ras-related C3 botulinum toxin substrate 1 (rho family, small GTP binding protein Rac1)	Plasma Membrane	enzyme
RAC2	ras-related C3 botulinum toxin substrate 2 (rho family, small GTP binding protein Rac2)	Cytoplasm	enzyme
RAD23B	RAD23 homolog B, nucleotide excision repair protein	Nucleus	other
RALA	v-ral simian leukemia viral oncogene homolog A (ras related)	Cytoplasm	enzyme
RALB	v-ral simian leukemia viral oncogene homolog B	Cytoplasm	enzyme
RAN	RAN, member RAS oncogene family	Nucleus	enzyme
RANBP9	RAN binding protein 9	Nucleus	other
RANGAP1	Ran GTPase activating protein 1	Nucleus	other
RAP1A	RAP1A, member of RAS oncogene family	Cytoplasm	enzyme
RAP1B	RAP1B, member of RAS oncogene family	Cytoplasm	enzyme
RAP1GDS1	RAP1, GTP-GDP dissociation stimulator 1	Cytoplasm	other
RAP2B	RAP2B, member of RAS oncogene family	Plasma Membrane	enzyme
RAP2C	RAP2C, member of RAS oncogene family	Cytoplasm	enzyme
RARS	arginyl-tRNA synthetase	Cytoplasm	enzyme
RBBP4	retinoblastoma binding protein 4	Nucleus	enzyme
RBM12	RNA binding motif protein 12	Nucleus	other
RBM14	RNA binding motif protein 14	Nucleus	transcription regulator
RBM47	RNA binding motif protein 47	Nucleus	other
RBMXL2	RNA binding motif protein, X-linked-like 2	Nucleus	other
RBP4	retinol binding protein 4, plasma	Extracellular Space	transporter
RCC2	regulator of chromosome condensation 2	Nucleus	other
RCN1	reticulocalbin 1, EF-hand calcium binding domain	Cytoplasm	other
RCN2	reticulocalbin 2, EF-hand calcium binding domain	Cytoplasm	other
RDH12	retinol dehydrogenase 12 (all-trans/9-cis/11-cis)	Cytoplasm	enzyme
RDX	radixin	Cytoplasm	other
REEP6	receptor accessory protein 6	Plasma Membrane	other
RELA	v-rel avian reticuloendotheliosis viral oncogene homolog A	Nucleus	transcription regulator
RELN	reelin	Extracellular Space	peptidase
RER1	retention in endoplasmic reticulum sorting receptor 1	Cytoplasm	other
RETN	resistin	Extracellular Space	other
REXO2	RNA exonuclease 2	Cytoplasm	enzyme
RHCG	Rh family, C glycoprotein	Plasma Membrane	transporter
RHOA	ras homolog family member A	Cytoplasm	enzyme
RHOB	ras homolog family member B	Cytoplasm	enzyme
RHOG	ras homolog family member G	Cytoplasm	enzyme
RHOT2	ras homolog family member T2	Cytoplasm	enzyme
RIC8A	RIC8 guanine nucleotide exchange factor A	Cytoplasm	other
RMDN1	regulator of microtubule dynamics 1	Cytoplasm	other
RNASE2	ribonuclease, RNase A family, 2 (liver, eosinophil-derived neurotoxin)	Cytoplasm	enzyme
RNASE3	ribonuclease, RNase A family, 3	Extracellular Space	enzyme
RNASE4	ribonuclease, RNase A family, 4	Extracellular Space	enzyme
RNASET2	ribonuclease T2	Cytoplasm	enzyme
RNF213	ring finger protein 213	Cytoplasm	enzyme
RNH1	ribonuclease/angiogenin inhibitor 1	Cytoplasm	other
RNPEP	arginyl aminopeptidase (aminopeptidase B)	Cytoplasm	peptidase
ROCK1	Rho-associated, coiled-coil containing protein kinase 1	Cytoplasm	kinase
ROCK2	Rho-associated, coiled-coil containing protein kinase 2	Cytoplasm	kinase
RP1L1	retinitis pigmentosa 1-like 1	Cytoplasm	other
RP2	retinitis pigmentosa 2 (X-linked recessive)	Cytoplasm	enzyme
RPA3	replication protein A3, 14kDa	Nucleus	other
RPL10	ribosomal protein L10	Cytoplasm	other
RPL10A	ribosomal protein L10a	Nucleus	other
RPL11	ribosomal protein L11	Cytoplasm	other
RPL12	ribosomal protein L12	Nucleus	other
RPL13	ribosomal protein L13	Nucleus	other
RPL13A	ribosomal protein L13a	Cytoplasm	other
RPL14	ribosomal protein L14	Cytoplasm	other
RPL15	ribosomal protein L15	Cytoplasm	other
RPL17	ribosomal protein L17	Cytoplasm	other
RPL18	ribosomal protein L18	Cytoplasm	other
RPL18A	ribosomal protein L18a	Cytoplasm	other
RPL19	ribosomal protein L19	Cytoplasm	other
RPL21	ribosomal protein L21	Cytoplasm	other
RPL22	ribosomal protein L22	Nucleus	other
RPL23	ribosomal protein L23	Cytoplasm	other
RPL23A	ribosomal protein L23a	Cytoplasm	other
RPL24	ribosomal protein L24	Cytoplasm	other
RPL26	ribosomal protein L26	Cytoplasm	other
RPL27	ribosomal protein L27	Cytoplasm	other
RPL27A	ribosomal protein L27a	Cytoplasm	other
RPL28	ribosomal protein L28	Cytoplasm	other
RPL29	ribosomal protein L29	Cytoplasm	other
RPL3	ribosomal protein L3	Nucleus	other
RPL30	ribosomal protein L30	Cytoplasm	other
RPL31	ribosomal protein L31	Cytoplasm	other
RPL32	ribosomal protein L32	Cytoplasm	other
RPL34	ribosomal protein L34	Cytoplasm	other
RPL35	ribosomal protein L35	Cytoplasm	other
RPL35A	ribosomal protein L35a	Cytoplasm	other
RPL36	ribosomal protein L36	Cytoplasm	other
RPL38	ribosomal protein L38	Cytoplasm	other
RPL4	ribosomal protein L4	Cytoplasm	enzyme
RPL5	ribosomal protein L5	Cytoplasm	other
RPL6	ribosomal protein L6	Nucleus	other
RPL7	ribosomal protein L7	Nucleus	transcription regulator
RPL7A	ribosomal protein L7a	Cytoplasm	other
RPL8	ribosomal protein L8	Other	other
RPL9	ribosomal protein L9	Nucleus	other
RPLP0	ribosomal protein, large, P0	Cytoplasm	other
RPLP1	ribosomal protein, large, P1	Cytoplasm	other
RPLP2	ribosomal protein, large, P2	Cytoplasm	other
RPN1	ribophorin I	Cytoplasm	enzyme
RPN2	ribophorin II	Cytoplasm	enzyme
RPS10	ribosomal protein S10	Cytoplasm	other
RPS11	ribosomal protein S11	Cytoplasm	other
RPS12	ribosomal protein S12	Cytoplasm	other
RPS13	ribosomal protein S13	Cytoplasm	other
RPS14	ribosomal protein S14	Cytoplasm	translation regulator
RPS15	ribosomal protein S15	Cytoplasm	other
RPS15A	ribosomal protein S15a	Cytoplasm	other
RPS16	ribosomal protein S16	Cytoplasm	other
RPS17	ribosomal protein S17	Cytoplasm	other
RPS18	ribosomal protein S18	Cytoplasm	other
RPS19	ribosomal protein S19	Cytoplasm	other
RPS2	ribosomal protein S2	Cytoplasm	other
RPS20	ribosomal protein S20	Cytoplasm	other
RPS21	ribosomal protein S21	Cytoplasm	other
RPS23	ribosomal protein S23	Cytoplasm	translation regulator
RPS24	ribosomal protein S24	Cytoplasm	other
RPS25	ribosomal protein S25	Cytoplasm	other
RPS27	ribosomal protein S27	Cytoplasm	other
RPS28	ribosomal protein S28	Cytoplasm	other
RPS3	ribosomal protein S3	Cytoplasm	enzyme
RPS3A	ribosomal protein S3A	Nucleus	other
RPS4X	ribosomal protein S4, X-linked	Cytoplasm	other
RPS5	ribosomal protein S5	Cytoplasm	other
RPS6	ribosomal protein S6	Cytoplasm	other
RPS7	ribosomal protein S7	Cytoplasm	other
RPS8	ribosomal protein S8	Cytoplasm	other
RPS9	ribosomal protein S9	Cytoplasm	translation regulator
RPSA	ribosomal protein SA	Cytoplasm	translation regulator
RPTN	repetin	Cytoplasm	other
RRAGA	Ras-related GTP binding A	Cytoplasm	enzyme
RRAGC	Ras-related GTP binding C	Cytoplasm	enzyme
RRBP1	ribosome binding protein 1	Cytoplasm	other
RTCA	RNA 3'-terminal phosphate cyclase	Nucleus	enzyme
RTCB	RNA 2',3'-cyclic phosphate and 5'-OH ligase	Cytoplasm	enzyme
RTN4	reticulon 4	Cytoplasm	other
RUFY1	RUN and FYVE domain containing 1	Cytoplasm	transporter
RUVBL1	RuvB-like AAA ATPase 1	Nucleus	transcription regulator
RUVBL2	RuvB-like AAA ATPase 2	Nucleus	transcription regulator
RYR1	ryanodine receptor 1 (skeletal)	Cytoplasm	ion channel
RYR2	ryanodine receptor 2 (cardiac)	Plasma Membrane	ion channel
RYR3	ryanodine receptor 3	Plasma Membrane	ion channel
S100A10	S100 calcium binding protein A10	Cytoplasm	other
S100A11	S100 calcium binding protein A11	Cytoplasm	other
S100A12	S100 calcium binding protein A12	Cytoplasm	other
S100A13	S100 calcium binding protein A13	Cytoplasm	other
S100A14	S100 calcium binding protein A14	Cytoplasm	other
S100A16	S100 calcium binding protein A16	Nucleus	other
S100A2	S100 calcium binding protein A2	Nucleus	other
S100A4	S100 calcium binding protein A4	Cytoplasm	other
S100A6	S100 calcium binding protein A6	Cytoplasm	transporter
S100A7	S100 calcium binding protein A7	Cytoplasm	other
S100A8	S100 calcium binding protein A8	Cytoplasm	other
S100A9	S100 calcium binding protein A9	Cytoplasm	other
S100P	S100 calcium binding protein P	Cytoplasm	other
SACM1L	SAC1 suppressor of actin mutations 1-like (yeast)	Cytoplasm	phosphatase
SACS	sacsin molecular chaperone	Plasma Membrane	other
SAFB2	scaffold attachment factor B2	Cytoplasm	other
SAMD9	sterile alpha motif domain containing 9	Cytoplasm	other
SAMHD1	SAM domain and HD domain 1	Nucleus	enzyme
SAMM50	SAMM50 sorting and assembly machinery component	Cytoplasm	other
SAR1A	secretion associated, Ras related GTPase 1A	Cytoplasm	enzyme
SAR1B	secretion associated, Ras related GTPase 1B	Cytoplasm	enzyme
SARS	seryl-tRNA synthetase	Cytoplasm	enzyme
SASH1	SAM and SH3 domain containing 1	Extracellular Space	other
SBDS	Shwachman-Bodian-Diamond syndrome	Nucleus	other
SBF1	SET binding factor 1	Plasma Membrane	phosphatase
SBSN	suprabasin	Cytoplasm	other
SCEL	sciellin	Cytoplasm	other
SCFD1	sec1 family domain containing 1	Cytoplasm	transporter
SCGB2A1	secretoglobin, family 2A, member 1	Extracellular Space	other
SCGB3A1	secretoglobin, family 3A, member 1	Extracellular Space	cytokine
SCIN	scinderin	Cytoplasm	other
SCP2	sterol carrier protein 2	Cytoplasm	transporter
SCRIB	scribbled planar cell polarity protein	Cytoplasm	other
SCRN3	secernin 3	Other	other
SDC4	syndecan 4	Plasma Membrane	other
SDCBP	syndecan binding protein (syntenin)	Plasma Membrane	enzyme
SDCBP2	syndecan binding protein (syntenin) 2	Cytoplasm	other
SDF4	stromal cell derived factor 4	Cytoplasm	other
SDHA	succinate dehydrogenase complex, subunit A, flavoprotein (Fp)	Cytoplasm	enzyme
SDR16C5	short chain dehydrogenase/reductase family 16C, member 5	Cytoplasm	enzyme
SEC22B	SEC22 vesicle trafficking protein homolog B (S. cerevisiae) (gene/pseudogene)	Cytoplasm	other
SEC23A	Sec23 homolog A (S. cerevisiae)	Cytoplasm	transporter
SEC23B	Sec23 homolog B (S. cerevisiae)	Extracellular Space	transporter
SEC24A	SEC24 family member A	Cytoplasm	transporter
SEC24B	SEC24 family member B	Cytoplasm	transporter
SEC24C	SEC24 family member C	Cytoplasm	transporter
SEC31A	SEC31 homolog A, COPII coating complex component	Cytoplasm	other
SEC61A1	Sec61 alpha 1 subunit (S. cerevisiae)	Cytoplasm	transporter
SEC63	SEC63 homolog (S. cerevisiae)	Cytoplasm	transporter
SELENBP1	selenium binding protein 1	Cytoplasm	other
SEPT2	septin 2	Cytoplasm	enzyme
SEPT5	septin 5	Cytoplasm	enzyme
SEPT7	septin 7	Cytoplasm	other
SEPT8	septin 8	Extracellular Space	other
SEPT9	septin 9	Cytoplasm	enzyme
SERBP1	SERPINE1 mRNA binding protein 1	Cytoplasm	other
SERPINA1	serpin peptidase inhibitor, clade A (alpha-1 antiproteinase, antitrypsin), member 1	Extracellular Space	other
SERPINA3	serpin peptidase inhibitor, clade A (alpha-1 antiproteinase, antitrypsin), member 3	Extracellular Space	other
SERPINB1	serpin peptidase inhibitor, clade B (ovalbumin), member 1	Cytoplasm	other
SERPINB10	serpin peptidase inhibitor, clade B (ovalbumin), member 10	Cytoplasm	other
SERPINB13	serpin peptidase inhibitor, clade B (ovalbumin), member 13	Cytoplasm	other
SERPINB2	serpin peptidase inhibitor, clade B (ovalbumin), member 2	Extracellular Space	other
SERPINB3	serpin peptidase inhibitor, clade B (ovalbumin), member 3	Cytoplasm	other
SERPINB4	serpin peptidase inhibitor, clade B (ovalbumin), member 4	Cytoplasm	other
SERPINB5	serpin peptidase inhibitor, clade B (ovalbumin), member 5	Extracellular Space	other
SERPINB6	serpin peptidase inhibitor, clade B (ovalbumin), member 6	Cytoplasm	other
SERPINB8	serpin peptidase inhibitor, clade B (ovalbumin), member 8	Cytoplasm	other
SERPINC1	serpin peptidase inhibitor, clade C (antithrombin), member 1	Extracellular Space	enzyme
SERPING1	serpin peptidase inhibitor, clade G (C1 inhibitor), member 1	Extracellular Space	other
SET	SET nuclear proto-oncogene	Nucleus	phosphatase
SETD2	SET domain containing 2	Cytoplasm	enzyme
SF1	splicing factor 1	Nucleus	transcription regulator
SF3A1	splicing factor 3a, subunit 1, 120kDa	Nucleus	other
SF3A2	splicing factor 3a, subunit 2, 66kDa	Nucleus	other
SF3A3	splicing factor 3a, subunit 3, 60kDa	Nucleus	other
SF3B1	splicing factor 3b, subunit 1, 155kDa	Nucleus	other
SF3B3	splicing factor 3b, subunit 3, 130kDa	Nucleus	other
SF3B4	splicing factor 3b, subunit 4, 49kDa	Nucleus	other
SFN	stratifin	Cytoplasm	other
SFPQ	splicing factor proline/glutamine-rich	Nucleus	other
SFRP1	secreted frizzled-related protein 1	Plasma Membrane	transmembrane receptor
SGPL1	sphingosine-1-phosphate lyase 1	Cytoplasm	enzyme
SH3BGRL	SH3 domain binding glutamate-rich protein like	Cytoplasm	other
SH3BGRL2	SH3 domain binding glutamate-rich protein like 2	Nucleus	other
SH3BGRL3	SH3 domain binding glutamate-rich protein like 3	Nucleus	other
SH3BP1	SH3-domain binding protein 1	Other	other
SH3GL1	SH3-domain GRB2-like 1	Cytoplasm	other
SH3GLB1	SH3-domain GRB2-like endophilin B1	Cytoplasm	enzyme
SH3GLB2	SH3-domain GRB2-like endophilin B2	Cytoplasm	other
SHMT1	serine hydroxymethyltransferase 1 (soluble)	Cytoplasm	enzyme
SHMT2	serine hydroxymethyltransferase 2 (mitochondrial)	Cytoplasm	enzyme
SHTN1	shootin 1	Plasma Membrane	other
SIL1	SIL1 nucleotide exchange factor	Cytoplasm	transporter
SIRPA	signal-regulatory protein alpha	Plasma Membrane	phosphatase
SKAP2	src kinase associated phosphoprotein 2	Cytoplasm	other
SKP1	S-phase kinase-associated protein 1	Nucleus	transcription regulator
SLC25A1	solute carrier family 25 (mitochondrial carrier; citrate transporter), member 1	Other	transporter
SLC25A11	solute carrier family 25 (mitochondrial carrier; oxoglutarate carrier), member 11	Cytoplasm	transporter
SLC25A3	solute carrier family 25 (mitochondrial carrier; phosphate carrier), member 3	Cytoplasm	transporter
SLC25A5	solute carrier family 25 (mitochondrial carrier; adenine nucleotide translocator), member 5	Cytoplasm	transporter
SLC25A6	solute carrier family 25 (mitochondrial carrier; adenine nucleotide translocator), member 6	Cytoplasm	transporter
SLC27A4	solute carrier family 27 (fatty acid transporter), member 4	Plasma Membrane	transporter
SLC2A1	solute carrier family 2 (facilitated glucose transporter), member 1	Plasma Membrane	transporter
SLC2A3	solute carrier family 2 (facilitated glucose transporter), member 3	Plasma Membrane	transporter
SLC9A3R1	solute carrier family 9, subfamily A (NHE3, cation proton antiporter 3), member 3 regulator 1	Plasma Membrane	other
SLK	STE20-like kinase	Nucleus	kinase
SLPI	secretory leukocyte peptidase inhibitor	Cytoplasm	other
SMC3	structural maintenance of chromosomes 3	Nucleus	other
SMPDL3B	sphingomyelin phosphodiesterase, acid-like 3B	Extracellular Space	enzyme
SMR3B	submaxillary gland androgen regulated protein 3B	Nucleus	other
SMS	spermine synthase	Cytoplasm	enzyme
SND1	staphylococcal nuclease and tudor domain containing 1	Nucleus	enzyme
SNRNP200	small nuclear ribonucleoprotein 200kDa (U5)	Nucleus	enzyme
SNRPB	small nuclear ribonucleoprotein polypeptides B and B1	Nucleus	other
SNRPD1	small nuclear ribonucleoprotein D1 polypeptide 16kDa	Nucleus	other
SNRPE	small nuclear ribonucleoprotein polypeptide E	Nucleus	other
SNX1	sorting nexin 1	Cytoplasm	transporter
SNX3	sorting nexin 3	Cytoplasm	transporter
SNX6	sorting nexin 6	Cytoplasm	transporter
SNX9	sorting nexin 9	Cytoplasm	transporter
SOD1	superoxide dismutase 1, soluble	Cytoplasm	enzyme
SOD2	superoxide dismutase 2, mitochondrial	Cytoplasm	enzyme
SORD	sorbitol dehydrogenase	Cytoplasm	enzyme
SOWAHC	sosondowah ankyrin repeat domain family member C	Nucleus	transcription regulator
SPAG17	sperm associated antigen 17	Other	other
SPAG9	sperm associated antigen 9	Cytoplasm	other
SPARCL1	SPARC-like 1 (hevin)	Extracellular Space	other
SPCS2	signal peptidase complex subunit 2	Cytoplasm	other
SPECC1L	sperm antigen with calponin homology and coiled-coil domains 1-like	Extracellular Space	other
SPEG	SPEG complex locus	Nucleus	kinase
SPG11	spastic paraplegia 11 (autosomal recessive)	Cytoplasm	other
SPINK5	serine peptidase inhibitor, Kazal type 5	Extracellular Space	other
SPRR1A	small proline-rich protein 1A	Plasma Membrane	other
SPRR1B	small proline-rich protein 1B	Cytoplasm	other
SPRR2A	small proline-rich protein 2A	Cytoplasm	other
SPRR2D	small proline-rich protein 2D	Cytoplasm	other
SPRR2F	small proline-rich protein 2F	Cytoplasm	other
SPRR3	small proline-rich protein 3	Cytoplasm	other
SPTAN1	spectrin, alpha, non-erythrocytic 1	Plasma Membrane	other
SPTBN1	spectrin, beta, non-erythrocytic 1	Plasma Membrane	other
SPTBN2	spectrin, beta, non-erythrocytic 2	Cytoplasm	other
SPTBN4	spectrin, beta, non-erythrocytic 4	Cytoplasm	other
SPTBN5	spectrin, beta, non-erythrocytic 5	Plasma Membrane	other
SPTLC1	serine palmitoyltransferase, long chain base subunit 1	Cytoplasm	enzyme
SQRDL	sulfide quinone reductase-like (yeast)	Cytoplasm	enzyme
SRP14	signal recognition particle 14kDa (homologous Alu RNA binding protein)	Cytoplasm	other
SRP19	signal recognition particle 19kDa	Cytoplasm	other
SRP54	signal recognition particle 54kDa	Cytoplasm	other
SRP68	signal recognition particle 68kDa	Nucleus	other
SRP72	signal recognition particle 72kDa	Nucleus	kinase
SRPR	signal recognition particle receptor (docking protein)	Cytoplasm	other
SRRT	serrate, RNA effector molecule	Nucleus	other
SRSF1	serine/arginine-rich splicing factor 1	Nucleus	other
SRSF10	serine/arginine-rich splicing factor 10	Nucleus	other
SRSF2	serine/arginine-rich splicing factor 2	Nucleus	transcription regulator
SRSF3	serine/arginine-rich splicing factor 3	Nucleus	other
SSB	Sjogren syndrome antigen B (autoantigen La)	Nucleus	enzyme
SSH3	slingshot protein phosphatase 3	Cytoplasm	phosphatase
SSR1	signal sequence receptor, alpha	Cytoplasm	other
SSR3	signal sequence receptor, gamma (translocon-associated protein gamma)	Cytoplasm	other
ST13	suppression of tumorigenicity 13 (colon carcinoma) (Hsp70 interacting protein)	Cytoplasm	other
STAMBP	STAM binding protein	Nucleus	enzyme
STARD10	StAR-related lipid transfer (START) domain containing 10	Cytoplasm	other
STARD9	StAR-related lipid transfer (START) domain containing 9	Cytoplasm	other
STAT1	signal transducer and activator of transcription 1, 91kDa	Nucleus	transcription regulator
STAT3	signal transducer and activator of transcription 3 (acute-phase response factor)	Nucleus	transcription regulator
STAT6	signal transducer and activator of transcription 6, interleukin-4 induced	Nucleus	transcription regulator
STATH	statherin	Nucleus	other
STIM1	stromal interaction molecule 1	Plasma Membrane	ion channel
STIP1	stress-induced phosphoprotein 1	Cytoplasm	other
STK10	serine/threonine kinase 10	Cytoplasm	kinase
STK24	serine/threonine kinase 24	Cytoplasm	kinase
STK39	serine threonine kinase 39	Nucleus	kinase
STK4	serine/threonine kinase 4	Cytoplasm	kinase
STOM	stomatin	Plasma Membrane	other
STOML2	stomatin (EPB72)-like 2	Plasma Membrane	other
STRAP	serine/threonine kinase receptor associated protein	Plasma Membrane	other
STRN	striatin, calmodulin binding protein	Cytoplasm	other
STRN3	striatin, calmodulin binding protein 3	Nucleus	transcription regulator
STT3B	STT3B, subunit of the oligosaccharyltransferase complex (catalytic)	Cytoplasm	enzyme
STUB1	STIP1 homology and U-box containing protein 1, E3 ubiquitin protein ligase	Cytoplasm	enzyme
STX7	syntaxin 7	Plasma Membrane	transporter
STXBP2	syntaxin binding protein 2	Plasma Membrane	transporter
STXBP3	syntaxin binding protein 3	Plasma Membrane	transporter
SUB1	SUB1 homolog (S. cerevisiae)	Nucleus	transcription regulator
SUCLA2	succinate-CoA ligase, ADP-forming, beta subunit	Cytoplasm	enzyme
SUCLG1	succinate-CoA ligase, alpha subunit	Cytoplasm	enzyme
SUCLG2	succinate-CoA ligase, GDP-forming, beta subunit	Cytoplasm	enzyme
SULF1	sulfatase 1	Cytoplasm	enzyme
SULT2B1	sulfotransferase family, cytosolic, 2B, member 1	Cytoplasm	enzyme
SUN2	Sad1 and UNC84 domain containing 2	Nucleus	other
SURF4	surfeit 4	Cytoplasm	other
SVIL	supervillin	Plasma Membrane	other
SWAP70	SWAP switching B-cell complex 70kDa subunit	Cytoplasm	other
SYAP1	synapse associated protein 1	Nucleus	other
SYNCRIP	synaptotagmin binding, cytoplasmic RNA interacting protein	Nucleus	other
SYNE1	spectrin repeat containing, nuclear envelope 1	Nucleus	other
SYNE2	spectrin repeat containing, nuclear envelope 2	Nucleus	other
SYPL1	synaptophysin-like 1	Plasma Membrane	transporter
SZT2	seizure threshold 2 homolog (mouse)	Cytoplasm	other
TACC2	transforming, acidic coiled-coil containing protein 2	Nucleus	other
TACSTD2	tumor-associated calcium signal transducer 2	Plasma Membrane	other
TAF15	TAF15 RNA polymerase II, TATA box binding protein (TBP)-associated factor, 68kDa	Nucleus	other
TAGLN2	transgelin 2	Cytoplasm	other
TALDO1	transaldolase 1	Cytoplasm	enzyme
TARDBP	TAR DNA binding protein	Nucleus	transcription regulator
TARS	threonyl-tRNA synthetase	Nucleus	enzyme
TBC1D2	TBC1 domain family, member 2	Cytoplasm	other
TBC1D9B	TBC1 domain family, member 9B (with GRAM domain)	Other	other
TBCA	tubulin folding cofactor A	Cytoplasm	other
TCAF2	TRPM8 channel-associated factor 2	Plasma Membrane	other
TCEB1	transcription elongation factor B (SIII), polypeptide 1 (15kDa, elongin C)	Nucleus	transcription regulator
TCHH	trichohyalin	Extracellular Space	other
TCN1	transcobalamin I (vitamin B12 binding protein, R binder family)	Cytoplasm	transporter
TCP1	t-complex 1	Cytoplasm	other
TECR	trans-2,3-enoyl-CoA reductase	Plasma Membrane	enzyme
TERF1	telomeric repeat binding factor (NIMA-interacting) 1	Nucleus	other
TES	testin LIM domain protein	Plasma Membrane	other
TF	transferrin	Extracellular Space	transporter
TFF3	trefoil factor 3 (intestinal)	Extracellular Space	other
TFG	TRK-fused gene	Cytoplasm	other
TGM1	transglutaminase 1	Plasma Membrane	enzyme
TGM3	transglutaminase 3	Cytoplasm	enzyme
THADA	thyroid adenoma associated	Other	other
THBS1	thrombospondin 1	Extracellular Space	other
THEM6	thioesterase superfamily member 6	Other	other
TIMP1	TIMP metallopeptidase inhibitor 1	Extracellular Space	cytokine
TIMP2	TIMP metallopeptidase inhibitor 2	Extracellular Space	other
TJP1	tight junction protein 1	Plasma Membrane	other
TJP2	tight junction protein 2	Plasma Membrane	kinase
TKFC	triokinase/FMN cyclase	Cytoplasm	kinase
TKT	transketolase	Cytoplasm	enzyme
TLN1	talin 1	Plasma Membrane	other
TM9SF2	transmembrane 9 superfamily member 2	Plasma Membrane	transporter
TMCO1	transmembrane and coiled-coil domains 1	Cytoplasm	other
TMED10	transmembrane emp24-like trafficking protein 10 (yeast)	Cytoplasm	transporter
TMED2	transmembrane emp24 domain trafficking protein 2	Cytoplasm	transporter
TMED9	transmembrane emp24 protein transport domain containing 9	Cytoplasm	transporter
TMEM109	transmembrane protein 109	Cytoplasm	other
TMEM165	transmembrane protein 165	Plasma Membrane	other
TMEM33	transmembrane protein 33	Cytoplasm	other
TMEM40	transmembrane protein 40	Other	other
TMEM43	transmembrane protein 43	Nucleus	other
TMEM79	transmembrane protein 79	Cytoplasm	other
TMOD3	tropomodulin 3 (ubiquitous)	Cytoplasm	other
TMPO	thymopoietin	Nucleus	other
TMPRSS11A	transmembrane protease, serine 11A	Other	peptidase
TMPRSS11B	transmembrane protease, serine 11B	Cytoplasm	peptidase
TMPRSS11D	transmembrane protease, serine 11D	Extracellular Space	peptidase
TMPRSS11E	transmembrane protease, serine 11E	Extracellular Space	peptidase
TMSB10/TMSB4X	thymosin beta 10	Cytoplasm	other
TMX2	thioredoxin-related transmembrane protein 2	Other	enzyme
TNFAIP2	tumor necrosis factor, alpha-induced protein 2	Extracellular Space	other
TNKS1BP1	tankyrase 1 binding protein 1, 182kDa	Nucleus	other
TNPO1	transportin 1	Nucleus	transporter
TNPO3	transportin 3	Cytoplasm	other
TOLLIP	toll interacting protein	Cytoplasm	other
TOM1	target of myb1 membrane trafficking protein	Cytoplasm	transporter
TOM1L2	target of myb1 like 2 membrane trafficking protein	Cytoplasm	transporter
TOMM20	translocase of outer mitochondrial membrane 20 homolog (yeast)	Cytoplasm	transporter
TOMM70A	translocase of outer mitochondrial membrane 70 homolog A (S. cerevisiae)	Cytoplasm	transporter
TOP1	topoisomerase (DNA) I	Nucleus	enzyme
TOR1AIP1	torsin A interacting protein 1	Nucleus	other
TPD52	tumor protein D52	Cytoplasm	other
TPD52L1	tumor protein D52-like 1	Cytoplasm	other
TPD52L2	tumor protein D52-like 2	Cytoplasm	other
TPI1	triosephosphate isomerase 1	Cytoplasm	enzyme
TPM3	tropomyosin 3	Cytoplasm	other
TPM4	tropomyosin 4	Cytoplasm	other
TPMT	thiopurine S-methyltransferase	Cytoplasm	enzyme
TPP1	tripeptidyl peptidase I	Cytoplasm	peptidase
TPP2	tripeptidyl peptidase II	Cytoplasm	peptidase
TPPP	tubulin polymerization promoting protein	Cytoplasm	other
TPPP3	tubulin polymerization-promoting protein family member 3	Cytoplasm	other
TPR	translocated promoter region, nuclear basket protein	Nucleus	transporter
TPT1	tumor protein, translationally-controlled 1	Cytoplasm	other
TRADD	TNFRSF1A-associated via death domain	Cytoplasm	other
TRAPPC3	trafficking protein particle complex 3	Cytoplasm	other
TRIM16	tripartite motif containing 16	Cytoplasm	transcription regulator
TRIM25	tripartite motif containing 25	Cytoplasm	transcription regulator
TRIM28	tripartite motif containing 28	Nucleus	transcription regulator
TRIM29	tripartite motif containing 29	Cytoplasm	transcription regulator
TRIM56	tripartite motif containing 56	Cytoplasm	enzyme
TRIOBP	TRIO and F-actin binding protein	Nucleus	other
TRIP10	thyroid hormone receptor interactor 10	Cytoplasm	other
TRMT13	tRNA methyltransferase 13 homolog (S. cerevisiae)	Other	other
TROVE2	TROVE domain family, member 2	Nucleus	other
TRRAP	transformation/transcription domain-associated protein	Nucleus	transcription regulator
TSG101	tumor susceptibility 101	Cytoplasm	transcription regulator
TSNAX	translin-associated factor X	Nucleus	transporter
TSPO	translocator protein (18kDa)	Cytoplasm	transmembrane receptor
TST	thiosulfate sulfurtransferase (rhodanese)	Cytoplasm	enzyme
TSTA3	tissue specific transplantation antigen P35B	Plasma Membrane	enzyme
TTC12	tetratricopeptide repeat domain 12	Other	other
TTC22	tetratricopeptide repeat domain 22	Other	other
TTLL12	tubulin tyrosine ligase-like family member 12	Other	other
TTN	titin	Cytoplasm	kinase
TTR	transthyretin	Extracellular Space	transporter
TUBA1C	tubulin, alpha 1c	Cytoplasm	other
TUBA4A	tubulin, alpha 4a	Cytoplasm	other
TUBB	tubulin, beta class I	Cytoplasm	other
TUBB2A	tubulin, beta 2A class IIa	Cytoplasm	other
TUBB4B	tubulin, beta 4B class IVb	Cytoplasm	other
TUBB6	tubulin, beta 6 class V	Cytoplasm	other
TUFM	Tu translation elongation factor, mitochondrial	Cytoplasm	translation regulator
TUFT1	tuftelin 1	Cytoplasm	other
TWF1	twinfilin actin binding protein 1	Cytoplasm	kinase
TWF2	twinfilin actin binding protein 2	Cytoplasm	kinase
TXN	thioredoxin	Cytoplasm	enzyme
TXNDC17	thioredoxin domain containing 17	Cytoplasm	enzyme
TXNDC5	thioredoxin domain containing 5 (endoplasmic reticulum)	Cytoplasm	enzyme
TXNL1	thioredoxin-like 1	Cytoplasm	enzyme
TYMP	thymidine phosphorylase	Extracellular Space	growth factor
U2AF2	U2 small nuclear RNA auxiliary factor 2	Nucleus	other
U2SURP	U2 snRNP-associated SURP domain containing	Nucleus	other
UACA	uveal autoantigen with coiled-coil domains and ankyrin repeats	Cytoplasm	other
UBA1	ubiquitin-like modifier activating enzyme 1	Cytoplasm	enzyme
UBA6	ubiquitin-like modifier activating enzyme 6	Cytoplasm	enzyme
UBB	ubiquitin B	Cytoplasm	enzyme
UBE2D3	ubiquitin-conjugating enzyme E2D 3	Cytoplasm	enzyme
UBE2G1	ubiquitin-conjugating enzyme E2G 1	Cytoplasm	enzyme
UBE2K	ubiquitin-conjugating enzyme E2K	Cytoplasm	transcription regulator
UBE2L3	ubiquitin-conjugating enzyme E2L 3	Nucleus	enzyme
UBE2N	ubiquitin-conjugating enzyme E2N	Cytoplasm	enzyme
UBE2V1	ubiquitin-conjugating enzyme E2 variant 1	Nucleus	transcription regulator
UBE4B	ubiquitination factor E4B	Cytoplasm	other
UBL3	ubiquitin-like 3	Cytoplasm	other
UBQLN2	ubiquilin 2	Nucleus	other
UBR4	ubiquitin protein ligase E3 component n-recognin 4	Nucleus	enzyme
UCHL3	ubiquitin carboxyl-terminal esterase L3 (ubiquitin thiolesterase)	Cytoplasm	peptidase
UCHL5	ubiquitin carboxyl-terminal hydrolase L5	Cytoplasm	peptidase
UFL1	UFM1-specific ligase 1	Cytoplasm	other
UFM1	ubiquitin-fold modifier 1	Cytoplasm	other
UGDH	UDP-glucose 6-dehydrogenase	Nucleus	enzyme
UGGT1	UDP-glucose glycoprotein glucosyltransferase 1	Cytoplasm	enzyme
UGP2	UDP-glucose pyrophosphorylase 2	Cytoplasm	enzyme
ULK3	unc-51 like kinase 3	Cytoplasm	kinase
UNC13D	unc-13 homolog D (C. elegans)	Cytoplasm	other
UNC45A	unc-45 myosin chaperone A	Plasma Membrane	other
UNC80	unc-80 homolog (C. elegans)	Plasma Membrane	other
UPP1	uridine phosphorylase 1	Cytoplasm	enzyme
UQCRB	ubiquinol-cytochrome c reductase binding protein	Cytoplasm	enzyme
UQCRC1	ubiquinol-cytochrome c reductase core protein I	Cytoplasm	enzyme
UQCRC2	ubiquinol-cytochrome c reductase core protein II	Cytoplasm	enzyme
UQCRFS1	ubiquinol-cytochrome c reductase, Rieske iron-sulfur polypeptide 1	Cytoplasm	enzyme
UQCRQ	ubiquinol-cytochrome c reductase, complex III subunit VII, 9.5kDa	Cytoplasm	enzyme
USO1	USO1 vesicle transport factor	Cytoplasm	transporter
USP14	ubiquitin specific peptidase 14 (tRNA-guanine transglycosylase)	Cytoplasm	peptidase
USP15	ubiquitin specific peptidase 15	Cytoplasm	peptidase
USP5	ubiquitin specific peptidase 5 (isopeptidase T)	Cytoplasm	peptidase
USP54	ubiquitin specific peptidase 54	Other	peptidase
USP6NL	USP6 N-terminal like	Plasma Membrane	other
USP7	ubiquitin specific peptidase 7 (herpes virus-associated)	Nucleus	peptidase
USP9X	ubiquitin specific peptidase 9, X-linked	Plasma Membrane	peptidase
UTRN	utrophin	Plasma Membrane	transmembrane receptor
VAMP7	vesicle-associated membrane protein 7	Cytoplasm	transporter
VAPA	VAMP (vesicle-associated membrane protein)-associated protein A, 33kDa	Plasma Membrane	other
VARS	valyl-tRNA synthetase	Cytoplasm	enzyme
VASP	vasodilator-stimulated phosphoprotein	Plasma Membrane	other
VAT1	vesicle amine transport 1	Plasma Membrane	transporter
VAV2	vav 2 guanine nucleotide exchange factor	Cytoplasm	transcription regulator
VBP1	von Hippel-Lindau binding protein 1	Cytoplasm	other
VCL	vinculin	Plasma Membrane	enzyme
VCP	valosin containing protein	Cytoplasm	enzyme
VDAC1	voltage-dependent anion channel 1	Cytoplasm	ion channel
VDAC2	voltage-dependent anion channel 2	Cytoplasm	ion channel
VDAC3	voltage-dependent anion channel 3	Cytoplasm	ion channel
VIM	vimentin	Cytoplasm	other
VN1R5	vomeronasal 1 receptor 5 (gene/pseudogene)	Other	other
VNN2	vanin 2	Other	enzyme
VPS13B	vacuolar protein sorting 13 homolog B (yeast)	Nucleus	transporter
VPS13D	vacuolar protein sorting 13 homolog D (S. cerevisiae)	Cytoplasm	other
VPS26A	VPS26 retromer complex component A	Cytoplasm	transporter
VPS28	vacuolar protein sorting 28 homolog (S. cerevisiae)	Cytoplasm	transporter
VPS29	VPS29 retromer complex component	Cytoplasm	transporter
VPS33A	vacuolar protein sorting 33 homolog A (S. cerevisiae)	Cytoplasm	transporter
VPS35	VPS35 retromer complex component	Cytoplasm	transporter
VPS37B	vacuolar protein sorting 37 homolog B (S. cerevisiae)	Cytoplasm	other
VPS4B	vacuolar protein sorting 4 homolog B (S. cerevisiae)	Cytoplasm	transporter
VPS51	vacuolar protein sorting 51 homolog (S. cerevisiae)	Cytoplasm	other
VSIG10L	V-set and immunoglobulin domain containing 10 like	Other	other
VSIG8	V-set and immunoglobulin domain containing 8	Other	other
VSNL1	visinin-like 1	Cytoplasm	other
VTN	vitronectin	Extracellular Space	other
WARS	tryptophanyl-tRNA synthetase	Cytoplasm	enzyme
WASF2	WAS protein family, member 2	Plasma Membrane	other
WDR1	WD repeat domain 1	Extracellular Space	other
WDR11	WD repeat domain 11	Cytoplasm	other
WDR81	WD repeat domain 81	Plasma Membrane	other
WFDC2	WAP four-disulfide core domain 2	Extracellular Space	other
WIBG	within bgcn homolog (Drosophila)	Nucleus	other
WNT5B	wingless-type MMTV integration site family, member 5B	Extracellular Space	other
WSCD1	WSC domain containing 1	Other	other
XIRP1	xin actin binding repeat containing 1	Plasma Membrane	other
XK	X-linked Kx blood group	Plasma Membrane	transporter
XK	X-linked Kx blood group	Plasma Membrane	transporter
XK	X-linked Kx blood group	Plasma Membrane	transporter
XK	X-linked Kx blood group	Plasma Membrane	transporter
XK	X-linked Kx blood group	Plasma Membrane	transporter
XK	X-linked Kx blood group	Plasma Membrane	transporter
XK	X-linked Kx blood group	Plasma Membrane	transporter
XK	X-linked Kx blood group	Plasma Membrane	transporter
XK	X-linked Kx blood group	Plasma Membrane	transporter
XK	X-linked Kx blood group	Plasma Membrane	transporter
XK	X-linked Kx blood group	Plasma Membrane	transporter
XK	X-linked Kx blood group	Plasma Membrane	transporter
XK	X-linked Kx blood group	Plasma Membrane	transporter
XK	X-linked Kx blood group	Plasma Membrane	transporter
XK	X-linked Kx blood group	Plasma Membrane	transporter
XK	X-linked Kx blood group	Plasma Membrane	transporter
XK	X-linked Kx blood group	Plasma Membrane	transporter
XK	X-linked Kx blood group	Plasma Membrane	transporter
XK	X-linked Kx blood group	Plasma Membrane	transporter
XK	X-linked Kx blood group	Plasma Membrane	transporter
XK	X-linked Kx blood group	Plasma Membrane	transporter
XPO1	exportin 1	Nucleus	transporter
XRCC5	X-ray repair complementing defective repair in Chinese hamster cells 5 (double-strand-break rejoining)	Nucleus	enzyme
[truncated: 16 more rows]
