# Supplementary material for: Saliva Proteomics Analysis Offers Insights on Type 1 Diabetes Pathology in a Pediatric Population
Source: Front Physiol. 2018 Apr 26;9:444. doi: 10.3389/fphys.2018.00444 (PMC5932525; doi:10.3389/fphys.2018.00444)
Supplement: Supplementary file 8 [file Table_8.XLSX]

## Sheet: G1-G2
protein	description	G1.vs.Ctrl.L2R	G1.vs.Ctrl.L2R.pvalue	G1.vs.Ctrl.ttest.pvalue	G2.vs.Ctrl.L2R	G2.vs.Ctrl.L2R.pvalue	G2.vs.Ctrl.ttest.pvalue	G1.vs.G2.L2R	G1.vs.G2.L2R.pvalue	G1.vs.G2.ttest.pvalue	gene
sp#P08F94#PKHD1_HUMAN	Fibrocystin OS=Homo sapiens GN=PKHD1 PE=1 SV=1	0.241625	0.10391	0.123363	-0.261055	0.0152959	0.109573	0.50268	0.000130528	0.0063154	PKHD1
sp#Q9Y2G3#AT11B_HUMAN	Probable phospholipid-transporting ATPase IF OS=Homo sapiens GN=ATP11B PE=1 SV=2	0.55691	0.000194443	5.02031e-05	0.0648229	0.541183	0.623933	0.492087	0.000180298	4.55976e-05	ATP11B
sp#Q7RTS7#K2C74_HUMAN	Keratin, type II cytoskeletal 74 OS=Homo sapiens GN=KRT74 PE=1 SV=2	0.418911	0.00500067	0.0119683	-0.00042719	1	0.997151	0.419338	0.00140584	0.00950159	KRT74
sp#P11166#GTR1_HUMAN	Solute carrier family 2, facilitated glucose transporter member 1 OS=Homo sapiens GN=SLC2A1 PE=1 SV=2	0.393328	0.00837422	0.00473865	0.0396879	0.706298	0.694607	0.35364	0.00703385	0.011958	SLC2A1
sp#Q9Y285#SYFA_HUMAN	Phenylalanine--tRNA ligase alpha subunit OS=Homo sapiens GN=FARSA PE=1 SV=3	0.298354	0.0450673	0.0750368	-0.0336442	0.759278	0.839532	0.331998	0.01137	0.0150107	FARSA
sp#P42566#EPS15_HUMAN	Epidermal growth factor receptor substrate 15 OS=Homo sapiens GN=EPS15 PE=1 SV=2	0.0810975	0.577527	0.396776	-0.249738	0.0203488	0.023267	0.330836	0.0116589	0.00438642	EPS15
sp#O95359#TACC2_HUMAN	Transforming acidic coiled-coil-containing protein 2 OS=Homo sapiens GN=TACC2 PE=1 SV=3	0.274052	0.0654505	0.0371873	-0.0521997	0.631713	0.694963	0.326252	0.0128628	0.000212179	TACC2
sp#P08729#K2C7_HUMAN	Keratin, type II cytoskeletal 7 OS=Homo sapiens GN=KRT7 PE=1 SV=5	0.433377	0.003692	0.000196704	0.128158	0.229697	0.186355	0.30522	0.0199096	0.00201776	KRT7
sp#P10515#ODP2_HUMAN	Dihydrolipoyllysine-residue acetyltransferase component of pyruvate dehydrogenase complex, mitochondrial OS=Homo sapiens GN=DLAT PE=1 SV=3	0.165799	0.262223	0.0172515	-0.122733	0.255746	0.150371	0.288532	0.0277005	0.00332344	DLAT
sp#Q9UI42#CBPA4_HUMAN	Carboxypeptidase A4 OS=Homo sapiens GN=CPA4 PE=1 SV=2	0.187872	0.204739	0.169622	-0.0894283	0.408697	0.355228	0.2773	0.0343175	0.0287666	CPA4
sp#P08727#K1C19_HUMAN	Keratin, type I cytoskeletal 19 OS=Homo sapiens GN=KRT19 PE=1 SV=4	0.29114	0.0504675	0.00331816	0.0149753	0.883466	0.832964	0.276165	0.0350557	0.0026991	KRT19
sp#Q15843#NEDD8_HUMAN	NEDD8 OS=Homo sapiens GN=NEDD8 PE=1 SV=1	0.110901	0.449947	0.202939	-0.155483	0.149403	0.123278	0.266383	0.0419984	0.0226429	NEDD8
sp#Q9NQ38#ISK5_HUMAN	Serine protease inhibitor Kazal-type 5 OS=Homo sapiens GN=SPINK5 PE=1 SV=2	0.369581	0.0131961	3.47994e-05	0.10685	0.316051	0.136167	0.262731	0.044873	0.000961043	SPINK5
sp#P35321#SPR1A_HUMAN	Cornifin-A OS=Homo sapiens GN=SPRR1A PE=1 SV=2	0.327998	0.0277027	0.0028263	0.069177	0.514663	0.4623	0.258821	0.0481332	0.0161371	SPRR1A
sp#P02765#FETUA_HUMAN	Alpha-2-HS-glycoprotein OS=Homo sapiens GN=AHSG PE=1 SV=1	-0.202437	0.183035	0.00247581	0.058563	0.580469	0.479849	-0.261	0.0493211	0.00978873	AHSG
sp#P00450#CERU_HUMAN	Ceruloplasmin OS=Homo sapiens GN=CP PE=1 SV=1	-0.182456	0.230768	0.0284268	0.0823374	0.438804	0.432883	-0.264793	0.0460899	0.0337563	CP
sp#P01024#CO3_HUMAN	Complement C3 OS=Homo sapiens GN=C3 PE=1 SV=2	-0.16304	0.285041	0.0890813	0.102814	0.334542	0.329433	-0.265854	0.0452188	0.030823	C3
sp#P00747#PLMN_HUMAN	Plasminogen OS=Homo sapiens GN=PLG PE=1 SV=2	-0.0232182	0.890407	0.821905	0.242754	0.0232761	0.0521952	-0.265972	0.0451227	0.033687	PLG
sp#P40855#PEX19_HUMAN	Peroxisomal biogenesis factor 19 OS=Homo sapiens GN=PEX19 PE=1 SV=1	-0.185098	0.223992	0.116765	0.0832382	0.433858	0.470151	-0.268336	0.0432347	0.0395129	PEX19
sp#P00751#CFAB_HUMAN	Complement factor B OS=Homo sapiens GN=CFB PE=1 SV=2	-0.0617831	0.693102	0.451622	0.21387	0.0455275	0.018408	-0.275653	0.0378088	0.00655298	CFB
sp#P01037#CYTN_HUMAN	Cystatin-SN OS=Homo sapiens GN=CST1 PE=1 SV=3	-0.200619	0.187049	0.17127	0.0752592	0.478781	0.54895	-0.275878	0.0376513	0.0383145	CST1
sp#P31944#CASPE_HUMAN	Caspase-14 OS=Homo sapiens GN=CASP14 PE=1 SV=2	-0.0424447	0.790358	0.730836	0.233762	0.0288823	0.0512413	-0.276206	0.037423	0.0201418	CASP14
sp#P53999#TCP4_HUMAN	Activated RNA polymerase II transcriptional coactivator p15 OS=Homo sapiens GN=SUB1 PE=1 SV=3	-0.308106	0.0418239	0.00187483	-0.0310211	0.777952	0.743013	-0.277084	0.0368178	0.0116693	SUB1
sp#P04217#A1BG_HUMAN	Alpha-1B-glycoprotein OS=Homo sapiens GN=A1BG PE=1 SV=4	-0.19254	0.205674	0.0107542	0.0873713	0.41158	0.4123	-0.279911	0.034926	0.0238698	A1BG
sp#P0C870#JMJD7_HUMAN	JmjC domain-containing protein 7 OS=Homo sapiens GN=JMJD7 PE=2 SV=1	-0.294966	0.0514447	0.0107088	-0.00714059	0.952566	0.935508	-0.287825	0.0300653	0.00684763	JMJD7
sp#P02774#VTDB_HUMAN	Vitamin D-binding protein OS=Homo sapiens GN=GC PE=1 SV=1	-0.148137	0.332143	0.0275597	0.141323	0.185568	0.160098	-0.28946	0.029137	0.0133007	GC
sp#Q14624#ITIH4_HUMAN	Inter-alpha-trypsin inhibitor heavy chain H4 OS=Homo sapiens GN=ITIH4 PE=1 SV=4	-0.153053	0.31608	0.228439	0.139782	0.190385	0.303664	-0.292834	0.0272991	0.0316082	ITIH4
sp#Q15005#SPCS2_HUMAN	Signal peptidase complex subunit 2 OS=Homo sapiens GN=SPCS2 PE=1 SV=3	-0.194788	0.200361	0.0234137	0.102587	0.335603	0.222277	-0.297376	0.0249838	0.00267084	SPCS2
sp#P01008#ANT3_HUMAN	Antithrombin-III OS=Homo sapiens GN=SERPINC1 PE=1 SV=1	-0.222324	0.143214	0.00709306	0.0820184	0.440564	0.392016	-0.304343	0.0217625	0.00540253	SERPINC1
sp#P02748#CO9_HUMAN	Complement component C9 OS=Homo sapiens GN=C9 PE=1 SV=2	-0.161201	0.290594	0.148945	0.143372	0.179307	0.215131	-0.304573	0.0216625	0.0276429	C9
sp#Q6IC98#GRAM4_HUMAN	GRAM domain-containing protein 4 OS=Homo sapiens GN=GRAMD4 PE=1 SV=1	-0.430102	0.004402	0.00949791	-0.123314	0.253488	0.402635	-0.306787	0.0207212	0.0378474	GRAMD4
sp#P05155#IC1_HUMAN	Plasma protease C1 inhibitor OS=Homo sapiens GN=SERPING1 PE=1 SV=2	-0.166697	0.274207	0.0842597	0.142466	0.182054	0.275097	-0.309164	0.0197509	0.0369291	SERPING1
sp#P51159#RB27A_HUMAN	Ras-related protein Rab-27A OS=Homo sapiens GN=RAB27A PE=1 SV=3	-0.292829	0.053172	0.0811266	0.0222742	0.830092	0.85911	-0.315103	0.0174972	0.0159879	RAB27A
sp#Q9NRC6#SPTN5_HUMAN	Spectrin beta chain, non-erythrocytic 5 OS=Homo sapiens GN=SPTBN5 PE=1 SV=1	-0.243728	0.108167	0.00559296	0.0740359	0.485887	0.411519	-0.317764	0.016563	0.00407087	SPTBN5
sp#P02760#AMBP_HUMAN	Protein AMBP OS=Homo sapiens GN=AMBP PE=1 SV=1	-0.383243	0.0112217	0.0122923	-0.0650523	0.549126	0.673368	-0.318191	0.0164174	0.037198	AMBP
sp#Q8IWN7#RP1L1_HUMAN	Retinitis pigmentosa 1-like 1 protein OS=Homo sapiens GN=RP1L1 PE=1 SV=4	-0.44569	0.00316088	0.0141042	-0.124871	0.247509	0.343454	-0.320819	0.0155447	0.0252732	RP1L1
sp#P13671#CO6_HUMAN	Complement component C6 OS=Homo sapiens GN=C6 PE=1 SV=3	-0.182627	0.230325	0.0983671	0.152275	0.153912	0.243431	-0.334902	0.0115295	0.0208572	C6
sp#P27708#PYR1_HUMAN	CAD protein OS=Homo sapiens GN=CAD PE=1 SV=3	-0.0447989	0.778307	0.633413	0.291522	0.00646412	0.00648264	-0.33632	0.0111811	0.00727231	CAD
sp#P05067#A4_HUMAN	Amyloid beta A4 protein OS=Homo sapiens GN=APP PE=1 SV=3	-0.181061	0.234402	0.323105	0.172621	0.106221	0.204196	-0.353682	0.00761582	0.0290974	APP
sp#Q7Z745#MRO2B_HUMAN	Maestro heat-like repeat-containing protein family member 2B OS=Homo sapiens GN=MROH2B PE=2 SV=3	-0.568767	0.00016234	0.00227157	-0.206508	0.0552297	0.206269	-0.362259	0.00626296	0.0482063	MROH2B
sp#P02787#TRFE_HUMAN	Serotransferrin OS=Homo sapiens GN=TF PE=1 SV=3	-0.219227	0.148937	0.025775	0.143138	0.180013	0.292703	-0.362365	0.00624769	0.02068	TF
sp#P01009#A1AT_HUMAN	Alpha-1-antitrypsin OS=Homo sapiens GN=SERPINA1 PE=1 SV=3	-0.287103	0.0580419	0.024553	0.0800862	0.451306	0.61016	-0.367189	0.00558715	0.0454022	SERPINA1
sp#P02679#FIBG_HUMAN	Fibrinogen gamma chain OS=Homo sapiens GN=FGG PE=1 SV=3	-0.180643	0.235501	0.160907	0.197649	0.0645135	0.160369	-0.378292	0.00430004	0.0243916	FGG
sp#O94973#AP2A2_HUMAN	AP-2 complex subunit alpha-2 OS=Homo sapiens GN=AP2A2 PE=1 SV=2	-0.118113	0.4414	0.331768	0.26182	0.0144244	0.00192283	-0.379933	0.0041345	0.0043582	AP2A2
sp#P02763#A1AG1_HUMAN	Alpha-1-acid glycoprotein 1 OS=Homo sapiens GN=ORM1 PE=1 SV=1	-0.177151	0.244809	0.174022	0.213205	0.0462008	0.163474	-0.390356	0.00321126	0.0236175	ORM1
sp#P02675#FIBB_HUMAN	Fibrinogen beta chain OS=Homo sapiens GN=FGB PE=1 SV=2	-0.197545	0.193982	0.165382	0.195176	0.0679152	0.242931	-0.392721	0.00302985	0.0491599	FGB
sp#Q8N2C7#UNC80_HUMAN	Protein unc-80 homolog OS=Homo sapiens GN=UNC80 PE=2 SV=2	0.0186009	0.888071	0.915908	0.419212	9.11581e-05	0.0092113	-0.400611	0.00249025	0.0374086	UNC80
sp#Q9NZH8#IL36G_HUMAN	Interleukin-36 gamma OS=Homo sapiens GN=IL36G PE=1 SV=1	-0.319303	0.0348713	0.0180318	0.113065	0.288909	0.526906	-0.432369	0.00109327	0.0291969	IL36G
sp#Q69YQ0#CYTSA_HUMAN	Cytospin-A OS=Homo sapiens GN=SPECC1L PE=1 SV=2	-0.260667	0.085559	0.0571711	0.177763	0.0962471	0.162147	-0.438429	0.000928581	0.00088524	SPECC1L
sp#Q03164#KMT2A_HUMAN	Histone-lysine N-methyltransferase 2A OS=Homo sapiens GN=KMT2A PE=1 SV=5	-0.327485	0.0304382	0.106298	0.1224	0.251177	0.500931	-0.449885	0.00067834	0.0183872	KMT2A
sp#P01023#A2MG_HUMAN	Alpha-2-macroglobulin OS=Homo sapiens GN=A2M PE=1 SV=3	-0.268227	0.0767841	0.0423914	0.218352	0.0412004	0.169726	-0.486578	0.000236504	0.0125994	A2M
sp#O95613#PCNT_HUMAN	Pericentrin OS=Homo sapiens GN=PCNT PE=1 SV=4	-0.0199202	0.907793	0.878003	0.477906	8.2008e-06	0.00292366	-0.497826	0.000168732	0.00160025	PCNT
sp#P19652#A1AG2_HUMAN	Alpha-1-acid glycoprotein 2 OS=Homo sapiens GN=ORM2 PE=1 SV=2	-0.334415	0.0270705	0.00756287	0.163812	0.125191	0.255744	-0.498227	0.000166693	0.00347204	ORM2
sp#P31151#S10A7_HUMAN	Protein S100-A7 OS=Homo sapiens GN=S100A7 PE=1 SV=4	-0.755317	5.33377e-07	0.0196152	-0.253343	0.0186007	0.346115	-0.501975	0.000148717	0.0113382	S100A7
sp#P02652#APOA2_HUMAN	Apolipoprotein A-II OS=Homo sapiens GN=APOA2 PE=1 SV=1	-0.289202	0.0562155	0.0317692	0.232162	0.029993	0.105775	-0.521364	8.14007e-05	0.0020941	APOA2
sp#P29400#CO4A5_HUMAN	Collagen alpha-5(IV) chain OS=Homo sapiens GN=COL4A5 PE=1 SV=2	-0.118585	0.439536	0.532869	0.411302	0.000123386	0.070976	-0.529887	6.20503e-05	0.0346549	COL4A5
sp#P02768#ALBU_HUMAN	Serum albumin OS=Homo sapiens GN=ALB PE=1 SV=2	-0.34274	0.0234545	0.0298683	0.225615	0.0349288	0.216446	-0.568355	1.73447e-05	0.0135528	ALB
sp#P02647#APOA1_HUMAN	Apolipoprotein A-I OS=Homo sapiens GN=APOA1 PE=1 SV=1	-0.261157	0.0849662	0.187372	0.319441	0.00285072	0.115234	-0.580598	1.13647e-05	0.0156605	APOA1
sp#P04798#CP1A1_HUMAN	Cytochrome P450 1A1 OS=Homo sapiens GN=CYP1A1 PE=1 SV=1	-0.35115	0.0202348	0.0541834	0.347071	0.0011918	0.187399	-0.698221	1.28191e-07	0.0331606	CYP1A1
sp#Q99456#K1C12_HUMAN	Keratin, type I cytoskeletal 12 OS=Homo sapiens GN=KRT12 PE=1 SV=1	0.152758	0.301	0.50625	0.976894	0	0.00154319	-0.824136	4.48124e-10	0.00430623	KRT12
sp#O95678#K2C75_HUMAN	Keratin, type II cytoskeletal 75 OS=Homo sapiens GN=KRT75 PE=1 SV=2	0.102028	0.486175	0.682667	1.11344	0	0.00372925	-1.01141	1.91146e-14	0.00623404	KRT75

## Sheet: G1-Ctrl
protein	description	G1.vs.Ctrl.L2R	G1.vs.Ctrl.L2R.pvalue	G1.vs.Ctrl.ttest.pvalue	G2.vs.Ctrl.L2R	G2.vs.Ctrl.L2R.pvalue	G2.vs.Ctrl.ttest.pvalue	G1.vs.G2.L2R	G1.vs.G2.L2R.pvalue	G1.vs.G2.ttest.pvalue	gene
sp#Q9Y2G3#AT11B_HUMAN	Probable phospholipid-transporting ATPase IF OS=Homo sapiens GN=ATP11B PE=1 SV=2	0.55691	0.000194443	5.02031e-05	0.0648229	0.541183	0.623933	0.492087	0.000180298	4.55976e-05	ATP11B
sp#O43583#DENR_HUMAN	Density-regulated protein OS=Homo sapiens GN=DENR PE=1 SV=2	0.525743	0.000433921	0.00359105	0.234244	0.0285545	0.171862	0.291499	0.0261483	0.0836431	DENR
sp#P08729#K2C7_HUMAN	Keratin, type II cytoskeletal 7 OS=Homo sapiens GN=KRT7 PE=1 SV=5	0.433377	0.003692	0.000196704	0.128158	0.229697	0.186355	0.30522	0.0199096	0.00201776	KRT7
sp#Q7RTS7#K2C74_HUMAN	Keratin, type II cytoskeletal 74 OS=Homo sapiens GN=KRT74 PE=1 SV=2	0.418911	0.00500067	0.0119683	-0.00042719	1	0.997151	0.419338	0.00140584	0.00950159	KRT74
sp#P11166#GTR1_HUMAN	Solute carrier family 2, facilitated glucose transporter member 1 OS=Homo sapiens GN=SLC2A1 PE=1 SV=2	0.393328	0.00837422	0.00473865	0.0396879	0.706298	0.694607	0.35364	0.00703385	0.011958	SLC2A1
sp#Q658N2#WSCD1_HUMAN	WSC domain-containing protein 1 OS=Homo sapiens GN=WSCD1 PE=2 SV=1	0.391814	0.0086264	0.0260423	0.31094	0.00368205	0.0659779	0.0808741	0.530821	0.578176	WSCD1
sp#O00625#PIR_HUMAN	Pirin OS=Homo sapiens GN=PIR PE=1 SV=1	0.371151	0.0128142	0.0034233	0.209529	0.0500773	0.0539291	0.161623	0.215309	0.129384	PIR
sp#Q9NQ38#ISK5_HUMAN	Serine protease inhibitor Kazal-type 5 OS=Homo sapiens GN=SPINK5 PE=1 SV=2	0.369581	0.0131961	3.47994e-05	0.10685	0.316051	0.136167	0.262731	0.044873	0.000961043	SPINK5
sp#Q8WU90#ZC3HF_HUMAN	Zinc finger CCCH domain-containing protein 15 OS=Homo sapiens GN=ZC3H15 PE=1 SV=1	0.346909	0.0199425	0.00192092	0.0930344	0.382183	0.470322	0.253875	0.0525401	0.0439366	ZC3H15
sp#P35321#SPR1A_HUMAN	Cornifin-A OS=Homo sapiens GN=SPRR1A PE=1 SV=2	0.327998	0.0277027	0.0028263	0.069177	0.514663	0.4623	0.258821	0.0481332	0.0161371	SPRR1A
sp#Q96A49#SYAP1_HUMAN	Synapse-associated protein 1 OS=Homo sapiens GN=SYAP1 PE=1 SV=1	0.319179	0.0321346	0.00246068	0.235588	0.027658	0.0673969	0.0835913	0.5174	0.428288	SYAP1
sp#O95273#CCDB1_HUMAN	Cyclin-D1-binding protein 1 OS=Homo sapiens GN=CCNDBP1 PE=1 SV=2	0.318628	0.0324308	0.048847	-0.0648974	0.55009	0.705671	0.383525	0.0034794	0.0542599	CCNDBP1
sp#P53999#TCP4_HUMAN	Activated RNA polymerase II transcriptional coactivator p15 OS=Homo sapiens GN=SUB1 PE=1 SV=3	-0.308106	0.0418239	0.00187483	-0.0310211	0.777952	0.743013	-0.277084	0.0368178	0.0116693	SUB1
sp#Q9NZH8#IL36G_HUMAN	Interleukin-36 gamma OS=Homo sapiens GN=IL36G PE=1 SV=1	-0.319303	0.0348713	0.0180318	0.113065	0.288909	0.526906	-0.432369	0.00109327	0.0291969	IL36G
sp#O95155#UBE4B_HUMAN	Ubiquitin conjugation factor E4 B OS=Homo sapiens GN=UBE4B PE=1 SV=1	-0.320865	0.0339851	0.00215711	-0.183093	0.0893384	0.119762	-0.137771	0.302392	0.212121	UBE4B
sp#P04433#KV309_HUMAN	Ig kappa chain V-III region VG (Fragment) OS=Homo sapiens PE=1 SV=1	-0.323505	0.0325299	0.0202717	-0.261596	0.0150848	0.0556088	-0.0619097	0.648369	0.624944	NA
sp#Q6P5S2#CF058_HUMAN	UPF0762 protein C6orf58 OS=Homo sapiens GN=C6orf58 PE=1 SV=2	-0.327509	0.0304255	0.0248118	-0.180451	0.0940751	0.170314	-0.147058	0.270574	0.15798	C6ORF58
sp#O15335#CHAD_HUMAN	Chondroadherin OS=Homo sapiens GN=CHAD PE=2 SV=2	-0.333482	0.027504	0.00875062	-0.183999	0.0877583	0.142124	-0.149483	0.262659	0.210668	CHAD
sp#P19652#A1AG2_HUMAN	Alpha-1-acid glycoprotein 2 OS=Homo sapiens GN=ORM2 PE=1 SV=2	-0.334415	0.0270705	0.00756287	0.163812	0.125191	0.255744	-0.498227	0.000166693	0.00347204	ORM2
sp#Q9HC84#MUC5B_HUMAN	Mucin-5B OS=Homo sapiens GN=MUC5B PE=1 SV=3	-0.33632	0.0262032	0.0427394	-0.243726	0.0235843	0.116221	-0.0925939	0.491	0.43142	MUC5B
sp#P02768#ALBU_HUMAN	Serum albumin OS=Homo sapiens GN=ALB PE=1 SV=2	-0.34274	0.0234545	0.0298683	0.225615	0.0349288	0.216446	-0.568355	1.73447e-05	0.0135528	ALB
sp#Q9P2Q2#FRM4A_HUMAN	FERM domain-containing protein 4A OS=Homo sapiens GN=FRMD4A PE=1 SV=3	-0.345847	0.0222167	0.0268484	-0.217815	0.0431336	0.158854	-0.128032	0.338336	0.382651	FRMD4A
sp#A0M8Q6#LAC7_HUMAN	Ig lambda-7 chain C region OS=Homo sapiens GN=IGLC7 PE=1 SV=2	-0.364599	0.0158854	0.0229798	-0.18829	0.080582	0.17444	-0.176309	0.18565	0.32165	IGLC7
sp#P02760#AMBP_HUMAN	Protein AMBP OS=Homo sapiens GN=AMBP PE=1 SV=1	-0.383243	0.0112217	0.0122923	-0.0650523	0.549126	0.673368	-0.318191	0.0164174	0.037198	AMBP
sp#Q8N4F0#BPIB2_HUMAN	BPI fold-containing family B member 2 OS=Homo sapiens GN=BPIFB2 PE=1 SV=2	-0.404759	0.00738377	0.0123902	-0.231259	0.0317391	0.0981694	-0.173499	0.19283	0.141854	BPIFB2
sp#Q6IC98#GRAM4_HUMAN	GRAM domain-containing protein 4 OS=Homo sapiens GN=GRAMD4 PE=1 SV=1	-0.430102	0.004402	0.00949791	-0.123314	0.253488	0.402635	-0.306787	0.0207212	0.0378474	GRAMD4
sp#Q8IWN7#RP1L1_HUMAN	Retinitis pigmentosa 1-like 1 protein OS=Homo sapiens GN=RP1L1 PE=1 SV=4	-0.44569	0.00316088	0.0141042	-0.124871	0.247509	0.343454	-0.320819	0.0155447	0.0252732	RP1L1
sp#Q9BYW2#SETD2_HUMAN	Histone-lysine N-methyltransferase SETD2 OS=Homo sapiens GN=SETD2 PE=1 SV=3	-0.499709	0.000928199	0.043953	-0.516971	1.51111e-06	0.0385502	0.0172624	0.885214	0.918153	SETD2
sp#P02753#RET4_HUMAN	Retinol-binding protein 4 OS=Homo sapiens GN=RBP4 PE=1 SV=3	-0.504139	0.000834953	0.00777712	0.00458188	0.960331	0.98281	-0.508721	0.000120866	0.0648895	RBP4
sp#Q9Y251#HPSE_HUMAN	Heparanase OS=Homo sapiens GN=HPSE PE=1 SV=2	-0.563972	0.00018442	0.0158683	-0.474304	1.02316e-05	0.0295563	-0.0896677	0.505074	0.540734	HPSE
sp#Q7Z745#MRO2B_HUMAN	Maestro heat-like repeat-containing protein family member 2B OS=Homo sapiens GN=MROH2B PE=2 SV=3	-0.568767	0.00016234	0.00227157	-0.206508	0.0552297	0.206269	-0.362259	0.00626296	0.0482063	MROH2B
sp#O15263#DFB4A_HUMAN	Beta-defensin 4A OS=Homo sapiens GN=DEFB4A PE=1 SV=1	-0.622785	3.60911e-05	0.0222309	-0.379116	0.000422981	0.102185	-0.243669	0.0665978	0.125065	DEFB4A
sp#P31151#S10A7_HUMAN	Protein S100-A7 OS=Homo sapiens GN=S100A7 PE=1 SV=4	-0.755317	5.33377e-07	0.0196152	-0.253343	0.0186007	0.346115	-0.501975	0.000148717	0.0113382	S100A7

## Sheet: G2-Ctrl
protein	description	G1.vs.Ctrl.L2R	G1.vs.Ctrl.L2R.pvalue	G1.vs.Ctrl.ttest.pvalue	G2.vs.Ctrl.L2R	G2.vs.Ctrl.L2R.pvalue	G2.vs.Ctrl.ttest.pvalue	G1.vs.G2.L2R	G1.vs.G2.L2R.pvalue	G1.vs.G2.ttest.pvalue	gene
sp#O95678#K2C75_HUMAN	Keratin, type II cytoskeletal 75 OS=Homo sapiens GN=KRT75 PE=1 SV=2	0.102028	0.486175	0.682667	1.11344	0	0.00372925	-1.01141	1.91146e-14	0.00623404	KRT75
sp#Q99456#K1C12_HUMAN	Keratin, type I cytoskeletal 12 OS=Homo sapiens GN=KRT12 PE=1 SV=1	0.152758	0.301	0.50625	0.976894	0	0.00154319	-0.824136	4.48124e-10	0.00430623	KRT12
sp#Q9NZR2#LRP1B_HUMAN	Low-density lipoprotein receptor-related protein 1B OS=Homo sapiens GN=LRP1B PE=1 SV=2	0.368911	0.0133621	0.100578	0.493749	4.07566e-06	0.020062	-0.124838	0.350698	0.503764	LRP1B
sp#O95613#PCNT_HUMAN	Pericentrin OS=Homo sapiens GN=PCNT PE=1 SV=4	-0.0199202	0.907793	0.878003	0.477906	8.2008e-06	0.00292366	-0.497826	0.000168732	0.00160025	PCNT
sp#Q8N2C7#UNC80_HUMAN	Protein unc-80 homolog OS=Homo sapiens GN=UNC80 PE=2 SV=2	0.0186009	0.888071	0.915908	0.419212	9.11581e-05	0.0092113	-0.400611	0.00249025	0.0374086	UNC80
sp#Q99598#TSNAX_HUMAN	Translin-associated protein X OS=Homo sapiens GN=TSNAX PE=1 SV=1	0.226603	0.126976	0.107204	0.37127	0.000527672	0.0163793	-0.144666	0.278541	0.267683	TSNAX
sp#Q5TCX8#M3KL4_HUMAN	Mitogen-activated protein kinase kinase kinase MLK4 OS=Homo sapiens GN=MLK4 PE=1 SV=1	0.0822711	0.572198	0.604936	0.331028	0.00199248	0.0480935	-0.248756	0.0610744	0.179234	MLK4
sp#Q7L5L3#GDPD3_HUMAN	Glycerophosphodiester phosphodiesterase domain-containing protein 3 OS=Homo sapiens GN=GDPD3 PE=2 SV=3	0.0741319	0.609627	0.518046	0.302028	0.0047852	0.00854999	-0.227896	0.0863887	0.0622275	GDPD3
sp#P78329#CP4F2_HUMAN,sp#Q08477#CP4F3_HUMAN	Leukotriene-B(4) omega-hydroxylase 1 OS=Homo sapiens GN=CYP4F2 PE=1 SV=1,Leukotriene-B(4) omega-hydroxylase 2 OS=Homo sapiens GN=CYP4F3 PE=2 SV=2	0.167896	0.256327	0.28511	0.293281	0.00615049	0.00269803	-0.125385	0.348561	0.370962	CYP4F2
sp#P27708#PYR1_HUMAN	CAD protein OS=Homo sapiens GN=CAD PE=1 SV=3	-0.0447989	0.778307	0.633413	0.291522	0.00646412	0.00648264	-0.33632	0.0111811	0.00727231	CAD
sp#O94973#AP2A2_HUMAN	AP-2 complex subunit alpha-2 OS=Homo sapiens GN=AP2A2 PE=1 SV=2	-0.118113	0.4414	0.331768	0.26182	0.0144244	0.00192283	-0.379933	0.0041345	0.0043582	AP2A2
sp#Q7L5D6#GET4_HUMAN	Golgi to ER traffic protein 4 homolog OS=Homo sapiens GN=GET4 PE=1 SV=1	0.265898	0.073799	0.0208598	0.251632	0.0186931	0.0020631	0.0142661	0.903184	0.886783	GET4
sp#Q9UHD9#UBQL2_HUMAN,sp#Q9UMX0#UBQL1_HUMAN	Ubiquilin-2 OS=Homo sapiens GN=UBQLN2 PE=1 SV=2,Ubiquilin-1 OS=Homo sapiens GN=UBQLN1 PE=1 SV=2	0.0352784	0.801177	0.745355	0.232247	0.0299327	0.0300811	-0.196969	0.138811	0.0742577	UBQLN2
sp#Q13185#CBX3_HUMAN	Chromobox protein homolog 3 OS=Homo sapiens GN=CBX3 PE=1 SV=4	0.133308	0.365599	0.287003	0.231975	0.0301252	0.0380466	-0.0986666	0.46248	0.411273	CBX3
sp#P00751#CFAB_HUMAN	Complement factor B OS=Homo sapiens GN=CFB PE=1 SV=2	-0.0617831	0.693102	0.451622	0.21387	0.0455275	0.018408	-0.275653	0.0378088	0.00655298	CFB
sp#Q13126#MTAP_HUMAN	S-methyl-5'-thioadenosine phosphorylase OS=Homo sapiens GN=MTAP PE=1 SV=2	0.134216	0.362402	0.140493	0.210717	0.0487955	0.0216557	-0.0765007	0.570933	0.348964	MTAP
sp#A1A5D9#BICR2_HUMAN	Bicaudal D-related protein 2 OS=Homo sapiens GN=CCDC64B PE=2 SV=2	-0.0841671	0.586623	0.201068	-0.213116	0.0478574	0.00108678	0.128949	0.321529	0.0782836	CCDC64B
sp#O00442#RTCA_HUMAN	RNA 3'-terminal phosphate cyclase OS=Homo sapiens GN=RTCA PE=1 SV=1	-0.23126	0.127649	0.0402461	-0.218846	0.0421514	0.0359572	-0.0124135	0.935695	0.866077	RTCA
sp#P48637#GSHB_HUMAN	Glutathione synthetase OS=Homo sapiens GN=GSS PE=1 SV=1	-0.124437	0.416818	0.138097	-0.21914	0.0418753	0.0203615	0.0947023	0.464402	0.325877	GSS
sp#Q92598#HS105_HUMAN	Heat shock protein 105 kDa OS=Homo sapiens GN=HSPH1 PE=1 SV=1	-0.0164489	0.92614	0.808439	-0.223359	0.0380726	0.020906	0.20691	0.113528	0.0169771	HSPH1
sp#P55327#TPD52_HUMAN	Tumor protein D52 OS=Homo sapiens GN=TPD52 PE=1 SV=2	-0.0962476	0.532498	0.289144	-0.228186	0.0340869	0.0185828	0.131938	0.310588	0.12205	TPD52
sp#P30046#DOPD_HUMAN	D-dopachrome decarboxylase OS=Homo sapiens GN=DDT PE=1 SV=3	-0.117873	0.442349	0.0893761	-0.228688	0.0336932	0.0321967	0.110815	0.393211	0.262982	DDT
sp#Q16795#NDUA9_HUMAN	NADH dehydrogenase [ubiquinone] 1 alpha subcomplex subunit 9, mitochondrial OS=Homo sapiens GN=NDUFA9 PE=1 SV=2	-0.149683	0.327034	0.21766	-0.23531	0.0288576	0.0361339	0.0856269	0.507462	0.401703	NDUFA9
sp#Q15637#SF01_HUMAN	Splicing factor 1 OS=Homo sapiens GN=SF1 PE=1 SV=4	-0.0844013	0.58555	0.433526	-0.245678	0.0224878	0.0190508	0.161277	0.216282	0.193706	SF1
sp#P42566#EPS15_HUMAN	Epidermal growth factor receptor substrate 15 OS=Homo sapiens GN=EPS15 PE=1 SV=2	0.0810975	0.577527	0.396776	-0.249738	0.0203488	0.023267	0.330836	0.0116589	0.00438642	EPS15
sp#Q9NZJ4#SACS_HUMAN	Sacsin OS=Homo sapiens GN=SACS PE=1 SV=2	-0.186873	0.21952	0.0773304	-0.251507	0.0194739	0.0191516	0.0646334	0.614547	0.461633	SACS
sp#Q16537#2A5E_HUMAN	Serine/threonine-protein phosphatase 2A 56 kDa regulatory subunit epsilon isoform OS=Homo sapiens GN=PPP2R5E PE=1 SV=1	-0.0650335	0.677192	0.518383	-0.275074	0.0105908	0.0293267	0.21004	0.108215	0.0197599	PPP2R5E
sp#P25325#THTM_HUMAN	3-mercaptopyruvate sulfurtransferase OS=Homo sapiens GN=MPST PE=1 SV=3	-0.216025	0.155035	0.0341884	-0.281526	0.00889581	0.00758963	0.0655007	0.609932	0.382031	MPST
sp#O75494#SRS10_HUMAN	Serine/arginine-rich splicing factor 10 OS=Homo sapiens GN=SRSF10 PE=1 SV=1	-0.10738	0.484963	0.322164	-0.294915	0.00612923	0.0315308	0.187536	0.151114	0.120164	SRSF10
sp#Q7Z3U7#MON2_HUMAN	Protein MON2 homolog OS=Homo sapiens GN=MON2 PE=1 SV=2	-0.136799	0.371168	0.0516388	-0.298574	0.00552231	0.00107052	0.161775	0.214881	0.0100513	MON2
sp#Q9UBX7#KLK11_HUMAN	Kallikrein-11 OS=Homo sapiens GN=KLK11 PE=1 SV=2	-0.234132	0.122936	0.0804566	-0.33186	0.00203546	0.00861024	0.097728	0.450512	0.418223	KLK11
sp#P51888#PRELP_HUMAN	Prolargin OS=Homo sapiens GN=PRELP PE=1 SV=1	-0.306795	0.0427096	0.117948	-0.341265	0.00151057	0.0407091	0.0344701	0.783428	0.852299	PRELP
sp#O43837#IDH3B_HUMAN	Isocitrate dehydrogenase [NAD] subunit beta, mitochondrial OS=Homo sapiens GN=IDH3B PE=1 SV=2	-0.271714	0.0729917	0.0523941	-0.369075	0.000599676	0.0171822	0.0973613	0.452182	0.320371	IDH3B
sp#Q9NU22#MDN1_HUMAN	Midasin OS=Homo sapiens GN=MDN1 PE=1 SV=2	-0.285145	0.0597894	0.0753814	-0.377098	0.000454013	0.0193437	0.0919529	0.477228	0.512138	MDN1
sp#Q9Y251#HPSE_HUMAN	Heparanase OS=Homo sapiens GN=HPSE PE=1 SV=2	-0.563972	0.00018442	0.0158683	-0.474304	1.02316e-05	0.0295563	-0.0896677	0.505074	0.540734	HPSE
sp#P31629#ZEP2_HUMAN	Transcription factor HIVEP2 OS=Homo sapiens GN=HIVEP2 PE=1 SV=2	0.253676	0.087924	0.499995	-0.507634	2.32663e-06	0.0196745	0.76131	7.17631e-09	0.103733	HIVEP2
sp#Q9BYW2#SETD2_HUMAN	Histone-lysine N-methyltransferase SETD2 OS=Homo sapiens GN=SETD2 PE=1 SV=3	-0.499709	0.000928199	0.043953	-0.516971	1.51111e-06	0.0385502	0.0172624	0.885214	0.918153	SETD2
