# Supplementary material for: Saliva Proteomics Analysis Offers Insights on Type 1 Diabetes Pathology in a Pediatric Population
Source: Front Physiol. 2018 Apr 26;9:444. doi: 10.3389/fphys.2018.00444 (PMC5932525; doi:10.3389/fphys.2018.00444)
Supplement: Supplementary file 9 [file Table_9.XLSX]

## Sheet: LINCS_G1_vs_G2_mono (1)
Rank	score	Perturbation	Perturbation LIFE URL	Perturbation PubChem URL	Perturbation DrugBank URL	Cell-line	Dose	Time	Signature URL
1	0.2386	BRD-K01868942	http://life.ccs.miami.edu/life/summary?mode=SmallMolecule&source=BROAD&input=BRD-K01868942	http://pubchem.ncbi.nlm.nih.gov/summary/summary.cgi?cid=182593	None	DV90	160.0um	6.0h	http://amp.pharm.mssm.edu/L1000CDS2/meta?sig_id=CPC006_DV90_6H:BRD-K01868942:160.0
2	0.2045	2-(phenylcarbamoyl)phenyl acetate GNFk-2	http://life.ccs.miami.edu/life/summary?mode=SmallMolecule&source=BROAD&input=BRD-K68102868	http://pubchem.ncbi.nlm.nih.gov/summary/summary.cgi?cid=3364609	None	HA1E	10.0um	6.0h	http://amp.pharm.mssm.edu/L1000CDS2/meta?sig_id=CPC007_HA1E_6H:BRD-K68102868:10.0
3	0.2045	Meptazinol hydrochloride	http://life.ccs.miami.edu/life/summary?mode=SmallMolecule&source=BROAD&input=BRD-A02710418	http://pubchem.ncbi.nlm.nih.gov/summary/summary.cgi?cid=41049	None	NPC	10.0um	24.0h	http://amp.pharm.mssm.edu/L1000CDS2/meta?sig_id=CPC015_NPC_24H:BRD-A02710418:10.0
4	0.2045	BRD-K39987650	http://life.ccs.miami.edu/life/summary?mode=SmallMolecule&source=BROAD&input=BRD-K39987650	http://pubchem.ncbi.nlm.nih.gov/summary/summary.cgi?cid=2391	None	NPC	10.0um	24.0h	http://amp.pharm.mssm.edu/L1000CDS2/meta?sig_id=CPC015_NPC_24H:BRD-K39987650:10.0
5	0.1932	BRD-A62525898	http://life.ccs.miami.edu/life/summary?mode=SmallMolecule&source=BROAD&input=BRD-A62525898	http://pubchem.ncbi.nlm.nih.gov/summary/summary.cgi?cid=5702108	None	NPC	10.0um	24.0h	http://amp.pharm.mssm.edu/L1000CDS2/meta?sig_id=CPC015_NPC_24H:BRD-A62525898:10.0
6	0.1932	BRD-K46384212	http://life.ccs.miami.edu/life/summary?mode=SmallMolecule&source=BROAD&input=BRD-K46384212	http://pubchem.ncbi.nlm.nih.gov/summary/summary.cgi?cid=770820	None	NPC	10.0um	24.0h	http://amp.pharm.mssm.edu/L1000CDS2/meta?sig_id=CPC015_NPC_24H:BRD-K46384212:10.0
7	0.1818	Cortisone	http://life.ccs.miami.edu/life/summary?mode=SmallMolecule&source=BROAD&input=BRD-K43736954	http://pubchem.ncbi.nlm.nih.gov/summary/summary.cgi?cid=222786	None	HT29	10.0um	24.0h	http://amp.pharm.mssm.edu/L1000CDS2/meta?sig_id=CPC005_HT29_24H:BRD-K43736954:10.0
8	0.1818	Parbendazole	http://life.ccs.miami.edu/life/summary?mode=SmallMolecule&source=BROAD&input=BRD-K02407574	http://pubchem.ncbi.nlm.nih.gov/summary/summary.cgi?cid=26596	None	TYKNU	0.31um	6.0h	http://amp.pharm.mssm.edu/L1000CDS2/meta?sig_id=CPC006_TYKNU_6H:BRD-K02407574:0.31
9	0.1818	MLS-0454562.0001	http://life.ccs.miami.edu/life/summary?mode=SmallMolecule&source=BROAD&input=BRD-K08447949	http://pubchem.ncbi.nlm.nih.gov/summary/summary.cgi?cid=50898027	None	MCF7	10.0um	24.0h	http://amp.pharm.mssm.edu/L1000CDS2/meta?sig_id=CPC008_MCF7_24H:BRD-K08447949:10.0
10	0.1818	4905-1827	http://life.ccs.miami.edu/life/summary?mode=SmallMolecule&source=BROAD&input=BRD-K53331454	http://pubchem.ncbi.nlm.nih.gov/summary/summary.cgi?cid=6620794	None	ASC	10.0um	24.0h	http://amp.pharm.mssm.edu/L1000CDS2/meta?sig_id=CPC013_ASC_24H:BRD-K53331454:10.0
11	0.1818	BRD-A13964793	http://life.ccs.miami.edu/life/summary?mode=SmallMolecule&source=BROAD&input=BRD-A13964793	http://pubchem.ncbi.nlm.nih.gov/summary/summary.cgi?cid=10040286	None	NPC	10.0um	24.0h	http://amp.pharm.mssm.edu/L1000CDS2/meta?sig_id=CPC015_NPC_24H:BRD-A13964793:10.0
12	0.1818	BRD-A49447682	http://life.ccs.miami.edu/life/summary?mode=SmallMolecule&source=BROAD&input=BRD-A49447682	http://pubchem.ncbi.nlm.nih.gov/summary/summary.cgi?cid=45006167	None	NPC	10.0um	24.0h	http://amp.pharm.mssm.edu/L1000CDS2/meta?sig_id=CPC015_NPC_24H:BRD-A49447682:10.0
13	0.1818	BRD-K96319534	http://life.ccs.miami.edu/life/summary?mode=SmallMolecule&source=BROAD&input=BRD-K96319534	http://pubchem.ncbi.nlm.nih.gov/summary/summary.cgi?cid=70969	None	NPC	10.0um	24.0h	http://amp.pharm.mssm.edu/L1000CDS2/meta?sig_id=CPC015_NPC_24H:BRD-K96319534:10.0
14	0.1705	AMINOPENTAMIDE	http://life.ccs.miami.edu/life/summary?mode=SmallMolecule&source=BROAD&input=BRD-A69917777	http://pubchem.ncbi.nlm.nih.gov/summary/summary.cgi?cid=22565	None	PC3	10.0um	24.0h	http://amp.pharm.mssm.edu/L1000CDS2/meta?sig_id=CPC004_PC3_24H:BRD-A69917777:10.0
15	0.1705	HYDROCORTISONE PHOSPHATE TRIETHYLAMINE	http://life.ccs.miami.edu/life/summary?mode=SmallMolecule&source=BROAD&input=BRD-A46186775	http://pubchem.ncbi.nlm.nih.gov/summary/summary.cgi?cid=6602442	None	VCAP	10.0um	6.0h	http://amp.pharm.mssm.edu/L1000CDS2/meta?sig_id=CPC005_VCAP_6H:BRD-A46186775:10.0
16	0.1705	PRIMA-1 MET	http://life.ccs.miami.edu/life/summary?mode=SmallMolecule&source=BROAD&input=BRD-K49456190	http://pubchem.ncbi.nlm.nih.gov/summary/summary.cgi?cid=73707386	None	PC3	10.0um	24.0h	http://amp.pharm.mssm.edu/L1000CDS2/meta?sig_id=CPC006_PC3_24H:BRD-K49456190:10.0
17	0.1705	BRD-K81925089	http://life.ccs.miami.edu/life/summary?mode=SmallMolecule&source=BROAD&input=BRD-K81925089	http://pubchem.ncbi.nlm.nih.gov/summary/summary.cgi?cid=345945	None	NPC	10.0um	24.0h	http://amp.pharm.mssm.edu/L1000CDS2/meta?sig_id=CPC012_NPC_24H:BRD-K81925089:10.0
18	0.1705	10010175	http://life.ccs.miami.edu/life/summary?mode=SmallMolecule&source=BROAD&input=BRD-K63915849	http://pubchem.ncbi.nlm.nih.gov/summary/summary.cgi?cid=5287855	None	NPC	10.0um	24.0h	http://amp.pharm.mssm.edu/L1000CDS2/meta?sig_id=CPC014_NPC_24H:BRD-K63915849:10.0
19	0.1705	BRD-A10977446	http://life.ccs.miami.edu/life/summary?mode=SmallMolecule&source=BROAD&input=BRD-A10977446	http://pubchem.ncbi.nlm.nih.gov/summary/summary.cgi?cid=2585	http://www.drugbank.ca/drugs/DB01136	NPC	10.0um	24.0h	http://amp.pharm.mssm.edu/L1000CDS2/meta?sig_id=CPC015_NPC_24H:BRD-A10977446:10.0
20	0.1705	BRD-A31575449	http://life.ccs.miami.edu/life/summary?mode=SmallMolecule&source=BROAD&input=BRD-A31575449	http://pubchem.ncbi.nlm.nih.gov/summary/summary.cgi?cid=10008573	None	NPC	10.0um	24.0h	http://amp.pharm.mssm.edu/L1000CDS2/meta?sig_id=CPC015_NPC_24H:BRD-A31575449:10.0
21	0.1705	BRD-A69917777	http://life.ccs.miami.edu/life/summary?mode=SmallMolecule&source=BROAD&input=BRD-A69917777	http://pubchem.ncbi.nlm.nih.gov/summary/summary.cgi?cid=22565	None	NPC	10.0um	24.0h	http://amp.pharm.mssm.edu/L1000CDS2/meta?sig_id=CPC015_NPC_24H:BRD-A69917777:10.0
22	0.1705	BRD-K92731339	http://life.ccs.miami.edu/life/summary?mode=SmallMolecule&source=BROAD&input=BRD-K92731339	http://pubchem.ncbi.nlm.nih.gov/summary/summary.cgi?cid=107807	http://www.drugbank.ca/drugs/DB00790	NPC	10.0um	24.0h	http://amp.pharm.mssm.edu/L1000CDS2/meta?sig_id=CPC015_NPC_24H:BRD-K92731339:10.0
23	0.1705	BRD-K47635719	http://life.ccs.miami.edu/life/summary?mode=SmallMolecule&source=BROAD&input=BRD-K47635719	http://pubchem.ncbi.nlm.nih.gov/summary/summary.cgi?cid=236702	None	SKB	10.0um	24.0h	http://amp.pharm.mssm.edu/L1000CDS2/meta?sig_id=CPC015_SKB_24H:BRD-K47635719:10.0
24	0.1705	BRD-K50660797	http://life.ccs.miami.edu/life/summary?mode=SmallMolecule&source=BROAD&input=BRD-K50660797	http://pubchem.ncbi.nlm.nih.gov/summary/summary.cgi?cid=107905	None	SKB	10.0um	24.0h	http://amp.pharm.mssm.edu/L1000CDS2/meta?sig_id=CPC015_SKB_24H:BRD-K50660797:10.0
25	0.1705	BRD-A26384407	http://life.ccs.miami.edu/life/summary?mode=SmallMolecule&source=BROAD&input=BRD-A26384407	http://pubchem.ncbi.nlm.nih.gov/summary/summary.cgi?cid=2732	http://www.drugbank.ca/drugs/DB00310	NPC	10.0um	24.0h	http://amp.pharm.mssm.edu/L1000CDS2/meta?sig_id=CPC017_NPC_24H:BRD-A26384407:10.0
26	0.1705	BRD-K50018155	http://life.ccs.miami.edu/life/summary?mode=SmallMolecule&source=BROAD&input=BRD-K50018155	http://pubchem.ncbi.nlm.nih.gov/summary/summary.cgi?cid=133076	None	NPC	10.0um	24.0h	http://amp.pharm.mssm.edu/L1000CDS2/meta?sig_id=CPC017_NPC_24H:BRD-K50018155:10.0
27	0.1705	Clodronate	http://life.ccs.miami.edu/life/summary?mode=SmallMolecule&source=BROAD&input=BRD-K72542090	http://pubchem.ncbi.nlm.nih.gov/summary/summary.cgi?cid=25419	http://www.drugbank.ca/drugs/DB00720	PC3	10.0um	6.0h	http://amp.pharm.mssm.edu/L1000CDS2/meta?sig_id=CPD002_PC3_6H:BRD-K72542090:10.0
28	0.1591	LIQUIRITIGENIN DIMETHYL ETHER	http://life.ccs.miami.edu/life/summary?mode=SmallMolecule&source=BROAD&input=BRD-A68039575	http://pubchem.ncbi.nlm.nih.gov/summary/summary.cgi?cid=5271544	None	A549	10.0um	24.0h	http://amp.pharm.mssm.edu/L1000CDS2/meta?sig_id=CPC005_A549_24H:BRD-A68039575:10.0
29	0.1591	Nalbuphine hydrochloride	http://life.ccs.miami.edu/life/summary?mode=SmallMolecule&source=BROAD&input=BRD-K66404838	http://pubchem.ncbi.nlm.nih.gov/summary/summary.cgi?cid=5311304	None	A549	10.0um	6.0h	http://amp.pharm.mssm.edu/L1000CDS2/meta?sig_id=CPC005_A549_6H:BRD-K66404838:10.0
30	0.1591	AT-MLPCN CSC-006	http://life.ccs.miami.edu/life/summary?mode=SmallMolecule&source=BROAD&input=BRD-K01121114	http://pubchem.ncbi.nlm.nih.gov/summary/summary.cgi?cid=49843203	None	H1299	10.0um	6.0h	http://amp.pharm.mssm.edu/L1000CDS2/meta?sig_id=CPC006_H1299_6H:BRD-K01121114:10.0
31	0.1591	NCGC00183397-01	http://life.ccs.miami.edu/life/summary?mode=SmallMolecule&source=BROAD&input=BRD-K61679744	http://pubchem.ncbi.nlm.nih.gov/summary/summary.cgi?cid=1998940	None	HT29	10.0um	24.0h	http://amp.pharm.mssm.edu/L1000CDS2/meta?sig_id=CPC007_HT29_24H:BRD-K61679744:10.0
32	0.1591	BRD-A47714657	http://life.ccs.miami.edu/life/summary?mode=SmallMolecule&source=BROAD&input=BRD-A47714657	http://pubchem.ncbi.nlm.nih.gov/summary/summary.cgi?cid=13071436	None	PC3	10.0um	6.0h	http://amp.pharm.mssm.edu/L1000CDS2/meta?sig_id=CPC007_PC3_6H:BRD-A47714657:10.0
33	0.1591	VU0415556-1	http://life.ccs.miami.edu/life/summary?mode=SmallMolecule&source=BROAD&input=BRD-A89104433	http://pubchem.ncbi.nlm.nih.gov/summary/summary.cgi?cid=45489448	None	VCAP	10.0um	24.0h	http://amp.pharm.mssm.edu/L1000CDS2/meta?sig_id=CPC008_VCAP_24H:BRD-A89104433:10.0
34	0.1591	MLS-0435556.0001	http://life.ccs.miami.edu/life/summary?mode=SmallMolecule&source=BROAD&input=BRD-K86631041	http://pubchem.ncbi.nlm.nih.gov/summary/summary.cgi?cid=1143390	None	VCAP	10.0um	24.0h	http://amp.pharm.mssm.edu/L1000CDS2/meta?sig_id=CPC008_VCAP_24H:BRD-K86631041:10.0
35	0.1591	VU0447134-2	http://life.ccs.miami.edu/life/summary?mode=SmallMolecule&source=BROAD&input=BRD-A76463343	http://pubchem.ncbi.nlm.nih.gov/summary/summary.cgi?cid=4658599	None	MCF7	10.0um	6.0h	http://amp.pharm.mssm.edu/L1000CDS2/meta?sig_id=CPC009_MCF7_6H:BRD-A76463343:10.0
36	0.1591	BRD-A17718497	http://life.ccs.miami.edu/life/summary?mode=SmallMolecule&source=BROAD&input=BRD-A17718497	http://pubchem.ncbi.nlm.nih.gov/summary/summary.cgi?cid=46912148	None	PC3	10.0um	24.0h	http://amp.pharm.mssm.edu/L1000CDS2/meta?sig_id=CPC009_PC3_24H:BRD-A17718497:10.0
37	0.1591	STOCK4S-23872	http://life.ccs.miami.edu/life/summary?mode=SmallMolecule&source=BROAD&input=BRD-A99518825	http://pubchem.ncbi.nlm.nih.gov/summary/summary.cgi?cid=4207918	None	HCC515	10.0um	6.0h	http://amp.pharm.mssm.edu/L1000CDS2/meta?sig_id=CPC014_HCC515_6H:BRD-A99518825:10.0
38	0.1591	BRD-A42628519	http://life.ccs.miami.edu/life/summary?mode=SmallMolecule&source=BROAD&input=BRD-A42628519	http://pubchem.ncbi.nlm.nih.gov/summary/summary.cgi?cid=3735	None	NPC	10.0um	24.0h	http://amp.pharm.mssm.edu/L1000CDS2/meta?sig_id=CPC015_NPC_24H:BRD-A42628519:10.0
39	0.1591	BRD-K09859624	http://life.ccs.miami.edu/life/summary?mode=SmallMolecule&source=BROAD&input=BRD-K09859624	http://pubchem.ncbi.nlm.nih.gov/summary/summary.cgi?cid=4097	http://www.drugbank.ca/drugs/DB00940	NPC	10.0um	24.0h	http://amp.pharm.mssm.edu/L1000CDS2/meta?sig_id=CPC015_NPC_24H:BRD-K09859624:10.0
40	0.1591	BRD-K12260308	http://life.ccs.miami.edu/life/summary?mode=SmallMolecule&source=BROAD&input=BRD-K12260308	http://pubchem.ncbi.nlm.nih.gov/summary/summary.cgi?cid=66654	None	NPC	10.0um	24.0h	http://amp.pharm.mssm.edu/L1000CDS2/meta?sig_id=CPC015_NPC_24H:BRD-K12260308:10.0
41	0.1591	BRD-K49945136	http://life.ccs.miami.edu/life/summary?mode=SmallMolecule&source=BROAD&input=BRD-K49945136	http://pubchem.ncbi.nlm.nih.gov/summary/summary.cgi?cid=119376	None	NPC	10.0um	24.0h	http://amp.pharm.mssm.edu/L1000CDS2/meta?sig_id=CPC015_NPC_24H:BRD-K49945136:10.0
42	0.1591	BRD-K60770992	http://life.ccs.miami.edu/life/summary?mode=SmallMolecule&source=BROAD&input=BRD-K60770992	http://pubchem.ncbi.nlm.nih.gov/summary/summary.cgi?cid=47812	None	NPC	10.0um	24.0h	http://amp.pharm.mssm.edu/L1000CDS2/meta?sig_id=CPC015_NPC_24H:BRD-K60770992:10.0
43	0.1591	BRD-K68143200	http://life.ccs.miami.edu/life/summary?mode=SmallMolecule&source=BROAD&input=BRD-K68143200	http://pubchem.ncbi.nlm.nih.gov/summary/summary.cgi?cid=262093	None	NPC	10.0um	24.0h	http://amp.pharm.mssm.edu/L1000CDS2/meta?sig_id=CPC015_NPC_24H:BRD-K68143200:10.0
44	0.1591	BRD-A31801025	http://life.ccs.miami.edu/life/summary?mode=SmallMolecule&source=BROAD&input=BRD-A31801025	http://pubchem.ncbi.nlm.nih.gov/summary/summary.cgi?cid=44511091	None	SKB	10.0um	24.0h	http://amp.pharm.mssm.edu/L1000CDS2/meta?sig_id=CPC015_SKB_24H:BRD-A31801025:10.0
45	0.1591	BRD-K99107520	http://life.ccs.miami.edu/life/summary?mode=SmallMolecule&source=BROAD&input=BRD-K99107520	http://pubchem.ncbi.nlm.nih.gov/summary/summary.cgi?cid=3331	http://www.drugbank.ca/drugs/DB00949	NPC	10.0um	24.0h	http://amp.pharm.mssm.edu/L1000CDS2/meta?sig_id=CPC017_NPC_24H:BRD-K99107520:10.0
46	0.1591	BRD-K05197617	http://life.ccs.miami.edu/life/summary?mode=SmallMolecule&source=BROAD&input=BRD-K05197617	http://pubchem.ncbi.nlm.nih.gov/summary/summary.cgi?cid=687170	None	HA1E	10.0um	6.0h	http://amp.pharm.mssm.edu/L1000CDS2/meta?sig_id=CPC019_HA1E_6H:BRD-K05197617:10.0
47	0.1591	etomidate	http://life.ccs.miami.edu/life/summary?mode=SmallMolecule&source=BROAD&input=BRD-A54880345	http://pubchem.ncbi.nlm.nih.gov/summary/summary.cgi?cid=36339	None	MCF7	10.0um	6.0h	http://amp.pharm.mssm.edu/L1000CDS2/meta?sig_id=CPC020_MCF7_6H:BRD-A54880345:10.0
48	0.1591	Carteolol hydrochloride	http://life.ccs.miami.edu/life/summary?mode=SmallMolecule&source=BROAD&input=BRD-A42167015	http://pubchem.ncbi.nlm.nih.gov/summary/summary.cgi?cid=2583	http://www.drugbank.ca/drugs/DB00521	MCF7	10.0um	24.0h	http://amp.pharm.mssm.edu/L1000CDS2/meta?sig_id=CPD002_MCF7_24H:BRD-A42167015:10.0
49	0.1591	Carbidopa	http://life.ccs.miami.edu/life/summary?mode=SmallMolecule&source=BROAD&input=BRD-K78712176	http://pubchem.ncbi.nlm.nih.gov/summary/summary.cgi?cid=34359	None	MCF7	10.0um	6.0h	http://amp.pharm.mssm.edu/L1000CDS2/meta?sig_id=CPD002_MCF7_6H:BRD-K78712176:10.0
50	0.1477	GSK-2126458	http://life.ccs.miami.edu/life/summary?mode=SmallMolecule&source=BROAD&input=BRD-K42918627	http://pubchem.ncbi.nlm.nih.gov/summary/summary.cgi?cid=52914946	None	HEPG2	10um	24h	http://amp.pharm.mssm.edu/L1000CDS2/meta?sig_id=LJP006_HEPG2_24H:BRD-K42918627:10
