# Supplementary material for: Saliva Proteomics Analysis Offers Insights on Type 1 Diabetes Pathology in a Pediatric Population
Source: Front Physiol. 2018 Apr 26;9:444. doi: 10.3389/fphys.2018.00444 (PMC5932525; doi:10.3389/fphys.2018.00444)
Supplement: Supplementary file 10 [file Table_10.XLSX]

## Sheet: iTRAQ1
protein	Uniprot_Accesion	description	Itraq1 protein probability	Itraq1 percent coverage	Itraq1 LIBRA number peptides	G1-1 Itraq1 LIBRA 113 ratio	G1-1 Itraq1 LIBRA 113 error	G1-2 Itraq1 LIBRA 114 ratio	G1-2 Itraq1 LIBRA 114 error	G2-1 Itraq1 LIBRA 115 ratio	G2-1 Itraq1 LIBRA 115 error	G2-2 Itraq1 LIBRA 116 ratio	G2-2 Itraq1 LIBRA 116 error	Ctrl1 Itraq1 LIBRA 117 ratio	Ctrl1 Itraq1 LIBRA 117 error	Ctrl2 Itraq1 LIBRA 118 ratio	Ctrl2 Itraq1 LIBRA 118 error	Itraq1 num unique peps	Itraq1 tot indep spectra	Itraq1 percent share of spectrum ids										min_prob sens err # corr # incorr
sp|A0AV96|RBM47_HUMAN	A0AV96	RNA-binding protein 47 OS=Homo sapiens GN=RBM47 PE=1 SV=2	0.9985	11.5	2	0.1	0.01	0.29	0.11	0.18	0.02	0.11	0.02	0.15	0.04	0.13	0.05	2	2	0.005
sp|A0AVT1|UBA6_HUMAN	A0AVT1	Ubiquitin-like modifier-activating enzyme 6 OS=Homo sapiens GN=UBA6 PE=1 SV=1	1	8.7	6	0.11	0.01	0.23	0.01	0.18	0.01	0.13	0	0.18	0.01	0.17	0	8	9	0.015										1.00 0.434 0.000 1204 0
sp|A0FGR8|ESYT2_HUMAN	A0FGR8	Extended synaptotagmin-2 OS=Homo sapiens GN=ESYT2 PE=1 SV=1	1	8.3	3	0.11	0.02	0.21	0.03	0.17	0.01	0.13	0.01	0.2	0.01	0.16	0	6	10	0.01										0.99 0.611 0.001 1695 2
sp|A1A5D9|BICR2_HUMAN	A1A5D9	Bicaudal D-related protein 2 OS=Homo sapiens GN=CCDC64B PE=2 SV=2	1	23.2	5	0.09	0.01	0.23	0.02	0.17	0.01	0.12	0.01	0.19	0.01	0.19	0.02	6	11	0.014										0.98 0.650 0.002 1803 4
sp|A1L0T0|ILVBL_HUMAN	A1L0T0	Acetolactate synthase-like protein OS=Homo sapiens GN=ILVBL PE=1 SV=2	1	7	3	0.14	0.02	0.23	0.02	0.18	0.01	0.13	0.02	0.17	0.01	0.16	0.01	4	6	0.009										0.97 0.671 0.003 1861 6
sp|A2VEC9|SSPO_HUMAN	A2VEC9	SCO-spondin OS=Homo sapiens GN=SSPO PE=2 SV=1	0.9987	4.7	1	0.12	99.99	0.22	99.99	0.16	99.99	0.16	99.99	0.17	99.99	0.17	99.99	13	15	0.011										0.96 0.682 0.003 1891 6
sp|A5A3E0|POTEF_HUMAN	A5A3E0	POTE ankyrin domain family member F OS=Homo sapiens GN=POTEF PE=1 SV=2	1	14.2	3	0.13	0.01	0.2	0	0.13	0.02	0.13	0.01	0.21	0.02	0.2	0.01	5	6	0.054										0.95 0.691 0.004 1916 8
sp|A5YKK6|CNOT1_HUMAN	A5YKK6	CCR4-NOT transcription complex subunit 1 OS=Homo sapiens GN=CNOT1 PE=1 SV=2	1	6.6	2	0.11	0.01	0.19	0.07	0.13	0.01	0.2	0	0.19	0.06	0.15	0.01	12	15	0.011										0.90 0.721 0.007 2000 14
sp|A6H8Y1|BDP1_HUMAN	A6H8Y1	Transcription factor TFIIIB component B'' homolog OS=Homo sapiens GN=BDP1 PE=1 SV=3	0.8037	3.6	1	0.13	99.99	0.27	99.99	0.16	99.99	0.14	99.99	0.16	99.99	0.15	99.99	2	3	0.006										0.80 0.772 0.018 2141 39
sp|A6NCW0|U17L3_HUMAN,sp|Q6R6M4|U17L2_HUMAN,sp|Q7RTZ2|U17L1_HUMAN	A6NCW0	Ubiquitin carboxyl-terminal hydrolase 17-like protein 3 OS=Homo sapiens GN=USP17L3 PE=3 SV=1,Ubiquitin carboxyl-terminal hydrolase 17 OS=Homo sapiens GN=USP17L2 PE=1 SV=2,Putative ubiquitin carboxyl-terminal hydrolase 17-like protein 1 OS=Homo sapiens GN=USP17L1P PE=5 SV=1	0.7717	4.5	1	0.57	99.99	0.09	99.99	0.07	99.99	0.07	99.99	0.15	99.99	0.05	99.99	2	2	0.004										0.70 0.818 0.034 2269 80
sp|A6NI72|NCF1B_HUMAN,sp|P14598|NCF1_HUMAN	A6NI72	Putative neutrophil cytosol factor 1B OS=Homo sapiens GN=NCF1B PE=5 SV=2,Neutrophil cytosol factor 1 OS=Homo sapiens GN=NCF1 PE=1 SV=3	1	36.7	15	0.13	0.01	0.18	0.01	0.16	0.01	0.19	0.01	0.14	0.01	0.19	0.01	12	19	0.035										0.60 0.855 0.055 2371 138
sp|A6NKB5|PCX2_HUMAN	A6NKB5	Pecanex-like protein 2 OS=Homo sapiens GN=PCNXL2 PE=2 SV=3	0.827	2.8	2	0.13	0	0.22	0	0.19	0.01	0.13	0.01	0.15	0.02	0.17	0	2	3	0.005										0.50 0.889 0.080 2466 214
sp|A6NKH3|RL37L_HUMAN,sp|P61513|RL37A_HUMAN	A6NKH3	Putative 60S ribosomal protein L37a-like OS=Homo sapiens GN=RPL37L PE=5 SV=2,60S ribosomal protein L37a OS=Homo sapiens GN=RPL37A PE=1 SV=2	0.9872	8.7	1	0.09	99.99	0.26	99.99	0.17	99.99	0.1	99.99	0.2	99.99	0.18	99.99	1	1	0.002										0.40 0.923 0.115 2560 333
sp|A6NL28|TPM3L_HUMAN	A6NL28	Putative tropomyosin alpha-3 chain-like protein OS=Homo sapiens PE=5 SV=2	1	10.3	3	0.15	0.01	0.19	0.03	0.15	0.02	0.15	0.02	0.16	0.02	0.19	0.01	2	4	0.008										0.30 0.953 0.155 2643 485
sp|A8K0R7|ZN839_HUMAN	A8K0R7	Zinc finger protein 839 OS=Homo sapiens GN=ZNF839 PE=2 SV=1	0.7279	4.3	2	0.17	0.01	0.2	0.02	0.17	0.02	0.12	0.01	0.21	0.02	0.13	0.02	2	6	0.007										0.20 1.000 0.244 2773 895
sp|A8K2U0|A2ML1_HUMAN	A8K2U0	Alpha-2-macroglobulin-like protein 1 OS=Homo sapiens GN=A2ML1 PE=1 SV=3	1	47.5	126	0.11	0	0.22	0	0.18	0	0.12	0	0.19	0	0.17	0	90	166	0.296										0.10 1.000 0.244 2773 895
sp|A8MQ03|CI169_HUMAN	A8MQ03	UPF0574 protein C9orf169 OS=Homo sapiens GN=C9orf169 PE=1 SV=1	0.9934	27.8	1	0.13	99.99	0.15	99.99	0.14	99.99	0.22	99.99	0.2	99.99	0.15	99.99	1	1	0.003										0.00 1.000 0.792 2773 10560
sp|A8MTW9|YB043_HUMAN	A8MTW9	Putative uncharacterized protein ENSP00000380674 OS=Homo sapiens PE=5 SV=2	0.7069	28.2	1	0.12	99.99	0.19	99.99	0.15	99.99	0.14	99.99	0.2	99.99	0.21	99.99	1	1	0.002
sp|A9Z1Z3|FR1L4_HUMAN	A9Z1Z3	Fer-1-like protein 4 OS=Homo sapiens GN=FER1L4 PE=2 SV=1	0.8262	4.5	1	0.05	99.99	0.57	99.99	0.14	99.99	0.06	99.99	0.09	99.99	0.08	99.99	2	2	0.005
sp|B3EWG3|FM25A_HUMAN,sp|B3EWG4|FM25B_HUMAN,sp|B3EWG5|FM25C_HUMAN,sp|B3EWG6|FM25G_HUMAN	B3EWG3	Protein FAM25A OS=Homo sapiens GN=FAM25A PE=2 SV=1,Protein FAM25B OS=Homo sapiens GN=FAM25B PE=2 SV=1,Protein FAM25C OS=Homo sapiens GN=FAM25C PE=2 SV=1,Protein FAM25G OS=Homo sapiens GN=FAM25G PE=2 SV=1	1	61.8	8	0.14	0.01	0.24	0.02	0.14	0.01	0.17	0.01	0.16	0.01	0.15	0.01	6	11	0.02										sensitivity fraction of all correct proteins
sp|B5MCY1|TDR15_HUMAN	B5MCY1	Tudor domain-containing protein 15 OS=Homo sapiens GN=TDRD15 PE=2 SV=1	0.9996	3.6	3	0.17	0.02	0.19	0	0.17	0.02	0.11	0.01	0.22	0.01	0.13	0.01	7	17	0.014										with probs >= min_prob
sp|B5ME19|EIFCL_HUMAN,sp|Q99613|EIF3C_HUMAN	B5ME19	Eukaryotic translation initiation factor 3 subunit C-like protein OS=Homo sapiens GN=EIF3CL PE=2 SV=1,Eukaryotic translation initiation factor 3 subunit C OS=Homo sapiens GN=EIF3C PE=1 SV=1	1	5.1	3	0.13	0.02	0.21	0.01	0.18	0.01	0.11	0.01	0.18	0.01	0.18	0.01	5	5	0.007
sp|B9A064|IGLL5_HUMAN	B9A064	Immunoglobulin lambda-like polypeptide 5 OS=Homo sapiens GN=IGLL5 PE=2 SV=2	1	43	14	0.13	0	0.21	0	0.14	0.01	0.15	0	0.2	0.01	0.17	0	5	17	0.099										error fraction of all proteins with
sp|C9J442|CV046_HUMAN	C9J442	Uncharacterized protein C22orf46 OS=Homo sapiens GN=C22orf46 PE=2 SV=1	0.9448	4.5	1	0.13	99.99	0.28	99.99	0.13	99.99	0.16	99.99	0.19	99.99	0.11	99.99	2	2	0.003										probs >= min_prob that are incorrect
sp|C9JRZ8|AK1BF_HUMAN	C9JRZ8	Aldo-keto reductase family 1 member B15 OS=Homo sapiens GN=AKR1B15 PE=2 SV=1	0.8898	18.6	1	0.14	99.99	0.41	99.99	0.13	99.99	0.1	99.99	0.12	99.99	0.11	99.99	1	1	0.006
sp|H3BQB6|STMD1_HUMAN	H3BQB6	Stathmin domain-containing protein 1 OS=Homo sapiens GN=STMND1 PE=2 SV=1	0.7677	4.3	1	0.1	99.99	0.29	99.99	0.16	99.99	0.1	99.99	0.19	99.99	0.15	99.99	1	1	0.002
sp|O00148|DX39A_HUMAN	O00148	ATP-dependent RNA helicase DDX39A OS=Homo sapiens GN=DDX39A PE=1 SV=2	0.8145	20.6	1	0.14	99.99	0.15	99.99	0.17	99.99	0.15	99.99	0.14	99.99	0.25	99.99	2	2	0.01
sp|O00151|PDLI1_HUMAN	O00151	PDZ and LIM domain protein 1 OS=Homo sapiens GN=PDLIM1 PE=1 SV=4	1	29.5	6	0.11	0.01	0.23	0.01	0.19	0.01	0.12	0	0.19	0	0.15	0.01	6	8	0.013
sp|O00154|BACH_HUMAN	O00154	Cytosolic acyl coenzyme A thioester hydrolase OS=Homo sapiens GN=ACOT7 PE=1 SV=3	0.9752	5.8	2	0.1	0.01	0.22	0.01	0.17	0	0.14	0	0.18	0.01	0.19	0.02	2	2	0.004
sp|O00159|MYO1C_HUMAN	O00159	Unconventional myosin-Ic OS=Homo sapiens GN=MYO1C PE=1 SV=4	1	13.4	14	0.12	0	0.22	0.01	0.18	0.01	0.13	0	0.19	0	0.16	0.01	12	32	0.035
sp|O00160|MYO1F_HUMAN	O00160	Unconventional myosin-If OS=Homo sapiens GN=MYO1F PE=1 SV=3	1	17.3	12	0.11	0	0.22	0.01	0.17	0.01	0.15	0.01	0.16	0	0.18	0.01	14	17	0.025
sp|O00178|GTPB1_HUMAN	O00178	GTP-binding protein 1 OS=Homo sapiens GN=GTPBP1 PE=1 SV=3	0.9153	9.1	1	0.18	99.99	0.21	99.99	0.2	99.99	0.16	99.99	0.14	99.99	0.11	99.99	1	1	0.002
sp|O00194|RB27B_HUMAN	O00194	Ras-related protein Rab-27B OS=Homo sapiens GN=RAB27B PE=1 SV=4	1	33	5	0.13	0.02	0.2	0.02	0.18	0.01	0.14	0.01	0.18	0.01	0.16	0.01	7	8	0.011
sp|O00203|AP3B1_HUMAN	O00203	AP-3 complex subunit beta-1 OS=Homo sapiens GN=AP3B1 PE=1 SV=3	0.9969	4	1	0.08	99.99	0.22	99.99	0.2	99.99	0.13	99.99	0.18	99.99	0.19	99.99	2	2	0.004
sp|O00204|ST2B1_HUMAN	O00204	Sulfotransferase family cytosolic 2B member 1 OS=Homo sapiens GN=SULT2B1 PE=1 SV=2	1	40.5	11	0.12	0.01	0.23	0.01	0.17	0.01	0.12	0.01	0.19	0.01	0.16	0.01	12	14	0.025
sp|O00217|NDUS8_HUMAN	O00217	NADH dehydrogenase [ubiquinone] iron-sulfur protein 8, mitochondrial OS=Homo sapiens GN=NDUFS8 PE=1 SV=1	0.9696	15.2	2	0.1	0.01	0.23	0.01	0.19	0	0.13	0.01	0.18	0	0.18	0.01	2	2	0.004
sp|O00231|PSD11_HUMAN	O00231	26S proteasome non-ATPase regulatory subunit 11 OS=Homo sapiens GN=PSMD11 PE=1 SV=3	1	21.6	4	0.12	0.02	0.21	0.01	0.17	0.01	0.14	0.01	0.18	0.01	0.17	0	7	8	0.014
sp|O00232|PSD12_HUMAN	O00232	26S proteasome non-ATPase regulatory subunit 12 OS=Homo sapiens GN=PSMD12 PE=1 SV=3	1	18.2	6	0.12	0.01	0.23	0.01	0.16	0	0.13	0.01	0.18	0.01	0.17	0.01	7	9	0.015
sp|O00233|PSMD9_HUMAN	O00233	26S proteasome non-ATPase regulatory subunit 9 OS=Homo sapiens GN=PSMD9 PE=1 SV=3	0.9919	5.4	1	0.13	99.99	0.16	99.99	0.18	99.99	0.17	99.99	0.18	99.99	0.18	99.99	1	1	0.002
sp|O00264|PGRC1_HUMAN	O00264	Membrane-associated progesterone receptor component 1 OS=Homo sapiens GN=PGRMC1 PE=1 SV=3	0.649	22.1	1	0.12	99.99	0.25	99.99	0.2	99.99	0.1	99.99	0.18	99.99	0.16	99.99	1	2	0.004
sp|O00267|SPT5H_HUMAN	O00267	Transcription elongation factor SPT5 OS=Homo sapiens GN=SUPT5H PE=1 SV=1	0.8747	8	1	0.19	99.99	0.12	99.99	0.19	99.99	0.09	99.99	0.19	99.99	0.22	99.99	1	1	0.003
sp|O00299|CLIC1_HUMAN	O00299	Chloride intracellular channel protein 1 OS=Homo sapiens GN=CLIC1 PE=1 SV=4	1	69.7	25	0.12	0.01	0.24	0.01	0.17	0.01	0.12	0.01	0.18	0.01	0.16	0.01	17	36	0.063
sp|O00303|EIF3F_HUMAN	O00303	Eukaryotic translation initiation factor 3 subunit F OS=Homo sapiens GN=EIF3F PE=1 SV=1	1	18.5	3	0.18	0.01	0.2	0.02	0.16	0.02	0.12	0.01	0.17	0.01	0.17	0	5	5	0.007
sp|O00391|QSOX1_HUMAN	O00391	Sulfhydryl oxidase 1 OS=Homo sapiens GN=QSOX1 PE=1 SV=3	1	24.8	11	0.13	0	0.19	0	0.16	0	0.13	0	0.21	0.01	0.17	0.01	14	19	0.033
sp|O00410|IPO5_HUMAN	O00410	Importin-5 OS=Homo sapiens GN=IPO5 PE=1 SV=4	0.9934	5.7	1	0.14	99.99	0.24	99.99	0.16	99.99	0.12	99.99	0.18	99.99	0.16	99.99	1	1	0.003
sp|O00429|DNM1L_HUMAN	O00429	Dynamin-1-like protein OS=Homo sapiens GN=DNM1L PE=1 SV=2	1	7.3	3	0.1	0.01	0.25	0.03	0.19	0.02	0.12	0.01	0.17	0.01	0.16	0.01	3	3	0.006
sp|O00442|RTCA_HUMAN	O00442	RNA 3'-terminal phosphate cyclase OS=Homo sapiens GN=RTCA PE=1 SV=1	0.6771	2.7	1	0.13	99.99	0.16	99.99	0.16	99.99	0.14	99.99	0.24	99.99	0.16	99.99	1	1	0.002
sp|O00487|PSDE_HUMAN	O00487	26S proteasome non-ATPase regulatory subunit 14 OS=Homo sapiens GN=PSMD14 PE=1 SV=1	1	30	5	0.13	0.01	0.22	0.01	0.16	0.01	0.14	0.01	0.18	0.01	0.17	0.01	5	6	0.011
sp|O00515|LAD1_HUMAN	O00515	Ladinin-1 OS=Homo sapiens GN=LAD1 PE=1 SV=2	0.9999	13.9	2	0.14	0.01	0.2	0.03	0.2	0.03	0.12	0	0.19	0.02	0.14	0	3	3	0.005
sp|O00534|VMA5A_HUMAN	O00534	von Willebrand factor A domain-containing protein 5A OS=Homo sapiens GN=VWA5A PE=2 SV=2	0.639	9.4	1	0.13	99.99	0.21	99.99	0.16	99.99	0.16	99.99	0.16	99.99	0.17	99.99	2	3	0.004
sp|O00555|CAC1A_HUMAN	O00555	Voltage-dependent P/Q-type calcium channel subunit alpha-1A OS=Homo sapiens GN=CACNA1A PE=1 SV=2	0.9936	6.8	1	0.14	99.99	0.21	99.99	0.19	99.99	0.1	99.99	0.21	99.99	0.15	99.99	7	12	0.011
sp|O00560|SDCB1_HUMAN	O00560	Syntenin-1 OS=Homo sapiens GN=SDCBP PE=1 SV=1	0.9839	13.4	1	0.15	99.99	0.3	99.99	0.13	99.99	0.12	99.99	0.14	99.99	0.16	99.99	2	2	0.004
sp|O00571|DDX3X_HUMAN	O00571	ATP-dependent RNA helicase DDX3X OS=Homo sapiens GN=DDX3X PE=1 SV=3	1	31	11	0.12	0.01	0.22	0.01	0.17	0	0.12	0	0.2	0.01	0.17	0	16	19	0.034
sp|O00584|RNT2_HUMAN	O00584	Ribonuclease T2 OS=Homo sapiens GN=RNASET2 PE=1 SV=2	1	16	5	0.14	0	0.19	0.02	0.15	0.01	0.14	0.01	0.2	0.01	0.16	0.01	4	5	0.009
sp|O00592|PODXL_HUMAN	O00592	Podocalyxin OS=Homo sapiens GN=PODXL PE=1 SV=2	0.988	2.2	1	0.12	99.99	0.25	99.99	0.15	99.99	0.14	99.99	0.19	99.99	0.15	99.99	1	1	0.002
sp|O00602|FCN1_HUMAN	O00602	Ficolin-1 OS=Homo sapiens GN=FCN1 PE=1 SV=2	0.9985	17.8	1	0.15	99.99	0.23	99.99	0.16	99.99	0.13	99.99	0.19	99.99	0.14	99.99	5	6	0.006
sp|O00625|PIR_HUMAN	O00625	Pirin OS=Homo sapiens GN=PIR PE=1 SV=1	0.9716	8.6	1	0.12	99.99	0.24	99.99	0.18	99.99	0.12	99.99	0.21	99.99	0.14	99.99	1	1	0.003
sp|O00629|IMA3_HUMAN	O00629	Importin subunit alpha-3 OS=Homo sapiens GN=KPNA4 PE=1 SV=1	1	10.2	4	0.12	0.01	0.25	0.01	0.15	0.01	0.12	0	0.19	0.01	0.17	0.01	5	6	0.011
sp|O00748|EST2_HUMAN	O00748	Cocaine esterase OS=Homo sapiens GN=CES2 PE=1 SV=1	1	29.7	17	0.12	0.01	0.23	0.01	0.16	0	0.14	0.01	0.19	0	0.15	0.01	17	22	0.036
sp|O00754|MA2B1_HUMAN	O00754	Lysosomal alpha-mannosidase OS=Homo sapiens GN=MAN2B1 PE=1 SV=3	0.7307	3.5	1	0.16	99.99	0.16	99.99	0.2	99.99	0.14	99.99	0.16	99.99	0.19	99.99	1	1	0.003
sp|O00764|PDXK_HUMAN	O00764	Pyridoxal kinase OS=Homo sapiens GN=PDXK PE=1 SV=1	1	35.9	6	0.13	0.02	0.19	0.01	0.15	0.01	0.15	0.01	0.18	0.02	0.18	0.01	7	8	0.013
sp|O14497|ARI1A_HUMAN	O14497	AT-rich interactive domain-containing protein 1A OS=Homo sapiens GN=ARID1A PE=1 SV=3	0.9873	12.2	5	0.11	0.01	0.21	0.01	0.17	0.01	0.16	0.01	0.21	0.01	0.13	0.01	5	9	0.01
sp|O14525|ASTN1_HUMAN	O14525	Astrotactin-1 OS=Homo sapiens GN=ASTN1 PE=2 SV=3	0.6775	2.6	1	0.14	99.99	0.14	99.99	0.12	99.99	0.14	99.99	0.11	99.99	0.35	99.99	1	3	0.003
sp|O14579|COPE_HUMAN	O14579	Coatomer subunit epsilon OS=Homo sapiens GN=COPE PE=1 SV=3	1	21.1	5	0.11	0.01	0.23	0.02	0.15	0	0.13	0.01	0.18	0.01	0.18	0.01	5	7	0.012
sp|O14639|ABLM1_HUMAN	O14639	Actin-binding LIM protein 1 OS=Homo sapiens GN=ABLIM1 PE=1 SV=3	1	8.5	4	0.1	0.01	0.26	0.03	0.19	0.01	0.12	0.01	0.19	0.01	0.14	0.01	5	5	0.009
sp|O14732|IMPA2_HUMAN	O14732	Inositol monophosphatase 2 OS=Homo sapiens GN=IMPA2 PE=1 SV=1	0.984	9.4	1	0.13	99.99	0.21	99.99	0.16	99.99	0.15	99.99	0.17	99.99	0.17	99.99	1	1	0.002
sp|O14744|ANM5_HUMAN	O14744	Protein arginine N-methyltransferase 5 OS=Homo sapiens GN=PRMT5 PE=1 SV=4	0.9974	5.2	3	0.13	0	0.21	0	0.19	0	0.12	0.01	0.18	0	0.17	0.01	2	3	0.006
sp|O14745|NHRF1_HUMAN	O14745	Na(+)/H(+) exchange regulatory cofactor NHE-RF1 OS=Homo sapiens GN=SLC9A3R1 PE=1 SV=4	1	13.1	8	0.11	0.01	0.23	0.01	0.18	0.01	0.13	0.01	0.17	0.01	0.17	0.01	5	8	0.015
sp|O14773|TPP1_HUMAN	O14773	Tripeptidyl-peptidase 1 OS=Homo sapiens GN=TPP1 PE=1 SV=2	1	20.6	3	0.14	0.01	0.19	0.02	0.17	0	0.13	0	0.2	0.02	0.16	0	3	3	0.007
sp|O14791|APOL1_HUMAN	O14791	Apolipoprotein L1 OS=Homo sapiens GN=APOL1 PE=1 SV=5	0.7365	14.8	1	0.13	99.99	0.21	99.99	0.16	99.99	0.16	99.99	0.17	99.99	0.18	99.99	1	1	0.002
sp|O14818|PSA7_HUMAN	O14818	Proteasome subunit alpha type-7 OS=Homo sapiens GN=PSMA7 PE=1 SV=1	1	36.7	5	0.12	0.01	0.23	0.01	0.17	0.01	0.13	0	0.17	0	0.17	0.01	6	6	0.01
sp|O14867|BACH1_HUMAN	O14867	Transcription regulator protein BACH1 OS=Homo sapiens GN=BACH1 PE=1 SV=2	0.9687	7.3	1	0.17	99.99	0.22	99.99	0.16	99.99	0.12	99.99	0.17	99.99	0.15	99.99	1	1	0.003
sp|O14880|MGST3_HUMAN	O14880	Microsomal glutathione S-transferase 3 OS=Homo sapiens GN=MGST3 PE=1 SV=1	0.9919	8.6	2	0.09	0.02	0.28	0.02	0.17	0.01	0.14	0.04	0.14	0.01	0.16	0.03	1	3	0.004
sp|O14908|GIPC1_HUMAN	O14908	PDZ domain-containing protein GIPC1 OS=Homo sapiens GN=GIPC1 PE=1 SV=2	1	34.8	11	0.09	0	0.25	0.01	0.18	0	0.13	0	0.17	0.01	0.16	0.01	12	15	0.027
sp|O14950|ML12B_HUMAN,sp|P19105|ML12A_HUMAN	O14950	Myosin regulatory light chain 12B OS=Homo sapiens GN=MYL12B PE=1 SV=2,Myosin regulatory light chain 12A OS=Homo sapiens GN=MYL12A PE=1 SV=2	1	57.9	28	0.11	0	0.25	0.01	0.17	0	0.14	0	0.16	0	0.17	0	11	37	0.066
sp|O14972|DSCR3_HUMAN	O14972	Down syndrome critical region protein 3 OS=Homo sapiens GN=DSCR3 PE=2 SV=1	0.9899	9.8	1	0.13	99.99	0.21	99.99	0.16	99.99	0.17	99.99	0.13	99.99	0.2	99.99	1	1	0.003
sp|O14974|MYPT1_HUMAN	O14974	Protein phosphatase 1 regulatory subunit 12A OS=Homo sapiens GN=PPP1R12A PE=1 SV=1	0.8423	3.7	1	0.09	99.99	0.27	99.99	0.15	99.99	0.16	99.99	0.13	99.99	0.21	99.99	2	3	0.004
sp|O14976|GAK_HUMAN	O14976	Cyclin-G-associated kinase OS=Homo sapiens GN=GAK PE=1 SV=2	0.9973	11.1	2	0.15	0.05	0.21	0.01	0.12	0.06	0.12	0.01	0.26	0.09	0.09	0.06	7	7	0.007
sp|O14980|XPO1_HUMAN	O14980	Exportin-1 OS=Homo sapiens GN=XPO1 PE=1 SV=1	1	14.8	8	0.1	0	0.23	0.01	0.18	0.01	0.13	0.01	0.18	0.01	0.18	0	12	13	0.02
sp|O15015|ZN646_HUMAN	O15015	Zinc finger protein 646 OS=Homo sapiens GN=ZNF646 PE=1 SV=1	0.9998	5.8	1	0.1	99.99	0.19	99.99	0.24	99.99	0.1	99.99	0.22	99.99	0.15	99.99	6	13	0.01
sp|O15018|PDZD2_HUMAN	O15018	PDZ domain-containing protein 2 OS=Homo sapiens GN=PDZD2 PE=1 SV=4	0.9788	4.8	2	0.13	0.02	0.21	0.08	0.16	0.01	0.13	0.01	0.19	0.05	0.16	0.01	6	6	0.006
sp|O15020|SPTN2_HUMAN	O15020	Spectrin beta chain, non-erythrocytic 2 OS=Homo sapiens GN=SPTBN2 PE=1 SV=3	1	16	22	0.09	0.01	0.24	0.01	0.19	0	0.13	0	0.17	0.01	0.16	0	27	31	0.054
sp|O15021|MAST4_HUMAN	O15021	Microtubule-associated serine/threonine-protein kinase 4 OS=Homo sapiens GN=MAST4 PE=1 SV=3	0.7629	5.3	1	0.1	99.99	0.27	99.99	0.15	99.99	0.16	99.99	0.18	99.99	0.15	99.99	1	1	0.005
sp|O15031|PLXB2_HUMAN	O15031	Plexin-B2 OS=Homo sapiens GN=PLXNB2 PE=1 SV=3	0.9571	2.6	1	0.11	99.99	0.22	99.99	0.17	99.99	0.11	99.99	0.23	99.99	0.17	99.99	1	1	0.004
sp|O15042|SR140_HUMAN	O15042	U2 snRNP-associated SURP motif-containing protein OS=Homo sapiens GN=U2SURP PE=1 SV=2	0.8559	2.7	1	0.1	99.99	0.24	99.99	0.15	99.99	0.16	99.99	0.19	99.99	0.16	99.99	1	1	0.004
sp|O15050|TRNK1_HUMAN	O15050	TPR and ankyrin repeat-containing protein 1 OS=Homo sapiens GN=TRANK1 PE=2 SV=4	0.9834	2.6	1	0.16	99.99	0.12	99.99	0.16	99.99	0.21	99.99	0.17	99.99	0.19	99.99	8	11	0.008
sp|O15075|DCLK1_HUMAN,sp|O43602|DCX_HUMAN	O15075	Serine/threonine-protein kinase DCLK1 OS=Homo sapiens GN=DCLK1 PE=1 SV=2,Neuronal migration protein doublecortin OS=Homo sapiens GN=DCX PE=1 SV=3	0.6341	2.5	1	0.12	99.99	0.2	99.99	0.16	99.99	0.15	99.99	0.17	99.99	0.2	99.99	1	1	0.002
sp|O15078|CE290_HUMAN	O15078	Centrosomal protein of 290 kDa OS=Homo sapiens GN=CEP290 PE=1 SV=2	0.9949	4.1	2	0.06	0	0.27	0.03	0.19	0.01	0.13	0	0.22	0.01	0.12	0.03	6	7	0.007
sp|O15131|IMA6_HUMAN,sp|O60684|IMA7_HUMAN,sp|P52294|IMA5_HUMAN	O15131	Importin subunit alpha-6 OS=Homo sapiens GN=KPNA5 PE=1 SV=2,Importin subunit alpha-7 OS=Homo sapiens GN=KPNA6 PE=1 SV=1,Importin subunit alpha-5 OS=Homo sapiens GN=KPNA1 PE=1 SV=3	0.9996	4.1	2	0.08	0	0.24	0	0.19	0.01	0.12	0.02	0.21	0.02	0.15	0	2	2	0.006
sp|O15143|ARC1B_HUMAN	O15143	Actin-related protein 2/3 complex subunit 1B OS=Homo sapiens GN=ARPC1B PE=1 SV=3	0.7947	10.8	1	0.11	99.99	0.2	99.99	0.16	99.99	0.16	99.99	0.16	99.99	0.21	99.99	2	3	0.005
sp|O15144|ARPC2_HUMAN	O15144	Actin-related protein 2/3 complex subunit 2 OS=Homo sapiens GN=ARPC2 PE=1 SV=1	1	36.7	12	0.11	0	0.2	0.01	0.17	0	0.14	0.01	0.18	0.01	0.18	0.01	12	15	0.029
sp|O15145|ARPC3_HUMAN	O15145	Actin-related protein 2/3 complex subunit 3 OS=Homo sapiens GN=ARPC3 PE=1 SV=3	1	17.4	10	0.1	0.01	0.26	0.01	0.18	0.01	0.1	0.01	0.18	0.01	0.17	0.01	7	15	0.026
sp|O15160|RPAC1_HUMAN	O15160	DNA-directed RNA polymerases I and III subunit RPAC1 OS=Homo sapiens GN=POLR1C PE=1 SV=1	0.6482	16.8	1	0.14	99.99	0.28	99.99	0.12	99.99	0.18	99.99	0.15	99.99	0.14	99.99	2	3	0.004
sp|O15173|PGRC2_HUMAN	O15173	Membrane-associated progesterone receptor component 2 OS=Homo sapiens GN=PGRMC2 PE=1 SV=1	1	23.3	3	0.11	0.02	0.23	0.02	0.18	0.01	0.14	0.01	0.19	0.01	0.15	0.02	4	4	0.006
sp|O15212|PFD6_HUMAN	O15212	Prefoldin subunit 6 OS=Homo sapiens GN=PFDN6 PE=1 SV=1	0.6451	6.2	1	0.12	99.99	0.2	99.99	0.17	99.99	0.13	99.99	0.19	99.99	0.19	99.99	1	1	0.002
sp|O15230|LAMA5_HUMAN	O15230	Laminin subunit alpha-5 OS=Homo sapiens GN=LAMA5 PE=1 SV=8	0.9779	2.7	3	0.12	0.01	0.24	0.03	0.19	0.02	0.12	0.01	0.19	0.01	0.14	0.01	5	5	0.006
sp|O15231|ZN185_HUMAN	O15231	Zinc finger protein 185 OS=Homo sapiens GN=ZNF185 PE=1 SV=3	1	21.9	9	0.09	0.01	0.21	0.01	0.18	0.01	0.13	0.01	0.21	0.01	0.17	0.01	13	16	0.024
sp|O15254|ACOX3_HUMAN	O15254	Peroxisomal acyl-coenzyme A oxidase 3 OS=Homo sapiens GN=ACOX3 PE=1 SV=2	0.9948	7.3	1	0.07	99.99	0.28	99.99	0.12	99.99	0.2	99.99	0.21	99.99	0.12	99.99	2	10	0.01
sp|O15260|SURF4_HUMAN	O15260	Surfeit locus protein 4 OS=Homo sapiens GN=SURF4 PE=1 SV=3	1	10.4	3	0.12	0.02	0.23	0	0.17	0.02	0.14	0.01	0.17	0.01	0.17	0.01	4	4	0.007
sp|O15263|DFB4A_HUMAN	O15263	Beta-defensin 4A OS=Homo sapiens GN=DEFB4A PE=1 SV=1	1	35.9	5	0.1	0.01	0.14	0.02	0.14	0.01	0.1	0.01	0.12	0.02	0.37	0.06	5	6	0.01
sp|O15269|SPTC1_HUMAN	O15269	Serine palmitoyltransferase 1 OS=Homo sapiens GN=SPTLC1 PE=1 SV=1	1	24.3	1	0.2	99.99	0.19	99.99	0.13	99.99	0.11	99.99	0.24	99.99	0.12	99.99	6	7	0.008
sp|O15305|PMM2_HUMAN	O15305	Phosphomannomutase 2 OS=Homo sapiens GN=PMM2 PE=1 SV=1	0.8975	7.7	1	0.1	99.99	0.26	99.99	0.23	99.99	0.12	99.99	0.14	99.99	0.15	99.99	1	1	0.002
sp|O15371|EIF3D_HUMAN	O15371	Eukaryotic translation initiation factor 3 subunit D OS=Homo sapiens GN=EIF3D PE=1 SV=1	0.9996	9.5	3	0.11	0.01	0.23	0.01	0.19	0.02	0.13	0.01	0.17	0.02	0.17	0.02	2	3	0.006
sp|O15372|EIF3H_HUMAN	O15372	Eukaryotic translation initiation factor 3 subunit H OS=Homo sapiens GN=EIF3H PE=1 SV=1	1	16.2	6	0.1	0.01	0.21	0.01	0.17	0	0.14	0.01	0.19	0.01	0.19	0.01	6	8	0.012
sp|O15381|NVL_HUMAN	O15381	Nuclear valosin-containing protein-like OS=Homo sapiens GN=NVL PE=1 SV=1	0.9882	12.9	5	0.09	0.01	0.26	0.03	0.19	0.01	0.12	0.01	0.16	0.02	0.16	0.01	6	8	0.009
sp|O15397|IPO8_HUMAN	O15397	Importin-8 OS=Homo sapiens GN=IPO8 PE=1 SV=2	0.7933	2.1	1	0.12	99.99	0.24	99.99	0.18	99.99	0.12	99.99	0.19	99.99	0.15	99.99	1	1	0.003
sp|O15511|ARPC5_HUMAN	O15511	Actin-related protein 2/3 complex subunit 5 OS=Homo sapiens GN=ARPC5 PE=1 SV=3	1	47.7	8	0.11	0.01	0.18	0	0.16	0	0.18	0.01	0.15	0.01	0.21	0.01	9	12	0.021
sp|O43143|DHX15_HUMAN	O43143	Putative pre-mRNA-splicing factor ATP-dependent RNA helicase DHX15 OS=Homo sapiens GN=DHX15 PE=1 SV=2	0.9986	4	2	0.15	0.04	0.22	0.04	0.13	0.01	0.11	0.02	0.2	0	0.18	0.03	2	2	0.005
sp|O43175|SERA_HUMAN	O43175	D-3-phosphoglycerate dehydrogenase OS=Homo sapiens GN=PHGDH PE=1 SV=4	1	18.6	4	0.14	0.03	0.22	0.02	0.18	0.03	0.12	0.01	0.16	0.01	0.15	0	4	4	0.008
sp|O43237|DC1L2_HUMAN	O43237	Cytoplasmic dynein 1 light intermediate chain 2 OS=Homo sapiens GN=DYNC1LI2 PE=1 SV=1	0.9919	5.5	1	0.11	99.99	0.28	99.99	0.17	99.99	0.12	99.99	0.17	99.99	0.16	99.99	1	1	0.002
sp|O43240|KLK10_HUMAN	O43240	Kallikrein-10 OS=Homo sapiens GN=KLK10 PE=1 SV=3	1	36.2	8	0.13	0.01	0.2	0.01	0.17	0.01	0.13	0.01	0.17	0.01	0.18	0.01	8	11	0.02
sp|O43242|PSMD3_HUMAN	O43242	26S proteasome non-ATPase regulatory subunit 3 OS=Homo sapiens GN=PSMD3 PE=1 SV=2	1	19.1	9	0.1	0	0.25	0.01	0.18	0.01	0.13	0.01	0.17	0.01	0.17	0.01	10	13	0.023
sp|O43272|PROD_HUMAN	O43272	Proline dehydrogenase 1, mitochondrial OS=Homo sapiens GN=PRODH PE=1 SV=3	0.6894	7.5	1	0.16	99.99	0.14	99.99	0.2	99.99	0.1	99.99	0.12	99.99	0.29	99.99	2	3	0.004
sp|O43291|SPIT2_HUMAN	O43291	Kunitz-type protease inhibitor 2 OS=Homo sapiens GN=SPINT2 PE=1 SV=2	0.984	4	1	0.09	99.99	0.15	99.99	0.15	99.99	0.27	99.99	0.19	99.99	0.14	99.99	1	1	0.002
sp|O43390|HNRPR_HUMAN	O43390	Heterogeneous nuclear ribonucleoprotein R OS=Homo sapiens GN=HNRNPR PE=1 SV=1	1	10.7	4	0.11	0.01	0.24	0.02	0.18	0	0.12	0	0.16	0	0.18	0.01	4	6	0.011
sp|O43396|TXNL1_HUMAN	O43396	Thioredoxin-like protein 1 OS=Homo sapiens GN=TXNL1 PE=1 SV=3	1	27	6	0.13	0.02	0.22	0.02	0.17	0.01	0.12	0.01	0.18	0.01	0.16	0.01	6	6	0.011
sp|O43399|TPD54_HUMAN	O43399	Tumor protein D54 OS=Homo sapiens GN=TPD52L2 PE=1 SV=2	0.9997	14.6	2	0.12	0	0.21	0.01	0.16	0.01	0.13	0	0.18	0	0.2	0	3	3	0.005
sp|O43451|MGA_HUMAN	O43451	Maltase-glucoamylase, intestinal OS=Homo sapiens GN=MGAM PE=1 SV=5	1	2.9	4	0.12	0.01	0.21	0.03	0.16	0.02	0.16	0.01	0.15	0.01	0.19	0.03	4	5	0.009
sp|O43488|ARK72_HUMAN	O43488	Aflatoxin B1 aldehyde reductase member 2 OS=Homo sapiens GN=AKR7A2 PE=1 SV=3	1	12.5	3	0.11	0.01	0.2	0.02	0.19	0.02	0.13	0	0.18	0.01	0.18	0.01	3	4	0.007
sp|O43490|PROM1_HUMAN	O43490	Prominin-1 OS=Homo sapiens GN=PROM1 PE=1 SV=1	1	7.5	5	0.15	0.01	0.19	0.01	0.16	0.01	0.12	0.02	0.22	0.02	0.15	0.01	8	8	0.011
sp|O43598|DNPH1_HUMAN	O43598	2'-deoxynucleoside 5'-phosphate N-hydrolase 1 OS=Homo sapiens GN=DNPH1 PE=1 SV=1	0.9971	30.5	1	0.1	99.99	0.33	99.99	0.15	99.99	0.12	99.99	0.13	99.99	0.17	99.99	2	2	0.005
sp|O43633|CHM2A_HUMAN	O43633	Charged multivesicular body protein 2a OS=Homo sapiens GN=CHMP2A PE=1 SV=1	0.9999	18.9	2	0.19	0.04	0.18	0.05	0.19	0.02	0.13	0.01	0.18	0	0.12	0.02	2	3	0.007
sp|O43653|PSCA_HUMAN	O43653	Prostate stem cell antigen OS=Homo sapiens GN=PSCA PE=1 SV=1	0.721	22	1	0.14	99.99	0.15	99.99	0.16	99.99	0.16	99.99	0.22	99.99	0.17	99.99	1	1	0.002
sp|O43657|TSN6_HUMAN	O43657	Tetraspanin-6 OS=Homo sapiens GN=TSPAN6 PE=1 SV=1	0.9997	10.2	2	0.11	0.02	0.22	0.02	0.19	0.02	0.13	0.01	0.19	0.04	0.16	0	2	2	0.004
sp|O43681|ASNA_HUMAN	O43681	ATPase ASNA1 OS=Homo sapiens GN=ASNA1 PE=1 SV=2	1	12.9	3	0.11	0.01	0.2	0.01	0.18	0.01	0.14	0	0.19	0.01	0.18	0	4	4	0.006
sp|O43684|BUB3_HUMAN	O43684	Mitotic checkpoint protein BUB3 OS=Homo sapiens GN=BUB3 PE=1 SV=1	0.9983	15.5	2	0.11	0.01	0.19	0	0.14	0.01	0.27	0.02	0.13	0	0.15	0	3	4	0.007
sp|O43707|ACTN4_HUMAN	O43707	Alpha-actinin-4 OS=Homo sapiens GN=ACTN4 PE=1 SV=2	1	56.3	46	0.1	0	0.24	0	0.18	0	0.13	0	0.18	0	0.16	0	54	98	0.176
sp|O43747|AP1G1_HUMAN	O43747	AP-1 complex subunit gamma-1 OS=Homo sapiens GN=AP1G1 PE=1 SV=5	1	9.5	6	0.11	0.01	0.23	0.01	0.18	0	0.14	0.01	0.17	0.01	0.18	0.01	7	8	0.014
sp|O43768|ENSA_HUMAN	O43768	Alpha-endosulfine OS=Homo sapiens GN=ENSA PE=1 SV=1	0.9519	14	1	0.18	99.99	0.18	99.99	0.13	99.99	0.13	99.99	0.21	99.99	0.17	99.99	1	1	0.002
sp|O43776|SYNC_HUMAN	O43776	Asparagine--tRNA ligase, cytoplasmic OS=Homo sapiens GN=NARS PE=1 SV=1	1	21	9	0.11	0.01	0.25	0.01	0.17	0.01	0.12	0.01	0.18	0	0.16	0.01	11	13	0.022
sp|O43809|CPSF5_HUMAN	O43809	Cleavage and polyadenylation specificity factor subunit 5 OS=Homo sapiens GN=NUDT21 PE=1 SV=1	0.9998	22.9	2	0.13	0.01	0.22	0.02	0.17	0.02	0.12	0	0.19	0.01	0.17	0.01	2	3	0.005
sp|O43815|STRN_HUMAN	O43815	Striatin OS=Homo sapiens GN=STRN PE=1 SV=4	1	13.1	2	0.14	0.01	0.22	0.03	0.17	0	0.1	0.04	0.18	0	0.17	0	3	3	0.006
sp|O43852|CALU_HUMAN	O43852	Calumenin OS=Homo sapiens GN=CALU PE=1 SV=2	1	37.5	9	0.13	0.01	0.22	0.01	0.14	0.01	0.16	0.02	0.2	0.02	0.14	0.01	9	12	0.024
sp|O60218|AK1BA_HUMAN	O60218	Aldo-keto reductase family 1 member B10 OS=Homo sapiens GN=AKR1B10 PE=1 SV=2	1	39.9	16	0.11	0	0.22	0.01	0.16	0	0.13	0.01	0.19	0	0.17	0	14	24	0.04
sp|O60229|KALRN_HUMAN	O60229	Kalirin OS=Homo sapiens GN=KALRN PE=1 SV=2	0.8169	5.2	1	0.13	99.99	0.23	99.99	0.18	99.99	0.15	99.99	0.18	99.99	0.15	99.99	3	5	0.008
sp|O60234|GMFG_HUMAN	O60234	Glia maturation factor gamma OS=Homo sapiens GN=GMFG PE=1 SV=1	1	26.8	8	0.12	0.01	0.24	0.02	0.16	0	0.15	0.01	0.14	0.01	0.19	0.01	7	11	0.019
sp|O60235|TM11D_HUMAN	O60235	Transmembrane protease serine 11D OS=Homo sapiens GN=TMPRSS11D PE=1 SV=1	1	13.9	5	0.11	0.01	0.22	0	0.17	0	0.13	0	0.19	0	0.18	0	5	6	0.012
sp|O60282|KIF5C_HUMAN	O60282	Kinesin heavy chain isoform 5C OS=Homo sapiens GN=KIF5C PE=1 SV=1	0.9094	6.4	2	0.11	0	0.27	0	0.17	0.02	0.12	0.01	0.15	0	0.18	0.01	2	3	0.009
sp|O60304|ZN500_HUMAN	O60304	Zinc finger protein 500 OS=Homo sapiens GN=ZNF500 PE=2 SV=2	0.7687	15.8	1	0.12	99.99	0.2	99.99	0.15	99.99	0.13	99.99	0.23	99.99	0.17	99.99	3	3	0.004
sp|O60309|L37A3_HUMAN	O60309	Leucine-rich repeat-containing protein 37A3 OS=Homo sapiens GN=LRRC37A3 PE=2 SV=2	0.8429	5.5	1	0.19	99.99	0.24	99.99	0.09	99.99	0.14	99.99	0.24	99.99	0.1	99.99	4	7	0.007
sp|O60313|OPA1_HUMAN	O60313	Dynamin-like 120 kDa protein, mitochondrial OS=Homo sapiens GN=OPA1 PE=1 SV=3	0.9912	4.9	1	0.13	99.99	0.29	99.99	0.15	99.99	0.09	99.99	0.14	99.99	0.19	99.99	1	1	0.003
sp|O60337|MARH6_HUMAN	O60337	E3 ubiquitin-protein ligase MARCH6 OS=Homo sapiens GN=MARCH6 PE=1 SV=2	0.8376	5.5	1	0.12	99.99	0.23	99.99	0.2	99.99	0.12	99.99	0.16	99.99	0.17	99.99	3	5	0.006
sp|O60437|PEPL_HUMAN	O60437	Periplakin OS=Homo sapiens GN=PPL PE=1 SV=4	1	44.2	169	0.09	0	0.25	0	0.18	0	0.12	0	0.19	0	0.15	0	118	234	0.414
sp|O60493|SNX3_HUMAN	O60493	Sorting nexin-3 OS=Homo sapiens GN=SNX3 PE=1 SV=3	1	14.2	2	0.11	0.01	0.23	0	0.16	0.02	0.14	0.02	0.17	0.03	0.18	0.02	2	2	0.004
sp|O60494|CUBN_HUMAN	O60494	Cubilin OS=Homo sapiens GN=CUBN PE=1 SV=5	0.8172	4.4	1	0.11	99.99	0.25	99.99	0.15	99.99	0.16	99.99	0.17	99.99	0.16	99.99	2	2	0.005
sp|O60506|HNRPQ_HUMAN	O60506	Heterogeneous nuclear ribonucleoprotein Q OS=Homo sapiens GN=SYNCRIP PE=1 SV=2	1	20.5	6	0.1	0	0.26	0.01	0.17	0.01	0.12	0	0.17	0	0.18	0.01	8	10	0.016
sp|O60610|DIAP1_HUMAN	O60610	Protein diaphanous homolog 1 OS=Homo sapiens GN=DIAPH1 PE=1 SV=2	1	23.7	25	0.11	0	0.23	0.01	0.18	0	0.12	0	0.18	0	0.16	0.01	24	30	0.058
sp|O60645|EXOC3_HUMAN	O60645	Exocyst complex component 3 OS=Homo sapiens GN=EXOC3 PE=1 SV=2	0.9761	3.6	1	0.11	99.99	0.2	99.99	0.19	99.99	0.15	99.99	0.2	99.99	0.16	99.99	1	1	0.003
sp|O60656|UD19_HUMAN,sp|Q9HAW7|UD17_HUMAN,sp|Q9HAW9|UD18_HUMAN	O60656	UDP-glucuronosyltransferase 1-9 OS=Homo sapiens GN=UGT1A9 PE=1 SV=1,UDP-glucuronosyltransferase 1-7 OS=Homo sapiens GN=UGT1A7 PE=1 SV=2,UDP-glucuronosyltransferase 1-8 OS=Homo sapiens GN=UGT1A8 PE=1 SV=1	0.9999	8.7	3	0.11	0.01	0.26	0.03	0.16	0.01	0.13	0	0.17	0.01	0.17	0	3	3	0.006
sp|O60664|PLIN3_HUMAN	O60664	Perilipin-3 OS=Homo sapiens GN=PLIN3 PE=1 SV=3	1	54.1	18	0.12	0.01	0.21	0.01	0.18	0.01	0.12	0.01	0.18	0.01	0.18	0.01	18	23	0.041
sp|O60701|UGDH_HUMAN	O60701	UDP-glucose 6-dehydrogenase OS=Homo sapiens GN=UGDH PE=1 SV=1	1	24.7	7	0.12	0.01	0.22	0.01	0.17	0.01	0.13	0.01	0.18	0.01	0.18	0.01	9	9	0.017
sp|O60716|CTND1_HUMAN	O60716	Catenin delta-1 OS=Homo sapiens GN=CTNND1 PE=1 SV=1	1	25.3	14	0.12	0.01	0.21	0.01	0.19	0.01	0.12	0.01	0.19	0.01	0.16	0.01	15	20	0.032
sp|O60762|DPM1_HUMAN	O60762	Dolichol-phosphate mannosyltransferase OS=Homo sapiens GN=DPM1 PE=1 SV=1	0.8912	18.1	1	0.12	99.99	0.22	99.99	0.18	99.99	0.1	99.99	0.21	99.99	0.18	99.99	1	1	0.003
sp|O60763|USO1_HUMAN	O60763	General vesicular transport factor p115 OS=Homo sapiens GN=USO1 PE=1 SV=2	1	12.8	8	0.11	0.01	0.22	0.01	0.16	0.01	0.15	0.01	0.17	0.01	0.17	0.01	11	11	0.017
sp|O60784|TOM1_HUMAN	O60784	Target of Myb protein 1 OS=Homo sapiens GN=TOM1 PE=1 SV=2	1	19.1	11	0.11	0.01	0.26	0.01	0.17	0.01	0.12	0	0.17	0.01	0.16	0	10	14	0.026
sp|O60814|H2B1K_HUMAN,sp|P06899|H2B1J_HUMAN,sp|P23527|H2B1O_HUMAN,sp|P33778|H2B1B_HUMAN,sp|P57053|H2BFS_HUMAN,sp|P58876|H2B1D_HUMAN,sp|P62807|H2B1C_HUMAN,sp|Q16778|H2B2E_HUMAN,sp|Q5QNW6|H2B2F_HUMAN,sp|Q8N257|H2B3B_HUMAN,sp|Q93079|H2B1H_HUMAN,sp|Q99877|H2B1N_HUMAN,sp|Q99880|H2B1L_HUMAN	O60814	Histone H2B type 1-K OS=Homo sapiens GN=HIST1H2BK PE=1 SV=3,Histone H2B type 1-J OS=Homo sapiens GN=HIST1H2BJ PE=1 SV=3,Histone H2B type 1-O OS=Homo sapiens GN=HIST1H2BO PE=1 SV=3,Histone H2B type 1-B OS=Homo sapiens GN=HIST1H2BB PE=1 SV=2,Histone H2B type F-S OS=Homo sapiens GN=H2BFS PE=1 SV=2,Histone H2B type 1-D OS=Homo sapiens GN=HIST1H2BD PE=1 SV=2,Histone H2B type 1-C/E/F/G/I OS=Homo sapien…	1	30.2	94	0.12	0	0.21	0	0.16	0	0.16	0	0.15	0	0.19	0	14	115	0.203
sp|O60841|IF2P_HUMAN	O60841	Eukaryotic translation initiation factor 5B OS=Homo sapiens GN=EIF5B PE=1 SV=4	0.8531	7.7	1	0.12	99.99	0.26	99.99	0.15	99.99	0.14	99.99	0.17	99.99	0.17	99.99	2	3	0.005
sp|O60869|EDF1_HUMAN	O60869	Endothelial differentiation-related factor 1 OS=Homo sapiens GN=EDF1 PE=1 SV=1	0.9084	18.9	1	0.12	99.99	0.21	99.99	0.18	99.99	0.16	99.99	0.16	99.99	0.18	99.99	1	1	0.002
sp|O60884|DNJA2_HUMAN	O60884	DnaJ homolog subfamily A member 2 OS=Homo sapiens GN=DNAJA2 PE=1 SV=1	0.9998	8	2	0.11	0	0.23	0.01	0.19	0.02	0.12	0.01	0.17	0.01	0.17	0.01	2	2	0.005
sp|O60902|SHOX2_HUMAN	O60902	Short stature homeobox protein 2 OS=Homo sapiens GN=SHOX2 PE=2 SV=4	0.7666	15.4	2	0.09	0.02	0.26	0.03	0.18	0	0.12	0.02	0.21	0.02	0.14	0.01	1	4	0.006
sp|O60936|NOL3_HUMAN	O60936	Nucleolar protein 3 OS=Homo sapiens GN=NOL3 PE=1 SV=1	0.9633	25.6	2	0.1	0	0.27	0.02	0.17	0	0.12	0.01	0.17	0	0.16	0.03	2	2	0.004
sp|O75019|LIRA1_HUMAN,sp|Q8N6C8|LIRA3_HUMAN,sp|Q8NHL6|LIRB1_HUMAN	O75019	Leukocyte immunoglobulin-like receptor subfamily A member 1 OS=Homo sapiens GN=LILRA1 PE=2 SV=1,Leukocyte immunoglobulin-like receptor subfamily A member 3 OS=Homo sapiens GN=LILRA3 PE=1 SV=3,Leukocyte immunoglobulin-like receptor subfamily B member 1 OS=Homo sapiens GN=LILRB1 PE=1 SV=1	0.8968	2.7	1	0.15	99.99	0.14	99.99	0.16	99.99	0.17	99.99	0.17	99.99	0.21	99.99	1	1	0.002
sp|O75083|WDR1_HUMAN	O75083	WD repeat-containing protein 1 OS=Homo sapiens GN=WDR1 PE=1 SV=4	1	31.5	14	0.12	0	0.21	0.01	0.18	0	0.13	0	0.18	0.01	0.17	0	19	23	0.037
sp|O75128|COBL_HUMAN	O75128	Protein cordon-bleu OS=Homo sapiens GN=COBL PE=1 SV=2	0.8407	9	1	0.11	99.99	0.24	99.99	0.2	99.99	0.13	99.99	0.15	99.99	0.16	99.99	3	3	0.005
sp|O75131|CPNE3_HUMAN	O75131	Copine-3 OS=Homo sapiens GN=CPNE3 PE=1 SV=1	1	24.6	16	0.11	0.01	0.22	0.01	0.18	0.01	0.14	0.01	0.19	0	0.16	0	17	22	0.038
sp|O75165|DJC13_HUMAN	O75165	DnaJ homolog subfamily C member 13 OS=Homo sapiens GN=DNAJC13 PE=1 SV=5	1	3.4	3	0.09	0.01	0.28	0.04	0.16	0.03	0.14	0.02	0.15	0.01	0.15	0.02	9	9	0.011
sp|O75182|SIN3B_HUMAN	O75182	Paired amphipathic helix protein Sin3b OS=Homo sapiens GN=SIN3B PE=1 SV=2	0.9994	4.1	2	0.12	0	0.17	0.04	0.2	0	0.15	0.01	0.17	0.04	0.17	0.01	5	7	0.007
sp|O75190|DNJB6_HUMAN	O75190	DnaJ homolog subfamily B member 6 OS=Homo sapiens GN=DNAJB6 PE=1 SV=2	1	14.7	3	0.11	0.01	0.23	0	0.18	0.01	0.14	0	0.17	0	0.17	0.01	4	7	0.009
sp|O75223|GGCT_HUMAN	O75223	Gamma-glutamylcyclotransferase OS=Homo sapiens GN=GGCT PE=1 SV=1	0.9994	11.2	3	0.1	0.01	0.26	0.01	0.16	0.01	0.15	0.01	0.17	0	0.15	0	2	3	0.006
sp|O75306|NDUS2_HUMAN	O75306	NADH dehydrogenase [ubiquinone] iron-sulfur protein 2, mitochondrial OS=Homo sapiens GN=NDUFS2 PE=1 SV=2	0.999	10.6	2	0.12	0.01	0.2	0.05	0.18	0.03	0.13	0.01	0.2	0.01	0.16	0.02	2	2	0.004
sp|O75340|PDCD6_HUMAN	O75340	Programmed cell death protein 6 OS=Homo sapiens GN=PDCD6 PE=1 SV=1	1	33	3	0.11	0.01	0.25	0.02	0.15	0.02	0.15	0.01	0.15	0.01	0.18	0.01	4	6	0.009
sp|O75342|LX12B_HUMAN	O75342	Arachidonate 12-lipoxygenase, 12R-type OS=Homo sapiens GN=ALOX12B PE=1 SV=1	0.9999	11	3	0.14	0.01	0.22	0.03	0.15	0.01	0.15	0.01	0.16	0.01	0.16	0.02	4	4	0.007
sp|O75347|TBCA_HUMAN	O75347	Tubulin-specific chaperone A OS=Homo sapiens GN=TBCA PE=1 SV=3	1	24.1	4	0.12	0.01	0.24	0	0.16	0	0.13	0	0.17	0.01	0.18	0.01	4	4	0.007
sp|O75348|VATG1_HUMAN	O75348	V-type proton ATPase subunit G 1 OS=Homo sapiens GN=ATP6V1G1 PE=1 SV=3	1	42.4	5	0.1	0.01	0.23	0.02	0.19	0.03	0.13	0.01	0.16	0.01	0.17	0.01	5	6	0.01
sp|O75351|VPS4B_HUMAN	O75351	Vacuolar protein sorting-associated protein 4B OS=Homo sapiens GN=VPS4B PE=1 SV=2	1	33.6	8	0.12	0.02	0.23	0.01	0.17	0.01	0.12	0	0.18	0.01	0.17	0.01	14	15	0.027
sp|O75367|H2AY_HUMAN	O75367	Core histone macro-H2A.1 OS=Homo sapiens GN=H2AFY PE=1 SV=4	1	33.6	9	0.1	0	0.24	0.01	0.17	0	0.15	0.01	0.17	0.01	0.15	0.01	17	19	0.028
sp|O75368|SH3L1_HUMAN	O75368	SH3 domain-binding glutamic acid-rich-like protein OS=Homo sapiens GN=SH3BGRL PE=1 SV=1	1	36	3	0.13	0.02	0.23	0.02	0.16	0.01	0.17	0.03	0.14	0.02	0.16	0.02	4	4	0.007
sp|O75369|FLNB_HUMAN	O75369	Filamin-B OS=Homo sapiens GN=FLNB PE=1 SV=2	1	12.3	10	0.1	0.01	0.23	0.01	0.17	0.01	0.13	0.01	0.19	0.01	0.17	0.01	13	14	0.026
sp|O75390|CISY_HUMAN	O75390	Citrate synthase, mitochondrial OS=Homo sapiens GN=CS PE=1 SV=2	1	38.4	14	0.1	0.01	0.21	0.01	0.17	0	0.12	0	0.19	0	0.2	0.01	15	17	0.031
sp|O75396|SC22B_HUMAN	O75396	Vesicle-trafficking protein SEC22b OS=Homo sapiens GN=SEC22B PE=1 SV=4	1	28.8	4	0.08	0	0.28	0.02	0.19	0.01	0.14	0.02	0.13	0.02	0.16	0.01	8	12	0.015
sp|O75400|PR40A_HUMAN	O75400	Pre-mRNA-processing factor 40 homolog A OS=Homo sapiens GN=PRPF40A PE=1 SV=2	0.9989	5.3	2	0.09	0.01	0.28	0	0.19	0.04	0.12	0.01	0.16	0.02	0.15	0	2	2	0.004
sp|O75425|MSPD3_HUMAN	O75425	Motile sperm domain-containing protein 3 OS=Homo sapiens GN=MOSPD3 PE=2 SV=1	0.9624	13.6	2	0.09	0.01	0.2	0	0.19	0	0.11	0.01	0.23	0.02	0.18	0.01	3	7	0.008
sp|O75427|LRCH4_HUMAN	O75427	Leucine-rich repeat and calponin homology domain-containing protein 4 OS=Homo sapiens GN=LRCH4 PE=1 SV=2	1	12	1	0.18	99.99	0.2	99.99	0.21	99.99	0.16	99.99	0.1	99.99	0.14	99.99	5	6	0.009
sp|O75436|VP26A_HUMAN	O75436	Vacuolar protein sorting-associated protein 26A OS=Homo sapiens GN=VPS26A PE=1 SV=2	1	17.1	5	0.1	0	0.24	0.01	0.17	0.01	0.14	0.01	0.18	0.01	0.17	0.01	5	6	0.009
sp|O75438|NDUB1_HUMAN	O75438	NADH dehydrogenase [ubiquinone] 1 beta subcomplex subunit 1 OS=Homo sapiens GN=NDUFB1 PE=1 SV=1	0.9237	19	1	0.09	99.99	0.37	99.99	0.12	99.99	0.11	99.99	0.19	99.99	0.12	99.99	1	1	0.002
sp|O75439|MPPB_HUMAN	O75439	Mitochondrial-processing peptidase subunit beta OS=Homo sapiens GN=PMPCB PE=1 SV=2	0.9922	8.2	1	0.13	99.99	0.22	99.99	0.2	99.99	0.08	99.99	0.22	99.99	0.14	99.99	1	1	0.003
sp|O75526|RMXL2_HUMAN,sp|P38159|RBMX_HUMAN,sp|Q8N7X1|RMXL3_HUMAN,sp|Q96E39|RMXL1_HUMAN	O75526	RNA-binding motif protein, X-linked-like-2 OS=Homo sapiens GN=RBMXL2 PE=1 SV=3,RNA-binding motif protein, X chromosome OS=Homo sapiens GN=RBMX PE=1 SV=3,RNA-binding motif protein, X-linked-like-3 OS=Homo sapiens GN=RBMXL3 PE=2 SV=2,RNA binding motif protein, X-linked-like-1 OS=Homo sapiens GN=RBMXL1 PE=1 SV=1	0.7734	3.6	1	0.19	99.99	0.32	99.99	0.18	99.99	0.08	99.99	0.11	99.99	0.12	99.99	1	1	0.002
sp|O75531|BAF_HUMAN	O75531	Barrier-to-autointegration factor OS=Homo sapiens GN=BANF1 PE=1 SV=1	1	29.2	3	0.09	0	0.23	0.01	0.2	0.01	0.13	0.02	0.14	0.02	0.21	0.01	3	4	0.007
sp|O75533|SF3B1_HUMAN	O75533	Splicing factor 3B subunit 1 OS=Homo sapiens GN=SF3B1 PE=1 SV=3	1	13	3	0.13	0	0.23	0.01	0.17	0.01	0.13	0.01	0.18	0.01	0.16	0.01	4	5	0.007
sp|O75556|SG2A1_HUMAN	O75556	Mammaglobin-B OS=Homo sapiens GN=SCGB2A1 PE=1 SV=1	1	18.9	2	0.09	0.02	0.17	0.04	0.4	0.1	0.08	0.02	0.09	0.02	0.15	0	2	2	0.004
sp|O75563|SKAP2_HUMAN	O75563	Src kinase-associated phosphoprotein 2 OS=Homo sapiens GN=SKAP2 PE=1 SV=1	0.9991	7.8	1	0.13	99.99	0.28	99.99	0.16	99.99	0.11	99.99	0.15	99.99	0.17	99.99	2	2	0.004
sp|O75594|PGRP1_HUMAN	O75594	Peptidoglycan recognition protein 1 OS=Homo sapiens GN=PGLYRP1 PE=1 SV=1	1	27.6	5	0.12	0.01	0.21	0.03	0.16	0.02	0.19	0.02	0.15	0.01	0.16	0.01	5	6	0.011
sp|O75643|U520_HUMAN	O75643	U5 small nuclear ribonucleoprotein 200 kDa helicase OS=Homo sapiens GN=SNRNP200 PE=1 SV=2	1	8.3	3	0.12	0.02	0.24	0.05	0.19	0.01	0.1	0.01	0.18	0.02	0.16	0.02	8	9	0.012
sp|O75695|XRP2_HUMAN	O75695	Protein XRP2 OS=Homo sapiens GN=RP2 PE=1 SV=4	0.9985	10	2	0.14	0.02	0.2	0.03	0.15	0.01	0.17	0.02	0.17	0	0.17	0.03	2	2	0.004
sp|O75787|RENR_HUMAN	O75787	Renin receptor OS=Homo sapiens GN=ATP6AP2 PE=1 SV=2	0.9888	5.1	1	0.11	99.99	0.23	99.99	0.17	99.99	0.13	99.99	0.19	99.99	0.16	99.99	1	1	0.002
sp|O75821|EIF3G_HUMAN	O75821	Eukaryotic translation initiation factor 3 subunit G OS=Homo sapiens GN=EIF3G PE=1 SV=2	0.9833	14.4	2	0.09	0.01	0.26	0.04	0.18	0.01	0.13	0.01	0.17	0	0.17	0.03	2	2	0.004
sp|O75828|CBR3_HUMAN	O75828	Carbonyl reductase [NADPH] 3 OS=Homo sapiens GN=CBR3 PE=1 SV=3	1	47.3	6	0.11	0.01	0.22	0.01	0.18	0.01	0.12	0.01	0.2	0.01	0.16	0.01	6	6	0.016
sp|O75832|PSD10_HUMAN	O75832	26S proteasome non-ATPase regulatory subunit 10 OS=Homo sapiens GN=PSMD10 PE=1 SV=1	0.7677	11.1	2	0.1	0	0.23	0.01	0.19	0.02	0.13	0.01	0.16	0.01	0.19	0.01	1	2	0.004
sp|O75844|FACE1_HUMAN	O75844	CAAX prenyl protease 1 homolog OS=Homo sapiens GN=ZMPSTE24 PE=1 SV=2	0.9912	8	1	0.13	99.99	0.24	99.99	0.17	99.99	0.12	99.99	0.19	99.99	0.16	99.99	1	1	0.002
sp|O75864|PPR37_HUMAN	O75864	Protein phosphatase 1 regulatory subunit 37 OS=Homo sapiens GN=PPP1R37 PE=1 SV=4	0.968	10.4	1	0.11	99.99	0.17	99.99	0.19	99.99	0.13	99.99	0.17	99.99	0.23	99.99	3	3	0.006
sp|O75874|IDHC_HUMAN	O75874	Isocitrate dehydrogenase [NADP] cytoplasmic OS=Homo sapiens GN=IDH1 PE=1 SV=2	1	26.8	7	0.12	0	0.23	0.01	0.16	0	0.12	0	0.2	0.01	0.17	0.01	9	10	0.015
sp|O75888|TNF13_HUMAN	O75888	Tumor necrosis factor ligand superfamily member 13 OS=Homo sapiens GN=TNFSF13 PE=1 SV=1	0.9207	16	1	0.13	99.99	0.22	99.99	0.14	99.99	0.13	99.99	0.15	99.99	0.23	99.99	2	2	0.004
sp|O75915|PRAF3_HUMAN	O75915	PRA1 family protein 3 OS=Homo sapiens GN=ARL6IP5 PE=1 SV=1	1	16	4	0.11	0.01	0.24	0.01	0.17	0	0.13	0.01	0.17	0	0.17	0.01	3	4	0.008
sp|O75923|DYSF_HUMAN	O75923	Dysferlin OS=Homo sapiens GN=DYSF PE=1 SV=1	1	5.8	8	0.13	0.01	0.21	0.01	0.16	0	0.16	0.01	0.15	0.01	0.18	0.01	9	10	0.016
sp|O75947|ATP5H_HUMAN	O75947	ATP synthase subunit d, mitochondrial OS=Homo sapiens GN=ATP5H PE=1 SV=3	1	39.8	4	0.09	0	0.25	0.02	0.16	0.01	0.14	0.01	0.17	0.01	0.18	0.01	5	5	0.009
sp|O75955|FLOT1_HUMAN	O75955	Flotillin-1 OS=Homo sapiens GN=FLOT1 PE=1 SV=3	1	15.2	4	0.11	0	0.2	0.02	0.17	0.02	0.2	0.02	0.12	0.01	0.18	0.02	4	4	0.008
sp|O75964|ATP5L_HUMAN	O75964	ATP synthase subunit g, mitochondrial OS=Homo sapiens GN=ATP5L PE=1 SV=3	0.9896	8.7	1	0.08	99.99	0.24	99.99	0.27	99.99	0.12	99.99	0.15	99.99	0.14	99.99	1	1	0.002
sp|O76003|GLRX3_HUMAN	O76003	Glutaredoxin-3 OS=Homo sapiens GN=GLRX3 PE=1 SV=2	1	15.8	1	0.12	99.99	0.2	99.99	0.19	99.99	0.11	99.99	0.19	99.99	0.19	99.99	2	2	0.005
sp|O76011|KRT34_HUMAN	O76011	Keratin, type I cuticular Ha4 OS=Homo sapiens GN=KRT34 PE=2 SV=2	1	17.9	3	0.13	0.02	0.23	0.01	0.16	0.01	0.17	0.01	0.18	0.01	0.14	0.02	4	5	0.051
sp|O76013|KRT36_HUMAN	O76013	Keratin, type I cuticular Ha6 OS=Homo sapiens GN=KRT36 PE=1 SV=1	1	45.2	27	0.15	0.01	0.21	0.01	0.14	0	0.15	0	0.21	0.01	0.12	0.01	28	40	0.068
sp|O76027|ANXA9_HUMAN	O76027	Annexin A9 OS=Homo sapiens GN=ANXA9 PE=1 SV=3	1	28.7	6	0.12	0.01	0.23	0.01	0.17	0.01	0.13	0.01	0.19	0.01	0.15	0.01	7	9	0.014
sp|O76041|NEBL_HUMAN	O76041	Nebulette OS=Homo sapiens GN=NEBL PE=1 SV=1	1	8.6	3	0.14	0.01	0.28	0.02	0.15	0.01	0.12	0	0.16	0.01	0.16	0.01	4	4	0.007
sp|O76062|ERG24_HUMAN	O76062	Delta(14)-sterol reductase OS=Homo sapiens GN=TM7SF2 PE=2 SV=3	0.6401	2.4	1	0.1	99.99	0.2	99.99	0.16	99.99	0.16	99.99	0.21	99.99	0.18	99.99	1	1	0.002
sp|O76080|ZFAN5_HUMAN	O76080	AN1-type zinc finger protein 5 OS=Homo sapiens GN=ZFAND5 PE=1 SV=1	0.9867	37.1	1	0.12	99.99	0.21	99.99	0.2	99.99	0.15	99.99	0.16	99.99	0.17	99.99	5	6	0.007
sp|O94804|STK10_HUMAN	O94804	Serine/threonine-protein kinase 10 OS=Homo sapiens GN=STK10 PE=1 SV=1	0.7564	8.2	1	0.14	99.99	0.28	99.99	0.17	99.99	0.15	99.99	0.12	99.99	0.15	99.99	1	1	0.004
sp|O94811|TPPP_HUMAN	O94811	Tubulin polymerization-promoting protein OS=Homo sapiens GN=TPPP PE=1 SV=1	0.9904	13.2	1	0.08	99.99	0.24	99.99	0.16	99.99	0.16	99.99	0.17	99.99	0.19	99.99	1	1	0.002
sp|O94826|TOM70_HUMAN	O94826	Mitochondrial import receptor subunit TOM70 OS=Homo sapiens GN=TOMM70A PE=1 SV=1	1	7.1	3	0.13	0	0.21	0.02	0.16	0.03	0.14	0.01	0.18	0	0.17	0.01	3	5	0.009
sp|O94832|MYO1D_HUMAN	O94832	Unconventional myosin-Id OS=Homo sapiens GN=MYO1D PE=1 SV=2	1	12.9	7	0.11	0.01	0.25	0.01	0.17	0.01	0.12	0.01	0.19	0	0.15	0.01	9	12	0.018
sp|O94851|MICA2_HUMAN	O94851	Protein-methionine sulfoxide oxidase MICAL2 OS=Homo sapiens GN=MICAL2 PE=1 SV=1	0.9435	13.5	1	0.16	99.99	0.19	99.99	0.17	99.99	0.13	99.99	0.21	99.99	0.13	99.99	8	8	0.006
sp|O94874|UFL1_HUMAN	O94874	E3 UFM1-protein ligase 1 OS=Homo sapiens GN=UFL1 PE=1 SV=2	1	6.9	3	0.13	0.01	0.22	0.01	0.17	0.01	0.13	0.01	0.18	0.02	0.17	0.01	3	4	0.007
sp|O94905|ERLN2_HUMAN	O94905	Erlin-2 OS=Homo sapiens GN=ERLIN2 PE=1 SV=1	0.9563	10.9	2	0.12	0.02	0.24	0.01	0.17	0	0.13	0	0.18	0.02	0.16	0.01	2	2	0.004
sp|O94919|ENDD1_HUMAN	O94919	Endonuclease domain-containing 1 protein OS=Homo sapiens GN=ENDOD1 PE=1 SV=2	1	13.6	5	0.11	0.02	0.27	0.02	0.18	0.01	0.1	0.01	0.18	0.01	0.15	0.01	4	5	0.01
sp|O94979|SC31A_HUMAN	O94979	Protein transport protein Sec31A OS=Homo sapiens GN=SEC31A PE=1 SV=3	1	7.5	8	0.1	0.01	0.23	0.01	0.17	0.01	0.13	0.01	0.17	0.01	0.18	0.01	8	9	0.017
sp|O95169|NDUB8_HUMAN	O95169	NADH dehydrogenase [ubiquinone] 1 beta subcomplex subunit 8, mitochondrial OS=Homo sapiens GN=NDUFB8 PE=1 SV=1	0.9404	16.1	1	0.07	99.99	0.34	99.99	0.14	99.99	0.11	99.99	0.19	99.99	0.14	99.99	1	1	0.003
sp|O95171|SCEL_HUMAN	O95171	Sciellin OS=Homo sapiens GN=SCEL PE=1 SV=2	1	25.1	18	0.1	0.01	0.23	0.01	0.18	0.01	0.14	0	0.19	0.01	0.15	0.01	17	23	0.043
sp|O95202|LETM1_HUMAN	O95202	LETM1 and EF-hand domain-containing protein 1, mitochondrial OS=Homo sapiens GN=LETM1 PE=1 SV=1	0.9999	5.1	3	0.11	0.01	0.25	0.02	0.19	0.02	0.12	0.01	0.16	0.01	0.16	0.01	3	3	0.006
sp|O95248|MTMR5_HUMAN	O95248	Myotubularin-related protein 5 OS=Homo sapiens GN=SBF1 PE=1 SV=3	0.7952	4.7	4	0.1	0.01	0.22	0.01	0.18	0.01	0.11	0.01	0.24	0	0.14	0.01	2	5	0.009
sp|O95273|CCDB1_HUMAN	O95273	Cyclin-D1-binding protein 1 OS=Homo sapiens GN=CCNDBP1 PE=1 SV=2	0.9993	6.1	1	0.17	99.99	0.27	99.99	0.1	99.99	0.18	99.99	0.17	99.99	0.12	99.99	2	2	0.004
sp|O95274|LYPD3_HUMAN	O95274	Ly6/PLAUR domain-containing protein 3 OS=Homo sapiens GN=LYPD3 PE=1 SV=2	1	11.3	5	0.13	0.01	0.2	0.01	0.19	0.01	0.13	0.01	0.2	0.01	0.16	0.01	4	5	0.01
sp|O95295|SNAPN_HUMAN	O95295	SNARE-associated protein Snapin OS=Homo sapiens GN=SNAPIN PE=1 SV=1	1	16.2	6	0.1	0.01	0.26	0.07	0.16	0.01	0.12	0.02	0.16	0.02	0.13	0.02	5	12	0.012
sp|O95298|NDUC2_HUMAN	O95298	NADH dehydrogenase [ubiquinone] 1 subunit C2 OS=Homo sapiens GN=NDUFC2 PE=1 SV=1	0.9856	10.1	1	0.07	99.99	0.21	99.99	0.17	99.99	0.13	99.99	0.21	99.99	0.21	99.99	1	1	0.002
sp|O95299|NDUAA_HUMAN	O95299	NADH dehydrogenase [ubiquinone] 1 alpha subcomplex subunit 10, mitochondrial OS=Homo sapiens GN=NDUFA10 PE=1 SV=1	0.9994	11.8	3	0.12	0	0.26	0.01	0.17	0.01	0.13	0	0.18	0.01	0.14	0.01	2	3	0.006
sp|O95336|6PGL_HUMAN	O95336	6-phosphogluconolactonase OS=Homo sapiens GN=PGLS PE=1 SV=2	1	38	12	0.13	0	0.23	0.01	0.18	0.01	0.12	0.01	0.17	0	0.16	0.01	9	13	0.025
sp|O95343|SIX3_HUMAN	O95343	Homeobox protein SIX3 OS=Homo sapiens GN=SIX3 PE=1 SV=1	0.7514	25	1	0.11	99.99	0.23	99.99	0.29	99.99	0.13	99.99	0.16	99.99	0.08	99.99	1	2	0.003
sp|O95347|SMC2_HUMAN	O95347	Structural maintenance of chromosomes protein 2 OS=Homo sapiens GN=SMC2 PE=1 SV=2	0.976	5.8	2	0.09	0.02	0.26	0.02	0.14	0.02	0.15	0.03	0.17	0	0.16	0.05	6	8	0.007
sp|O95359|TACC2_HUMAN	O95359	Transforming acidic coiled-coil-containing protein 2 OS=Homo sapiens GN=TACC2 PE=1 SV=3	0.9988	6.1	2	0.14	0.01	0.26	0	0.15	0	0.12	0.01	0.19	0.01	0.14	0	5	5	0.007
sp|O95361|TRI16_HUMAN	O95361	Tripartite motif-containing protein 16 OS=Homo sapiens GN=TRIM16 PE=1 SV=3	1	32.6	11	0.13	0	0.21	0.01	0.16	0	0.13	0.01	0.2	0.01	0.15	0.01	14	15	0.025
sp|O95365|ZBT7A_HUMAN	O95365	Zinc finger and BTB domain-containing protein 7A OS=Homo sapiens GN=ZBTB7A PE=1 SV=1	0.8199	8.6	1	0.09	99.99	0.17	99.99	0.14	99.99	0.16	99.99	0.1	99.99	0.34	99.99	1	2	0.004
sp|O95372|LYPA2_HUMAN	O95372	Acyl-protein thioesterase 2 OS=Homo sapiens GN=LYPLA2 PE=1 SV=1	0.9497	20.8	2	0.13	0	0.23	0.03	0.15	0	0.13	0	0.18	0.02	0.17	0.01	1	2	0.003
sp|O95373|IPO7_HUMAN	O95373	Importin-7 OS=Homo sapiens GN=IPO7 PE=1 SV=1	1	8.3	3	0.1	0.01	0.27	0.02	0.17	0.02	0.12	0	0.18	0.02	0.16	0.01	5	5	0.008
sp|O95379|TFIP8_HUMAN	O95379	Tumor necrosis factor alpha-induced protein 8 OS=Homo sapiens GN=TNFAIP8 PE=1 SV=1	0.9919	10.1	2	0.15	0.02	0.25	0.02	0.18	0.02	0.14	0.02	0.15	0.02	0.12	0.03	1	2	0.004
sp|O95395|GCNT3_HUMAN	O95395	Beta-1,3-galactosyl-O-glycosyl-glycoprotein beta-1,6-N-acetylglucosaminyltransferase 3 OS=Homo sapiens GN=GCNT3 PE=2 SV=1	0.9476	8.2	2	0.12	0.02	0.18	0.02	0.15	0.02	0.15	0.05	0.25	0.03	0.14	0	3	3	0.005
sp|O95425|SVIL_HUMAN	O95425	Supervillin OS=Homo sapiens GN=SVIL PE=1 SV=2	0.9965	7.6	1	0.13	99.99	0.31	99.99	0.15	99.99	0.13	99.99	0.15	99.99	0.13	99.99	2	2	0.006
sp|O95466|FMNL_HUMAN	O95466	Formin-like protein 1 OS=Homo sapiens GN=FMNL1 PE=1 SV=3	0.9971	2.5	2	0.09	0	0.22	0.01	0.15	0.02	0.2	0.02	0.12	0.01	0.21	0.01	2	2	0.004
sp|O95470|SGPL1_HUMAN	O95470	Sphingosine-1-phosphate lyase 1 OS=Homo sapiens GN=SGPL1 PE=1 SV=3	1	14.6	2	0.14	0.02	0.21	0.03	0.21	0.06	0.12	0.01	0.15	0.02	0.16	0.01	5	5	0.007
sp|O95479|G6PE_HUMAN	O95479	GDH/6PGL endoplasmic bifunctional protein OS=Homo sapiens GN=H6PD PE=1 SV=2	0.9934	7.1	1	0.11	99.99	0.23	99.99	0.18	99.99	0.14	99.99	0.19	99.99	0.15	99.99	1	2	0.004
sp|O95486|SC24A_HUMAN	O95486	Protein transport protein Sec24A OS=Homo sapiens GN=SEC24A PE=1 SV=2	1	8.1	2	0.11	0.01	0.22	0.01	0.13	0	0.1	0.01	0.18	0.02	0.25	0.03	5	6	0.008
sp|O95487|SC24B_HUMAN	O95487	Protein transport protein Sec24B OS=Homo sapiens GN=SEC24B PE=1 SV=2	0.638	6.6	1	0.12	99.99	0.21	99.99	0.18	99.99	0.15	99.99	0.17	99.99	0.17	99.99	1	1	0.005
sp|O95498|VNN2_HUMAN	O95498	Vascular non-inflammatory molecule 2 OS=Homo sapiens GN=VNN2 PE=1 SV=3	0.9237	4	1	0.12	99.99	0.23	99.99	0.18	99.99	0.13	99.99	0.16	99.99	0.18	99.99	1	1	0.003
sp|O95571|ETHE1_HUMAN	O95571	Persulfide dioxygenase ETHE1, mitochondrial OS=Homo sapiens GN=ETHE1 PE=1 SV=2	1	23.6	4	0.11	0	0.24	0.02	0.18	0.01	0.13	0.01	0.16	0.01	0.18	0.01	5	5	0.009
sp|O95573|ACSL3_HUMAN	O95573	Long-chain-fatty-acid--CoA ligase 3 OS=Homo sapiens GN=ACSL3 PE=1 SV=3	0.9979	11	2	0.08	0.01	0.24	0.03	0.2	0.02	0.1	0.01	0.18	0	0.18	0.06	2	2	0.004
sp|O95613|PCNT_HUMAN	O95613	Pericentrin OS=Homo sapiens GN=PCNT PE=1 SV=4	0.9992	5.2	2	0.13	0.04	0.2	0.01	0.17	0.04	0.13	0.02	0.2	0.02	0.15	0.04	13	13	0.01
sp|O95630|STABP_HUMAN	O95630	STAM-binding protein OS=Homo sapiens GN=STAMBP PE=1 SV=1	0.9919	3.5	2	0.16	0.03	0.2	0.01	0.22	0.03	0.11	0	0.15	0.01	0.15	0	1	2	0.004
sp|O95678|K2C75_HUMAN	O95678	Keratin, type II cytoskeletal 75 OS=Homo sapiens GN=KRT75 PE=1 SV=2	0.9948	29	1	0.14	99.99	0.19	99.99	0.15	99.99	0.22	99.99	0.17	99.99	0.13	99.99	4	7	0.099
sp|O95714|HERC2_HUMAN	O95714	E3 ubiquitin-protein ligase HERC2 OS=Homo sapiens GN=HERC2 PE=1 SV=2	0.9669	4.1	1	0.65	99.99	0.09	99.99	0.06	99.99	0.06	99.99	0.08	99.99	0.06	99.99	7	8	0.007
sp|O95747|OXSR1_HUMAN	O95747	Serine/threonine-protein kinase OSR1 OS=Homo sapiens GN=OXSR1 PE=1 SV=1	1	19.4	5	0.12	0.01	0.22	0.01	0.16	0.01	0.16	0.02	0.17	0.01	0.17	0.01	6	10	0.012
sp|O95757|HS74L_HUMAN	O95757	Heat shock 70 kDa protein 4L OS=Homo sapiens GN=HSPA4L PE=1 SV=3	1	18	4	0.1	0.01	0.24	0.01	0.17	0.01	0.11	0	0.18	0.01	0.18	0.01	9	9	0.014
sp|O95782|AP2A1_HUMAN	O95782	AP-2 complex subunit alpha-1 OS=Homo sapiens GN=AP2A1 PE=1 SV=3	1	9.1	4	0.13	0.01	0.22	0.02	0.17	0.01	0.12	0.01	0.17	0.01	0.19	0.01	5	5	0.008
sp|O95817|BAG3_HUMAN	O95817	BAG family molecular chaperone regulator 3 OS=Homo sapiens GN=BAG3 PE=1 SV=3	1	18.3	5	0.09	0.01	0.26	0.01	0.18	0.01	0.12	0.01	0.16	0.01	0.18	0.01	5	5	0.011
sp|O95831|AIFM1_HUMAN	O95831	Apoptosis-inducing factor 1, mitochondrial OS=Homo sapiens GN=AIFM1 PE=1 SV=1	0.9896	5.5	1	0.08	99.99	0.24	99.99	0.15	99.99	0.17	99.99	0.18	99.99	0.18	99.99	1	1	0.002
sp|O95833|CLIC3_HUMAN	O95833	Chloride intracellular channel protein 3 OS=Homo sapiens GN=CLIC3 PE=1 SV=2	1	67.8	33	0.09	0.01	0.23	0.01	0.18	0	0.12	0	0.19	0.01	0.17	0.01	19	38	0.073
sp|O95834|EMAL2_HUMAN	O95834	Echinoderm microtubule-associated protein-like 2 OS=Homo sapiens GN=EML2 PE=2 SV=1	1	11.2	4	0.09	0.02	0.24	0.04	0.16	0.01	0.14	0.01	0.15	0.01	0.19	0.01	4	5	0.009
sp|O95837|GNA14_HUMAN,sp|P29992|GNA11_HUMAN	O95837	Guanine nucleotide-binding protein subunit alpha-14 OS=Homo sapiens GN=GNA14 PE=2 SV=1,Guanine nucleotide-binding protein subunit alpha-11 OS=Homo sapiens GN=GNA11 PE=1 SV=2	0.9987	9.6	1	0.13	99.99	0.23	99.99	0.17	99.99	0.14	99.99	0.18	99.99	0.15	99.99	2	2	0.004
sp|O95861|BPNT1_HUMAN	O95861	3'(2'),5'-bisphosphate nucleotidase 1 OS=Homo sapiens GN=BPNT1 PE=1 SV=1	0.9638	11	1	0.11	99.99	0.17	99.99	0.15	99.99	0.15	99.99	0.15	99.99	0.27	99.99	3	4	0.006
sp|O95865|DDAH2_HUMAN	O95865	N(G),N(G)-dimethylarginine dimethylaminohydrolase 2 OS=Homo sapiens GN=DDAH2 PE=1 SV=1	0.9987	16.5	3	0.08	0.01	0.26	0.02	0.19	0.01	0.15	0.03	0.16	0.01	0.14	0.01	3	4	0.007
sp|O95867|LY66C_HUMAN	O95867	Lymphocyte antigen 6 complex locus protein G6c OS=Homo sapiens GN=LY6G6C PE=1 SV=1	1	26.4	4	0.09	0.02	0.26	0.01	0.16	0.02	0.12	0.02	0.22	0	0.13	0.02	6	7	0.008
sp|O95996|APC2_HUMAN	O95996	Adenomatous polyposis coli protein 2 OS=Homo sapiens GN=APC2 PE=1 SV=1	0.9638	6.9	1	0.06	99.99	0.24	99.99	0.16	99.99	0.12	99.99	0.21	99.99	0.22	99.99	5	5	0.006
sp|O96011|PX11B_HUMAN	O96011	Peroxisomal membrane protein 11B OS=Homo sapiens GN=PEX11B PE=1 SV=1	0.9959	8.9	1	0.09	99.99	0.22	99.99	0.22	99.99	0.13	99.99	0.19	99.99	0.15	99.99	2	2	0.003
sp|P00167|CYB5_HUMAN	P00167	Cytochrome b5 OS=Homo sapiens GN=CYB5A PE=1 SV=2	0.9315	6.7	1	0.08	99.99	0.2	99.99	0.19	99.99	0.13	99.99	0.19	99.99	0.22	99.99	1	1	0.002
sp|P00338|LDHA_HUMAN	P00338	L-lactate dehydrogenase A chain OS=Homo sapiens GN=LDHA PE=1 SV=2	1	41.3	45	0.12	0	0.2	0	0.16	0	0.15	0	0.17	0	0.19	0	23	60	0.105
sp|P00352|AL1A1_HUMAN	P00352	Retinal dehydrogenase 1 OS=Homo sapiens GN=ALDH1A1 PE=1 SV=2	1	20	7	0.16	0.01	0.21	0.01	0.17	0	0.14	0.01	0.18	0	0.14	0.01	8	10	0.016
sp|P00367|DHE3_HUMAN	P00367	Glutamate dehydrogenase 1, mitochondrial OS=Homo sapiens GN=GLUD1 PE=1 SV=2	1	18.5	9	0.1	0.01	0.24	0.01	0.18	0	0.14	0	0.17	0	0.17	0.01	10	12	0.021
sp|P00387|NB5R3_HUMAN	P00387	NADH-cytochrome b5 reductase 3 OS=Homo sapiens GN=CYB5R3 PE=1 SV=3	1	26.6	8	0.11	0.01	0.24	0.01	0.19	0.01	0.14	0.01	0.17	0.01	0.14	0.01	7	9	0.018
sp|P00390|GSHR_HUMAN	P00390	Glutathione reductase, mitochondrial OS=Homo sapiens GN=GSR PE=1 SV=2	1	13.6	3	0.1	0.02	0.22	0.01	0.2	0.02	0.15	0	0.17	0.01	0.16	0.02	3	3	0.007
sp|P00403|COX2_HUMAN	P00403	Cytochrome c oxidase subunit 2 OS=Homo sapiens GN=MT-CO2 PE=1 SV=1	1	24.7	6	0.11	0.01	0.22	0.01	0.18	0.01	0.12	0.01	0.18	0.01	0.18	0	4	7	0.015
sp|P00441|SODC_HUMAN	P00441	Superoxide dismutase [Cu-Zn] OS=Homo sapiens GN=SOD1 PE=1 SV=2	1	68.8	6	0.12	0	0.22	0.01	0.17	0.01	0.14	0.01	0.18	0.01	0.17	0	7	8	0.015
sp|P00450|CERU_HUMAN	P00450	Ceruloplasmin OS=Homo sapiens GN=CP PE=1 SV=1	1	26.1	17	0.13	0	0.2	0.01	0.19	0.01	0.13	0	0.16	0	0.18	0.01	18	22	0.04
sp|P00491|PNPH_HUMAN	P00491	Purine nucleoside phosphorylase OS=Homo sapiens GN=PNP PE=1 SV=2	1	62.3	14	0.11	0.01	0.23	0.01	0.16	0	0.16	0.01	0.16	0.01	0.17	0.01	18	21	0.037
sp|P00492|HPRT_HUMAN	P00492	Hypoxanthine-guanine phosphoribosyltransferase OS=Homo sapiens GN=HPRT1 PE=1 SV=2	1	20.2	6	0.11	0.01	0.24	0.01	0.17	0.01	0.15	0.01	0.15	0.01	0.18	0.01	5	6	0.011
sp|P00505|AATM_HUMAN	P00505	Aspartate aminotransferase, mitochondrial OS=Homo sapiens GN=GOT2 PE=1 SV=3	1	23.7	7	0.1	0.01	0.21	0.02	0.17	0.01	0.12	0.01	0.19	0.01	0.19	0.01	7	7	0.014
sp|P00558|PGK1_HUMAN	P00558	Phosphoglycerate kinase 1 OS=Homo sapiens GN=PGK1 PE=1 SV=3	1	58.3	26	0.11	0	0.21	0	0.17	0	0.14	0	0.19	0	0.17	0	31	41	0.068
sp|P00568|KAD1_HUMAN	P00568	Adenylate kinase isoenzyme 1 OS=Homo sapiens GN=AK1 PE=1 SV=3	1	18	4	0.12	0.02	0.25	0.03	0.18	0.02	0.12	0.01	0.15	0.02	0.15	0.02	3	4	0.008
sp|P00734|THRB_HUMAN	P00734	Prothrombin OS=Homo sapiens GN=F2 PE=1 SV=2	1	13.2	3	0.11	0.01	0.21	0.01	0.16	0	0.12	0.01	0.2	0.01	0.19	0.01	6	6	0.008
sp|P00738|HPT_HUMAN	P00738	Haptoglobin OS=Homo sapiens GN=HP PE=1 SV=1	1	23.9	14	0.1	0	0.18	0.01	0.21	0	0.13	0	0.15	0	0.22	0.01	15	20	0.03
sp|P00739|HPTR_HUMAN	P00739	Haptoglobin-related protein OS=Homo sapiens GN=HPR PE=1 SV=2	0.9595	18.7	3	0.11	0.02	0.27	0.03	0.16	0.01	0.13	0.02	0.18	0.01	0.14	0.01	3	8	0.012
sp|P00747|PLMN_HUMAN	P00747	Plasminogen OS=Homo sapiens GN=PLG PE=1 SV=2	1	6.2	3	0.1	0.01	0.23	0.04	0.19	0.02	0.12	0.01	0.16	0.01	0.19	0.02	3	3	0.006
sp|P00751|CFAB_HUMAN	P00751	Complement factor B OS=Homo sapiens GN=CFB PE=1 SV=2	1	13.6	6	0.13	0.01	0.21	0.01	0.21	0.01	0.13	0	0.15	0	0.17	0.01	9	12	0.018
sp|P00846|ATP6_HUMAN	P00846	ATP synthase subunit a OS=Homo sapiens GN=MT-ATP6 PE=1 SV=1	0.9723	4.4	1	0.07	99.99	0.26	99.99	0.15	99.99	0.08	99.99	0.26	99.99	0.17	99.99	1	2	0.003
sp|P00966|ASSY_HUMAN	P00966	Argininosuccinate synthase OS=Homo sapiens GN=ASS1 PE=1 SV=2	0.9998	8.3	4	0.11	0.01	0.24	0.02	0.17	0.01	0.13	0.02	0.15	0.01	0.19	0.01	4	4	0.006
sp|P01008|ANT3_HUMAN	P01008	Antithrombin-III OS=Homo sapiens GN=SERPINC1 PE=1 SV=1	1	23.3	8	0.12	0.01	0.21	0.01	0.18	0.01	0.13	0.01	0.16	0.01	0.18	0.01	7	8	0.015
sp|P01009|A1AT_HUMAN	P01009	Alpha-1-antitrypsin OS=Homo sapiens GN=SERPINA1 PE=1 SV=3	1	46.9	21	0.13	0.01	0.18	0.01	0.2	0	0.1	0	0.2	0.01	0.18	0	21	35	0.058
sp|P01011|AACT_HUMAN	P01011	Alpha-1-antichymotrypsin OS=Homo sapiens GN=SERPINA3 PE=1 SV=2	1	19.6	4	0.13	0.01	0.19	0.01	0.16	0.02	0.17	0.01	0.18	0.01	0.16	0.01	6	6	0.009
sp|P01019|ANGT_HUMAN	P01019	Angiotensinogen OS=Homo sapiens GN=AGT PE=1 SV=1	1	20.6	6	0.13	0.01	0.21	0.01	0.18	0.01	0.13	0	0.18	0.01	0.16	0.01	5	7	0.014
sp|P01023|A2MG_HUMAN	P01023	Alpha-2-macroglobulin OS=Homo sapiens GN=A2M PE=1 SV=3	1	50.5	100	0.13	0	0.16	0	0.21	0	0.13	0	0.14	0	0.22	0	89	127	0.228
sp|P01024|CO3_HUMAN	P01024	Complement C3 OS=Homo sapiens GN=C3 PE=1 SV=2	1	54.2	138	0.12	0	0.19	0	0.19	0	0.13	0	0.16	0	0.2	0	106	177	0.33
sp|P01033|TIMP1_HUMAN	P01033	Metalloproteinase inhibitor 1 OS=Homo sapiens GN=TIMP1 PE=1 SV=1	1	43.5	6	0.16	0.01	0.16	0.01	0.16	0.01	0.12	0.01	0.23	0.01	0.15	0.01	9	9	0.015
sp|P01034|CYTC_HUMAN	P01034	Cystatin-C OS=Homo sapiens GN=CST3 PE=1 SV=1	1	56.8	30	0.13	0	0.18	0.01	0.17	0	0.14	0	0.22	0.01	0.14	0	15	38	0.067
sp|P01036|CYTS_HUMAN	P01036	Cystatin-S OS=Homo sapiens GN=CST4 PE=1 SV=3	1	62.4	496	0.13	0	0.18	0	0.16	0	0.2	0	0.21	0	0.1	0	22	722	1.313
sp|P01037|CYTN_HUMAN	P01037	Cystatin-SN OS=Homo sapiens GN=CST1 PE=1 SV=3	1	66	348	0.12	0	0.17	0	0.18	0	0.17	0	0.2	0	0.13	0	28	540	0.945
sp|P01040|CYTA_HUMAN	P01040	Cystatin-A OS=Homo sapiens GN=CSTA PE=1 SV=1	1	75.5	10	0.12	0.01	0.26	0.02	0.16	0	0.13	0.01	0.18	0.01	0.13	0.01	10	17	0.026
sp|P01042|KNG1_HUMAN	P01042	Kininogen-1 OS=Homo sapiens GN=KNG1 PE=1 SV=2	1	8.2	7	0.16	0.02	0.2	0.01	0.18	0	0.16	0.01	0.13	0.01	0.15	0.02	6	9	0.015
sp|P01111|RASN_HUMAN,sp|P01112|RASH_HUMAN,sp|P01116|RASK_HUMAN	P01111	GTPase NRas OS=Homo sapiens GN=NRAS PE=1 SV=1,GTPase HRas OS=Homo sapiens GN=HRAS PE=1 SV=1,GTPase KRas OS=Homo sapiens GN=KRAS PE=1 SV=1	1	13.8	3	0.11	0.02	0.26	0.02	0.16	0.02	0.15	0.02	0.18	0.02	0.12	0.01	4	5	0.008
sp|P01130|LDLR_HUMAN	P01130	Low-density lipoprotein receptor OS=Homo sapiens GN=LDLR PE=1 SV=1	0.9972	4.7	1	0.09	99.99	0.26	99.99	0.22	99.99	0.11	99.99	0.18	99.99	0.15	99.99	3	3	0.004
sp|P01591|IGJ_HUMAN	P01591	Immunoglobulin J chain OS=Homo sapiens GN=IGJ PE=1 SV=4	1	66	85	0.12	0	0.24	0	0.16	0	0.13	0	0.18	0	0.15	0	20	109	0.189
sp|P01596|KV104_HUMAN,sp|P01598|KV106_HUMAN	P01596	Ig kappa chain V-I region CAR OS=Homo sapiens PE=1 SV=1,Ig kappa chain V-I region EU OS=Homo sapiens PE=1 SV=1	0.8804	16.8	2	0.13	0	0.16	0.03	0.15	0	0.16	0	0.21	0.02	0.18	0.02	2	4	0.004
sp|P01597|KV105_HUMAN	P01597	Ig kappa chain V-I region DEE OS=Homo sapiens PE=1 SV=1	0.9999	15.7	3	0.11	0.01	0.16	0.01	0.17	0.01	0.14	0.02	0.21	0.01	0.2	0	3	3	0.006
sp|P01601|KV109_HUMAN	P01601	Ig kappa chain V-I region HK101 (Fragment) OS=Homo sapiens PE=4 SV=1	0.8446	18.8	2	0.14	0	0.19	0.02	0.18	0	0.13	0	0.19	0.01	0.16	0.01	1	2	0.004
sp|P01602|KV110_HUMAN	P01602	Ig kappa chain V-I region HK102 (Fragment) OS=Homo sapiens GN=IGKV1-5 PE=4 SV=1	0.9975	34.2	3	0.13	0.02	0.2	0.01	0.14	0.01	0.12	0	0.17	0.01	0.23	0	2	3	0.006
sp|P01608|KV116_HUMAN	P01608	Ig kappa chain V-I region Roy OS=Homo sapiens PE=1 SV=1	1	24.1	7	0.17	0.01	0.17	0.01	0.16	0	0.13	0.01	0.18	0.01	0.19	0.01	4	7	0.013
sp|P01612|KV120_HUMAN	P01612	Ig kappa chain V-I region Mev OS=Homo sapiens PE=1 SV=1	0.7931	38.5	2	0.12	0.01	0.22	0	0.15	0.02	0.17	0.01	0.15	0.01	0.19	0.03	3	3	0.004
sp|P01613|KV121_HUMAN	P01613	Ig kappa chain V-I region Ni OS=Homo sapiens PE=1 SV=1	0.8542	16.1	2	0.13	0	0.18	0.01	0.18	0.02	0.15	0.03	0.17	0	0.18	0.01	2	2	0.004
sp|P01617|KV204_HUMAN	P01617	Ig kappa chain V-II region TEW OS=Homo sapiens PE=1 SV=1	1	35.4	5	0.13	0.01	0.21	0.01	0.16	0.01	0.14	0.01	0.19	0.01	0.16	0.01	6	7	0.011
sp|P01620|KV302_HUMAN	P01620	Ig kappa chain V-III region SIE OS=Homo sapiens PE=1 SV=1	0.9976	59.6	1	0.15	99.99	0.16	99.99	0.14	99.99	0.12	99.99	0.22	99.99	0.21	99.99	1	2	0.019
sp|P01625|KV402_HUMAN	P01625	Ig kappa chain V-IV region Len OS=Homo sapiens PE=1 SV=2	1	36.8	24	0.1	0	0.23	0	0.16	0.01	0.14	0	0.18	0	0.17	0	7	28	0.049
sp|P01708|LV205_HUMAN	P01708	Ig lambda chain V-II region BUR OS=Homo sapiens PE=1 SV=1	0.7516	10.1	1	0.12	99.99	0.16	99.99	0.17	99.99	0.12	99.99	0.21	99.99	0.21	99.99	1	1	0.002
sp|P01714|LV301_HUMAN	P01714	Ig lambda chain V-III region SH OS=Homo sapiens PE=1 SV=1	0.9982	16.7	2	0.11	0	0.2	0.01	0.22	0.01	0.11	0.02	0.21	0	0.15	0.01	2	2	0.004
sp|P01717|LV403_HUMAN	P01717	Ig lambda chain V-IV region Hil OS=Homo sapiens PE=1 SV=1	1	28	4	0.12	0.01	0.18	0.02	0.16	0	0.16	0.01	0.21	0.01	0.17	0.01	2	5	0.009
sp|P01764|HV303_HUMAN	P01764	Ig heavy chain V-III region VH26 OS=Homo sapiens PE=1 SV=1	1	22.2	6	0.11	0	0.22	0.01	0.16	0	0.12	0	0.19	0.01	0.19	0.01	5	10	0.017
sp|P01766|HV305_HUMAN	P01766	Ig heavy chain V-III region BRO OS=Homo sapiens PE=1 SV=1	1	50	17	0.13	0.01	0.2	0.01	0.16	0	0.13	0	0.19	0.01	0.17	0.01	3	21	0.036
sp|P01767|HV306_HUMAN	P01767	Ig heavy chain V-III region BUT OS=Homo sapiens PE=1 SV=1	0.9217	26.1	2	0.12	0	0.19	0.02	0.17	0.02	0.13	0	0.19	0.03	0.19	0.01	1	3	0.006
sp|P01775|HV314_HUMAN	P01775	Ig heavy chain V-III region LAY OS=Homo sapiens PE=1 SV=1	0.9329	16	1	0.09	99.99	0.27	99.99	0.18	99.99	0.13	99.99	0.18	99.99	0.14	99.99	1	3	0.003
sp|P01779|HV318_HUMAN	P01779	Ig heavy chain V-III region TUR OS=Homo sapiens PE=1 SV=1	1	33.6	7	0.13	0.01	0.19	0.01	0.14	0.01	0.12	0.01	0.21	0.01	0.21	0.02	3	10	0.016
sp|P01781|HV320_HUMAN	P01781	Ig heavy chain V-III region GAL OS=Homo sapiens PE=1 SV=1	1	56	10	0.14	0.01	0.19	0.01	0.16	0.01	0.12	0	0.2	0.01	0.19	0.01	8	15	0.021
sp|P01825|HV207_HUMAN,sp|P06331|HV209_HUMAN	P01825	Ig heavy chain V-II region NEWM OS=Homo sapiens PE=1 SV=1,Ig heavy chain V-II region ARH-77 OS=Homo sapiens PE=4 SV=1	1	13.7	4	0.18	0.02	0.17	0.01	0.17	0.01	0.12	0	0.19	0	0.17	0.01	2	4	0.008
sp|P01833|PIGR_HUMAN	P01833	Polymeric immunoglobulin receptor OS=Homo sapiens GN=PIGR PE=1 SV=4	1	61.8	427	0.12	0	0.19	0	0.16	0	0.13	0	0.21	0	0.17	0	88	548	0.989
sp|P01834|IGKC_HUMAN	P01834	Ig kappa chain C region OS=Homo sapiens GN=IGKC PE=1 SV=1	1	80.2	307	0.13	0	0.21	0	0.15	0	0.13	0	0.18	0	0.18	0	26	411	0.737
sp|P01857|IGHG1_HUMAN	P01857	Ig gamma-1 chain C region OS=Homo sapiens GN=IGHG1 PE=1 SV=1	1	55.8	69	0.14	0	0.19	0	0.17	0	0.15	0	0.15	0	0.19	0	28	119	0.195
sp|P01859|IGHG2_HUMAN	P01859	Ig gamma-2 chain C region OS=Homo sapiens GN=IGHG2 PE=1 SV=2	1	36.2	7	0.14	0	0.21	0.01	0.16	0	0.14	0.01	0.2	0.01	0.14	0.01	16	35	0.052
sp|P01860|IGHG3_HUMAN	P01860	Ig gamma-3 chain C region OS=Homo sapiens GN=IGHG3 PE=1 SV=2	1	43	6	0.11	0.01	0.17	0.01	0.18	0.01	0.1	0	0.12	0.01	0.31	0.03	9	16	0.036
sp|P01861|IGHG4_HUMAN	P01861	Ig gamma-4 chain C region OS=Homo sapiens GN=IGHG4 PE=1 SV=1	1	48.9	6	0.15	0.01	0.19	0.01	0.16	0.01	0.12	0	0.16	0.01	0.22	0.03	11	28	0.047
sp|P01871|IGHM_HUMAN	P01871	Ig mu chain C region OS=Homo sapiens GN=IGHM PE=1 SV=3	1	36.9	24	0.12	0	0.19	0.01	0.14	0	0.13	0	0.15	0	0.26	0.01	34	120	0.132
sp|P01876|IGHA1_HUMAN	P01876	Ig alpha-1 chain C region OS=Homo sapiens GN=IGHA1 PE=1 SV=2	1	59.8	120	0.12	0	0.2	0	0.15	0	0.14	0	0.21	0	0.17	0	47	511	0.593
sp|P01877|IGHA2_HUMAN	P01877	Ig alpha-2 chain C region OS=Homo sapiens GN=IGHA2 PE=1 SV=3	1	66.8	50	0.13	0	0.22	0	0.14	0	0.13	0	0.21	0	0.15	0	40	434	0.451
sp|P02042|HBD_HUMAN	P02042	Hemoglobin subunit delta OS=Homo sapiens GN=HBD PE=1 SV=2	1	46.9	2	0.12	0	0.21	0.01	0.14	0	0.27	0.02	0.12	0.02	0.14	0.01	2	2	0.085
sp|P02511|CRYAB_HUMAN	P02511	Alpha-crystallin B chain OS=Homo sapiens GN=CRYAB PE=1 SV=2	1	18.3	8	0.1	0	0.25	0.01	0.18	0	0.13	0	0.19	0.01	0.14	0.01	8	10	0.018
sp|P02533|K1C14_HUMAN	P02533	Keratin, type I cytoskeletal 14 OS=Homo sapiens GN=KRT14 PE=1 SV=4	1	73.5	142	0.12	0	0.23	0	0.15	0	0.13	0	0.16	0	0.19	0	67	348	0.753
sp|P02538|K2C6A_HUMAN	P02538	Keratin, type II cytoskeletal 6A OS=Homo sapiens GN=KRT6A PE=1 SV=3	1	62.8	61	0.08	0	0.27	0	0.16	0	0.11	0	0.18	0	0.19	0	22	210	0.715
sp|P02545|LMNA_HUMAN	P02545	Prelamin-A/C OS=Homo sapiens GN=LMNA PE=1 SV=1	1	33.3	34	0.09	0	0.23	0.01	0.18	0	0.13	0	0.19	0	0.16	0	29	44	0.079
sp|P02647|APOA1_HUMAN	P02647	Apolipoprotein A-I OS=Homo sapiens GN=APOA1 PE=1 SV=1	1	38.6	36	0.14	0	0.14	0.01	0.21	0	0.13	0	0.13	0	0.22	0.01	23	45	0.083
sp|P02649|APOE_HUMAN	P02649	Apolipoprotein E OS=Homo sapiens GN=APOE PE=1 SV=1	1	16.4	3	0.14	0	0.23	0.04	0.16	0.01	0.13	0.01	0.16	0.02	0.16	0.02	2	3	0.007
sp|P02652|APOA2_HUMAN	P02652	Apolipoprotein A-II OS=Homo sapiens GN=APOA2 PE=1 SV=1	1	43	14	0.15	0	0.15	0.01	0.21	0.01	0.12	0.01	0.15	0.01	0.21	0.01	5	16	0.032
sp|P02656|APOC3_HUMAN	P02656	Apolipoprotein C-III OS=Homo sapiens GN=APOC3 PE=1 SV=1	0.9848	11.1	1	0.12	99.99	0.21	99.99	0.2	99.99	0.18	99.99	0.15	99.99	0.14	99.99	1	1	0.002
sp|P02671|FIBA_HUMAN	P02671	Fibrinogen alpha chain OS=Homo sapiens GN=FGA PE=1 SV=2	1	15.9	12	0.12	0	0.17	0.01	0.2	0.01	0.14	0	0.13	0.01	0.22	0.02	15	22	0.032
sp|P02675|FIBB_HUMAN	P02675	Fibrinogen beta chain OS=Homo sapiens GN=FGB PE=1 SV=2	1	46.8	36	0.11	0	0.18	0.01	0.2	0.01	0.13	0	0.14	0.01	0.21	0.01	28	44	0.083
sp|P02679|FIBG_HUMAN	P02679	Fibrinogen gamma chain OS=Homo sapiens GN=FGG PE=1 SV=3	1	37.1	14	0.12	0	0.17	0.01	0.2	0.01	0.14	0	0.15	0.01	0.22	0.01	18	24	0.035
sp|P02746|C1QB_HUMAN	P02746	Complement C1q subcomponent subunit B OS=Homo sapiens GN=C1QB PE=1 SV=3	0.72	15.4	1	0.16	99.99	0.05	99.99	0.14	99.99	0.14	99.99	0.45	99.99	0.07	99.99	1	1	0.002
sp|P02748|CO9_HUMAN	P02748	Complement component C9 OS=Homo sapiens GN=C9 PE=1 SV=2	0.9989	6.3	2	0.12	0.03	0.2	0.02	0.2	0	0.14	0.01	0.16	0.01	0.17	0.01	2	2	0.004
sp|P02749|APOH_HUMAN	P02749	Beta-2-glycoprotein 1 OS=Homo sapiens GN=APOH PE=1 SV=3	1	29.3	7	0.09	0.01	0.22	0.01	0.2	0.01	0.13	0.01	0.13	0.02	0.21	0.02	6	7	0.013
sp|P02750|A2GL_HUMAN	P02750	Leucine-rich alpha-2-glycoprotein OS=Homo sapiens GN=LRG1 PE=1 SV=2	1	12.7	3	0.12	0.01	0.22	0.01	0.18	0	0.14	0.01	0.17	0.01	0.17	0.01	3	4	0.006
sp|P02751|FINC_HUMAN	P02751	Fibronectin OS=Homo sapiens GN=FN1 PE=1 SV=4	1	9.8	8	0.13	0	0.19	0.01	0.2	0.01	0.11	0.01	0.17	0.01	0.2	0	14	16	0.024
sp|P02760|AMBP_HUMAN	P02760	Protein AMBP OS=Homo sapiens GN=AMBP PE=1 SV=1	0.9957	8.2	1	0.11	99.99	0.16	99.99	0.21	99.99	0.1	99.99	0.18	99.99	0.24	99.99	2	2	0.004
sp|P02763|A1AG1_HUMAN	P02763	Alpha-1-acid glycoprotein 1 OS=Homo sapiens GN=ORM1 PE=1 SV=1	1	36.8	19	0.11	0	0.19	0.01	0.2	0	0.13	0	0.15	0	0.21	0.01	11	27	0.049
sp|P02765|FETUA_HUMAN	P02765	Alpha-2-HS-glycoprotein OS=Homo sapiens GN=AHSG PE=1 SV=1	1	31.9	8	0.13	0.01	0.18	0.01	0.19	0.01	0.14	0.01	0.17	0.01	0.17	0.01	7	11	0.019
sp|P02766|TTHY_HUMAN	P02766	Transthyretin OS=Homo sapiens GN=TTR PE=1 SV=1	1	34.7	7	0.13	0.01	0.18	0.01	0.17	0.01	0.14	0.01	0.18	0.02	0.18	0.01	8	8	0.016
sp|P02768|ALBU_HUMAN	P02768	Serum albumin OS=Homo sapiens GN=ALB PE=1 SV=2	1	84.6	1203	0.13	0	0.15	0	0.2	0	0.14	0	0.14	0	0.21	0	173	1491	2.677
sp|P02774|VTDB_HUMAN	P02774	Vitamin D-binding protein OS=Homo sapiens GN=GC PE=1 SV=1	1	33.8	26	0.12	0	0.19	0.01	0.19	0.01	0.13	0	0.16	0	0.19	0	18	37	0.068
sp|P02787|TRFE_HUMAN	P02787	Serotransferrin OS=Homo sapiens GN=TF PE=1 SV=3	1	51.7	101	0.13	0	0.18	0	0.2	0	0.13	0	0.15	0	0.2	0	65	124	0.226
sp|P02788|TRFL_HUMAN	P02788	Lactotransferrin OS=Homo sapiens GN=LTF PE=1 SV=6	1	68.2	193	0.12	0	0.22	0	0.18	0	0.16	0	0.14	0	0.17	0	82	251	0.459
sp|P02790|HEMO_HUMAN	P02790	Hemopexin OS=Homo sapiens GN=HPX PE=1 SV=2	1	27.9	18	0.12	0	0.2	0.01	0.19	0.01	0.13	0	0.17	0.01	0.18	0.01	17	23	0.036
sp|P02808|STAT_HUMAN	P02808	Statherin OS=Homo sapiens GN=STATH PE=1 SV=2	1	48.4	21	0.09	0.01	0.14	0.01	0.3	0.02	0.12	0.01	0.13	0.01	0.19	0.01	8	50	0.078
sp|P02810|PRPC_HUMAN	P02810	Salivary acidic proline-rich phosphoprotein 1/2 OS=Homo sapiens GN=PRH1 PE=1 SV=2	0.9919	26.5	2	0.24	0.07	0.03	0	0.04	0.01	0.25	0.07	0.26	0.02	0.15	0.03	1	12	0.024
sp|P02812|PRB2_HUMAN	P02812	Basic salivary proline-rich protein 2 OS=Homo sapiens GN=PRB2 PE=1 SV=3	1	49.3	15	0.24	0.02	0.05	0.01	0.07	0.01	0.18	0.01	0.23	0.01	0.2	0.01	3	34	0.06
sp|P02814|SMR3B_HUMAN	P02814	Submaxillary gland androgen-regulated protein 3B OS=Homo sapiens GN=SMR3B PE=1 SV=2	1	65.8	178	0.1	0	0.17	0	0.16	0	0.19	0.01	0.22	0	0.11	0	13	341	0.605
sp|P03915|NU5M_HUMAN	P03915	NADH-ubiquinone oxidoreductase chain 5 OS=Homo sapiens GN=MT-ND5 PE=1 SV=2	0.9973	4.3	2	0.09	0.01	0.28	0.05	0.16	0.03	0.14	0	0.17	0.01	0.15	0.01	2	2	0.004
sp|P03950|ANGI_HUMAN	P03950	Angiogenin OS=Homo sapiens GN=ANG PE=1 SV=1	1	34.7	2	0.14	0.03	0.18	0.03	0.13	0.03	0.13	0.01	0.23	0.06	0.17	0.01	2	2	0.004
sp|P03973|SLPI_HUMAN	P03973	Antileukoproteinase OS=Homo sapiens GN=SLPI PE=1 SV=2	1	56.8	31	0.15	0.01	0.19	0.01	0.16	0	0.13	0	0.21	0.01	0.15	0.01	23	43	0.072
sp|P04004|VTNC_HUMAN	P04004	Vitronectin OS=Homo sapiens GN=VTN PE=1 SV=1	1	8.6	3	0.1	0.02	0.24	0.03	0.16	0.02	0.11	0.02	0.19	0.02	0.18	0.01	3	3	0.006
sp|P04040|CATA_HUMAN	P04040	Catalase OS=Homo sapiens GN=CAT PE=1 SV=3	1	40.4	18	0.13	0	0.2	0.01	0.17	0	0.16	0	0.16	0	0.18	0	18	25	0.045
sp|P04053|TDT_HUMAN	P04053	DNA nucleotidylexotransferase OS=Homo sapiens GN=DNTT PE=1 SV=3	0.6679	14.9	1	0.1	99.99	0.16	99.99	0.11	99.99	0.39	99.99	0.12	99.99	0.12	99.99	2	2	0.004
sp|P04062|GLCM_HUMAN	P04062	Glucosylceramidase OS=Homo sapiens GN=GBA PE=1 SV=3	0.9996	6.5	2	0.13	0.01	0.19	0.01	0.16	0	0.14	0	0.19	0	0.18	0	2	2	0.004
sp|P04075|ALDOA_HUMAN	P04075	Fructose-bisphosphate aldolase A OS=Homo sapiens GN=ALDOA PE=1 SV=2	1	47.8	26	0.12	0	0.22	0.01	0.17	0	0.13	0	0.18	0	0.17	0	22	38	0.072
sp|P04080|CYTB_HUMAN	P04080	Cystatin-B OS=Homo sapiens GN=CSTB PE=1 SV=2	1	85.7	100	0.11	0	0.21	0	0.18	0	0.15	0	0.19	0	0.16	0	26	138	0.227
sp|P04083|ANXA1_HUMAN	P04083	Annexin A1 OS=Homo sapiens GN=ANXA1 PE=1 SV=2	1	76.9	507	0.1	0	0.25	0	0.18	0	0.12	0	0.19	0	0.15	0	74	618	1.151
sp|P04114|APOB_HUMAN	P04114	Apolipoprotein B-100 OS=Homo sapiens GN=APOB PE=1 SV=2	1	6	17	0.12	0	0.18	0.01	0.19	0	0.13	0	0.18	0	0.19	0.01	25	31	0.041
sp|P04155|TFF1_HUMAN	P04155	Trefoil factor 1 OS=Homo sapiens GN=TFF1 PE=1 SV=1	0.9919	19	1	0.18	99.99	0.15	99.99	0.16	99.99	0.12	99.99	0.21	99.99	0.17	99.99	1	1	0.002
sp|P04179|SODM_HUMAN	P04179	Superoxide dismutase [Mn], mitochondrial OS=Homo sapiens GN=SOD2 PE=1 SV=2	1	18.9	3	0.1	0	0.26	0.05	0.17	0.02	0.12	0.02	0.13	0.03	0.21	0.04	4	5	0.008
sp|P04196|HRG_HUMAN	P04196	Histidine-rich glycoprotein OS=Homo sapiens GN=HRG PE=1 SV=1	1	14.5	9	0.11	0.01	0.18	0.01	0.2	0.01	0.14	0.01	0.15	0.01	0.2	0.01	9	11	0.021
sp|P04206|KV307_HUMAN	P04206	Ig kappa chain V-III region GOL OS=Homo sapiens PE=1 SV=1	0.9973	48.6	1	0.13	99.99	0.21	99.99	0.15	99.99	0.12	99.99	0.2	99.99	0.19	99.99	1	1	0.014
sp|P04207|KV308_HUMAN	P04207	Ig kappa chain V-III region CLL OS=Homo sapiens PE=1 SV=2	0.9864	19.4	1	0.13	99.99	0.26	99.99	0.16	99.99	0.12	99.99	0.15	99.99	0.18	99.99	5	10	0.01
sp|P04217|A1BG_HUMAN	P04217	Alpha-1B-glycoprotein OS=Homo sapiens GN=A1BG PE=1 SV=4	1	25.3	14	0.12	0.01	0.19	0.01	0.21	0.01	0.13	0	0.17	0.01	0.18	0.01	11	16	0.028
sp|P04220|MUCB_HUMAN	P04220	Ig mu heavy chain disease protein OS=Homo sapiens PE=1 SV=1	1	34.3	4	0.11	0.02	0.24	0.01	0.17	0.01	0.12	0.01	0.14	0.01	0.2	0.01	3	5	0.085
sp|P04259|K2C6B_HUMAN	P04259	Keratin, type II cytoskeletal 6B OS=Homo sapiens GN=KRT6B PE=1 SV=5	1	58	2	0.13	0.01	0.21	0.01	0.15	0	0.13	0.02	0.23	0.03	0.14	0.01	18	78	0.518
sp|P04264|K2C1_HUMAN	P04264	Keratin, type II cytoskeletal 1 OS=Homo sapiens GN=KRT1 PE=1 SV=6	1	66.3	224	0.11	0	0.25	0	0.17	0	0.13	0	0.2	0	0.13	0	73	298	0.558
sp|P04278|SHBG_HUMAN	P04278	Sex hormone-binding globulin OS=Homo sapiens GN=SHBG PE=1 SV=2	0.9919	3.5	1	0.13	99.99	0.22	99.99	0.25	99.99	0.17	99.99	0.11	99.99	0.12	99.99	1	1	0.002
sp|P04406|G3P_HUMAN	P04406	Glyceraldehyde-3-phosphate dehydrogenase OS=Homo sapiens GN=GAPDH PE=1 SV=3	1	78.8	95	0.12	0	0.21	0	0.16	0	0.14	0	0.17	0	0.19	0	48	122	0.22
sp|P04424|ARLY_HUMAN	P04424	Argininosuccinate lyase OS=Homo sapiens GN=ASL PE=1 SV=4	0.9723	2.6	1	0.13	99.99	0.19	99.99	0.16	99.99	0.13	99.99	0.22	99.99	0.16	99.99	1	1	0.002
sp|P04430|KV122_HUMAN	P04430	Ig kappa chain V-I region BAN OS=Homo sapiens PE=1 SV=1	0.9856	22.2	2	0.13	0.01	0.19	0.02	0.17	0.01	0.14	0.02	0.2	0.01	0.17	0.01	1	2	0.004
sp|P04431|KV123_HUMAN	P04431	Ig kappa chain V-I region Walker OS=Homo sapiens PE=1 SV=1	0.9919	18.6	1	0.15	99.99	0.15	99.99	0.14	99.99	0.1	99.99	0.17	99.99	0.28	99.99	1	1	0.002
sp|P04433|KV309_HUMAN	P04433	Ig kappa chain V-III region VG (Fragment) OS=Homo sapiens PE=1 SV=1	1	52.2	6	0.13	0.01	0.17	0.01	0.16	0.01	0.11	0.01	0.18	0.01	0.24	0.01	5	7	0.014
sp|P04632|CPNS1_HUMAN	P04632	Calpain small subunit 1 OS=Homo sapiens GN=CAPNS1 PE=1 SV=1	1	82.8	15	0.11	0	0.24	0.01	0.19	0.01	0.11	0	0.19	0.01	0.16	0.01	18	29	0.045
sp|P04745|AMY1_HUMAN	P04745	Alpha-amylase 1 OS=Homo sapiens GN=AMY1A PE=1 SV=2	1	78.7	262	0.13	0	0.17	0	0.16	0	0.12	0	0.25	0	0.16	0	41	485	1.559
sp|P04792|HSPB1_HUMAN	P04792	Heat shock protein beta-1 OS=Homo sapiens GN=HSPB1 PE=1 SV=2	1	69.8	69	0.09	0	0.24	0	0.19	0	0.11	0	0.2	0	0.15	0	26	89	0.155
sp|P04798|CP1A1_HUMAN	P04798	Cytochrome P450 1A1 OS=Homo sapiens GN=CYP1A1 PE=1 SV=1	0.6367	1.6	1	0.11	99.99	0.15	99.99	0.29	99.99	0.06	99.99	0.23	99.99	0.15	99.99	1	2	0.002
sp|P04839|CY24B_HUMAN	P04839	Cytochrome b-245 heavy chain OS=Homo sapiens GN=CYBB PE=1 SV=2	1	10.4	9	0.13	0.01	0.18	0.01	0.15	0.01	0.19	0.01	0.14	0.01	0.21	0.01	8	14	0.025
sp|P04843|RPN1_HUMAN	P04843	Dolichyl-diphosphooligosaccharide--protein glycosyltransferase subunit 1 OS=Homo sapiens GN=RPN1 PE=1 SV=1	1	26.7	9	0.1	0	0.23	0.01	0.17	0.01	0.13	0.01	0.17	0.01	0.18	0.01	13	14	0.023
sp|P04844|RPN2_HUMAN	P04844	Dolichyl-diphosphooligosaccharide--protein glycosyltransferase subunit 2 OS=Homo sapiens GN=RPN2 PE=1 SV=3	1	25.7	10	0.12	0.01	0.22	0.01	0.18	0	0.13	0.01	0.17	0.01	0.17	0	10	12	0.024
sp|P04899|GNAI2_HUMAN	P04899	Guanine nucleotide-binding protein G(i) subunit alpha-2 OS=Homo sapiens GN=GNAI2 PE=1 SV=3	1	58.3	7	0.11	0	0.21	0.01	0.16	0	0.17	0.01	0.15	0.01	0.19	0.01	10	13	0.026
sp|P05067|A4_HUMAN	P05067	Amyloid beta A4 protein OS=Homo sapiens GN=APP PE=1 SV=3	1	4.3	3	0.11	0	0.2	0.03	0.17	0.01	0.14	0.01	0.2	0.02	0.17	0.01	4	4	0.006
sp|P05089|ARGI1_HUMAN	P05089	Arginase-1 OS=Homo sapiens GN=ARG1 PE=1 SV=2	1	24.8	5	0.12	0.01	0.22	0.02	0.17	0	0.14	0.02	0.17	0.01	0.18	0.01	5	5	0.008
sp|P05091|ALDH2_HUMAN	P05091	Aldehyde dehydrogenase, mitochondrial OS=Homo sapiens GN=ALDH2 PE=1 SV=2	1	29.4	10	0.11	0.01	0.24	0.01	0.18	0.01	0.11	0	0.18	0.01	0.18	0	13	16	0.028
sp|P05107|ITB2_HUMAN	P05107	Integrin beta-2 OS=Homo sapiens GN=ITGB2 PE=1 SV=2	1	21.6	15	0.12	0	0.21	0.01	0.16	0.01	0.17	0.01	0.15	0	0.19	0.01	17	18	0.032
sp|P05109|S10A8_HUMAN	P05109	Protein S100-A8 OS=Homo sapiens GN=S100A8 PE=1 SV=1	1	86	483	0.11	0	0.19	0	0.16	0	0.16	0	0.16	0	0.2	0	34	590	1.068
sp|P05120|PAI2_HUMAN	P05120	Plasminogen activator inhibitor 2 OS=Homo sapiens GN=SERPINB2 PE=1 SV=2	1	35.7	8	0.09	0.01	0.25	0.01	0.21	0.01	0.11	0.01	0.19	0.01	0.16	0.01	12	14	0.024
sp|P05141|ADT2_HUMAN	P05141	ADP/ATP translocase 2 OS=Homo sapiens GN=SLC25A5 PE=1 SV=7	1	34.6	12	0.09	0.01	0.21	0.01	0.17	0.01	0.12	0	0.2	0.01	0.19	0.01	16	18	0.019
sp|P05155|IC1_HUMAN	P05155	Plasma protease C1 inhibitor OS=Homo sapiens GN=SERPING1 PE=1 SV=2	1	7.8	4	0.14	0.01	0.19	0.01	0.21	0.01	0.11	0.01	0.16	0	0.19	0.02	4	6	0.012
sp|P05164|PERM_HUMAN	P05164	Myeloperoxidase OS=Homo sapiens GN=MPO PE=1 SV=1	1	47.9	144	0.12	0	0.22	0	0.17	0	0.18	0	0.14	0	0.16	0	69	182	0.32
sp|P05198|IF2A_HUMAN	P05198	Eukaryotic translation initiation factor 2 subunit 1 OS=Homo sapiens GN=EIF2S1 PE=1 SV=3	1	12.7	3	0.1	0.01	0.24	0.01	0.19	0	0.12	0.01	0.18	0.01	0.17	0.01	4	4	0.007
sp|P05386|RLA1_HUMAN	P05386	60S acidic ribosomal protein P1 OS=Homo sapiens GN=RPLP1 PE=1 SV=1	1	90.4	5	0.11	0.03	0.21	0.01	0.18	0.01	0.11	0.01	0.19	0.01	0.19	0.01	4	6	0.014
sp|P05387|RLA2_HUMAN	P05387	60S acidic ribosomal protein P2 OS=Homo sapiens GN=RPLP2 PE=1 SV=1	1	55.7	9	0.1	0	0.24	0.01	0.19	0.01	0.13	0.01	0.16	0	0.17	0.01	9	16	0.028
sp|P05388|RLA0_HUMAN	P05388	60S acidic ribosomal protein P0 OS=Homo sapiens GN=RPLP0 PE=1 SV=1	1	46.4	18	0.11	0	0.21	0.01	0.18	0	0.12	0	0.19	0.01	0.18	0.01	15	22	0.042
sp|P05452|TETN_HUMAN	P05452	Tetranectin OS=Homo sapiens GN=CLEC3B PE=1 SV=3	0.9914	22.3	1	0.14	99.99	0.21	99.99	0.16	99.99	0.15	99.99	0.19	99.99	0.15	99.99	1	1	0.003
sp|P05546|HEP2_HUMAN	P05546	Heparin cofactor 2 OS=Homo sapiens GN=SERPIND1 PE=1 SV=3	0.8345	2.2	1	0.13	99.99	0.19	99.99	0.19	99.99	0.14	99.99	0.17	99.99	0.18	99.99	1	1	0.002
sp|P05771|KPCB_HUMAN	P05771	Protein kinase C beta type OS=Homo sapiens GN=PRKCB PE=1 SV=4	0.9912	9.8	1	0.14	99.99	0.17	99.99	0.11	99.99	0.2	99.99	0.16	99.99	0.23	99.99	1	1	0.002
sp|P05783|K1C18_HUMAN	P05783	Keratin, type I cytoskeletal 18 OS=Homo sapiens GN=KRT18 PE=1 SV=2	1	12.1	2	0.12	0.01	0.21	0.01	0.17	0	0.14	0	0.19	0.01	0.17	0	2	2	0.005
sp|P05787|K2C8_HUMAN	P05787	Keratin, type II cytoskeletal 8 OS=Homo sapiens GN=KRT8 PE=1 SV=7	1	24.2	5	0.11	0.01	0.27	0.01	0.16	0.01	0.13	0	0.16	0.01	0.16	0.01	5	7	0.06
sp|P06309|KV205_HUMAN	P06309	Ig kappa chain V-II region GM607 (Fragment) OS=Homo sapiens PE=4 SV=1	0.8021	35.9	1	0.12	99.99	0.1	99.99	0.25	99.99	0.21	99.99	0.22	99.99	0.09	99.99	1	1	0.004
sp|P06311|KV311_HUMAN	P06311	Ig kappa chain V-III region IARC/BL41 OS=Homo sapiens PE=1 SV=1	0.9999	24.2	2	0.15	0.01	0.17	0.02	0.16	0.01	0.14	0	0.18	0.01	0.2	0.02	2	2	0.004
sp|P06396|GELS_HUMAN	P06396	Gelsolin OS=Homo sapiens GN=GSN PE=1 SV=1	1	43.7	37	0.11	0	0.22	0.01	0.16	0	0.15	0.01	0.17	0	0.17	0	34	50	0.084
sp|P06576|ATPB_HUMAN	P06576	ATP synthase subunit beta, mitochondrial OS=Homo sapiens GN=ATP5B PE=1 SV=3	1	67.9	49	0.1	0	0.22	0	0.18	0	0.12	0	0.18	0	0.17	0	41	64	0.115
sp|P06702|S10A9_HUMAN	P06702	Protein S100-A9 OS=Homo sapiens GN=S100A9 PE=1 SV=1	1	85.1	874	0.1	0	0.22	0	0.16	0	0.16	0	0.15	0	0.2	0	45	1085	1.895
sp|P06703|S10A6_HUMAN	P06703	Protein S100-A6 OS=Homo sapiens GN=S100A6 PE=1 SV=1	1	38.9	6	0.09	0.01	0.21	0.02	0.2	0.01	0.13	0.01	0.16	0.01	0.2	0.01	4	7	0.013
sp|P06727|APOA4_HUMAN	P06727	Apolipoprotein A-IV OS=Homo sapiens GN=APOA4 PE=1 SV=3	1	16.9	6	0.13	0	0.19	0.01	0.18	0.01	0.13	0	0.17	0.01	0.2	0.01	6	7	0.013
sp|P06730|IF4E_HUMAN	P06730	Eukaryotic translation initiation factor 4E OS=Homo sapiens GN=EIF4E PE=1 SV=2	0.9999	13.4	3	0.13	0.01	0.22	0.01	0.17	0.01	0.12	0.01	0.19	0.01	0.16	0.01	3	3	0.006
sp|P06731|CEAM5_HUMAN	P06731	Carcinoembryonic antigen-related cell adhesion molecule 5 OS=Homo sapiens GN=CEACAM5 PE=1 SV=3	1	17.1	4	0.12	0.02	0.22	0.01	0.17	0.01	0.13	0.01	0.18	0.01	0.17	0.01	6	6	0.013
sp|P06733|ENOA_HUMAN	P06733	Alpha-enolase OS=Homo sapiens GN=ENO1 PE=1 SV=2	1	72.1	140	0.11	0	0.21	0	0.16	0	0.15	0	0.17	0	0.18	0	51	165	0.308
sp|P06737|PYGL_HUMAN	P06737	Glycogen phosphorylase, liver form OS=Homo sapiens GN=PYGL PE=1 SV=4	1	39.3	28	0.11	0	0.2	0.01	0.16	0	0.16	0	0.16	0	0.2	0	27	37	0.073
sp|P06744|G6PI_HUMAN	P06744	Glucose-6-phosphate isomerase OS=Homo sapiens GN=GPI PE=1 SV=4	1	33	22	0.12	0.01	0.21	0.01	0.16	0	0.15	0.01	0.16	0	0.18	0.01	19	30	0.056
sp|P06748|NPM_HUMAN	P06748	Nucleophosmin OS=Homo sapiens GN=NPM1 PE=1 SV=2	1	24.8	7	0.11	0.01	0.22	0.02	0.17	0	0.12	0	0.19	0.01	0.17	0.01	9	9	0.013
sp|P06753|TPM3_HUMAN	P06753	Tropomyosin alpha-3 chain OS=Homo sapiens GN=TPM3 PE=1 SV=2	1	15.1	9	0.1	0	0.26	0.01	0.17	0	0.13	0	0.16	0	0.17	0.01	8	15	0.04
sp|P06870|KLK1_HUMAN	P06870	Kallikrein-1 OS=Homo sapiens GN=KLK1 PE=1 SV=2	1	59.9	69	0.12	0	0.19	0.01	0.18	0	0.13	0	0.22	0	0.14	0	27	88	0.16
sp|P07099|HYEP_HUMAN	P07099	Epoxide hydrolase 1 OS=Homo sapiens GN=EPHX1 PE=1 SV=1	1	20.7	7	0.1	0.01	0.24	0.02	0.18	0.01	0.1	0.01	0.2	0.01	0.17	0.01	11	12	0.02
sp|P07108|ACBP_HUMAN	P07108	Acyl-CoA-binding protein OS=Homo sapiens GN=DBI PE=1 SV=2	1	50.6	7	0.13	0.01	0.22	0	0.17	0	0.15	0	0.2	0.01	0.14	0.01	8	11	0.02
sp|P07195|LDHB_HUMAN	P07195	L-lactate dehydrogenase B chain OS=Homo sapiens GN=LDHB PE=1 SV=2	1	26.9	14	0.13	0.01	0.21	0.01	0.17	0.01	0.15	0.01	0.15	0	0.19	0.01	9	16	0.033
sp|P07237|PDIA1_HUMAN	P07237	Protein disulfide-isomerase OS=Homo sapiens GN=P4HB PE=1 SV=3	1	54.3	79	0.09	0	0.23	0	0.18	0	0.12	0	0.18	0	0.18	0	46	91	0.165
sp|P07305|H10_HUMAN	P07305	Histone H1.0 OS=Homo sapiens GN=H1F0 PE=1 SV=3	1	10.8	4	0.09	0	0.22	0.02	0.17	0.01	0.16	0.02	0.18	0.01	0.18	0.01	4	5	0.009
sp|P07339|CATD_HUMAN	P07339	Cathepsin D OS=Homo sapiens GN=CTSD PE=1 SV=1	1	37.1	14	0.13	0	0.21	0.01	0.17	0	0.12	0	0.19	0	0.17	0	17	20	0.035
sp|P07355|ANXA2_HUMAN	P07355	Annexin A2 OS=Homo sapiens GN=ANXA2 PE=1 SV=2	1	62.2	167	0.1	0	0.26	0	0.18	0	0.11	0	0.18	0	0.16	0	53	207	0.388
sp|P07358|CO8B_HUMAN	P07358	Complement component C8 beta chain OS=Homo sapiens GN=C8B PE=1 SV=3	0.9888	1.9	1	0.12	99.99	0.21	99.99	0.17	99.99	0.15	99.99	0.18	99.99	0.17	99.99	1	1	0.002
sp|P07384|CAN1_HUMAN	P07384	Calpain-1 catalytic subunit OS=Homo sapiens GN=CAPN1 PE=1 SV=1	1	38.8	25	0.1	0	0.22	0	0.19	0	0.12	0	0.18	0	0.17	0.01	26	32	0.059
sp|P07437|TBB5_HUMAN	P07437	Tubulin beta chain OS=Homo sapiens GN=TUBB PE=1 SV=2	1	63.1	7	0.12	0.01	0.25	0.02	0.17	0.01	0.12	0	0.17	0	0.17	0.01	6	11	0.078
sp|P07476|INVO_HUMAN	P07476	Involucrin OS=Homo sapiens GN=IVL PE=1 SV=2	1	52.8	51	0.1	0	0.26	0.01	0.17	0	0.12	0	0.21	0	0.14	0	39	67	0.124
sp|P07477|TRY1_HUMAN	P07477	Trypsin-1 OS=Homo sapiens GN=PRSS1 PE=1 SV=1	0.9975	11.3	3	0.13	0.01	0.15	0.05	0.16	0.01	0.18	0.02	0.19	0.02	0.16	0.02	2	5	0.006
sp|P07602|SAP_HUMAN	P07602	Proactivator polypeptide OS=Homo sapiens GN=PSAP PE=1 SV=2	1	40.3	25	0.15	0	0.18	0.01	0.15	0	0.13	0	0.21	0.01	0.16	0	22	30	0.056
sp|P07686|HEXB_HUMAN	P07686	Beta-hexosaminidase subunit beta OS=Homo sapiens GN=HEXB PE=1 SV=3	1	8.3	5	0.11	0.01	0.25	0.03	0.17	0.01	0.13	0.01	0.18	0.01	0.15	0.01	4	5	0.008
sp|P07711|CATL1_HUMAN	P07711	Cathepsin L1 OS=Homo sapiens GN=CTSL PE=1 SV=2	0.9662	3.6	1	0.14	99.99	0.21	99.99	0.12	99.99	0.11	99.99	0.28	99.99	0.14	99.99	1	1	0.002
sp|P07737|PROF1_HUMAN	P07737	Profilin-1 OS=Homo sapiens GN=PFN1 PE=1 SV=2	1	70.7	35	0.12	0	0.21	0	0.17	0	0.18	0.01	0.16	0	0.16	0	22	49	0.087
sp|P07738|PMGE_HUMAN	P07738	Bisphosphoglycerate mutase OS=Homo sapiens GN=BPGM PE=1 SV=2	0.9985	6.9	2	0.08	0.01	0.25	0.01	0.17	0.01	0.15	0.01	0.18	0	0.17	0	2	2	0.004
sp|P07741|APT_HUMAN	P07741	Adenine phosphoribosyltransferase OS=Homo sapiens GN=APRT PE=1 SV=2	1	68.9	11	0.12	0.01	0.23	0.01	0.17	0	0.13	0.01	0.18	0.01	0.17	0.01	8	14	0.025
sp|P07814|SYEP_HUMAN	P07814	Bifunctional glutamate/proline--tRNA ligase OS=Homo sapiens GN=EPRS PE=1 SV=5	1	12.6	10	0.1	0.01	0.23	0.01	0.17	0.01	0.13	0	0.17	0	0.19	0.01	15	17	0.026
sp|P07858|CATB_HUMAN	P07858	Cathepsin B OS=Homo sapiens GN=CTSB PE=1 SV=3	1	15.9	6	0.13	0.01	0.19	0.01	0.17	0.01	0.13	0.01	0.2	0.01	0.17	0.01	6	7	0.013
sp|P07900|HS90A_HUMAN	P07900	Heat shock protein HSP 90-alpha OS=Homo sapiens GN=HSP90AA1 PE=1 SV=5	1	39.9	34	0.11	0	0.24	0.01	0.17	0	0.13	0	0.17	0	0.17	0	28	51	0.096
sp|P07910|HNRPC_HUMAN	P07910	Heterogeneous nuclear ribonucleoproteins C1/C2 OS=Homo sapiens GN=HNRNPC PE=1 SV=4	1	16.7	6	0.11	0.01	0.2	0.01	0.18	0.01	0.13	0	0.17	0.01	0.19	0.01	6	7	0.012
sp|P07919|QCR6_HUMAN	P07919	Cytochrome b-c1 complex subunit 6, mitochondrial OS=Homo sapiens GN=UQCRH PE=1 SV=2	0.9934	48.4	1	0.12	99.99	0.31	99.99	0.13	99.99	0.12	99.99	0.19	99.99	0.13	99.99	1	1	0.003
sp|P07948|LYN_HUMAN	P07948	Tyrosine-protein kinase Lyn OS=Homo sapiens GN=LYN PE=1 SV=3	0.9989	6.1	2	0.12	0.01	0.21	0.02	0.18	0.01	0.13	0.04	0.15	0.04	0.19	0.01	2	2	0.004
sp|P07954|FUMH_HUMAN	P07954	Fumarate hydratase, mitochondrial OS=Homo sapiens GN=FH PE=1 SV=3	1	24.5	5	0.11	0.01	0.23	0.03	0.17	0.01	0.13	0	0.18	0.02	0.16	0	7	7	0.011
sp|P07996|TSP1_HUMAN	P07996	Thrombospondin-1 OS=Homo sapiens GN=THBS1 PE=1 SV=2	1	11.8	6	0.12	0.01	0.18	0.03	0.17	0.01	0.17	0.02	0.21	0.02	0.13	0.01	8	9	0.014
sp|P07998|RNAS1_HUMAN	P07998	Ribonuclease pancreatic OS=Homo sapiens GN=RNASE1 PE=1 SV=4	0.984	17.9	1	0.14	99.99	0.12	99.99	0.14	99.99	0.17	99.99	0.26	99.99	0.17	99.99	1	1	0.002
sp|P08107|HSP71_HUMAN	P08107	Heat shock 70 kDa protein 1A/1B OS=Homo sapiens GN=HSPA1A PE=1 SV=5	1	53.8	54	0.1	0	0.27	0.01	0.18	0	0.12	0	0.17	0	0.15	0	44	86	0.133
sp|P08133|ANXA6_HUMAN	P08133	Annexin A6 OS=Homo sapiens GN=ANXA6 PE=1 SV=3	1	37.3	33	0.12	0.01	0.21	0.01	0.16	0.01	0.16	0	0.15	0.01	0.18	0.01	28	42	0.077
sp|P08174|DAF_HUMAN	P08174	Complement decay-accelerating factor OS=Homo sapiens GN=CD55 PE=1 SV=4	0.991	11.8	2	0.19	0.08	0.2	0.03	0.15	0.01	0.13	0.02	0.16	0.01	0.15	0	2	2	0.004
sp|P08185|CBG_HUMAN	P08185	Corticosteroid-binding globulin OS=Homo sapiens GN=SERPINA6 PE=1 SV=1	0.9922	5.7	1	0.12	99.99	0.24	99.99	0.19	99.99	0.15	99.99	0.15	99.99	0.16	99.99	1	1	0.003
sp|P08195|4F2_HUMAN	P08195	4F2 cell-surface antigen heavy chain OS=Homo sapiens GN=SLC3A2 PE=1 SV=3	0.9998	10	1	0.12	99.99	0.23	99.99	0.19	99.99	0.11	99.99	0.19	99.99	0.17	99.99	3	3	0.005
sp|P08238|HS90B_HUMAN	P08238	Heat shock protein HSP 90-beta OS=Homo sapiens GN=HSP90AB1 PE=1 SV=4	1	44.3	40	0.12	0.01	0.21	0.01	0.18	0	0.12	0	0.18	0	0.18	0.01	25	61	0.115
sp|P08240|SRPR_HUMAN	P08240	Signal recognition particle receptor subunit alpha OS=Homo sapiens GN=SRPR PE=1 SV=2	0.8363	3.9	1	0.11	99.99	0.23	99.99	0.2	99.99	0.14	99.99	0.18	99.99	0.14	99.99	1	1	0.003
sp|P08246|ELNE_HUMAN	P08246	Neutrophil elastase OS=Homo sapiens GN=ELANE PE=1 SV=1	1	23.6	20	0.11	0.01	0.19	0.01	0.21	0.02	0.14	0.01	0.15	0.01	0.17	0.01	8	29	0.048
sp|P08294|SODE_HUMAN	P08294	Extracellular superoxide dismutase [Cu-Zn] OS=Homo sapiens GN=SOD3 PE=1 SV=2	0.9919	6.7	1	0.14	99.99	0.18	99.99	0.19	99.99	0.14	99.99	0.19	99.99	0.16	99.99	1	1	0.002
sp|P08311|CATG_HUMAN	P08311	Cathepsin G OS=Homo sapiens GN=CTSG PE=1 SV=2	1	39.6	62	0.1	0	0.2	0	0.17	0	0.19	0	0.14	0	0.19	0	14	70	0.133
sp|P08493|MGP_HUMAN	P08493	Matrix Gla protein OS=Homo sapiens GN=MGP PE=1 SV=2	1	12.6	5	0.09	0.01	0.22	0.01	0.19	0.01	0.16	0.01	0.21	0.01	0.12	0.02	4	6	0.012
sp|P08567|PLEK_HUMAN	P08567	Pleckstrin OS=Homo sapiens GN=PLEK PE=1 SV=3	0.9969	10.9	3	0.13	0.02	0.26	0.01	0.16	0	0.12	0.01	0.18	0.01	0.14	0.02	2	5	0.006
sp|P08571|CD14_HUMAN	P08571	Monocyte differentiation antigen CD14 OS=Homo sapiens GN=CD14 PE=1 SV=2	1	31.7	8	0.14	0.01	0.19	0.01	0.17	0.01	0.12	0	0.19	0.01	0.18	0.01	9	10	0.019
sp|P08574|CY1_HUMAN	P08574	Cytochrome c1, heme protein, mitochondrial OS=Homo sapiens GN=CYC1 PE=1 SV=3	1	16	3	0.11	0.01	0.26	0.03	0.16	0.01	0.13	0	0.17	0.02	0.17	0.02	4	4	0.007
sp|P08575|PTPRC_HUMAN	P08575	Receptor-type tyrosine-protein phosphatase C OS=Homo sapiens GN=PTPRC PE=1 SV=2	1	11.1	4	0.12	0.01	0.21	0.01	0.17	0.01	0.16	0.01	0.16	0.02	0.17	0.02	7	8	0.01
sp|P08582|TRFM_HUMAN	P08582	Melanotransferrin OS=Homo sapiens GN=MFI2 PE=1 SV=2	0.9806	3.7	2	0.12	0.01	0.21	0	0.16	0.01	0.16	0.03	0.19	0	0.16	0.01	2	2	0.004
sp|P08603|CFAH_HUMAN	P08603	Complement factor H OS=Homo sapiens GN=CFH PE=1 SV=4	1	11.7	10	0.12	0.01	0.19	0.01	0.18	0.01	0.13	0	0.16	0	0.21	0.01	13	18	0.024
sp|P08670|VIME_HUMAN	P08670	Vimentin OS=Homo sapiens GN=VIM PE=1 SV=4	1	45.9	50	0.12	0	0.2	0.01	0.14	0	0.19	0.01	0.13	0	0.2	0.01	34	69	0.128
sp|P08708|RS17_HUMAN,sp|P0CW22|RS17L_HUMAN	P08708	40S ribosomal protein S17 OS=Homo sapiens GN=RPS17 PE=1 SV=2,40S ribosomal protein S17-like OS=Homo sapiens GN=RPS17L PE=1 SV=1	1	48.9	10	0.08	0.01	0.25	0.01	0.17	0.01	0.12	0.01	0.2	0.01	0.17	0.01	10	12	0.023
sp|P08727|K1C19_HUMAN	P08727	Keratin, type I cytoskeletal 19 OS=Homo sapiens GN=KRT19 PE=1 SV=4	1	51.5	18	0.1	0	0.29	0.01	0.17	0	0.12	0.01	0.18	0.01	0.12	0.01	33	393	0.44
sp|P08729|K2C7_HUMAN	P08729	Keratin, type II cytoskeletal 7 OS=Homo sapiens GN=KRT7 PE=1 SV=5	0.997	21.1	1	0.15	99.99	0.32	99.99	0.19	99.99	0.1	99.99	0.16	99.99	0.08	99.99	1	1	0.082
sp|P08754|GNAI3_HUMAN	P08754	Guanine nucleotide-binding protein G(k) subunit alpha OS=Homo sapiens GN=GNAI3 PE=1 SV=3	1	37.3	3	0.11	0.01	0.25	0.01	0.18	0	0.12	0.01	0.18	0.01	0.16	0.01	5	5	0.012
sp|P08758|ANXA5_HUMAN	P08758	Annexin A5 OS=Homo sapiens GN=ANXA5 PE=1 SV=2	1	53.8	32	0.11	0	0.25	0.01	0.17	0	0.13	0	0.17	0	0.17	0	24	42	0.07
sp|P08779|K1C16_HUMAN	P08779	Keratin, type I cytoskeletal 16 OS=Homo sapiens GN=KRT16 PE=1 SV=4	1	93.2	296	0.12	0	0.25	0	0.14	0	0.13	0	0.16	0	0.17	0	85	523	1.075
sp|P08865|RSSA_HUMAN	P08865	40S ribosomal protein SA OS=Homo sapiens GN=RPSA PE=1 SV=4	1	47.1	10	0.12	0.01	0.21	0.01	0.18	0.01	0.13	0.01	0.18	0	0.16	0.01	13	15	0.024
sp|P09110|THIK_HUMAN	P09110	3-ketoacyl-CoA thiolase, peroxisomal OS=Homo sapiens GN=ACAA1 PE=1 SV=2	1	28.5	4	0.12	0.01	0.23	0.02	0.17	0	0.14	0	0.18	0.01	0.17	0.01	6	6	0.01
sp|P09132|SRP19_HUMAN	P09132	Signal recognition particle 19 kDa protein OS=Homo sapiens GN=SRP19 PE=1 SV=3	0.6568	8.3	1	0.13	99.99	0.23	99.99	0.19	99.99	0.11	99.99	0.16	99.99	0.18	99.99	1	1	0.002
sp|P09211|GSTP1_HUMAN	P09211	Glutathione S-transferase P OS=Homo sapiens GN=GSTP1 PE=1 SV=2	1	61	74	0.12	0	0.24	0	0.17	0	0.13	0	0.17	0	0.15	0	25	96	0.181
sp|P09228|CYTT_HUMAN	P09228	Cystatin-SA OS=Homo sapiens GN=CST2 PE=1 SV=1	1	63.1	169	0.15	0	0.18	0	0.2	0	0.18	0	0.16	0	0.11	0	18	209	0.442
sp|P09237|MMP7_HUMAN	P09237	Matrilysin OS=Homo sapiens GN=MMP7 PE=1 SV=1	0.9919	4.9	1	0.11	99.99	0.23	99.99	0.15	99.99	0.22	99.99	0.16	99.99	0.12	99.99	1	2	0.002
sp|P09382|LEG1_HUMAN	P09382	Galectin-1 OS=Homo sapiens GN=LGALS1 PE=1 SV=2	1	14.8	2	0.12	0.02	0.18	0	0.17	0	0.16	0	0.17	0.01	0.21	0.02	2	2	0.004
sp|P09429|HMGB1_HUMAN	P09429	High mobility group protein B1 OS=Homo sapiens GN=HMGB1 PE=1 SV=3	0.9996	20.9	5	0.12	0.02	0.2	0.02	0.16	0.02	0.14	0.01	0.18	0.01	0.18	0.01	5	5	0.007
sp|P09497|CLCB_HUMAN	P09497	Clathrin light chain B OS=Homo sapiens GN=CLTB PE=1 SV=1	1	17	5	0.1	0	0.27	0.01	0.17	0.01	0.12	0	0.18	0	0.15	0	6	6	0.01
sp|P09525|ANXA4_HUMAN	P09525	Annexin A4 OS=Homo sapiens GN=ANXA4 PE=1 SV=4	1	25.7	12	0.1	0	0.24	0.01	0.17	0	0.15	0	0.17	0.01	0.17	0	11	16	0.026
sp|P09543|CN37_HUMAN	P09543	2',3'-cyclic-nucleotide 3'-phosphodiesterase OS=Homo sapiens GN=CNP PE=1 SV=2	0.9448	11.6	1	0.1	99.99	0.19	99.99	0.21	99.99	0.12	99.99	0.17	99.99	0.21	99.99	2	2	0.004
sp|P09601|HMOX1_HUMAN	P09601	Heme oxygenase 1 OS=Homo sapiens GN=HMOX1 PE=1 SV=1	0.9701	5.6	1	0.13	99.99	0.2	99.99	0.17	99.99	0.15	99.99	0.21	99.99	0.14	99.99	1	1	0.003
sp|P09622|DLDH_HUMAN	P09622	Dihydrolipoyl dehydrogenase, mitochondrial OS=Homo sapiens GN=DLD PE=1 SV=2	1	27.7	5	0.1	0.01	0.27	0.02	0.17	0.01	0.12	0.01	0.16	0	0.17	0.01	8	9	0.014
sp|P09651|ROA1_HUMAN	P09651	Heterogeneous nuclear ribonucleoprotein A1 OS=Homo sapiens GN=HNRNPA1 PE=1 SV=5	1	33.1	8	0.12	0.01	0.23	0.01	0.18	0	0.14	0	0.17	0.01	0.17	0	11	12	0.023
sp|P09669|COX6C_HUMAN	P09669	Cytochrome c oxidase subunit 6C OS=Homo sapiens GN=COX6C PE=1 SV=2	1	24	3	0.1	0	0.2	0.01	0.19	0	0.12	0	0.19	0.01	0.19	0	3	3	0.006
sp|P09758|TACD2_HUMAN	P09758	Tumor-associated calcium signal transducer 2 OS=Homo sapiens GN=TACSTD2 PE=1 SV=3	1	25.7	8	0.1	0.01	0.25	0.01	0.18	0	0.12	0	0.19	0.01	0.16	0.01	6	10	0.019
sp|P09769|FGR_HUMAN	P09769	Tyrosine-protein kinase Fgr OS=Homo sapiens GN=FGR PE=1 SV=2	1	12.1	2	0.14	0.01	0.18	0	0.18	0	0.13	0.01	0.18	0.02	0.18	0	3	5	0.007
sp|P09917|LOX5_HUMAN	P09917	Arachidonate 5-lipoxygenase OS=Homo sapiens GN=ALOX5 PE=1 SV=2	0.9999	5	2	0.12	0.01	0.22	0.02	0.17	0.02	0.15	0.02	0.16	0.02	0.18	0.01	2	2	0.004
sp|P09958|FURIN_HUMAN	P09958	Furin OS=Homo sapiens GN=FURIN PE=1 SV=2	1	15.6	5	0.14	0.02	0.22	0.02	0.16	0.01	0.13	0.01	0.18	0.01	0.16	0.01	6	6	0.011
sp|P09960|LKHA4_HUMAN	P09960	Leukotriene A-4 hydrolase OS=Homo sapiens GN=LTA4H PE=1 SV=2	1	39.1	23	0.12	0	0.21	0.01	0.17	0	0.15	0.01	0.16	0.01	0.17	0	20	27	0.052
sp|P09972|ALDOC_HUMAN	P09972	Fructose-bisphosphate aldolase C OS=Homo sapiens GN=ALDOC PE=1 SV=2	1	30.5	5	0.12	0.01	0.21	0.01	0.17	0	0.13	0.01	0.18	0.01	0.18	0.01	5	7	0.017
sp|P0C0L4|CO4A_HUMAN	P0C0L4	Complement C4-A OS=Homo sapiens GN=C4A PE=1 SV=2	0.9876	24.5	1	0.16	99.99	0.26	99.99	0.15	99.99	0.1	99.99	0.23	99.99	0.1	99.99	2	4	0.045
sp|P0C0L5|CO4B_HUMAN	P0C0L5	Complement C4-B OS=Homo sapiens GN=C4B PE=1 SV=2	1	26	2	0.13	0.02	0.18	0.02	0.18	0.03	0.15	0.01	0.16	0.05	0.18	0.04	34	49	0.046
sp|P0C0S5|H2AZ_HUMAN,sp|Q71UI9|H2AV_HUMAN	P0C0S5	Histone H2A.Z OS=Homo sapiens GN=H2AFZ PE=1 SV=2,Histone H2A.V OS=Homo sapiens GN=H2AFV PE=1 SV=3	1	31.2	10	0.1	0.01	0.21	0.01	0.15	0.01	0.17	0.01	0.14	0.01	0.21	0.01	5	12	0.028
sp|P0C7V5|ZN812_HUMAN	P0C7V5	Putative zinc finger protein 812 OS=Homo sapiens GN=ZNF812 PE=5 SV=1	0.8596	2	2	0.13	0	0.17	0.03	0.15	0.01	0.1	0	0.25	0.05	0.19	0.02	2	2	0.004
sp|P0C869|PA24B_HUMAN	P0C869	Cytosolic phospholipase A2 beta OS=Homo sapiens GN=PLA2G4B PE=1 SV=2	1	8.8	3	0.12	0.01	0.22	0	0.19	0.02	0.12	0.01	0.19	0.02	0.16	0.02	4	4	0.006
sp|P0CB43|F203B_HUMAN,sp|Q9BTY7|F203A_HUMAN	P0CB43	Protein FAM203B OS=Homo sapiens GN=FAM203B PE=1 SV=1,Protein FAM203A OS=Homo sapiens GN=FAM203A PE=1 SV=1	0.7097	8.7	1	0.11	99.99	0.21	99.99	0.19	99.99	0.1	99.99	0.18	99.99	0.2	99.99	2	2	0.003
sp|P0CG05|LAC2_HUMAN	P0CG05	Ig lambda-2 chain C regions OS=Homo sapiens GN=IGLC2 PE=1 SV=1	1	85.8	32	0.13	0	0.19	0	0.17	0	0.14	0	0.22	0	0.15	0	11	59	0.141
sp|P0CG29|GST2_HUMAN,sp|P0CG30|GSTT2_HUMAN	P0CG29	Glutathione S-transferase theta-2 OS=Homo sapiens GN=GSTT2 PE=1 SV=1,Glutathione S-transferase theta-2B OS=Homo sapiens GN=GSTT2B PE=1 SV=1	0.9999	17.6	2	0.13	0	0.25	0.02	0.15	0	0.17	0.03	0.13	0.04	0.16	0.03	2	2	0.004
sp|P0CG47|UBB_HUMAN,sp|P0CG48|UBC_HUMAN,sp|P62979|RS27A_HUMAN,sp|P62987|RL40_HUMAN	P0CG47	Polyubiquitin-B OS=Homo sapiens GN=UBB PE=1 SV=1,Polyubiquitin-C OS=Homo sapiens GN=UBC PE=1 SV=3,Ubiquitin-40S ribosomal protein S27a OS=Homo sapiens GN=RPS27A PE=1 SV=2,Ubiquitin-60S ribosomal protein L40 OS=Homo sapiens GN=UBA52 PE=1 SV=2	1	68.3	24	0.11	0	0.23	0.01	0.18	0	0.13	0	0.18	0.01	0.17	0	12	34	0.058
sp|P0CJ78|ZN865_HUMAN	P0CJ78	Zinc finger protein 865 OS=Homo sapiens GN=ZNF865 PE=3 SV=1	0.8643	3.5	4	0.34	0.08	0.14	0.02	0.13	0.02	0.1	0.01	0.13	0.01	0.12	0.02	3	6	0.008
sp|P0DJI8|SAA1_HUMAN	P0DJI8	Serum amyloid A-1 protein OS=Homo sapiens GN=SAA1 PE=1 SV=1	0.9919	16.4	1	0.12	99.99	0.21	99.99	0.17	99.99	0.15	99.99	0.18	99.99	0.15	99.99	1	1	0.002
sp|P10071|GLI3_HUMAN	P10071	Transcriptional activator GLI3 OS=Homo sapiens GN=GLI3 PE=1 SV=6	0.7122	3.6	1	0.07	99.99	0.25	99.99	0.17	99.99	0.15	99.99	0.21	99.99	0.13	99.99	1	2	0.003
sp|P10153|RNAS2_HUMAN	P10153	Non-secretory ribonuclease OS=Homo sapiens GN=RNASE2 PE=1 SV=2	1	10.6	3	0.12	0	0.19	0.01	0.17	0.02	0.15	0	0.18	0.01	0.19	0.01	2	3	0.006
sp|P10155|RO60_HUMAN	P10155	60 kDa SS-A/Ro ribonucleoprotein OS=Homo sapiens GN=TROVE2 PE=1 SV=2	0.9919	8.7	1	0.07	99.99	0.47	99.99	0.2	99.99	0.08	99.99	0.09	99.99	0.09	99.99	1	1	0.003
sp|P10253|LYAG_HUMAN	P10253	Lysosomal alpha-glucosidase OS=Homo sapiens GN=GAA PE=1 SV=4	0.6906	2.6	1	0.12	99.99	0.21	99.99	0.17	99.99	0.14	99.99	0.2	99.99	0.17	99.99	1	1	0.002
sp|P10412|H14_HUMAN,sp|P16402|H13_HUMAN,sp|P16403|H12_HUMAN,sp|P22492|H1T_HUMAN,sp|Q02539|H11_HUMAN	P10412	Histone H1.4 OS=Homo sapiens GN=HIST1H1E PE=1 SV=2,Histone H1.3 OS=Homo sapiens GN=HIST1H1D PE=1 SV=2,Histone H1.2 OS=Homo sapiens GN=HIST1H1C PE=1 SV=2,Histone H1t OS=Homo sapiens GN=HIST1H1T PE=2 SV=4,Histone H1.1 OS=Homo sapiens GN=HIST1H1A PE=1 SV=3	1	9.7	3	0.12	0.01	0.24	0.05	0.15	0.01	0.17	0.02	0.15	0.01	0.16	0.02	3	4	0.006
sp|P10515|ODP2_HUMAN	P10515	Dihydrolipoyllysine-residue acetyltransferase component of pyruvate dehydrogenase complex, mitochondrial OS=Homo sapiens GN=DLAT PE=1 SV=3	0.9634	5.7	1	0.15	99.99	0.23	99.99	0.16	99.99	0.13	99.99	0.18	99.99	0.15	99.99	2	2	0.004
sp|P10599|THIO_HUMAN	P10599	Thioredoxin OS=Homo sapiens GN=TXN PE=1 SV=3	1	57.1	74	0.09	0	0.24	0.01	0.17	0	0.13	0	0.19	0	0.16	0	23	91	0.161
sp|P10606|COX5B_HUMAN	P10606	Cytochrome c oxidase subunit 5B, mitochondrial OS=Homo sapiens GN=COX5B PE=1 SV=2	0.9953	41.9	2	0.12	0.01	0.16	0.02	0.17	0.01	0.15	0	0.23	0.03	0.18	0	2	2	0.004
sp|P10643|CO7_HUMAN	P10643	Complement component C7 OS=Homo sapiens GN=C7 PE=1 SV=2	0.9919	2.5	1	0.12	99.99	0.25	99.99	0.18	99.99	0.15	99.99	0.14	99.99	0.16	99.99	1	1	0.002
sp|P10768|ESTD_HUMAN	P10768	S-formylglutathione hydrolase OS=Homo sapiens GN=ESD PE=1 SV=2	1	25.5	4	0.13	0.01	0.23	0.02	0.17	0.01	0.14	0.01	0.17	0	0.15	0.02	5	5	0.008
sp|P10809|CH60_HUMAN	P10809	60 kDa heat shock protein, mitochondrial OS=Homo sapiens GN=HSPD1 PE=1 SV=2	1	52.9	39	0.1	0	0.24	0.01	0.18	0	0.12	0	0.18	0	0.17	0	28	49	0.091
sp|P10909|CLUS_HUMAN	P10909	Clusterin OS=Homo sapiens GN=CLU PE=1 SV=1	1	23.2	15	0.13	0	0.23	0.01	0.16	0	0.14	0	0.16	0	0.18	0	10	21	0.033
sp|P11021|GRP78_HUMAN	P11021	78 kDa glucose-regulated protein OS=Homo sapiens GN=HSPA5 PE=1 SV=2	1	44.2	51	0.11	0	0.23	0	0.17	0	0.13	0	0.18	0	0.18	0	33	70	0.132
sp|P11142|HSP7C_HUMAN	P11142	Heat shock cognate 71 kDa protein OS=Homo sapiens GN=HSPA8 PE=1 SV=1	1	49.7	32	0.11	0	0.21	0	0.18	0	0.13	0	0.18	0	0.18	0	34	47	0.081
sp|P11169|GTR3_HUMAN,sp|Q8TDB8|GTR14_HUMAN	P11169	Solute carrier family 2, facilitated glucose transporter member 3 OS=Homo sapiens GN=SLC2A3 PE=1 SV=1,Solute carrier family 2, facilitated glucose transporter member 14 OS=Homo sapiens GN=SLC2A14 PE=2 SV=1	0.9964	5.2	2	0.1	0	0.22	0	0.18	0	0.16	0	0.15	0	0.2	0	4	6	0.009
sp|P11177|ODPB_HUMAN	P11177	Pyruvate dehydrogenase E1 component subunit beta, mitochondrial OS=Homo sapiens GN=PDHB PE=1 SV=3	1	24	3	0.11	0.01	0.26	0.03	0.18	0.01	0.11	0.01	0.17	0.01	0.17	0.01	5	10	0.01
sp|P11215|ITAM_HUMAN	P11215	Integrin alpha-M OS=Homo sapiens GN=ITGAM PE=1 SV=2	1	27.7	31	0.11	0	0.21	0.01	0.16	0	0.17	0.01	0.15	0.01	0.19	0.01	28	37	0.069
sp|P11216|PYGB_HUMAN	P11216	Glycogen phosphorylase, brain form OS=Homo sapiens GN=PYGB PE=1 SV=5	1	20	7	0.11	0.01	0.25	0.01	0.17	0.01	0.12	0	0.18	0.01	0.16	0.01	9	9	0.022
sp|P11234|RALB_HUMAN	P11234	Ras-related protein Ral-B OS=Homo sapiens GN=RALB PE=1 SV=1	1	25.2	7	0.11	0.01	0.23	0.02	0.16	0.01	0.15	0.01	0.17	0.01	0.17	0.01	6	7	0.014
sp|P11277|SPTB1_HUMAN	P11277	Spectrin beta chain, erythrocytic OS=Homo sapiens GN=SPTB PE=1 SV=5	0.9724	8.2	2	0.32	0.23	0.09	0.01	0.07	0.02	0.11	0.1	0.18	0.09	0.1	0.03	6	9	0.009
sp|P11279|LAMP1_HUMAN	P11279	Lysosome-associated membrane glycoprotein 1 OS=Homo sapiens GN=LAMP1 PE=1 SV=3	0.9817	3.8	1	0.13	99.99	0.24	99.99	0.16	99.99	0.13	99.99	0.17	99.99	0.17	99.99	1	1	0.002
sp|P11310|ACADM_HUMAN	P11310	Medium-chain specific acyl-CoA dehydrogenase, mitochondrial OS=Homo sapiens GN=ACADM PE=1 SV=1	0.9919	3.6	1	0.11	99.99	0.25	99.99	0.18	99.99	0.13	99.99	0.14	99.99	0.19	99.99	1	1	0.002
sp|P11387|TOP1_HUMAN	P11387	DNA topoisomerase 1 OS=Homo sapiens GN=TOP1 PE=1 SV=2	0.9959	5.8	1	0.1	99.99	0.19	99.99	0.19	99.99	0.15	99.99	0.16	99.99	0.21	99.99	2	2	0.004
sp|P11413|G6PD_HUMAN	P11413	Glucose-6-phosphate 1-dehydrogenase OS=Homo sapiens GN=G6PD PE=1 SV=4	1	46.8	30	0.11	0	0.21	0.01	0.16	0	0.16	0	0.16	0	0.19	0	28	37	0.064
sp|P11474|ERR1_HUMAN	P11474	Steroid hormone receptor ERR1 OS=Homo sapiens GN=ESRRA PE=1 SV=3	0.6688	2.1	1	0.12	99.99	0.18	99.99	0.16	99.99	0.18	99.99	0.13	99.99	0.24	99.99	1	1	0.003
sp|P11586|C1TC_HUMAN	P11586	C-1-tetrahydrofolate synthase, cytoplasmic OS=Homo sapiens GN=MTHFD1 PE=1 SV=3	1	18.1	10	0.12	0	0.21	0.01	0.18	0.01	0.13	0	0.18	0.01	0.17	0.01	11	11	0.02
sp|P11678|PERE_HUMAN	P11678	Eosinophil peroxidase OS=Homo sapiens GN=EPX PE=1 SV=2	1	9.5	4	0.1	0.02	0.19	0.02	0.18	0	0.15	0	0.16	0.01	0.21	0.04	5	6	0.013
sp|P11717|MPRI_HUMAN	P11717	Cation-independent mannose-6-phosphate receptor OS=Homo sapiens GN=IGF2R PE=1 SV=3	0.9999	5.7	3	0.14	0.01	0.19	0.02	0.15	0.02	0.15	0.02	0.22	0.03	0.13	0.01	6	7	0.008
sp|P11908|PRPS2_HUMAN,sp|P60891|PRPS1_HUMAN	P11908	Ribose-phosphate pyrophosphokinase 2 OS=Homo sapiens GN=PRPS2 PE=1 SV=2,Ribose-phosphate pyrophosphokinase 1 OS=Homo sapiens GN=PRPS1 PE=1 SV=2	1	13.8	4	0.09	0.01	0.25	0.01	0.18	0.02	0.12	0.01	0.18	0.01	0.17	0.01	4	4	0.008
sp|P11940|PABP1_HUMAN	P11940	Polyadenylate-binding protein 1 OS=Homo sapiens GN=PABPC1 PE=1 SV=2	1	25.5	10	0.09	0	0.23	0.01	0.18	0	0.13	0	0.18	0	0.18	0.01	21	23	0.03
sp|P12035|K2C3_HUMAN	P12035	Keratin, type II cytoskeletal 3 OS=Homo sapiens GN=KRT3 PE=1 SV=3	1	62.6	47	0.1	0	0.22	0.01	0.2	0.01	0.12	0	0.19	0	0.15	0	34	85	0.181
sp|P12074|CX6A1_HUMAN	P12074	Cytochrome c oxidase subunit 6A1, mitochondrial OS=Homo sapiens GN=COX6A1 PE=1 SV=4	0.7714	26.6	1	0.13	99.99	0.21	99.99	0.17	99.99	0.14	99.99	0.19	99.99	0.16	99.99	1	1	0.002
sp|P12081|SYHC_HUMAN	P12081	Histidine--tRNA ligase, cytoplasmic OS=Homo sapiens GN=HARS PE=1 SV=2	1	12	5	0.11	0.01	0.21	0.01	0.18	0.01	0.14	0.01	0.16	0.01	0.19	0.01	6	7	0.01
sp|P12109|CO6A1_HUMAN	P12109	Collagen alpha-1(VI) chain OS=Homo sapiens GN=COL6A1 PE=1 SV=3	1	5.3	7	0.17	0.01	0.17	0.02	0.17	0.01	0.12	0.01	0.17	0.01	0.18	0.01	5	9	0.014
sp|P12236|ADT3_HUMAN	P12236	ADP/ATP translocase 3 OS=Homo sapiens GN=SLC25A6 PE=1 SV=4	0.8512	24.8	1	0.25	99.99	0.17	99.99	0.15	99.99	0.13	99.99	0.14	99.99	0.16	99.99	1	1	0.012
sp|P12268|IMDH2_HUMAN	P12268	Inosine-5'-monophosphate dehydrogenase 2 OS=Homo sapiens GN=IMPDH2 PE=1 SV=2	1	19.6	4	0.14	0.02	0.2	0.02	0.17	0	0.12	0.01	0.18	0.01	0.18	0.01	6	6	0.011
sp|P12273|PIP_HUMAN	P12273	Prolactin-inducible protein OS=Homo sapiens GN=PIP PE=1 SV=1	1	73.3	299	0.11	0	0.16	0	0.16	0	0.14	0	0.26	0	0.16	0	36	376	0.661
sp|P12277|KCRB_HUMAN	P12277	Creatine kinase B-type OS=Homo sapiens GN=CKB PE=1 SV=1	1	19.4	3	0.16	0.02	0.24	0.02	0.14	0.01	0.11	0.01	0.22	0.03	0.13	0.01	4	11	0.01
sp|P12429|ANXA3_HUMAN	P12429	Annexin A3 OS=Homo sapiens GN=ANXA3 PE=1 SV=3	1	47.1	22	0.11	0	0.21	0.01	0.17	0	0.17	0.01	0.13	0.01	0.19	0.01	21	25	0.044
sp|P12532|KCRU_HUMAN	P12532	Creatine kinase U-type, mitochondrial OS=Homo sapiens GN=CKMT1A PE=1 SV=1	1	39.6	27	0.11	0	0.24	0.01	0.17	0	0.12	0	0.19	0.01	0.17	0.01	20	36	0.067
sp|P12724|ECP_HUMAN	P12724	Eosinophil cationic protein OS=Homo sapiens GN=RNASE3 PE=1 SV=2	1	51.9	11	0.12	0.01	0.18	0.01	0.17	0.01	0.19	0.01	0.16	0.01	0.18	0	8	15	0.025
sp|P12814|ACTN1_HUMAN	P12814	Alpha-actinin-1 OS=Homo sapiens GN=ACTN1 PE=1 SV=2	1	48	28	0.11	0	0.23	0.01	0.15	0	0.17	0	0.14	0	0.19	0.01	35	72	0.129
sp|P12830|CADH1_HUMAN	P12830	Cadherin-1 OS=Homo sapiens GN=CDH1 PE=1 SV=3	1	19.3	9	0.1	0.01	0.26	0.01	0.18	0.01	0.12	0.01	0.17	0.01	0.16	0.01	12	13	0.022
sp|P12955|PEPD_HUMAN	P12955	Xaa-Pro dipeptidase OS=Homo sapiens GN=PEPD PE=1 SV=3	0.9837	7.5	1	0.14	99.99	0.21	99.99	0.17	99.99	0.12	99.99	0.17	99.99	0.18	99.99	2	2	0.004
sp|P12956|XRCC6_HUMAN	P12956	X-ray repair cross-complementing protein 6 OS=Homo sapiens GN=XRCC6 PE=1 SV=2	1	36.5	16	0.1	0	0.22	0.01	0.18	0.01	0.13	0.01	0.18	0.01	0.18	0	18	22	0.037
sp|P13010|XRCC5_HUMAN	P13010	X-ray repair cross-complementing protein 5 OS=Homo sapiens GN=XRCC5 PE=1 SV=3	1	41.1	17	0.12	0	0.21	0	0.18	0	0.14	0	0.18	0	0.17	0.01	17	20	0.039
sp|P13073|COX41_HUMAN	P13073	Cytochrome c oxidase subunit 4 isoform 1, mitochondrial OS=Homo sapiens GN=COX4I1 PE=1 SV=1	1	13	3	0.1	0.01	0.22	0.01	0.19	0.01	0.12	0.01	0.2	0.01	0.18	0.01	3	3	0.006
sp|P13473|LAMP2_HUMAN	P13473	Lysosome-associated membrane glycoprotein 2 OS=Homo sapiens GN=LAMP2 PE=1 SV=2	1	18.5	2	0.13	0	0.22	0.03	0.17	0.02	0.16	0.01	0.17	0.02	0.14	0.02	4	5	0.007
sp|P13489|RINI_HUMAN	P13489	Ribonuclease inhibitor OS=Homo sapiens GN=RNH1 PE=1 SV=2	1	48.4	20	0.11	0	0.24	0.01	0.17	0	0.13	0	0.17	0.01	0.16	0.01	21	29	0.049
sp|P13639|EF2_HUMAN	P13639	Elongation factor 2 OS=Homo sapiens GN=EEF2 PE=1 SV=4	1	44.4	83	0.11	0	0.22	0	0.17	0	0.12	0	0.19	0	0.18	0	58	108	0.189
sp|P13645|K1C10_HUMAN	P13645	Keratin, type I cytoskeletal 10 OS=Homo sapiens GN=KRT10 PE=1 SV=6	1	56.3	251	0.1	0	0.27	0	0.18	0	0.12	0	0.18	0	0.14	0	60	321	0.62
sp|P13646|K1C13_HUMAN	P13646	Keratin, type I cytoskeletal 13 OS=Homo sapiens GN=KRT13 PE=1 SV=4	1	77.9	1694	0.11	0	0.22	0	0.17	0	0.13	0	0.2	0	0.15	0	138	3382	5.505
sp|P13647|K2C5_HUMAN	P13647	Keratin, type II cytoskeletal 5 OS=Homo sapiens GN=KRT5 PE=1 SV=3	1	55.3	161	0.09	0	0.23	0	0.17	0	0.12	0	0.19	0	0.18	0	63	216	0.576
sp|P13667|PDIA4_HUMAN	P13667	Protein disulfide-isomerase A4 OS=Homo sapiens GN=PDIA4 PE=1 SV=2	1	20.3	10	0.11	0	0.26	0.01	0.17	0.01	0.12	0	0.16	0.01	0.16	0.01	9	13	0.023
sp|P13671|CO6_HUMAN	P13671	Complement component C6 OS=Homo sapiens GN=C6 PE=1 SV=3	0.9912	2.6	1	0.13	99.99	0.22	99.99	0.17	99.99	0.12	99.99	0.2	99.99	0.15	99.99	2	3	0.003
sp|P13688|CEAM1_HUMAN	P13688	Carcinoembryonic antigen-related cell adhesion molecule 1 OS=Homo sapiens GN=CEACAM1 PE=1 SV=2	1	12	5	0.12	0.01	0.24	0.04	0.14	0.01	0.14	0.03	0.15	0.01	0.18	0.02	4	5	0.012
sp|P13693|TCTP_HUMAN	P13693	Translationally-controlled tumor protein OS=Homo sapiens GN=TPT1 PE=1 SV=1	1	70.3	11	0.12	0.01	0.23	0.02	0.17	0.01	0.12	0.01	0.17	0.01	0.18	0.02	11	13	0.023
sp|P13716|HEM2_HUMAN	P13716	Delta-aminolevulinic acid dehydratase OS=Homo sapiens GN=ALAD PE=1 SV=1	1	16.7	2	0.08	0	0.23	0.01	0.18	0	0.16	0	0.19	0	0.16	0.01	5	5	0.007
sp|P13727|PRG2_HUMAN	P13727	Bone marrow proteoglycan OS=Homo sapiens GN=PRG2 PE=1 SV=2	0.9856	4.5	1	0.12	99.99	0.16	99.99	0.18	99.99	0.13	99.99	0.19	99.99	0.22	99.99	1	1	0.002
sp|P13796|PLSL_HUMAN	P13796	Plastin-2 OS=Homo sapiens GN=LCP1 PE=1 SV=6	1	59.8	63	0.12	0	0.21	0	0.15	0	0.17	0	0.14	0	0.19	0	46	81	0.156
sp|P13797|PLST_HUMAN	P13797	Plastin-3 OS=Homo sapiens GN=PLS3 PE=1 SV=4	1	41.1	26	0.11	0	0.23	0	0.18	0	0.13	0.01	0.19	0	0.16	0	31	47	0.079
sp|P13798|ACPH_HUMAN	P13798	Acylamino-acid-releasing enzyme OS=Homo sapiens GN=APEH PE=1 SV=4	1	8.9	4	0.11	0.01	0.22	0.01	0.16	0	0.14	0.01	0.19	0	0.17	0.01	6	6	0.009
sp|P13804|ETFA_HUMAN	P13804	Electron transfer flavoprotein subunit alpha, mitochondrial OS=Homo sapiens GN=ETFA PE=1 SV=1	1	14.7	3	0.11	0.01	0.23	0.03	0.17	0.01	0.14	0.03	0.17	0.01	0.16	0.01	3	4	0.008
sp|P13861|KAP2_HUMAN	P13861	cAMP-dependent protein kinase type II-alpha regulatory subunit OS=Homo sapiens GN=PRKAR2A PE=1 SV=2	1	26	5	0.12	0.01	0.23	0.01	0.19	0.01	0.13	0.01	0.16	0.01	0.16	0.01	5	6	0.01
sp|P13866|SC5A1_HUMAN	P13866	Sodium/glucose cotransporter 1 OS=Homo sapiens GN=SLC5A1 PE=1 SV=1	0.9995	5.9	2	0.13	0.01	0.19	0.01	0.18	0.01	0.13	0.01	0.21	0.02	0.16	0	2	2	0.005
sp|P13928|ANXA8_HUMAN	P13928	Annexin A8 OS=Homo sapiens GN=ANXA8 PE=1 SV=3	1	56	1	0.08	99.99	0.28	99.99	0.2	99.99	0.1	99.99	0.25	99.99	0.09	99.99	2	2	0.039
sp|P13987|CD59_HUMAN	P13987	CD59 glycoprotein OS=Homo sapiens GN=CD59 PE=1 SV=1	0.9888	21.9	1	0.11	99.99	0.2	99.99	0.19	99.99	0.15	99.99	0.17	99.99	0.18	99.99	1	1	0.002
sp|P14174|MIF_HUMAN	P14174	Macrophage migration inhibitory factor OS=Homo sapiens GN=MIF PE=1 SV=4	1	18.3	7	0.09	0	0.29	0.01	0.18	0.01	0.16	0.01	0.14	0	0.14	0.01	6	9	0.016
sp|P14314|GLU2B_HUMAN	P14314	Glucosidase 2 subunit beta OS=Homo sapiens GN=PRKCSH PE=1 SV=2	1	10.6	5	0.11	0.01	0.23	0.01	0.18	0.01	0.13	0	0.18	0.01	0.18	0.01	5	6	0.011
sp|P14317|HCLS1_HUMAN	P14317	Hematopoietic lineage cell-specific protein OS=Homo sapiens GN=HCLS1 PE=1 SV=3	0.9906	3.3	3	0.1	0	0.36	0.02	0.15	0.01	0.12	0.01	0.12	0	0.14	0	1	3	0.006
sp|P14324|FPPS_HUMAN	P14324	Farnesyl pyrophosphate synthase OS=Homo sapiens GN=FDPS PE=1 SV=4	1	13.1	5	0.11	0	0.24	0.01	0.17	0.01	0.13	0	0.17	0	0.18	0.01	7	7	0.012
sp|P14406|CX7A2_HUMAN	P14406	Cytochrome c oxidase subunit 7A2, mitochondrial OS=Homo sapiens GN=COX7A2 PE=1 SV=1	0.996	27.7	2	0.11	0	0.18	0.01	0.2	0.01	0.12	0.01	0.16	0.01	0.22	0	2	2	0.005
sp|P14410|SUIS_HUMAN	P14410	Sucrase-isomaltase, intestinal OS=Homo sapiens GN=SI PE=1 SV=6	0.9564	2.8	1	0.13	99.99	0.21	99.99	0.17	99.99	0.13	99.99	0.18	99.99	0.19	99.99	3	7	0.007
sp|P14550|AK1A1_HUMAN	P14550	Alcohol dehydrogenase [NADP(+)] OS=Homo sapiens GN=AKR1A1 PE=1 SV=3	1	27.7	7	0.1	0.01	0.24	0.01	0.18	0	0.12	0.01	0.2	0.01	0.15	0.01	9	14	0.022
sp|P14555|PA2GA_HUMAN	P14555	Phospholipase A2, membrane associated OS=Homo sapiens GN=PLA2G2A PE=1 SV=2	0.9919	12.5	1	0.16	99.99	0.24	99.99	0.15	99.99	0.13	99.99	0.17	99.99	0.15	99.99	1	1	0.002
sp|P14618|KPYM_HUMAN	P14618	Pyruvate kinase PKM OS=Homo sapiens GN=PKM PE=1 SV=4	1	59.1	84	0.12	0	0.22	0	0.17	0	0.13	0	0.18	0	0.18	0	54	102	0.189
sp|P14625|ENPL_HUMAN	P14625	Endoplasmin OS=Homo sapiens GN=HSP90B1 PE=1 SV=1	1	26.3	18	0.12	0	0.21	0.01	0.18	0	0.13	0	0.17	0	0.18	0	22	27	0.047
sp|P14678|RSMB_HUMAN,sp|P63162|RSMN_HUMAN	P14678	Small nuclear ribonucleoprotein-associated proteins B and B' OS=Homo sapiens GN=SNRPB PE=1 SV=2,Small nuclear ribonucleoprotein-associated protein N OS=Homo sapiens GN=SNRPN PE=1 SV=1	0.9172	11.2	2	0.09	0.01	0.25	0	0.18	0	0.13	0.02	0.19	0.01	0.17	0.02	3	3	0.005
sp|P14735|IDE_HUMAN	P14735	Insulin-degrading enzyme OS=Homo sapiens GN=IDE PE=1 SV=4	1	7.9	5	0.12	0.02	0.22	0.01	0.19	0.02	0.12	0.01	0.15	0.02	0.18	0.01	5	6	0.01
sp|P14780|MMP9_HUMAN	P14780	Matrix metalloproteinase-9 OS=Homo sapiens GN=MMP9 PE=1 SV=3	1	42.7	53	0.13	0	0.2	0.01	0.15	0	0.18	0.01	0.13	0	0.18	0	36	65	0.106
sp|P14854|CX6B1_HUMAN	P14854	Cytochrome c oxidase subunit 6B1 OS=Homo sapiens GN=COX6B1 PE=1 SV=2	1	26.7	3	0.12	0	0.2	0.01	0.18	0.03	0.13	0.01	0.17	0.01	0.19	0.02	2	3	0.006
sp|P14866|HNRPL_HUMAN	P14866	Heterogeneous nuclear ribonucleoprotein L OS=Homo sapiens GN=HNRNPL PE=1 SV=2	1	13.9	4	0.14	0.01	0.2	0.01	0.17	0	0.12	0.01	0.18	0.01	0.17	0	4	4	0.008
sp|P14868|SYDC_HUMAN	P14868	Aspartate--tRNA ligase, cytoplasmic OS=Homo sapiens GN=DARS PE=1 SV=2	1	19.4	10	0.09	0	0.25	0.01	0.18	0.01	0.13	0.01	0.18	0	0.16	0.01	12	13	0.021
sp|P14923|PLAK_HUMAN	P14923	Junction plakoglobin OS=Homo sapiens GN=JUP PE=1 SV=3	1	67.8	154	0.11	0	0.22	0	0.19	0	0.12	0	0.19	0	0.15	0	83	261	0.424
sp|P14927|QCR7_HUMAN	P14927	Cytochrome b-c1 complex subunit 7 OS=Homo sapiens GN=UQCRB PE=1 SV=2	0.9888	18	2	0.09	0.02	0.3	0.05	0.17	0.02	0.12	0	0.16	0	0.16	0.02	1	2	0.004
sp|P15104|GLNA_HUMAN	P15104	Glutamine synthetase OS=Homo sapiens GN=GLUL PE=1 SV=4	1	29.5	14	0.1	0.01	0.2	0.01	0.18	0	0.12	0.01	0.16	0.01	0.23	0.02	12	29	0.037
sp|P15144|AMPN_HUMAN	P15144	Aminopeptidase N OS=Homo sapiens GN=ANPEP PE=1 SV=4	0.9934	7.2	1	0.13	99.99	0.2	99.99	0.16	99.99	0.14	99.99	0.16	99.99	0.21	99.99	1	1	0.003
sp|P15153|RAC2_HUMAN	P15153	Ras-related C3 botulinum toxin substrate 2 OS=Homo sapiens GN=RAC2 PE=1 SV=1	1	28.1	4	0.12	0.01	0.19	0.02	0.19	0.01	0.15	0.01	0.16	0.01	0.18	0.01	6	6	0.015
sp|P15170|ERF3A_HUMAN,sp|Q8IYD1|ERF3B_HUMAN	P15170	Eukaryotic peptide chain release factor GTP-binding subunit ERF3A OS=Homo sapiens GN=GSPT1 PE=1 SV=1,Eukaryotic peptide chain release factor GTP-binding subunit ERF3B OS=Homo sapiens GN=GSPT2 PE=1 SV=2	0.7353	2.8	1	0.15	99.99	0.21	99.99	0.17	99.99	0.11	99.99	0.19	99.99	0.17	99.99	1	1	0.003
sp|P15291|B4GT1_HUMAN	P15291	Beta-1,4-galactosyltransferase 1 OS=Homo sapiens GN=B4GALT1 PE=1 SV=5	1	27.9	6	0.11	0.01	0.21	0.01	0.17	0	0.12	0	0.21	0.01	0.17	0.01	6	7	0.012
sp|P15309|PPAP_HUMAN	P15309	Prostatic acid phosphatase OS=Homo sapiens GN=ACPP PE=1 SV=3	1	11.7	3	0.09	0.01	0.28	0.04	0.18	0.01	0.11	0.01	0.18	0.01	0.15	0.02	4	4	0.007
sp|P15311|EZRI_HUMAN	P15311	Ezrin OS=Homo sapiens GN=EZR PE=1 SV=4	1	43	67	0.11	0	0.24	0	0.17	0	0.12	0	0.19	0	0.17	0	30	88	0.165
sp|P15328|FOLR1_HUMAN	P15328	Folate receptor alpha OS=Homo sapiens GN=FOLR1 PE=1 SV=3	1	23.7	7	0.12	0	0.2	0.01	0.17	0	0.13	0	0.2	0.01	0.17	0.01	6	7	0.014
sp|P15515|HIS1_HUMAN	P15515	Histatin-1 OS=Homo sapiens GN=HTN1 PE=1 SV=2	1	40.4	84	0.14	0	0.15	0	0.17	0	0.17	0.01	0.23	0	0.12	0	9	112	0.204
sp|P15531|NDKA_HUMAN	P15531	Nucleoside diphosphate kinase A OS=Homo sapiens GN=NME1 PE=1 SV=1	0.9538	36.8	1	0.11	99.99	0.2	99.99	0.19	99.99	0.15	99.99	0.16	99.99	0.19	99.99	1	1	0.009
sp|P15559|NQO1_HUMAN	P15559	NAD(P)H dehydrogenase [quinone] 1 OS=Homo sapiens GN=NQO1 PE=1 SV=1	0.9992	6.6	2	0.11	0.03	0.27	0.04	0.19	0.03	0.13	0.02	0.16	0.02	0.13	0.04	3	3	0.005
sp|P15822|ZEP1_HUMAN	P15822	Zinc finger protein 40 OS=Homo sapiens GN=HIVEP1 PE=1 SV=3	0.9575	2.7	1	0.1	99.99	0.22	99.99	0.22	99.99	0.14	99.99	0.14	99.99	0.18	99.99	4	4	0.005
sp|P15880|RS2_HUMAN	P15880	40S ribosomal protein S2 OS=Homo sapiens GN=RPS2 PE=1 SV=2	1	50.9	14	0.11	0	0.2	0.01	0.18	0.01	0.12	0.01	0.19	0.01	0.19	0.01	21	26	0.032
sp|P15924|DESP_HUMAN	P15924	Desmoplakin OS=Homo sapiens GN=DSP PE=1 SV=3	1	47.4	412	0.1	0	0.24	0	0.18	0	0.12	0	0.2	0	0.16	0	239	503	0.896
sp|P15941|MUC1_HUMAN	P15941	Mucin-1 OS=Homo sapiens GN=MUC1 PE=1 SV=3	0.6363	0.9	2	0.12	0	0.22	0	0.18	0	0.15	0	0.18	0	0.16	0	1	2	0.003
sp|P16035|TIMP2_HUMAN	P16035	Metalloproteinase inhibitor 2 OS=Homo sapiens GN=TIMP2 PE=1 SV=2	0.9919	4.1	1	0.11	99.99	0.16	99.99	0.11	99.99	0.39	99.99	0.13	99.99	0.1	99.99	1	2	0.003
sp|P16070|CD44_HUMAN	P16070	CD44 antigen OS=Homo sapiens GN=CD44 PE=1 SV=3	0.9919	4.3	3	0.12	0	0.18	0	0.17	0.01	0.15	0.01	0.18	0.01	0.2	0	1	3	0.006
sp|P16152|CBR1_HUMAN	P16152	Carbonyl reductase [NADPH] 1 OS=Homo sapiens GN=CBR1 PE=1 SV=3	1	59.9	18	0.1	0	0.24	0.01	0.2	0.01	0.12	0	0.18	0.01	0.15	0.01	20	27	0.044
sp|P16401|H15_HUMAN	P16401	Histone H1.5 OS=Homo sapiens GN=HIST1H1B PE=1 SV=3	1	19	4	0.13	0	0.22	0.02	0.16	0	0.17	0.01	0.15	0.01	0.17	0.01	6	6	0.01
sp|P16435|NCPR_HUMAN	P16435	NADPH--cytochrome P450 reductase OS=Homo sapiens GN=POR PE=1 SV=2	1	21	9	0.12	0.01	0.21	0.01	0.19	0	0.13	0.01	0.18	0.01	0.17	0.01	11	12	0.022
sp|P16615|AT2A2_HUMAN	P16615	Sarcoplasmic/endoplasmic reticulum calcium ATPase 2 OS=Homo sapiens GN=ATP2A2 PE=1 SV=1	1	12.8	14	0.11	0	0.24	0.01	0.17	0.01	0.12	0	0.17	0	0.17	0.01	12	16	0.03
sp|P16870|CBPE_HUMAN	P16870	Carboxypeptidase E OS=Homo sapiens GN=CPE PE=1 SV=1	1	21.6	5	0.15	0.01	0.18	0.01	0.17	0	0.11	0.01	0.24	0.02	0.15	0.01	7	7	0.01
sp|P16930|FAAA_HUMAN	P16930	Fumarylacetoacetase OS=Homo sapiens GN=FAH PE=1 SV=2	1	6	2	0.13	0.01	0.24	0.01	0.17	0	0.14	0	0.17	0	0.16	0.01	3	3	0.005
sp|P16989|YBOX3_HUMAN	P16989	Y-box-binding protein 3 OS=Homo sapiens GN=YBX3 PE=1 SV=4	1	15.1	4	0.1	0.01	0.21	0.02	0.19	0	0.13	0.01	0.16	0.01	0.21	0.02	5	7	0.009
sp|P17027|ZNF23_HUMAN	P17027	Zinc finger protein 23 OS=Homo sapiens GN=ZNF23 PE=2 SV=3	0.7536	1.6	1	0.15	99.99	0.24	99.99	0.15	99.99	0.13	99.99	0.16	99.99	0.17	99.99	1	1	0.002
sp|P17066|HSP76_HUMAN	P17066	Heat shock 70 kDa protein 6 OS=Homo sapiens GN=HSPA6 PE=1 SV=2	0.7419	17.7	1	0.12	99.99	0.21	99.99	0.21	99.99	0.11	99.99	0.19	99.99	0.16	99.99	2	4	0.016
sp|P17174|AATC_HUMAN	P17174	Aspartate aminotransferase, cytoplasmic OS=Homo sapiens GN=GOT1 PE=1 SV=3	1	21.8	5	0.11	0.01	0.22	0.01	0.18	0	0.13	0.01	0.18	0.01	0.17	0.01	7	7	0.013
sp|P17213|BPI_HUMAN	P17213	Bactericidal permeability-increasing protein OS=Homo sapiens GN=BPI PE=1 SV=4	1	44.6	16	0.1	0.01	0.19	0.01	0.16	0	0.16	0.01	0.15	0	0.22	0.01	17	21	0.036
sp|P17301|ITA2_HUMAN	P17301	Integrin alpha-2 OS=Homo sapiens GN=ITGA2 PE=1 SV=1	0.9934	8.6	1	0.12	99.99	0.25	99.99	0.21	99.99	0.14	99.99	0.12	99.99	0.17	99.99	1	2	0.004
sp|P17405|ASM_HUMAN	P17405	Sphingomyelin phosphodiesterase OS=Homo sapiens GN=SMPD1 PE=1 SV=4	0.999	4	2	0.11	0.01	0.27	0	0.16	0.04	0.11	0.01	0.2	0.03	0.14	0.03	2	2	0.004
sp|P17612|KAPCA_HUMAN	P17612	cAMP-dependent protein kinase catalytic subunit alpha OS=Homo sapiens GN=PRKACA PE=1 SV=2	0.9979	8.5	2	0.16	0.06	0.19	0.01	0.16	0.03	0.12	0.01	0.18	0	0.17	0.01	2	2	0.004
sp|P17655|CAN2_HUMAN	P17655	Calpain-2 catalytic subunit OS=Homo sapiens GN=CAPN2 PE=1 SV=6	1	31	14	0.11	0.01	0.23	0.01	0.17	0.01	0.13	0	0.19	0	0.17	0	12	16	0.032
sp|P17812|PYRG1_HUMAN	P17812	CTP synthase 1 OS=Homo sapiens GN=CTPS1 PE=1 SV=2	1	9.6	4	0.11	0.01	0.24	0.03	0.17	0.01	0.14	0.02	0.17	0.01	0.16	0.01	5	5	0.008
sp|P17858|K6PL_HUMAN	P17858	6-phosphofructokinase, liver type OS=Homo sapiens GN=PFKL PE=1 SV=6	1	24.9	12	0.11	0.01	0.22	0.01	0.18	0.01	0.13	0	0.17	0	0.18	0.01	12	15	0.029
sp|P17900|SAP3_HUMAN	P17900	Ganglioside GM2 activator OS=Homo sapiens GN=GM2A PE=1 SV=4	0.9977	20.2	2	0.14	0.03	0.21	0.01	0.17	0.02	0.12	0.02	0.21	0	0.15	0.01	2	2	0.004
sp|P17931|LEG3_HUMAN	P17931	Galectin-3 OS=Homo sapiens GN=LGALS3 PE=1 SV=5	1	15.6	7	0.13	0.01	0.2	0.01	0.18	0.01	0.12	0.01	0.19	0.01	0.17	0.01	7	8	0.012
sp|P17980|PRS6A_HUMAN	P17980	26S protease regulatory subunit 6A OS=Homo sapiens GN=PSMC3 PE=1 SV=3	1	26.7	4	0.1	0.01	0.25	0.03	0.19	0.01	0.11	0.01	0.19	0.01	0.16	0.01	4	4	0.009
sp|P17987|TCPA_HUMAN	P17987	T-complex protein 1 subunit alpha OS=Homo sapiens GN=TCP1 PE=1 SV=1	1	30	10	0.12	0	0.22	0.01	0.18	0	0.13	0.01	0.18	0.01	0.16	0	10	12	0.022
sp|P18054|LOX12_HUMAN	P18054	Arachidonate 12-lipoxygenase, 12S-type OS=Homo sapiens GN=ALOX12 PE=1 SV=4	1	36	13	0.1	0	0.22	0.01	0.19	0.01	0.13	0	0.2	0.01	0.15	0.01	15	17	0.03
sp|P18077|RL35A_HUMAN	P18077	60S ribosomal protein L35a OS=Homo sapiens GN=RPL35A PE=1 SV=2	1	24.5	2	0.1	0	0.21	0.01	0.17	0.01	0.13	0.01	0.2	0	0.2	0.01	3	3	0.005
sp|P18085|ARF4_HUMAN	P18085	ADP-ribosylation factor 4 OS=Homo sapiens GN=ARF4 PE=1 SV=3	1	48.3	3	0.1	0	0.24	0.02	0.16	0.01	0.13	0	0.2	0.02	0.18	0.01	4	4	0.015
sp|P18124|RL7_HUMAN	P18124	60S ribosomal protein L7 OS=Homo sapiens GN=RPL7 PE=1 SV=1	1	28.2	11	0.09	0	0.24	0.01	0.18	0	0.12	0	0.18	0	0.18	0.01	10	16	0.021
sp|P18135|KV312_HUMAN,sp|P18136|KV313_HUMAN	P18135	Ig kappa chain V-III region HAH OS=Homo sapiens PE=2 SV=1,Ig kappa chain V-III region HIC OS=Homo sapiens PE=2 SV=2	0.9999	36.4	2	0.16	0.01	0.15	0.01	0.13	0.05	0.12	0.03	0.17	0.01	0.26	0	2	3	0.016
sp|P18206|VINC_HUMAN	P18206	Vinculin OS=Homo sapiens GN=VCL PE=1 SV=4	1	23.4	15	0.12	0	0.24	0.01	0.16	0	0.14	0	0.16	0	0.17	0	24	26	0.041
sp|P18510|IL1RA_HUMAN	P18510	Interleukin-1 receptor antagonist protein OS=Homo sapiens GN=IL1RN PE=1 SV=1	1	62.7	22	0.1	0	0.24	0.01	0.18	0.01	0.13	0	0.19	0	0.15	0	14	29	0.049
sp|P18621|RL17_HUMAN	P18621	60S ribosomal protein L17 OS=Homo sapiens GN=RPL17 PE=1 SV=3	1	22.3	6	0.11	0	0.23	0.01	0.17	0	0.12	0	0.19	0.01	0.18	0.01	6	7	0.014
sp|P18669|PGAM1_HUMAN	P18669	Phosphoglycerate mutase 1 OS=Homo sapiens GN=PGAM1 PE=1 SV=2	1	57.9	23	0.11	0	0.21	0.01	0.17	0	0.15	0	0.19	0	0.17	0.01	20	30	0.057
sp|P18827|SDC1_HUMAN	P18827	Syndecan-1 OS=Homo sapiens GN=SDC1 PE=1 SV=3	0.9912	11.6	1	0.11	99.99	0.25	99.99	0.2	99.99	0.12	99.99	0.13	99.99	0.19	99.99	1	1	0.002
sp|P18859|ATP5J_HUMAN	P18859	ATP synthase-coupling factor 6, mitochondrial OS=Homo sapiens GN=ATP5J PE=1 SV=1	0.9919	31.5	2	0.12	0.03	0.28	0.06	0.15	0.02	0.11	0	0.15	0.06	0.15	0	1	2	0.004
sp|P19012|K1C15_HUMAN	P19012	Keratin, type I cytoskeletal 15 OS=Homo sapiens GN=KRT15 PE=1 SV=3	1	61.6	18	0.09	0.01	0.25	0.01	0.17	0.01	0.13	0	0.2	0.01	0.15	0.01	25	122	0.386
sp|P19013|K2C4_HUMAN	P19013	Keratin, type II cytoskeletal 4 OS=Homo sapiens GN=KRT4 PE=1 SV=4	1	79.6	1179	0.08	0	0.26	0	0.18	0	0.12	0	0.21	0	0.13	0	133	1774	3.085
sp|P19021|AMD_HUMAN	P19021	Peptidyl-glycine alpha-amidating monooxygenase OS=Homo sapiens GN=PAM PE=1 SV=2	1	18.4	9	0.15	0.01	0.18	0	0.17	0	0.12	0.01	0.22	0.01	0.15	0.01	14	14	0.024
sp|P19338|NUCL_HUMAN	P19338	Nucleolin OS=Homo sapiens GN=NCL PE=1 SV=3	1	15.9	11	0.1	0	0.24	0	0.18	0	0.13	0.01	0.17	0.01	0.18	0	9	13	0.027
sp|P19367|HXK1_HUMAN	P19367	Hexokinase-1 OS=Homo sapiens GN=HK1 PE=1 SV=3	1	23.3	13	0.1	0.01	0.23	0.01	0.19	0.01	0.12	0.01	0.18	0.01	0.16	0.01	17	23	0.037
sp|P19404|NDUV2_HUMAN	P19404	NADH dehydrogenase [ubiquinone] flavoprotein 2, mitochondrial OS=Homo sapiens GN=NDUFV2 PE=1 SV=2	0.999	16.5	3	0.07	0.02	0.25	0.02	0.18	0.01	0.12	0	0.18	0.01	0.19	0.01	2	4	0.007
sp|P19525|E2AK2_HUMAN	P19525	Interferon-induced, double-stranded RNA-activated protein kinase OS=Homo sapiens GN=EIF2AK2 PE=1 SV=2	0.9919	5.6	1	0.16	99.99	0.21	99.99	0.19	99.99	0.11	99.99	0.19	99.99	0.14	99.99	1	1	0.002
sp|P19652|A1AG2_HUMAN	P19652	Alpha-1-acid glycoprotein 2 OS=Homo sapiens GN=ORM2 PE=1 SV=2	1	31.3	8	0.1	0.01	0.18	0.02	0.2	0.01	0.12	0.01	0.15	0.01	0.21	0.01	8	12	0.02
sp|P19823|ITIH2_HUMAN	P19823	Inter-alpha-trypsin inhibitor heavy chain H2 OS=Homo sapiens GN=ITIH2 PE=1 SV=2	1	13.8	4	0.1	0.01	0.2	0.02	0.17	0.03	0.16	0.03	0.16	0.01	0.2	0.02	6	6	0.009
sp|P19827|ITIH1_HUMAN	P19827	Inter-alpha-trypsin inhibitor heavy chain H1 OS=Homo sapiens GN=ITIH1 PE=1 SV=3	1	5.8	3	0.13	0.01	0.19	0.01	0.17	0.01	0.14	0.01	0.17	0.02	0.2	0.01	4	4	0.007
sp|P19878|NCF2_HUMAN	P19878	Neutrophil cytosol factor 2 OS=Homo sapiens GN=NCF2 PE=1 SV=2	1	20.5	7	0.11	0.01	0.24	0.03	0.17	0.01	0.15	0.01	0.15	0.01	0.16	0.01	9	12	0.016
sp|P19957|ELAF_HUMAN	P19957	Elafin OS=Homo sapiens GN=PI3 PE=1 SV=3	1	21.4	8	0.1	0	0.16	0.01	0.19	0	0.12	0.01	0.17	0	0.26	0.02	4	10	0.019
sp|P19961|AMY2B_HUMAN	P19961	Alpha-amylase 2B OS=Homo sapiens GN=AMY2B PE=1 SV=1	0.9999	65.8	1	0.1	99.99	0.13	99.99	0.07	99.99	0.06	99.99	0.52	99.99	0.12	99.99	2	2	0.961
sp|P19971|TYPH_HUMAN	P19971	Thymidine phosphorylase OS=Homo sapiens GN=TYMP PE=1 SV=2	1	40	17	0.11	0.01	0.23	0.01	0.18	0.01	0.12	0.01	0.16	0.01	0.19	0.01	16	24	0.047
sp|P20042|IF2B_HUMAN	P20042	Eukaryotic translation initiation factor 2 subunit 2 OS=Homo sapiens GN=EIF2S2 PE=1 SV=2	1	16.2	7	0.11	0.01	0.27	0.01	0.16	0.01	0.1	0.02	0.19	0.02	0.15	0.02	7	11	0.016
sp|P20061|TCO1_HUMAN	P20061	Transcobalamin-1 OS=Homo sapiens GN=TCN1 PE=1 SV=2	1	27.5	26	0.12	0	0.19	0.01	0.18	0	0.11	0	0.25	0.01	0.15	0	16	32	0.06
sp|P20073|ANXA7_HUMAN	P20073	Annexin A7 OS=Homo sapiens GN=ANXA7 PE=1 SV=3	1	20.7	10	0.11	0	0.23	0.01	0.16	0.01	0.13	0	0.19	0.01	0.17	0.01	10	16	0.025
sp|P20160|CAP7_HUMAN	P20160	Azurocidin OS=Homo sapiens GN=AZU1 PE=1 SV=3	1	58.2	35	0.11	0	0.2	0.01	0.17	0.01	0.16	0.01	0.16	0	0.18	0.01	16	40	0.078
sp|P20290|BTF3_HUMAN	P20290	Transcription factor BTF3 OS=Homo sapiens GN=BTF3 PE=1 SV=1	1	47.6	7	0.12	0.01	0.23	0.01	0.18	0.01	0.12	0.01	0.18	0.01	0.17	0	5	7	0.014
sp|P20340|RAB6A_HUMAN	P20340	Ras-related protein Rab-6A OS=Homo sapiens GN=RAB6A PE=1 SV=3	1	41.3	3	0.11	0.01	0.22	0.01	0.17	0	0.13	0.01	0.19	0.01	0.18	0.01	5	7	0.01
sp|P20396|TRH_HUMAN	P20396	Pro-thyrotropin-releasing hormone OS=Homo sapiens GN=TRH PE=1 SV=1	0.7496	15.3	1	0.14	99.99	0.19	99.99	0.15	99.99	0.14	99.99	0.23	99.99	0.16	99.99	1	1	0.002
sp|P20591|MX1_HUMAN	P20591	Interferon-induced GTP-binding protein Mx1 OS=Homo sapiens GN=MX1 PE=1 SV=4	1	15.6	5	0.11	0.01	0.22	0.02	0.21	0.02	0.1	0.01	0.19	0.01	0.17	0.01	8	9	0.012
sp|P20618|PSB1_HUMAN	P20618	Proteasome subunit beta type-1 OS=Homo sapiens GN=PSMB1 PE=1 SV=2	1	28.6	4	0.11	0.01	0.21	0.01	0.18	0.01	0.13	0.01	0.18	0.01	0.18	0.01	6	6	0.009
sp|P20674|COX5A_HUMAN	P20674	Cytochrome c oxidase subunit 5A, mitochondrial OS=Homo sapiens GN=COX5A PE=1 SV=2	1	40.7	3	0.12	0.03	0.2	0.01	0.18	0.01	0.12	0.01	0.2	0	0.16	0.02	3	3	0.006
sp|P20700|LMNB1_HUMAN	P20700	Lamin-B1 OS=Homo sapiens GN=LMNB1 PE=1 SV=2	1	27.6	18	0.12	0	0.2	0.01	0.17	0.01	0.15	0.01	0.16	0.01	0.18	0.01	14	21	0.039
sp|P20810|ICAL_HUMAN	P20810	Calpastatin OS=Homo sapiens GN=CAST PE=1 SV=4	1	35.3	33	0.1	0	0.23	0.01	0.18	0.01	0.13	0.01	0.2	0.01	0.15	0	22	41	0.077
sp|P20929|NEBU_HUMAN	P20929	Nebulin OS=Homo sapiens GN=NEB PE=1 SV=4	0.996	1.9	7	0.08	0.01	0.23	0.02	0.23	0.02	0.1	0.02	0.13	0.02	0.19	0.03	7	13	0.014
sp|P20930|FILA_HUMAN	P20930	Filaggrin OS=Homo sapiens GN=FLG PE=1 SV=3	1	5.7	7	0.14	0	0.23	0.01	0.18	0.01	0.14	0.01	0.19	0	0.12	0.01	12	17	0.023
sp|P20933|ASPG_HUMAN	P20933	N(4)-(beta-N-acetylglucosaminyl)-L-asparaginase OS=Homo sapiens GN=AGA PE=1 SV=2	0.9711	10.4	2	0.1	0.01	0.23	0.02	0.18	0.01	0.14	0	0.2	0	0.15	0.01	2	4	0.004
sp|P20936|RASA1_HUMAN	P20936	Ras GTPase-activating protein 1 OS=Homo sapiens GN=RASA1 PE=1 SV=1	0.997	12.2	1	0.11	99.99	0.2	99.99	0.18	99.99	0.09	99.99	0.27	99.99	0.15	99.99	6	9	0.009
sp|P21128|ENDOU_HUMAN	P21128	Poly(U)-specific endoribonuclease OS=Homo sapiens GN=ENDOU PE=1 SV=2	1	32.7	19	0.1	0.01	0.24	0.01	0.17	0	0.13	0	0.19	0.01	0.16	0	18	26	0.048
sp|P21281|VATB2_HUMAN	P21281	V-type proton ATPase subunit B, brain isoform OS=Homo sapiens GN=ATP6V1B2 PE=1 SV=3	1	24.7	12	0.13	0	0.22	0.01	0.17	0	0.13	0.01	0.18	0.01	0.16	0	9	14	0.027
sp|P21333|FLNA_HUMAN	P21333	Filamin-A OS=Homo sapiens GN=FLNA PE=1 SV=4	1	29	44	0.13	0	0.21	0	0.17	0	0.14	0	0.17	0	0.17	0	52	64	0.109
sp|P21399|ACOC_HUMAN	P21399	Cytoplasmic aconitate hydratase OS=Homo sapiens GN=ACO1 PE=1 SV=3	0.9926	4.7	1	0.12	99.99	0.23	99.99	0.2	99.99	0.12	99.99	0.18	99.99	0.15	99.99	2	3	0.006
sp|P21462|FPR1_HUMAN	P21462	fMet-Leu-Phe receptor OS=Homo sapiens GN=FPR1 PE=1 SV=3	0.9809	3.1	1	0.12	99.99	0.19	99.99	0.21	99.99	0.13	99.99	0.17	99.99	0.19	99.99	1	1	0.002
sp|P21796|VDAC1_HUMAN	P21796	Voltage-dependent anion-selective channel protein 1 OS=Homo sapiens GN=VDAC1 PE=1 SV=2	1	53	11	0.09	0	0.22	0.01	0.17	0.01	0.13	0.01	0.19	0.01	0.19	0.01	12	14	0.023
sp|P21817|RYR1_HUMAN	P21817	Ryanodine receptor 1 OS=Homo sapiens GN=RYR1 PE=1 SV=3	0.9997	5.4	4	0.13	0	0.23	0.01	0.18	0.01	0.13	0	0.15	0.01	0.19	0.01	12	16	0.015
sp|P21912|DHSB_HUMAN	P21912	Succinate dehydrogenase [ubiquinone] iron-sulfur subunit, mitochondrial OS=Homo sapiens GN=SDHB PE=1 SV=3	0.8239	3.9	1	0.12	99.99	0.18	99.99	0.18	99.99	0.13	99.99	0.2	99.99	0.19	99.99	1	1	0.002
sp|P21926|CD9_HUMAN	P21926	CD9 antigen OS=Homo sapiens GN=CD9 PE=1 SV=4	0.9995	4.4	2	0.1	0	0.19	0.02	0.19	0.01	0.13	0.01	0.22	0.02	0.16	0.01	4	4	0.005
sp|P21964|COMT_HUMAN	P21964	Catechol O-methyltransferase OS=Homo sapiens GN=COMT PE=1 SV=2	1	28.4	9	0.11	0.01	0.25	0.01	0.17	0.01	0.12	0	0.19	0.01	0.16	0	8	10	0.019
sp|P22059|OSBP1_HUMAN	P22059	Oxysterol-binding protein 1 OS=Homo sapiens GN=OSBP PE=1 SV=1	0.9919	9.9	1	0.09	99.99	0.28	99.99	0.16	99.99	0.12	99.99	0.19	99.99	0.17	99.99	1	1	0.002
sp|P22061|PIMT_HUMAN	P22061	Protein-L-isoaspartate(D-aspartate) O-methyltransferase OS=Homo sapiens GN=PCMT1 PE=1 SV=4	0.9983	20.3	2	0.12	0.01	0.23	0.01	0.16	0.01	0.13	0.02	0.18	0	0.18	0	2	2	0.004
sp|P22079|PERL_HUMAN	P22079	Lactoperoxidase OS=Homo sapiens GN=LPO PE=1 SV=2	1	51.1	109	0.11	0	0.17	0	0.17	0	0.14	0	0.22	0	0.18	0	56	145	0.258
sp|P22105|TENX_HUMAN	P22105	Tenascin-X OS=Homo sapiens GN=TNXB PE=1 SV=3	0.9802	5	2	0.08	0.03	0.26	0.02	0.2	0.05	0.1	0.02	0.16	0.08	0.17	0.05	6	6	0.006
sp|P22234|PUR6_HUMAN	P22234	Multifunctional protein ADE2 OS=Homo sapiens GN=PAICS PE=1 SV=3	1	14.4	6	0.11	0.01	0.23	0.01	0.17	0	0.13	0.01	0.17	0.01	0.17	0.01	7	11	0.013
sp|P22307|NLTP_HUMAN	P22307	Non-specific lipid-transfer protein OS=Homo sapiens GN=SCP2 PE=1 SV=2	1	15	5	0.1	0	0.2	0	0.19	0.02	0.13	0.01	0.18	0.02	0.18	0.01	8	8	0.013
sp|P22314|UBA1_HUMAN	P22314	Ubiquitin-like modifier-activating enzyme 1 OS=Homo sapiens GN=UBA1 PE=1 SV=3	1	34.1	28	0.11	0	0.23	0.01	0.17	0	0.14	0	0.19	0	0.16	0	32	38	0.07
sp|P22392|NDKB_HUMAN	P22392	Nucleoside diphosphate kinase B OS=Homo sapiens GN=NME2 PE=1 SV=1	1	61.2	14	0.12	0.01	0.21	0.01	0.16	0.01	0.14	0.01	0.18	0	0.18	0.01	12	16	0.021
sp|P22528|SPR1B_HUMAN	P22528	Cornifin-B OS=Homo sapiens GN=SPRR1B PE=1 SV=2	1	76.4	8	0.08	0.01	0.24	0.01	0.17	0.01	0.13	0	0.18	0.01	0.19	0.01	8	24	0.029
sp|P22532|SPR2D_HUMAN,sp|P35325|SPR2B_HUMAN	P22532	Small proline-rich protein 2D OS=Homo sapiens GN=SPRR2D PE=2 SV=2,Small proline-rich protein 2B OS=Homo sapiens GN=SPRR2B PE=2 SV=1	1	65.3	8	0.11	0	0.18	0	0.17	0	0.14	0.01	0.18	0	0.22	0.01	3	10	0.047
sp|P22570|ADRO_HUMAN	P22570	NADPH:adrenodoxin oxidoreductase, mitochondrial OS=Homo sapiens GN=FDXR PE=1 SV=3	0.6858	3.9	1	0.11	99.99	0.24	99.99	0.17	99.99	0.13	99.99	0.18	99.99	0.16	99.99	1	1	0.003
sp|P22626|ROA2_HUMAN	P22626	Heterogeneous nuclear ribonucleoproteins A2/B1 OS=Homo sapiens GN=HNRNPA2B1 PE=1 SV=2	1	34.3	8	0.12	0.01	0.22	0.01	0.18	0	0.14	0.01	0.16	0.01	0.17	0.01	11	13	0.023
sp|P22695|QCR2_HUMAN	P22695	Cytochrome b-c1 complex subunit 2, mitochondrial OS=Homo sapiens GN=UQCRC2 PE=1 SV=3	1	21.2	7	0.09	0.02	0.24	0.02	0.17	0.01	0.11	0.01	0.17	0.01	0.19	0.01	7	7	0.013
sp|P22735|TGM1_HUMAN	P22735	Protein-glutamine gamma-glutamyltransferase K OS=Homo sapiens GN=TGM1 PE=1 SV=4	1	46.4	45	0.11	0	0.22	0	0.17	0	0.13	0	0.2	0	0.16	0	37	61	0.111
sp|P22894|MMP8_HUMAN	P22894	Neutrophil collagenase OS=Homo sapiens GN=MMP8 PE=1 SV=1	1	26.1	9	0.15	0	0.19	0.01	0.16	0.01	0.17	0.01	0.14	0.01	0.18	0.01	10	11	0.021
sp|P23083|HV103_HUMAN	P23083	Ig heavy chain V-I region V35 OS=Homo sapiens PE=1 SV=1	0.9872	11.1	1	0.11	99.99	0.17	99.99	0.19	99.99	0.12	99.99	0.18	99.99	0.23	99.99	1	1	0.002
sp|P23141|EST1_HUMAN	P23141	Liver carboxylesterase 1 OS=Homo sapiens GN=CES1 PE=1 SV=2	1	26.5	7	0.12	0.01	0.27	0.01	0.19	0.01	0.11	0.01	0.16	0.01	0.15	0.01	10	11	0.014
sp|P23219|PGH1_HUMAN	P23219	Prostaglandin G/H synthase 1 OS=Homo sapiens GN=PTGS1 PE=1 SV=2	0.9919	3.2	1	0.17	99.99	0.2	99.99	0.15	99.99	0.14	99.99	0.18	99.99	0.16	99.99	1	1	0.002
sp|P23246|SFPQ_HUMAN	P23246	Splicing factor, proline- and glutamine-rich OS=Homo sapiens GN=SFPQ PE=1 SV=2	1	20.8	4	0.11	0.01	0.23	0.01	0.18	0.01	0.13	0	0.17	0	0.17	0.01	7	10	0.012
sp|P23280|CAH6_HUMAN	P23280	Carbonic anhydrase 6 OS=Homo sapiens GN=CA6 PE=1 SV=3	1	52.3	174	0.19	0	0.13	0	0.12	0	0.16	0	0.25	0	0.14	0	31	209	0.385
sp|P23284|PPIB_HUMAN	P23284	Peptidyl-prolyl cis-trans isomerase B OS=Homo sapiens GN=PPIB PE=1 SV=2	1	43.1	13	0.13	0.01	0.17	0.01	0.15	0.01	0.12	0	0.22	0.01	0.2	0.01	14	15	0.027
sp|P23381|SYWC_HUMAN	P23381	Tryptophan--tRNA ligase, cytoplasmic OS=Homo sapiens GN=WARS PE=1 SV=2	1	25.9	14	0.1	0.01	0.25	0.01	0.17	0.01	0.12	0.01	0.16	0.01	0.19	0.01	10	20	0.032
sp|P23396|RS3_HUMAN	P23396	40S ribosomal protein S3 OS=Homo sapiens GN=RPS3 PE=1 SV=2	1	46.5	18	0.11	0	0.23	0.01	0.18	0	0.12	0	0.17	0.01	0.18	0	17	24	0.044
sp|P23471|PTPRZ_HUMAN	P23471	Receptor-type tyrosine-protein phosphatase zeta OS=Homo sapiens GN=PTPRZ1 PE=1 SV=4	0.6327	5.2	1	0.13	99.99	0.3	99.99	0.14	99.99	0.1	99.99	0.13	99.99	0.2	99.99	2	3	0.006
sp|P23526|SAHH_HUMAN	P23526	Adenosylhomocysteinase OS=Homo sapiens GN=AHCY PE=1 SV=4	1	17.4	6	0.1	0.01	0.23	0.01	0.17	0	0.14	0.01	0.18	0	0.18	0.01	8	8	0.013
sp|P23528|COF1_HUMAN	P23528	Cofilin-1 OS=Homo sapiens GN=CFL1 PE=1 SV=3	1	52.4	34	0.12	0	0.22	0.01	0.17	0	0.13	0	0.17	0	0.18	0	18	40	0.075
sp|P23743|DGKA_HUMAN	P23743	Diacylglycerol kinase alpha OS=Homo sapiens GN=DGKA PE=1 SV=3	1	7.2	2	0.13	0	0.16	0.02	0.16	0.01	0.16	0.02	0.2	0	0.18	0.01	4	4	0.006
sp|P24158|PRTN3_HUMAN	P24158	Myeloblastin OS=Homo sapiens GN=PRTN3 PE=1 SV=3	1	43.4	48	0.1	0	0.23	0	0.18	0	0.16	0	0.15	0	0.17	0.01	11	57	0.111
sp|P24534|EF1B_HUMAN	P24534	Elongation factor 1-beta OS=Homo sapiens GN=EEF1B2 PE=1 SV=3	1	56	10	0.11	0.01	0.24	0	0.17	0	0.11	0.01	0.19	0.01	0.18	0.01	9	13	0.024
sp|P24539|AT5F1_HUMAN	P24539	ATP synthase subunit b, mitochondrial OS=Homo sapiens GN=ATP5F1 PE=1 SV=2	1	16.4	4	0.11	0.02	0.23	0.01	0.17	0.01	0.12	0.01	0.18	0.01	0.18	0.01	4	5	0.008
sp|P24752|THIL_HUMAN	P24752	Acetyl-CoA acetyltransferase, mitochondrial OS=Homo sapiens GN=ACAT1 PE=1 SV=1	1	10.3	2	0.11	0	0.2	0.02	0.18	0.01	0.11	0	0.21	0	0.18	0.01	2	2	0.004
sp|P25090|FPR2_HUMAN	P25090	N-formyl peptide receptor 2 OS=Homo sapiens GN=FPR2 PE=2 SV=2	0.6337	3.1	1	0.13	99.99	0.18	99.99	0.18	99.99	0.15	99.99	0.2	99.99	0.16	99.99	1	1	0.002
sp|P25098|ARBK1_HUMAN	P25098	Beta-adrenergic receptor kinase 1 OS=Homo sapiens GN=ADRBK1 PE=1 SV=2	1	13.6	5	0.12	0.01	0.24	0.02	0.17	0.01	0.15	0.01	0.16	0.01	0.17	0.01	7	7	0.01
sp|P25311|ZA2G_HUMAN	P25311	Zinc-alpha-2-glycoprotein OS=Homo sapiens GN=AZGP1 PE=1 SV=2	1	59.7	182	0.15	0	0.18	0	0.15	0	0.13	0	0.23	0	0.16	0	45	228	0.398
sp|P25325|THTM_HUMAN	P25325	3-mercaptopyruvate sulfurtransferase OS=Homo sapiens GN=MPST PE=1 SV=3	1	21.2	2	0.12	0	0.21	0.01	0.17	0.01	0.12	0	0.19	0.01	0.18	0.01	2	2	0.006
sp|P25398|RS12_HUMAN	P25398	40S ribosomal protein S12 OS=Homo sapiens GN=RPS12 PE=1 SV=3	1	34.1	6	0.11	0.01	0.22	0.01	0.19	0.01	0.12	0.01	0.19	0.01	0.17	0.02	6	6	0.011
sp|P25685|DNJB1_HUMAN	P25685	DnaJ homolog subfamily B member 1 OS=Homo sapiens GN=DNAJB1 PE=1 SV=4	1	18.2	7	0.1	0.01	0.24	0.01	0.18	0	0.13	0	0.18	0.01	0.16	0.01	6	7	0.013
sp|P25705|ATPA_HUMAN	P25705	ATP synthase subunit alpha, mitochondrial OS=Homo sapiens GN=ATP5A1 PE=1 SV=1	1	47.4	37	0.1	0	0.23	0.01	0.18	0	0.12	0	0.18	0	0.18	0	30	49	0.089
sp|P25786|PSA1_HUMAN	P25786	Proteasome subunit alpha type-1 OS=Homo sapiens GN=PSMA1 PE=1 SV=1	1	18.3	7	0.08	0.01	0.23	0.01	0.17	0.01	0.13	0	0.19	0.01	0.18	0	8	10	0.018
sp|P25787|PSA2_HUMAN	P25787	Proteasome subunit alpha type-2 OS=Homo sapiens GN=PSMA2 PE=1 SV=2	1	38	6	0.12	0.01	0.23	0.02	0.18	0	0.12	0.01	0.17	0.01	0.17	0	5	7	0.014
sp|P25788|PSA3_HUMAN	P25788	Proteasome subunit alpha type-3 OS=Homo sapiens GN=PSMA3 PE=1 SV=2	0.9942	11	2	0.11	0.01	0.23	0.01	0.16	0	0.14	0	0.19	0.01	0.17	0	2	2	0.004
sp|P25789|PSA4_HUMAN	P25789	Proteasome subunit alpha type-4 OS=Homo sapiens GN=PSMA4 PE=1 SV=1	1	13	4	0.12	0.01	0.2	0.01	0.17	0.01	0.13	0.01	0.17	0.01	0.19	0.01	3	6	0.011
sp|P25815|S100P_HUMAN	P25815	Protein S100-P OS=Homo sapiens GN=S100P PE=1 SV=2	1	28.4	6	0.12	0.01	0.21	0.01	0.13	0.01	0.18	0.02	0.16	0.01	0.19	0.01	4	9	0.016
sp|P26022|PTX3_HUMAN	P26022	Pentraxin-related protein PTX3 OS=Homo sapiens GN=PTX3 PE=1 SV=3	0.9974	7.1	2	0.13	0.01	0.21	0.02	0.17	0.02	0.15	0.01	0.17	0.01	0.18	0.02	2	2	0.004
sp|P26038|MOES_HUMAN	P26038	Moesin OS=Homo sapiens GN=MSN PE=1 SV=3	1	42.3	31	0.11	0	0.22	0.01	0.15	0	0.16	0.01	0.14	0	0.2	0.01	25	43	0.083
sp|P26196|DDX6_HUMAN	P26196	Probable ATP-dependent RNA helicase DDX6 OS=Homo sapiens GN=DDX6 PE=1 SV=2	1	9.7	3	0.12	0.02	0.22	0.01	0.16	0.02	0.12	0.01	0.19	0	0.19	0.01	4	7	0.008
sp|P26232|CTNA2_HUMAN	P26232	Catenin alpha-2 OS=Homo sapiens GN=CTNNA2 PE=1 SV=5	0.7155	12.7	1	0.08	99.99	0.18	99.99	0.19	99.99	0.13	99.99	0.27	99.99	0.15	99.99	2	2	0.008
sp|P26368|U2AF2_HUMAN	P26368	Splicing factor U2AF 65 kDa subunit OS=Homo sapiens GN=U2AF2 PE=1 SV=4	0.9497	4.6	1	0.12	99.99	0.27	99.99	0.11	99.99	0.12	99.99	0.24	99.99	0.15	99.99	2	2	0.005
sp|P26373|RL13_HUMAN	P26373	60S ribosomal protein L13 OS=Homo sapiens GN=RPL13 PE=1 SV=4	0.9999	13.7	4	0.08	0.01	0.23	0.01	0.19	0.01	0.11	0.01	0.21	0.01	0.18	0.01	4	5	0.007
sp|P26447|S10A4_HUMAN	P26447	Protein S100-A4 OS=Homo sapiens GN=S100A4 PE=1 SV=1	1	27.7	4	0.12	0.01	0.19	0.02	0.18	0.01	0.14	0.03	0.15	0.01	0.2	0.01	4	7	0.01
sp|P26572|MGAT1_HUMAN	P26572	Alpha-1,3-mannosyl-glycoprotein 2-beta-N-acetylglucosaminyltransferase OS=Homo sapiens GN=MGAT1 PE=2 SV=2	1	13.9	4	0.1	0.02	0.26	0.06	0.16	0	0.13	0	0.17	0.02	0.16	0.02	5	5	0.008
sp|P26599|PTBP1_HUMAN	P26599	Polypyrimidine tract-binding protein 1 OS=Homo sapiens GN=PTBP1 PE=1 SV=1	1	35	6	0.13	0.01	0.2	0.01	0.19	0.01	0.13	0.01	0.18	0.01	0.17	0.01	7	9	0.017
sp|P26639|SYTC_HUMAN	P26639	Threonine--tRNA ligase, cytoplasmic OS=Homo sapiens GN=TARS PE=1 SV=3	1	22.7	11	0.12	0.01	0.24	0.01	0.17	0.01	0.11	0.01	0.19	0.01	0.17	0	15	17	0.03
sp|P26640|SYVC_HUMAN	P26640	Valine--tRNA ligase OS=Homo sapiens GN=VARS PE=1 SV=4	1	8.1	5	0.13	0.02	0.24	0.02	0.15	0.02	0.13	0.01	0.17	0.01	0.17	0.01	6	7	0.011
sp|P26641|EF1G_HUMAN	P26641	Elongation factor 1-gamma OS=Homo sapiens GN=EEF1G PE=1 SV=3	1	36.2	41	0.11	0	0.24	0.01	0.17	0	0.12	0	0.18	0	0.17	0	23	50	0.093
sp|P26885|FKBP2_HUMAN	P26885	Peptidyl-prolyl cis-trans isomerase FKBP2 OS=Homo sapiens GN=FKBP2 PE=1 SV=2	0.7888	19.7	1	0.1	99.99	0.28	99.99	0.19	99.99	0.13	99.99	0.16	99.99	0.15	99.99	1	1	0.002
sp|P27105|STOM_HUMAN	P27105	Erythrocyte band 7 integral membrane protein OS=Homo sapiens GN=STOM PE=1 SV=3	1	46.2	10	0.12	0.01	0.21	0.01	0.16	0	0.16	0.01	0.15	0.01	0.2	0.01	12	16	0.027
sp|P27169|PON1_HUMAN	P27169	Serum paraoxonase/arylesterase 1 OS=Homo sapiens GN=PON1 PE=1 SV=3	0.7546	6.2	1	0.12	99.99	0.2	99.99	0.18	99.99	0.12	99.99	0.16	99.99	0.21	99.99	1	1	0.002
sp|P27216|ANX13_HUMAN	P27216	Annexin A13 OS=Homo sapiens GN=ANXA13 PE=1 SV=3	0.7443	8.5	1	0.1	99.99	0.14	99.99	0.13	99.99	0.22	99.99	0.15	99.99	0.26	99.99	1	1	0.002
sp|P27348|1433T_HUMAN	P27348	14-3-3 protein theta OS=Homo sapiens GN=YWHAQ PE=1 SV=1	1	43.7	19	0.12	0	0.24	0.01	0.17	0	0.12	0.01	0.17	0	0.17	0	6	25	0.059
sp|P27361|MK03_HUMAN	P27361	Mitogen-activated protein kinase 3 OS=Homo sapiens GN=MAPK3 PE=1 SV=4	0.9996	26.9	3	0.11	0	0.22	0.03	0.15	0.01	0.12	0.04	0.2	0.02	0.18	0.03	3	4	0.012
sp|P27482|CALL3_HUMAN	P27482	Calmodulin-like protein 3 OS=Homo sapiens GN=CALML3 PE=1 SV=2	1	49.7	24	0.1	0	0.27	0.01	0.18	0	0.12	0	0.17	0.01	0.16	0	10	34	0.063
sp|P27487|DPP4_HUMAN	P27487	Dipeptidyl peptidase 4 OS=Homo sapiens GN=DPP4 PE=1 SV=2	1	11.9	5	0.12	0.01	0.21	0.02	0.16	0.01	0.16	0.01	0.18	0.01	0.17	0.01	7	9	0.012
sp|P27635|RL10_HUMAN	P27635	60S ribosomal protein L10 OS=Homo sapiens GN=RPL10 PE=1 SV=4	1	38.8	25	0.1	0	0.25	0.01	0.17	0	0.12	0	0.18	0	0.17	0	14	31	0.062
sp|P27695|APEX1_HUMAN	P27695	DNA-(apurinic or apyrimidinic site) lyase OS=Homo sapiens GN=APEX1 PE=1 SV=2	1	21.1	4	0.14	0.01	0.22	0.02	0.17	0	0.13	0.01	0.17	0.01	0.17	0.01	6	7	0.01
sp|P27708|PYR1_HUMAN	P27708	CAD protein OS=Homo sapiens GN=CAD PE=1 SV=3	0.9989	1.6	2	0.11	0.02	0.2	0.01	0.18	0.03	0.17	0.01	0.17	0.02	0.16	0.01	3	4	0.006
sp|P27797|CALR_HUMAN	P27797	Calreticulin OS=Homo sapiens GN=CALR PE=1 SV=1	1	66.9	40	0.1	0	0.23	0.01	0.17	0	0.14	0	0.17	0	0.17	0	29	53	0.094
sp|P27816|MAP4_HUMAN	P27816	Microtubule-associated protein 4 OS=Homo sapiens GN=MAP4 PE=1 SV=3	1	6	1	0.13	99.99	0.26	99.99	0.16	99.99	0.11	99.99	0.19	99.99	0.15	99.99	3	4	0.006
sp|P27824|CALX_HUMAN	P27824	Calnexin OS=Homo sapiens GN=CANX PE=1 SV=2	1	21.5	19	0.09	0	0.22	0.01	0.17	0	0.15	0	0.16	0	0.2	0	16	27	0.043
sp|P28062|PSB8_HUMAN	P28062	Proteasome subunit beta type-8 OS=Homo sapiens GN=PSMB8 PE=1 SV=3	0.9996	21.4	2	0.09	0	0.21	0.02	0.17	0	0.14	0	0.19	0.02	0.19	0.04	2	2	0.005
sp|P28066|PSA5_HUMAN	P28066	Proteasome subunit alpha type-5 OS=Homo sapiens GN=PSMA5 PE=1 SV=3	1	36.9	9	0.11	0.01	0.24	0.01	0.16	0.01	0.13	0.01	0.16	0.01	0.19	0.01	8	13	0.022
sp|P28070|PSB4_HUMAN	P28070	Proteasome subunit beta type-4 OS=Homo sapiens GN=PSMB4 PE=1 SV=4	1	33.7	5	0.11	0.01	0.23	0.01	0.18	0.01	0.14	0.01	0.17	0.01	0.17	0.01	6	7	0.01
sp|P28072|PSB6_HUMAN	P28072	Proteasome subunit beta type-6 OS=Homo sapiens GN=PSMB6 PE=1 SV=4	0.9922	10.9	2	0.12	0.01	0.27	0.01	0.16	0.01	0.11	0	0.16	0.02	0.18	0.03	1	2	0.005
sp|P28074|PSB5_HUMAN	P28074	Proteasome subunit beta type-5 OS=Homo sapiens GN=PSMB5 PE=1 SV=3	0.9313	15.6	1	0.11	99.99	0.26	99.99	0.18	99.99	0.14	99.99	0.15	99.99	0.17	99.99	1	2	0.004
sp|P28288|ABCD3_HUMAN	P28288	ATP-binding cassette sub-family D member 3 OS=Homo sapiens GN=ABCD3 PE=1 SV=1	0.9985	6.5	4	0.11	0.01	0.23	0.02	0.17	0.01	0.13	0.01	0.17	0.01	0.17	0.01	2	4	0.007
sp|P28325|CYTD_HUMAN	P28325	Cystatin-D OS=Homo sapiens GN=CST5 PE=1 SV=1	1	62	37	0.16	0	0.14	0.01	0.13	0.01	0.12	0	0.3	0.02	0.11	0.01	14	54	0.088
sp|P28331|NDUS1_HUMAN	P28331	NADH-ubiquinone oxidoreductase 75 kDa subunit, mitochondrial OS=Homo sapiens GN=NDUFS1 PE=1 SV=3	1	18	5	0.12	0	0.24	0.02	0.16	0.01	0.14	0	0.18	0.01	0.16	0.01	7	8	0.015
sp|P28482|MK01_HUMAN	P28482	Mitogen-activated protein kinase 1 OS=Homo sapiens GN=MAPK1 PE=1 SV=3	1	25.3	5	0.12	0.01	0.21	0	0.18	0	0.14	0.01	0.17	0.01	0.19	0.01	7	10	0.015
sp|P28676|GRAN_HUMAN	P28676	Grancalcin OS=Homo sapiens GN=GCA PE=1 SV=2	1	44.7	16	0.11	0	0.2	0.01	0.16	0	0.18	0.01	0.15	0	0.18	0.01	14	18	0.033
sp|P28799|GRN_HUMAN	P28799	Granulins OS=Homo sapiens GN=GRN PE=1 SV=2	1	14.7	6	0.11	0.01	0.19	0.01	0.18	0.01	0.15	0.01	0.17	0.01	0.19	0.01	8	8	0.013
sp|P28838|AMPL_HUMAN	P28838	Cytosol aminopeptidase OS=Homo sapiens GN=LAP3 PE=1 SV=3	1	22.4	6	0.13	0	0.23	0.01	0.18	0	0.13	0.01	0.17	0	0.16	0	10	10	0.017
sp|P29016|CD1B_HUMAN	P29016	T-cell surface glycoprotein CD1b OS=Homo sapiens GN=CD1B PE=1 SV=1	0.7164	12	1	0.16	99.99	0.14	99.99	0.22	99.99	0.15	99.99	0.14	99.99	0.19	99.99	1	3	0.004
sp|P29034|S10A2_HUMAN	P29034	Protein S100-A2 OS=Homo sapiens GN=S100A2 PE=1 SV=3	0.9774	33.7	2	0.1	0.01	0.23	0.03	0.16	0	0.14	0.03	0.14	0.01	0.21	0.02	4	5	0.006
sp|P29144|TPP2_HUMAN	P29144	Tripeptidyl-peptidase 2 OS=Homo sapiens GN=TPP2 PE=1 SV=4	0.9907	5.8	2	0.15	0.01	0.25	0.01	0.15	0	0.13	0	0.17	0.01	0.14	0.01	2	2	0.005
sp|P29218|IMPA1_HUMAN	P29218	Inositol monophosphatase 1 OS=Homo sapiens GN=IMPA1 PE=1 SV=1	0.9906	12.3	1	0.09	99.99	0.25	99.99	0.18	99.99	0.17	99.99	0.16	99.99	0.15	99.99	1	1	0.003
sp|P29317|EPHA2_HUMAN	P29317	Ephrin type-A receptor 2 OS=Homo sapiens GN=EPHA2 PE=1 SV=2	0.9919	1.6	2	0.1	0.01	0.3	0.01	0.17	0.01	0.11	0.02	0.16	0.01	0.16	0.01	1	2	0.004
sp|P29350|PTN6_HUMAN	P29350	Tyrosine-protein phosphatase non-receptor type 6 OS=Homo sapiens GN=PTPN6 PE=1 SV=1	1	15.6	7	0.12	0.01	0.23	0.02	0.16	0	0.14	0.01	0.17	0.01	0.17	0.01	8	9	0.016
sp|P29373|RABP2_HUMAN	P29373	Cellular retinoic acid-binding protein 2 OS=Homo sapiens GN=CRABP2 PE=1 SV=2	1	39.9	6	0.12	0.01	0.23	0.01	0.16	0.01	0.13	0	0.19	0.01	0.16	0.01	7	9	0.015
sp|P29401|TKT_HUMAN	P29401	Transketolase OS=Homo sapiens GN=TKT PE=1 SV=3	1	39	34	0.12	0	0.21	0.01	0.16	0	0.16	0	0.16	0	0.18	0	28	44	0.08
sp|P29508|SPB3_HUMAN	P29508	Serpin B3 OS=Homo sapiens GN=SERPINB3 PE=1 SV=2	1	61.5	17	0.13	0	0.22	0.01	0.17	0	0.11	0	0.21	0.01	0.15	0	42	65	0.077
sp|P29692|EF1D_HUMAN	P29692	Elongation factor 1-delta OS=Homo sapiens GN=EEF1D PE=1 SV=5	1	24.6	5	0.12	0.01	0.22	0.02	0.19	0.01	0.12	0.01	0.16	0.01	0.18	0.01	5	8	0.013
sp|P29966|MARCS_HUMAN	P29966	Myristoylated alanine-rich C-kinase substrate OS=Homo sapiens GN=MARCKS PE=1 SV=4	1	31.9	9	0.11	0.01	0.26	0.02	0.17	0.01	0.11	0.01	0.18	0.01	0.16	0.01	8	12	0.022
sp|P30038|AL4A1_HUMAN	P30038	Delta-1-pyrroline-5-carboxylate dehydrogenase, mitochondrial OS=Homo sapiens GN=ALDH4A1 PE=1 SV=3	0.9922	8.5	2	0.11	0.01	0.22	0.01	0.17	0.01	0.14	0	0.16	0.01	0.19	0.01	1	2	0.006
sp|P30040|ERP29_HUMAN	P30040	Endoplasmic reticulum resident protein 29 OS=Homo sapiens GN=ERP29 PE=1 SV=4	1	27.2	5	0.1	0	0.22	0.02	0.18	0.01	0.14	0.02	0.17	0.01	0.17	0.01	5	5	0.01
sp|P30041|PRDX6_HUMAN	P30041	Peroxiredoxin-6 OS=Homo sapiens GN=PRDX6 PE=1 SV=3	1	69.2	34	0.11	0	0.24	0	0.17	0	0.13	0	0.18	0	0.14	0	25	44	0.078
sp|P30043|BLVRB_HUMAN	P30043	Flavin reductase (NADPH) OS=Homo sapiens GN=BLVRB PE=1 SV=3	1	26.2	4	0.1	0.01	0.24	0.02	0.17	0.01	0.14	0.01	0.2	0.01	0.15	0.01	4	4	0.007
sp|P30044|PRDX5_HUMAN	P30044	Peroxiredoxin-5, mitochondrial OS=Homo sapiens GN=PRDX5 PE=1 SV=4	1	64	24	0.11	0	0.25	0.01	0.18	0.01	0.13	0	0.17	0	0.15	0	19	33	0.06
sp|P30048|PRDX3_HUMAN	P30048	Thioredoxin-dependent peroxide reductase, mitochondrial OS=Homo sapiens GN=PRDX3 PE=1 SV=3	0.9999	15.6	3	0.1	0.01	0.23	0.01	0.17	0.03	0.13	0.01	0.18	0.01	0.18	0.01	4	4	0.006
sp|P30049|ATPD_HUMAN	P30049	ATP synthase subunit delta, mitochondrial OS=Homo sapiens GN=ATP5D PE=1 SV=2	0.9999	8.3	2	0.1	0.02	0.25	0.01	0.18	0.02	0.12	0.01	0.14	0.01	0.2	0.02	2	2	0.004
sp|P30050|RL12_HUMAN	P30050	60S ribosomal protein L12 OS=Homo sapiens GN=RPL12 PE=1 SV=1	1	45.5	9	0.11	0	0.22	0.01	0.18	0.01	0.13	0	0.18	0	0.18	0.01	8	9	0.018
sp|P30084|ECHM_HUMAN	P30084	Enoyl-CoA hydratase, mitochondrial OS=Homo sapiens GN=ECHS1 PE=1 SV=4	1	14.8	14	0.1	0	0.22	0	0.17	0	0.14	0	0.18	0	0.19	0	5	17	0.032
sp|P30085|KCY_HUMAN	P30085	UMP-CMP kinase OS=Homo sapiens GN=CMPK1 PE=1 SV=3	1	50.5	15	0.1	0	0.26	0.01	0.18	0	0.1	0.01	0.2	0.01	0.15	0.01	12	19	0.037
sp|P30086|PEBP1_HUMAN	P30086	Phosphatidylethanolamine-binding protein 1 OS=Homo sapiens GN=PEBP1 PE=1 SV=3	1	62.6	11	0.12	0	0.2	0.01	0.17	0	0.14	0	0.19	0.01	0.16	0.01	10	13	0.024
sp|P30101|PDIA3_HUMAN	P30101	Protein disulfide-isomerase A3 OS=Homo sapiens GN=PDIA3 PE=1 SV=4	1	38.2	20	0.1	0	0.22	0.01	0.19	0	0.12	0	0.18	0	0.18	0	24	28	0.046
sp|P30153|2AAA_HUMAN	P30153	Serine/threonine-protein phosphatase 2A 65 kDa regulatory subunit A alpha isoform OS=Homo sapiens GN=PPP2R1A PE=1 SV=4	1	32.6	26	0.11	0.01	0.24	0.01	0.18	0.01	0.12	0	0.17	0	0.16	0	17	30	0.055
sp|P30419|NMT1_HUMAN	P30419	Glycylpeptide N-tetradecanoyltransferase 1 OS=Homo sapiens GN=NMT1 PE=1 SV=2	0.9857	7.7	1	0.13	99.99	0.2	99.99	0.17	99.99	0.13	99.99	0.21	99.99	0.15	99.99	1	1	0.006
sp|P30519|HMOX2_HUMAN	P30519	Heme oxygenase 2 OS=Homo sapiens GN=HMOX2 PE=1 SV=2	1	29.4	4	0.12	0.01	0.27	0.04	0.15	0.02	0.14	0.01	0.15	0.02	0.15	0.02	6	6	0.009
sp|P30520|PURA2_HUMAN	P30520	Adenylosuccinate synthetase isozyme 2 OS=Homo sapiens GN=ADSS PE=1 SV=3	0.9379	7.5	1	0.12	99.99	0.2	99.99	0.17	99.99	0.17	99.99	0.15	99.99	0.19	99.99	1	1	0.002
sp|P30533|AMRP_HUMAN	P30533	Alpha-2-macroglobulin receptor-associated protein OS=Homo sapiens GN=LRPAP1 PE=1 SV=1	0.9919	4.5	1	0.11	99.99	0.18	99.99	0.23	99.99	0.14	99.99	0.16	99.99	0.17	99.99	1	1	0.002
sp|P30536|TSPOA_HUMAN	P30536	Translocator protein OS=Homo sapiens GN=TSPO PE=1 SV=3	0.9856	14.2	1	0.19	99.99	0.19	99.99	0.17	99.99	0.12	99.99	0.16	99.99	0.17	99.99	1	3	0.006
sp|P30566|PUR8_HUMAN	P30566	Adenylosuccinate lyase OS=Homo sapiens GN=ADSL PE=1 SV=2	0.915	17.4	1	0.13	99.99	0.18	99.99	0.17	99.99	0.15	99.99	0.18	99.99	0.19	99.99	1	1	0.005
sp|P30613|KPYR_HUMAN	P30613	Pyruvate kinase PKLR OS=Homo sapiens GN=PKLR PE=1 SV=2	0.7996	11.1	1	0.12	99.99	0.18	99.99	0.12	99.99	0.2	99.99	0.16	99.99	0.23	99.99	2	2	0.008
sp|P30622|CLIP1_HUMAN	P30622	CAP-Gly domain-containing linker protein 1 OS=Homo sapiens GN=CLIP1 PE=1 SV=2	1	9.9	7	0.1	0.01	0.24	0.01	0.17	0.01	0.13	0.01	0.17	0.01	0.17	0.01	12	14	0.021
sp|P30679|GNA15_HUMAN	P30679	Guanine nucleotide-binding protein subunit alpha-15 OS=Homo sapiens GN=GNA15 PE=1 SV=2	0.9084	16.3	1	0.12	99.99	0.19	99.99	0.15	99.99	0.16	99.99	0.19	99.99	0.17	99.99	3	3	0.005
sp|P30740|ILEU_HUMAN	P30740	Leukocyte elastase inhibitor OS=Homo sapiens GN=SERPINB1 PE=1 SV=1	1	56.7	43	0.11	0	0.19	0	0.18	0	0.13	0	0.2	0	0.18	0	36	57	0.109
sp|P30838|AL3A1_HUMAN	P30838	Aldehyde dehydrogenase, dimeric NADP-preferring OS=Homo sapiens GN=ALDH3A1 PE=1 SV=3	1	40.8	23	0.11	0	0.21	0.01	0.18	0	0.12	0	0.21	0.01	0.16	0	20	31	0.053
sp|P31025|LCN1_HUMAN	P31025	Lipocalin-1 OS=Homo sapiens GN=LCN1 PE=1 SV=1	1	52.3	105	0.2	0	0.17	0	0.21	0	0.16	0	0.15	0	0.1	0	25	134	0.243
sp|P31146|COR1A_HUMAN	P31146	Coronin-1A OS=Homo sapiens GN=CORO1A PE=1 SV=4	1	39	24	0.13	0.01	0.21	0.01	0.15	0	0.17	0.01	0.14	0.01	0.18	0.01	18	32	0.058
sp|P31150|GDIA_HUMAN	P31150	Rab GDP dissociation inhibitor alpha OS=Homo sapiens GN=GDI1 PE=1 SV=2	1	26.4	4	0.09	0.01	0.24	0.02	0.17	0	0.15	0.02	0.17	0.02	0.15	0.03	4	4	0.015
sp|P31151|S10A7_HUMAN	P31151	Protein S100-A7 OS=Homo sapiens GN=S100A7 PE=1 SV=4	1	65.3	13	0.08	0.01	0.13	0.01	0.15	0.01	0.09	0	0.11	0.01	0.42	0.02	16	22	0.037
sp|P31153|METK2_HUMAN	P31153	S-adenosylmethionine synthase isoform type-2 OS=Homo sapiens GN=MAT2A PE=1 SV=1	1	7.6	3	0.12	0.01	0.22	0.01	0.18	0.01	0.13	0	0.18	0.01	0.16	0	3	4	0.007
sp|P31431|SDC4_HUMAN	P31431	Syndecan-4 OS=Homo sapiens GN=SDC4 PE=1 SV=2	0.9922	14.6	1	0.12	99.99	0.26	99.99	0.2	99.99	0.14	99.99	0.15	99.99	0.14	99.99	1	1	0.003
sp|P31512|FMO4_HUMAN	P31512	Dimethylaniline monooxygenase [N-oxide-forming] 4 OS=Homo sapiens GN=FMO4 PE=2 SV=3	0.8785	5.4	1	0.12	99.99	0.24	99.99	0.19	99.99	0.14	99.99	0.18	99.99	0.13	99.99	1	1	0.003
sp|P31629|ZEP2_HUMAN	P31629	Transcription factor HIVEP2 OS=Homo sapiens GN=HIVEP2 PE=1 SV=2	0.9993	6.5	1	0.44	99.99	0.14	99.99	0.09	99.99	0.09	99.99	0.11	99.99	0.14	99.99	8	11	0.01
sp|P31930|QCR1_HUMAN	P31930	Cytochrome b-c1 complex subunit 1, mitochondrial OS=Homo sapiens GN=UQCRC1 PE=1 SV=3	1	19.6	5	0.14	0.01	0.23	0.01	0.17	0	0.13	0	0.18	0.01	0.15	0	4	6	0.012
sp|P31939|PUR9_HUMAN	P31939	Bifunctional purine biosynthesis protein PURH OS=Homo sapiens GN=ATIC PE=1 SV=3	1	19.1	5	0.12	0.01	0.24	0.01	0.16	0	0.12	0.01	0.18	0.01	0.17	0.01	7	7	0.014
sp|P31941|ABC3A_HUMAN,sp|Q9UH17|ABC3B_HUMAN	P31941	DNA dC-)dU-editing enzyme APOBEC-3A OS=Homo sapiens GN=APOBEC3A PE=1 SV=3,DNA dC-)dU-editing enzyme APOBEC-3B OS=Homo sapiens GN=APOBEC3B PE=1 SV=1	0.9946	13.1	1	0.12	99.99	0.22	99.99	0.2	99.99	0.14	99.99	0.15	99.99	0.17	99.99	2	2	0.003
sp|P31942|HNRH3_HUMAN	P31942	Heterogeneous nuclear ribonucleoprotein H3 OS=Homo sapiens GN=HNRNPH3 PE=1 SV=2	1	30.9	6	0.1	0.01	0.26	0.04	0.17	0.01	0.13	0.01	0.16	0.01	0.15	0.01	8	13	0.016
sp|P31943|HNRH1_HUMAN	P31943	Heterogeneous nuclear ribonucleoprotein H OS=Homo sapiens GN=HNRNPH1 PE=1 SV=4	0.9963	24.5	1	0.11	99.99	0.22	99.99	0.17	99.99	0.13	99.99	0.2	99.99	0.16	99.99	2	2	0.01
sp|P31944|CASPE_HUMAN	P31944	Caspase-14 OS=Homo sapiens GN=CASP14 PE=1 SV=2	1	31.4	7	0.1	0.01	0.24	0.01	0.23	0.01	0.1	0.01	0.21	0.01	0.11	0.01	7	12	0.019
sp|P31946|1433B_HUMAN	P31946	14-3-3 protein beta/alpha OS=Homo sapiens GN=YWHAB PE=1 SV=3	1	38.6	21	0.12	0	0.24	0.01	0.16	0.01	0.14	0	0.18	0.01	0.16	0.01	6	31	0.066
sp|P31947|1433S_HUMAN	P31947	14-3-3 protein sigma OS=Homo sapiens GN=SFN PE=1 SV=1	1	73	87	0.1	0	0.24	0	0.18	0.01	0.12	0	0.18	0	0.16	0	36	123	0.233
sp|P31948|STIP1_HUMAN	P31948	Stress-induced-phosphoprotein 1 OS=Homo sapiens GN=STIP1 PE=1 SV=1	1	19.2	8	0.11	0.01	0.23	0.01	0.17	0.01	0.14	0.01	0.18	0	0.17	0.01	12	12	0.019
sp|P31949|S10AB_HUMAN	P31949	Protein S100-A11 OS=Homo sapiens GN=S100A11 PE=1 SV=2	1	25.7	99	0.09	0	0.25	0	0.18	0	0.13	0	0.19	0	0.15	0	9	114	0.218
sp|P31997|CEAM8_HUMAN	P31997	Carcinoembryonic antigen-related cell adhesion molecule 8 OS=Homo sapiens GN=CEACAM8 PE=1 SV=2	0.9961	10.9	1	0.13	99.99	0.22	99.99	0.18	99.99	0.13	99.99	0.18	99.99	0.17	99.99	2	2	0.006
sp|P32119|PRDX2_HUMAN	P32119	Peroxiredoxin-2 OS=Homo sapiens GN=PRDX2 PE=1 SV=5	1	41.9	5	0.11	0.01	0.22	0.01	0.18	0	0.14	0.01	0.2	0.01	0.15	0.01	5	5	0.012
sp|P32320|CDD_HUMAN	P32320	Cytidine deaminase OS=Homo sapiens GN=CDA PE=1 SV=2	1	80.1	9	0.11	0.01	0.23	0.01	0.15	0.01	0.16	0.02	0.17	0	0.16	0.01	8	9	0.017
sp|P32456|GBP2_HUMAN	P32456	Interferon-induced guanylate-binding protein 2 OS=Homo sapiens GN=GBP2 PE=1 SV=3	1	7.3	2	0.08	0.02	0.26	0.03	0.21	0	0.12	0.01	0.15	0.02	0.16	0	2	2	0.005
sp|P32926|DSG3_HUMAN	P32926	Desmoglein-3 OS=Homo sapiens GN=DSG3 PE=1 SV=2	1	30	41	0.1	0	0.23	0.01	0.17	0	0.13	0	0.2	0	0.16	0	37	54	0.095
sp|P32942|ICAM3_HUMAN	P32942	Intercellular adhesion molecule 3 OS=Homo sapiens GN=ICAM3 PE=1 SV=2	0.9541	13	1	0.11	99.99	0.21	99.99	0.17	99.99	0.18	99.99	0.16	99.99	0.17	99.99	1	1	0.003
sp|P32969|RL9_HUMAN	P32969	60S ribosomal protein L9 OS=Homo sapiens GN=RPL9 PE=1 SV=1	1	32.8	6	0.12	0	0.21	0.02	0.17	0.01	0.13	0.01	0.19	0.01	0.18	0.01	6	6	0.011
sp|P33121|ACSL1_HUMAN	P33121	Long-chain-fatty-acid--CoA ligase 1 OS=Homo sapiens GN=ACSL1 PE=1 SV=1	1	9.7	2	0.13	0	0.2	0.02	0.16	0.01	0.14	0.01	0.14	0.03	0.22	0.02	2	3	0.007
sp|P33176|KINH_HUMAN	P33176	Kinesin-1 heavy chain OS=Homo sapiens GN=KIF5B PE=1 SV=1	1	19.4	11	0.11	0	0.24	0.01	0.16	0	0.13	0.01	0.18	0.01	0.18	0.01	14	17	0.022
sp|P33241|LSP1_HUMAN	P33241	Lymphocyte-specific protein 1 OS=Homo sapiens GN=LSP1 PE=1 SV=1	1	22.1	2	0.14	0.01	0.27	0.01	0.17	0.02	0.13	0.01	0.15	0.02	0.13	0.01	2	2	0.004
sp|P34059|GALNS_HUMAN	P34059	N-acetylgalactosamine-6-sulfatase OS=Homo sapiens GN=GALNS PE=1 SV=1	0.9837	2.9	1	0.1	99.99	0.21	99.99	0.16	99.99	0.18	99.99	0.14	99.99	0.21	99.99	1	1	0.003
sp|P34096|RNAS4_HUMAN	P34096	Ribonuclease 4 OS=Homo sapiens GN=RNASE4 PE=1 SV=3	1	32	4	0.15	0.02	0.19	0.01	0.16	0.01	0.12	0.01	0.22	0.01	0.15	0.01	3	4	0.008
sp|P34896|GLYC_HUMAN	P34896	Serine hydroxymethyltransferase, cytosolic OS=Homo sapiens GN=SHMT1 PE=1 SV=1	1	25.1	9	0.11	0.01	0.23	0.01	0.19	0.01	0.11	0	0.18	0.01	0.16	0.01	11	12	0.02
sp|P34897|GLYM_HUMAN	P34897	Serine hydroxymethyltransferase, mitochondrial OS=Homo sapiens GN=SHMT2 PE=1 SV=3	0.9995	8.3	2	0.12	0	0.23	0.01	0.18	0.01	0.13	0	0.16	0.01	0.17	0.01	2	2	0.005
sp|P34910|EVI2B_HUMAN	P34910	Protein EVI2B OS=Homo sapiens GN=EVI2B PE=1 SV=2	0.9036	3.3	1	0.11	99.99	0.29	99.99	0.16	99.99	0.12	99.99	0.16	99.99	0.16	99.99	1	1	0.002
sp|P34913|HYES_HUMAN	P34913	Bifunctional epoxide hydrolase 2 OS=Homo sapiens GN=EPHX2 PE=1 SV=2	1	10.3	4	0.11	0	0.23	0.01	0.19	0.02	0.16	0.02	0.16	0.02	0.15	0.01	4	5	0.007
sp|P34931|HS71L_HUMAN	P34931	Heat shock 70 kDa protein 1-like OS=Homo sapiens GN=HSPA1L PE=1 SV=2	0.9991	24.8	1	0.13	99.99	0.24	99.99	0.14	99.99	0.14	99.99	0.17	99.99	0.17	99.99	1	1	0.032
sp|P34932|HSP74_HUMAN	P34932	Heat shock 70 kDa protein 4 OS=Homo sapiens GN=HSPA4 PE=1 SV=4	1	22.5	10	0.11	0.01	0.25	0.01	0.17	0.01	0.12	0.01	0.18	0.01	0.17	0	16	17	0.03
sp|P35221|CTNA1_HUMAN	P35221	Catenin alpha-1 OS=Homo sapiens GN=CTNNA1 PE=1 SV=1	1	38.3	24	0.11	0.01	0.23	0.01	0.18	0	0.14	0	0.18	0.01	0.16	0	33	37	0.055
sp|P35222|CTNB1_HUMAN	P35222	Catenin beta-1 OS=Homo sapiens GN=CTNNB1 PE=1 SV=1	1	28.7	21	0.1	0.01	0.21	0.01	0.21	0.01	0.12	0	0.18	0.01	0.16	0.01	29	91	0.109
sp|P35232|PHB_HUMAN	P35232	Prohibitin OS=Homo sapiens GN=PHB PE=1 SV=1	1	47.4	7	0.11	0.02	0.22	0.01	0.17	0.01	0.13	0.01	0.16	0.01	0.19	0.01	9	11	0.019
sp|P35237|SPB6_HUMAN	P35237	Serpin B6 OS=Homo sapiens GN=SERPINB6 PE=1 SV=3	1	29.5	7	0.1	0.01	0.2	0.01	0.19	0.01	0.13	0	0.19	0.01	0.18	0.01	7	8	0.016
sp|P35241|RADI_HUMAN	P35241	Radixin OS=Homo sapiens GN=RDX PE=1 SV=1	1	26.8	6	0.11	0.01	0.23	0.01	0.19	0.01	0.13	0.01	0.16	0.02	0.16	0.02	6	8	0.028
sp|P35268|RL22_HUMAN	P35268	60S ribosomal protein L22 OS=Homo sapiens GN=RPL22 PE=1 SV=2	1	50.8	4	0.11	0.01	0.22	0.01	0.18	0	0.13	0.01	0.18	0.01	0.18	0.01	5	7	0.011
sp|P35321|SPR1A_HUMAN	P35321	Cornifin-A OS=Homo sapiens GN=SPRR1A PE=1 SV=2	1	50.6	5	0.1	0.01	0.23	0.01	0.14	0.01	0.16	0.01	0.2	0.01	0.17	0.02	3	6	0.022
sp|P35326|SPR2A_HUMAN	P35326	Small proline-rich protein 2A OS=Homo sapiens GN=SPRR2A PE=2 SV=1	1	65.3	5	0.07	0	0.18	0.01	0.18	0	0.15	0	0.2	0.01	0.21	0.01	3	5	0.04
sp|P35398|RORA_HUMAN	P35398	Nuclear receptor ROR-alpha OS=Homo sapiens GN=RORA PE=1 SV=1	0.8495	5.6	1	0.12	99.99	0.33	99.99	0.17	99.99	0.09	99.99	0.17	99.99	0.12	99.99	1	1	0.002
sp|P35527|K1C9_HUMAN	P35527	Keratin, type I cytoskeletal 9 OS=Homo sapiens GN=KRT9 PE=1 SV=3	1	44.6	22	0.13	0	0.19	0.01	0.18	0	0.12	0	0.23	0.01	0.12	0.01	19	33	0.069
sp|P35573|GDE_HUMAN	P35573	Glycogen debranching enzyme OS=Homo sapiens GN=AGL PE=1 SV=3	0.9934	7	1	0.13	99.99	0.23	99.99	0.15	99.99	0.14	99.99	0.17	99.99	0.19	99.99	1	1	0.004
sp|P35579|MYH9_HUMAN	P35579	Myosin-9 OS=Homo sapiens GN=MYH9 PE=1 SV=4	1	43.6	205	0.11	0	0.23	0	0.16	0	0.15	0	0.16	0	0.18	0	140	291	0.512
sp|P35580|MYH10_HUMAN	P35580	Myosin-10 OS=Homo sapiens GN=MYH10 PE=1 SV=3	0.9994	13.5	2	0.12	0.02	0.26	0	0.17	0	0.13	0	0.14	0	0.18	0.01	9	12	0.039
sp|P35606|COPB2_HUMAN	P35606	Coatomer subunit beta' OS=Homo sapiens GN=COPB2 PE=1 SV=2	1	11.6	5	0.11	0	0.21	0.01	0.18	0	0.14	0.01	0.17	0	0.18	0.01	6	6	0.01
sp|P35659|DEK_HUMAN	P35659	Protein DEK OS=Homo sapiens GN=DEK PE=1 SV=1	0.737	5.9	1	0.1	99.99	0.2	99.99	0.18	99.99	0.14	99.99	0.17	99.99	0.2	99.99	1	1	0.002
sp|P35670|ATP7B_HUMAN	P35670	Copper-transporting ATPase 2 OS=Homo sapiens GN=ATP7B PE=1 SV=4	0.9755	3.4	1	0.42	99.99	0.14	99.99	0.11	99.99	0.09	99.99	0.12	99.99	0.12	99.99	2	2	0.005
sp|P35749|MYH11_HUMAN	P35749	Myosin-11 OS=Homo sapiens GN=MYH11 PE=1 SV=3	1	10.2	4	0.1	0.01	0.29	0.04	0.16	0.01	0.13	0.01	0.14	0.01	0.17	0.01	7	10	0.038
sp|P35754|GLRX1_HUMAN	P35754	Glutaredoxin-1 OS=Homo sapiens GN=GLRX PE=1 SV=2	1	57.5	4	0.13	0.01	0.2	0.01	0.15	0.01	0.16	0.02	0.16	0.02	0.17	0.01	4	5	0.009
sp|P35908|K22E_HUMAN	P35908	Keratin, type II cytoskeletal 2 epidermal OS=Homo sapiens GN=KRT2 PE=1 SV=2	1	64.9	37	0.11	0	0.23	0.01	0.17	0	0.11	0	0.21	0.01	0.15	0	31	62	0.198
sp|P35914|HMGCL_HUMAN	P35914	Hydroxymethylglutaryl-CoA lyase, mitochondrial OS=Homo sapiens GN=HMGCL PE=1 SV=2	0.9716	4.3	1	0.14	99.99	0.26	99.99	0.14	99.99	0.13	99.99	0.2	99.99	0.13	99.99	1	1	0.002
sp|P35998|PRS7_HUMAN	P35998	26S protease regulatory subunit 7 OS=Homo sapiens GN=PSMC2 PE=1 SV=3	1	28.9	5	0.12	0.01	0.23	0.01	0.17	0.01	0.13	0.01	0.17	0.01	0.18	0.01	9	11	0.012
sp|P36222|CH3L1_HUMAN	P36222	Chitinase-3-like protein 1 OS=Homo sapiens GN=CHI3L1 PE=1 SV=2	1	25.6	6	0.12	0.01	0.2	0.01	0.16	0.01	0.15	0.01	0.17	0.01	0.2	0.01	8	10	0.017
sp|P36405|ARL3_HUMAN	P36405	ADP-ribosylation factor-like protein 3 OS=Homo sapiens GN=ARL3 PE=1 SV=2	0.9968	28.6	1	0.16	99.99	0.22	99.99	0.16	99.99	0.13	99.99	0.19	99.99	0.14	99.99	2	2	0.004
sp|P36507|MP2K2_HUMAN	P36507	Dual specificity mitogen-activated protein kinase kinase 2 OS=Homo sapiens GN=MAP2K2 PE=1 SV=1	0.9995	23.5	4	0.1	0.01	0.2	0.03	0.17	0	0.13	0.01	0.18	0.01	0.21	0.02	5	5	0.006
sp|P36542|ATPG_HUMAN	P36542	ATP synthase subunit gamma, mitochondrial OS=Homo sapiens GN=ATP5C1 PE=1 SV=1	1	21.1	4	0.08	0.01	0.24	0.02	0.18	0.01	0.12	0.01	0.18	0.01	0.19	0.01	4	5	0.006
sp|P36543|VATE1_HUMAN	P36543	V-type proton ATPase subunit E 1 OS=Homo sapiens GN=ATP6V1E1 PE=1 SV=1	1	10.2	4	0.11	0	0.21	0.01	0.17	0.01	0.15	0	0.17	0.01	0.19	0.01	4	5	0.009
sp|P36578|RL4_HUMAN	P36578	60S ribosomal protein L4 OS=Homo sapiens GN=RPL4 PE=1 SV=5	1	40.5	26	0.1	0	0.22	0.01	0.18	0	0.11	0	0.2	0.01	0.18	0.01	25	36	0.065
sp|P36776|LONM_HUMAN	P36776	Lon protease homolog, mitochondrial OS=Homo sapiens GN=LONP1 PE=1 SV=2	1	10.8	3	0.1	0.01	0.26	0.01	0.19	0.01	0.12	0.02	0.16	0	0.16	0	5	7	0.008
sp|P36871|PGM1_HUMAN	P36871	Phosphoglucomutase-1 OS=Homo sapiens GN=PGM1 PE=1 SV=3	1	22.4	4	0.12	0.01	0.21	0.01	0.18	0.01	0.14	0.01	0.16	0.01	0.18	0.01	8	8	0.011
sp|P36873|PP1G_HUMAN,sp|P62136|PP1A_HUMAN	P36873	Serine/threonine-protein phosphatase PP1-gamma catalytic subunit OS=Homo sapiens GN=PPP1CC PE=1 SV=1,Serine/threonine-protein phosphatase PP1-alpha catalytic subunit OS=Homo sapiens GN=PPP1CA PE=1 SV=1	0.9999	42.1	1	0.12	99.99	0.29	99.99	0.15	99.99	0.14	99.99	0.16	99.99	0.14	99.99	9	9	0.009
sp|P36915|GNL1_HUMAN	P36915	Guanine nucleotide-binding protein-like 1 OS=Homo sapiens GN=GNL1 PE=1 SV=2	0.9793	3.5	1	0.16	99.99	0.22	99.99	0.19	99.99	0.1	99.99	0.21	99.99	0.12	99.99	1	1	0.003
sp|P36952|SPB5_HUMAN	P36952	Serpin B5 OS=Homo sapiens GN=SERPINB5 PE=1 SV=2	1	65.3	39	0.11	0	0.22	0	0.17	0	0.13	0	0.2	0	0.17	0	37	54	0.1
sp|P36955|PEDF_HUMAN	P36955	Pigment epithelium-derived factor OS=Homo sapiens GN=SERPINF1 PE=1 SV=4	0.983	19.4	1	0.14	99.99	0.21	99.99	0.21	99.99	0.12	99.99	0.15	99.99	0.17	99.99	3	3	0.004
sp|P36957|ODO2_HUMAN	P36957	Dihydrolipoyllysine-residue succinyltransferase component of 2-oxoglutarate dehydrogenase complex, mitochondrial OS=Homo sapiens GN=DLST PE=1 SV=4	1	6.2	4	0.09	0.01	0.22	0.02	0.18	0.01	0.14	0.01	0.19	0.01	0.18	0.01	3	4	0.007
sp|P37108|SRP14_HUMAN	P37108	Signal recognition particle 14 kDa protein OS=Homo sapiens GN=SRP14 PE=1 SV=2	0.9919	17.6	2	0.13	0.02	0.23	0.01	0.15	0	0.14	0	0.18	0	0.17	0.01	1	2	0.004
sp|P37275|ZEB1_HUMAN	P37275	Zinc finger E-box-binding homeobox 1 OS=Homo sapiens GN=ZEB1 PE=1 SV=2	0.988	6.7	5	0.1	0.01	0.21	0.02	0.16	0.01	0.14	0.01	0.18	0.01	0.2	0.01	6	10	0.011
sp|P37802|TAGL2_HUMAN	P37802	Transgelin-2 OS=Homo sapiens GN=TAGLN2 PE=1 SV=3	1	55.8	16	0.11	0	0.23	0.01	0.17	0.01	0.13	0	0.19	0.01	0.17	0	16	22	0.04
sp|P37837|TALDO_HUMAN	P37837	Transaldolase OS=Homo sapiens GN=TALDO1 PE=1 SV=2	1	35.3	25	0.12	0	0.21	0.01	0.17	0	0.15	0	0.16	0	0.18	0	20	28	0.054
sp|P38606|VATA_HUMAN	P38606	V-type proton ATPase catalytic subunit A OS=Homo sapiens GN=ATP6V1A PE=1 SV=2	1	31.1	19	0.11	0	0.23	0.01	0.17	0.01	0.12	0.01	0.19	0.01	0.17	0.01	17	26	0.048
sp|P38646|GRP75_HUMAN	P38646	Stress-70 protein, mitochondrial OS=Homo sapiens GN=HSPA9 PE=1 SV=2	1	15.6	14	0.1	0.01	0.25	0.02	0.18	0.01	0.11	0.01	0.18	0.01	0.17	0.01	11	22	0.042
sp|P39019|RS19_HUMAN	P39019	40S ribosomal protein S19 OS=Homo sapiens GN=RPS19 PE=1 SV=2	1	20.7	5	0.1	0.01	0.21	0.01	0.17	0.01	0.13	0	0.18	0.01	0.22	0.01	3	5	0.01
sp|P39023|RL3_HUMAN	P39023	60S ribosomal protein L3 OS=Homo sapiens GN=RPL3 PE=1 SV=2	1	23.3	9	0.11	0.01	0.22	0.01	0.17	0	0.12	0.01	0.19	0.01	0.18	0	12	15	0.021
sp|P39656|OST48_HUMAN	P39656	Dolichyl-diphosphooligosaccharide--protein glycosyltransferase 48 kDa subunit OS=Homo sapiens GN=DDOST PE=1 SV=4	1	12.5	3	0.11	0.01	0.24	0.02	0.19	0.01	0.13	0.01	0.17	0.01	0.16	0	5	5	0.007
sp|P40121|CAPG_HUMAN	P40121	Macrophage-capping protein OS=Homo sapiens GN=CAPG PE=1 SV=2	1	8.3	5	0.11	0.01	0.2	0.03	0.16	0.01	0.15	0.01	0.19	0.02	0.16	0.02	3	5	0.01
sp|P40199|CEAM6_HUMAN	P40199	Carcinoembryonic antigen-related cell adhesion molecule 6 OS=Homo sapiens GN=CEACAM6 PE=1 SV=3	0.9904	3.8	1	0.11	99.99	0.19	99.99	0.19	99.99	0.15	99.99	0.18	99.99	0.18	99.99	1	1	0.002
sp|P40225|TPO_HUMAN	P40225	Thrombopoietin OS=Homo sapiens GN=THPO PE=1 SV=1	0.8172	3.7	5	0.14	0.01	0.19	0.01	0.16	0.01	0.13	0.01	0.2	0.02	0.17	0.01	2	8	0.01
sp|P40227|TCPZ_HUMAN	P40227	T-complex protein 1 subunit zeta OS=Homo sapiens GN=CCT6A PE=1 SV=3	1	34.8	15	0.1	0	0.23	0.01	0.17	0	0.13	0	0.18	0.01	0.18	0	13	19	0.032
sp|P40394|ADH7_HUMAN	P40394	Alcohol dehydrogenase class 4 mu/sigma chain OS=Homo sapiens GN=ADH7 PE=1 SV=2	1	34.2	19	0.1	0.01	0.26	0.01	0.18	0.01	0.11	0	0.19	0.01	0.15	0.01	16	30	0.05
sp|P40429|RL13A_HUMAN	P40429	60S ribosomal protein L13a OS=Homo sapiens GN=RPL13A PE=1 SV=2	1	33.5	11	0.1	0.01	0.22	0.01	0.17	0	0.13	0.01	0.19	0.01	0.18	0.01	13	18	0.026
sp|P40616|ARL1_HUMAN	P40616	ADP-ribosylation factor-like protein 1 OS=Homo sapiens GN=ARL1 PE=1 SV=1	1	21	3	0.1	0.01	0.22	0.02	0.18	0	0.13	0.02	0.17	0.02	0.19	0.01	4	4	0.007
sp|P40763|STAT3_HUMAN	P40763	Signal transducer and activator of transcription 3 OS=Homo sapiens GN=STAT3 PE=1 SV=2	1	23.1	7	0.12	0.01	0.2	0.01	0.17	0	0.13	0	0.17	0	0.2	0.02	14	14	0.021
sp|P40925|MDHC_HUMAN	P40925	Malate dehydrogenase, cytoplasmic OS=Homo sapiens GN=MDH1 PE=1 SV=4	1	21.6	6	0.11	0.01	0.21	0.02	0.17	0.01	0.14	0	0.18	0.01	0.17	0.01	6	7	0.013
sp|P40926|MDHM_HUMAN	P40926	Malate dehydrogenase, mitochondrial OS=Homo sapiens GN=MDH2 PE=1 SV=3	1	53.6	20	0.11	0.01	0.23	0.01	0.17	0	0.12	0	0.19	0	0.18	0	19	26	0.044
sp|P40939|ECHA_HUMAN	P40939	Trifunctional enzyme subunit alpha, mitochondrial OS=Homo sapiens GN=HADHA PE=1 SV=2	1	33	20	0.1	0.01	0.24	0.01	0.18	0.01	0.12	0	0.19	0	0.16	0.01	26	33	0.056
sp|P41091|IF2G_HUMAN,sp|Q2VIR3|IF2GL_HUMAN	P41091	Eukaryotic translation initiation factor 2 subunit 3 OS=Homo sapiens GN=EIF2S3 PE=1 SV=3,Putative eukaryotic translation initiation factor 2 subunit 3-like protein OS=Homo sapiens GN=EIF2S3L PE=5 SV=2	1	14.4	3	0.12	0.01	0.2	0.02	0.16	0	0.13	0.02	0.19	0.01	0.19	0.02	4	7	0.008
sp|P41218|MNDA_HUMAN	P41218	Myeloid cell nuclear differentiation antigen OS=Homo sapiens GN=MNDA PE=1 SV=1	1	42.5	19	0.12	0	0.19	0.01	0.16	0	0.18	0.01	0.14	0	0.2	0.01	18	22	0.039
sp|P41227|NAA10_HUMAN	P41227	N-alpha-acetyltransferase 10 OS=Homo sapiens GN=NAA10 PE=1 SV=1	0.9919	6.4	2	0.1	0.01	0.26	0.03	0.15	0	0.12	0	0.17	0.02	0.2	0.02	1	2	0.004
sp|P41229|KDM5C_HUMAN	P41229	Lysine-specific demethylase 5C OS=Homo sapiens GN=KDM5C PE=1 SV=2	0.9971	5.6	4	0.1	0	0.22	0.01	0.19	0.02	0.14	0.01	0.17	0.01	0.17	0.02	6	9	0.011
sp|P41240|CSK_HUMAN	P41240	Tyrosine-protein kinase CSK OS=Homo sapiens GN=CSK PE=1 SV=1	0.9947	8.7	5	0.14	0.01	0.18	0.01	0.19	0.01	0.14	0.01	0.13	0.01	0.2	0.01	4	7	0.009
sp|P41250|SYG_HUMAN	P41250	Glycine--tRNA ligase OS=Homo sapiens GN=GARS PE=1 SV=3	1	19.1	8	0.12	0.01	0.23	0.01	0.18	0.01	0.12	0	0.18	0.01	0.17	0.01	10	11	0.019
sp|P41252|SYIC_HUMAN	P41252	Isoleucine--tRNA ligase, cytoplasmic OS=Homo sapiens GN=IARS PE=1 SV=2	1	7.5	6	0.1	0.01	0.25	0.01	0.18	0.01	0.13	0.01	0.16	0.01	0.17	0.01	8	9	0.013
sp|P42166|LAP2A_HUMAN,sp|P42167|LAP2B_HUMAN	P42166	Lamina-associated polypeptide 2, isoform alpha OS=Homo sapiens GN=TMPO PE=1 SV=2,Lamina-associated polypeptide 2, isoforms beta/gamma OS=Homo sapiens GN=TMPO PE=1 SV=2	0.8886	13.7	2	0.12	0	0.22	0.01	0.17	0	0.16	0.01	0.16	0.02	0.16	0	1	2	0.004
sp|P42224|STAT1_HUMAN	P42224	Signal transducer and activator of transcription 1-alpha/beta OS=Homo sapiens GN=STAT1 PE=1 SV=2	1	9.7	5	0.12	0.01	0.2	0.02	0.16	0.01	0.13	0.01	0.17	0.01	0.2	0.02	5	5	0.008
sp|P42226|STAT6_HUMAN	P42226	Signal transducer and activator of transcription 6 OS=Homo sapiens GN=STAT6 PE=1 SV=1	0.9965	6.3	1	0.15	99.99	0.19	99.99	0.17	99.99	0.14	99.99	0.19	99.99	0.17	99.99	4	4	0.005
sp|P42285|SK2L2_HUMAN	P42285	Superkiller viralicidic activity 2-like 2 OS=Homo sapiens GN=SKIV2L2 PE=1 SV=3	0.8968	7.5	1	0.1	99.99	0.24	99.99	0.14	99.99	0.13	99.99	0.17	99.99	0.21	99.99	2	2	0.004
sp|P42345|MTOR_HUMAN	P42345	Serine/threonine-protein kinase mTOR OS=Homo sapiens GN=MTOR PE=1 SV=1	0.8846	6.3	1	0.11	99.99	0.17	99.99	0.4	99.99	0.1	99.99	0.11	99.99	0.1	99.99	5	6	0.006
sp|P42357|HUTH_HUMAN	P42357	Histidine ammonia-lyase OS=Homo sapiens GN=HAL PE=1 SV=1	0.9992	5.2	3	0.13	0.01	0.17	0.02	0.2	0	0.12	0.01	0.2	0.02	0.17	0.02	2	3	0.006
sp|P42566|EPS15_HUMAN	P42566	Epidermal growth factor receptor substrate 15 OS=Homo sapiens GN=EPS15 PE=1 SV=2	1	10.6	4	0.18	0.05	0.18	0.06	0.12	0.02	0.12	0.01	0.21	0.03	0.12	0.02	5	5	0.007
sp|P42677|RS27_HUMAN	P42677	40S ribosomal protein S27 OS=Homo sapiens GN=RPS27 PE=1 SV=3	0.9792	13.1	1	0.11	99.99	0.24	99.99	0.17	99.99	0.14	99.99	0.18	99.99	0.16	99.99	1	1	0.003
sp|P42694|HELZ_HUMAN	P42694	Probable helicase with zinc finger domain OS=Homo sapiens GN=HELZ PE=1 SV=2	0.7974	3.9	1	0.12	99.99	0.15	99.99	0.18	99.99	0.16	99.99	0.21	99.99	0.18	99.99	4	8	0.007
sp|P42704|LPPRC_HUMAN	P42704	Leucine-rich PPR motif-containing protein, mitochondrial OS=Homo sapiens GN=LRPPRC PE=1 SV=3	1	10.5	6	0.13	0.01	0.24	0.01	0.18	0.01	0.12	0.01	0.15	0.01	0.18	0	6	6	0.012
sp|P42766|RL35_HUMAN	P42766	60S ribosomal protein L35 OS=Homo sapiens GN=RPL35 PE=1 SV=2	0.7941	8.1	1	0.09	99.99	0.24	99.99	0.17	99.99	0.11	99.99	0.2	99.99	0.18	99.99	2	2	0.003
sp|P42785|PCP_HUMAN	P42785	Lysosomal Pro-X carboxypeptidase OS=Homo sapiens GN=PRCP PE=1 SV=1	0.9919	3.8	1	0.12	99.99	0.19	99.99	0.16	99.99	0.12	99.99	0.23	99.99	0.17	99.99	1	1	0.002
sp|P42830|CXCL5_HUMAN	P42830	C-X-C motif chemokine 5 OS=Homo sapiens GN=CXCL5 PE=1 SV=1	0.9889	28.9	1	0.12	99.99	0.24	99.99	0.18	99.99	0.11	99.99	0.22	99.99	0.12	99.99	2	2	0.004
sp|P43034|LIS1_HUMAN	P43034	Platelet-activating factor acetylhydrolase IB subunit alpha OS=Homo sapiens GN=PAFAH1B1 PE=1 SV=2	1	17.3	5	0.12	0.01	0.23	0.01	0.18	0.01	0.14	0.01	0.16	0.01	0.17	0.02	6	7	0.01
sp|P43243|MATR3_HUMAN	P43243	Matrin-3 OS=Homo sapiens GN=MATR3 PE=1 SV=2	1	7	2	0.13	0.02	0.19	0.01	0.18	0.01	0.14	0.01	0.18	0.01	0.18	0.03	3	3	0.006
sp|P43304|GPDM_HUMAN	P43304	Glycerol-3-phosphate dehydrogenase, mitochondrial OS=Homo sapiens GN=GPD2 PE=1 SV=3	0.9982	10.9	1	0.09	99.99	0.2	99.99	0.2	99.99	0.09	99.99	0.19	99.99	0.23	99.99	3	6	0.006
sp|P43307|SSRA_HUMAN	P43307	Translocon-associated protein subunit alpha OS=Homo sapiens GN=SSR1 PE=1 SV=3	1	8	3	0.1	0	0.24	0.02	0.2	0.01	0.12	0.01	0.17	0.01	0.17	0.01	4	4	0.008
sp|P43405|KSYK_HUMAN	P43405	Tyrosine-protein kinase SYK OS=Homo sapiens GN=SYK PE=1 SV=1	0.967	12.9	1	0.1	99.99	0.3	99.99	0.17	99.99	0.15	99.99	0.14	99.99	0.15	99.99	1	1	0.002
sp|P43490|NAMPT_HUMAN	P43490	Nicotinamide phosphoribosyltransferase OS=Homo sapiens GN=NAMPT PE=1 SV=1	1	49.5	26	0.1	0	0.22	0	0.18	0	0.13	0	0.18	0	0.19	0	27	37	0.062
sp|P43652|AFAM_HUMAN	P43652	Afamin OS=Homo sapiens GN=AFM PE=1 SV=1	0.9746	2.3	1	0.11	99.99	0.35	99.99	0.13	99.99	0.1	99.99	0.14	99.99	0.15	99.99	1	1	0.002
sp|P43686|PRS6B_HUMAN	P43686	26S protease regulatory subunit 6B OS=Homo sapiens GN=PSMC4 PE=1 SV=2	1	9.6	4	0.1	0.01	0.21	0.02	0.19	0.04	0.14	0.01	0.18	0.02	0.15	0.03	3	4	0.008
sp|P45877|PPIC_HUMAN	P45877	Peptidyl-prolyl cis-trans isomerase C OS=Homo sapiens GN=PPIC PE=1 SV=1	0.9998	21.2	3	0.14	0.03	0.21	0.01	0.17	0.01	0.11	0	0.18	0.01	0.18	0.01	3	3	0.006
sp|P45880|VDAC2_HUMAN	P45880	Voltage-dependent anion-selective channel protein 2 OS=Homo sapiens GN=VDAC2 PE=1 SV=2	1	54.4	10	0.1	0.01	0.22	0.01	0.17	0.01	0.12	0	0.2	0.01	0.17	0.01	11	13	0.025
sp|P45974|UBP5_HUMAN	P45974	Ubiquitin carboxyl-terminal hydrolase 5 OS=Homo sapiens GN=USP5 PE=1 SV=2	1	9.4	2	0.08	0.01	0.23	0	0.18	0	0.14	0	0.21	0	0.15	0	2	2	0.005
sp|P45985|MP2K4_HUMAN	P45985	Dual specificity mitogen-activated protein kinase kinase 4 OS=Homo sapiens GN=MAP2K4 PE=1 SV=1	0.9967	20.6	1	0.1	99.99	0.17	99.99	0.2	99.99	0.14	99.99	0.18	99.99	0.21	99.99	2	2	0.005
sp|P46060|RAGP1_HUMAN	P46060	Ran GTPase-activating protein 1 OS=Homo sapiens GN=RANGAP1 PE=1 SV=1	0.9992	2	2	0.1	0.01	0.27	0.04	0.16	0	0.13	0.02	0.16	0.01	0.16	0	2	2	0.004
sp|P46100|ATRX_HUMAN	P46100	Transcriptional regulator ATRX OS=Homo sapiens GN=ATRX PE=1 SV=5	0.7036	4	1	0.16	99.99	0.3	99.99	0.09	99.99	0.17	99.99	0.21	99.99	0.07	99.99	2	2	0.004
sp|P46109|CRKL_HUMAN	P46109	Crk-like protein OS=Homo sapiens GN=CRKL PE=1 SV=1	1	20.1	3	0.12	0.01	0.24	0.03	0.18	0.01	0.14	0.01	0.16	0.02	0.16	0.01	3	3	0.006
sp|P46379|BAG6_HUMAN	P46379	Large proline-rich protein BAG6 OS=Homo sapiens GN=BAG6 PE=1 SV=2	0.9258	4.6	1	0.11	99.99	0.22	99.99	0.19	99.99	0.13	99.99	0.19	99.99	0.17	99.99	1	1	0.003
sp|P46459|NSF_HUMAN	P46459	Vesicle-fusing ATPase OS=Homo sapiens GN=NSF PE=1 SV=3	1	16.8	6	0.09	0	0.23	0.01	0.16	0.01	0.14	0	0.18	0.01	0.2	0.02	8	9	0.016
sp|P46734|MP2K3_HUMAN	P46734	Dual specificity mitogen-activated protein kinase kinase 3 OS=Homo sapiens GN=MAP2K3 PE=1 SV=2	1	20.2	4	0.13	0	0.22	0.01	0.17	0.01	0.13	0	0.16	0.01	0.18	0.01	5	6	0.01
sp|P46776|RL27A_HUMAN	P46776	60S ribosomal protein L27a OS=Homo sapiens GN=RPL27A PE=1 SV=2	0.9969	14.9	4	0.11	0.01	0.23	0.01	0.18	0	0.12	0.01	0.19	0.01	0.17	0.01	2	4	0.007
sp|P46777|RL5_HUMAN	P46777	60S ribosomal protein L5 OS=Homo sapiens GN=RPL5 PE=1 SV=3	1	21.2	9	0.09	0.01	0.23	0.02	0.19	0.01	0.12	0.01	0.17	0.01	0.19	0.01	10	18	0.031
sp|P46778|RL21_HUMAN	P46778	60S ribosomal protein L21 OS=Homo sapiens GN=RPL21 PE=1 SV=2	1	20.6	7	0.11	0.01	0.22	0.03	0.18	0	0.12	0.01	0.18	0.02	0.17	0.02	6	8	0.015
sp|P46779|RL28_HUMAN	P46779	60S ribosomal protein L28 OS=Homo sapiens GN=RPL28 PE=1 SV=3	0.8854	13.9	1	0.06	99.99	0.2	99.99	0.19	99.99	0.13	99.99	0.26	99.99	0.16	99.99	1	1	0.002
sp|P46781|RS9_HUMAN	P46781	40S ribosomal protein S9 OS=Homo sapiens GN=RPS9 PE=1 SV=3	1	23.2	6	0.09	0.01	0.23	0.01	0.18	0	0.13	0.01	0.18	0	0.18	0.01	9	10	0.018
sp|P46782|RS5_HUMAN	P46782	40S ribosomal protein S5 OS=Homo sapiens GN=RPS5 PE=1 SV=4	1	28.4	10	0.1	0.01	0.23	0.01	0.18	0.01	0.11	0	0.19	0.01	0.19	0.01	7	12	0.024
sp|P46783|RS10_HUMAN	P46783	40S ribosomal protein S10 OS=Homo sapiens GN=RPS10 PE=1 SV=1	1	27.3	7	0.1	0	0.22	0.02	0.18	0.01	0.12	0.01	0.18	0.01	0.18	0.01	5	7	0.013
sp|P46939|UTRO_HUMAN	P46939	Utrophin OS=Homo sapiens GN=UTRN PE=1 SV=2	1	4.6	5	0.08	0.01	0.2	0.01	0.19	0.01	0.17	0.02	0.15	0.01	0.2	0.01	13	20	0.018
sp|P46940|IQGA1_HUMAN	P46940	Ras GTPase-activating-like protein IQGAP1 OS=Homo sapiens GN=IQGAP1 PE=1 SV=1	1	50.9	105	0.11	0	0.25	0	0.17	0	0.12	0	0.19	0	0.16	0	87	129	0.233
sp|P46976|GLYG_HUMAN	P46976	Glycogenin-1 OS=Homo sapiens GN=GYG1 PE=1 SV=4	0.9988	6	2	0.1	0	0.18	0.02	0.18	0.01	0.16	0.03	0.15	0.03	0.2	0.04	2	2	0.004
sp|P47224|MSS4_HUMAN	P47224	Guanine nucleotide exchange factor MSS4 OS=Homo sapiens GN=RABIF PE=1 SV=2	0.9833	22	2	0.07	0.02	0.19	0.06	0.35	0.16	0.1	0.01	0.12	0.02	0.11	0.04	3	5	0.007
sp|P47755|CAZA2_HUMAN	P47755	F-actin-capping protein subunit alpha-2 OS=Homo sapiens GN=CAPZA2 PE=1 SV=3	0.9991	24.8	2	0.12	0	0.23	0.01	0.16	0.01	0.15	0	0.17	0.02	0.17	0	3	4	0.008
sp|P47756|CAPZB_HUMAN	P47756	F-actin-capping protein subunit beta OS=Homo sapiens GN=CAPZB PE=1 SV=4	1	34.7	9	0.11	0	0.23	0.01	0.16	0.01	0.15	0	0.18	0.01	0.17	0.01	10	13	0.023
sp|P47895|AL1A3_HUMAN	P47895	Aldehyde dehydrogenase family 1 member A3 OS=Homo sapiens GN=ALDH1A3 PE=1 SV=2	1	7	2	0.1	0.01	0.25	0.01	0.15	0.01	0.11	0	0.17	0.01	0.22	0.03	2	2	0.004
sp|P47897|SYQ_HUMAN	P47897	Glutamine--tRNA ligase OS=Homo sapiens GN=QARS PE=1 SV=1	1	25.8	22	0.1	0	0.24	0.01	0.18	0.01	0.12	0	0.18	0	0.17	0	20	25	0.045
sp|P47929|LEG7_HUMAN	P47929	Galectin-7 OS=Homo sapiens GN=LGALS7 PE=1 SV=2	1	65.4	63	0.12	0	0.25	0.01	0.17	0	0.13	0	0.18	0	0.13	0	14	89	0.158
sp|P47985|UCRI_HUMAN	P47985	Cytochrome b-c1 complex subunit Rieske, mitochondrial OS=Homo sapiens GN=UQCRFS1 PE=1 SV=2	1	5.1	2	0.09	0.03	0.26	0.03	0.19	0.02	0.12	0.01	0.15	0.02	0.18	0.01	2	2	0.004
sp|P48047|ATPO_HUMAN	P48047	ATP synthase subunit O, mitochondrial OS=Homo sapiens GN=ATP5O PE=1 SV=1	1	48.8	6	0.11	0.01	0.22	0.01	0.18	0.01	0.13	0.01	0.19	0	0.18	0.01	7	11	0.015
sp|P48163|MAOX_HUMAN	P48163	NADP-dependent malic enzyme OS=Homo sapiens GN=ME1 PE=1 SV=1	1	22.6	9	0.13	0	0.21	0.01	0.18	0.01	0.11	0.01	0.21	0.01	0.15	0	9	13	0.022
sp|P48444|COPD_HUMAN	P48444	Coatomer subunit delta OS=Homo sapiens GN=ARCN1 PE=1 SV=1	1	12.7	5	0.12	0.01	0.24	0.01	0.18	0.01	0.12	0	0.16	0.01	0.17	0.01	5	7	0.011
sp|P48449|ERG7_HUMAN	P48449	Lanosterol synthase OS=Homo sapiens GN=LSS PE=1 SV=1	1	11.5	5	0.1	0.01	0.24	0.03	0.19	0.02	0.12	0.01	0.18	0.01	0.14	0.02	7	7	0.01
sp|P48594|SPB4_HUMAN	P48594	Serpin B4 OS=Homo sapiens GN=SERPINB4 PE=1 SV=2	1	43.3	7	0.1	0	0.22	0.03	0.15	0.01	0.12	0.01	0.15	0.01	0.23	0.02	29	49	0.05
sp|P48595|SPB10_HUMAN	P48595	Serpin B10 OS=Homo sapiens GN=SERPINB10 PE=1 SV=1	1	13.4	3	0.11	0.01	0.19	0	0.16	0.01	0.17	0	0.14	0.01	0.23	0.01	5	5	0.007
sp|P48643|TCPE_HUMAN	P48643	T-complex protein 1 subunit epsilon OS=Homo sapiens GN=CCT5 PE=1 SV=1	1	28.1	8	0.1	0	0.24	0.01	0.18	0.01	0.12	0.01	0.18	0.01	0.17	0.01	8	9	0.017
sp|P48668|K2C6C_HUMAN	P48668	Keratin, type II cytoskeletal 6C OS=Homo sapiens GN=KRT6C PE=1 SV=3	1	60.6	11	0.11	0.01	0.25	0.01	0.16	0	0.13	0	0.18	0.01	0.16	0.01	17	111	0.569
sp|P48729|KC1A_HUMAN	P48729	Casein kinase I isoform alpha OS=Homo sapiens GN=CSNK1A1 PE=1 SV=2	1	23.4	8	0.11	0.01	0.25	0.02	0.17	0.01	0.12	0.01	0.17	0.01	0.17	0.01	7	18	0.021
sp|P48735|IDHP_HUMAN	P48735	Isocitrate dehydrogenase [NADP], mitochondrial OS=Homo sapiens GN=IDH2 PE=1 SV=2	1	30.5	16	0.1	0	0.23	0.01	0.2	0.01	0.13	0	0.15	0.01	0.19	0	16	19	0.035
sp|P48739|PIPNB_HUMAN	P48739	Phosphatidylinositol transfer protein beta isoform OS=Homo sapiens GN=PITPNB PE=1 SV=2	0.9912	4.8	1	0.12	99.99	0.19	99.99	0.19	99.99	0.14	99.99	0.18	99.99	0.19	99.99	1	1	0.003
sp|P48960|CD97_HUMAN	P48960	CD97 antigen OS=Homo sapiens GN=CD97 PE=1 SV=4	0.9912	2.4	1	0.11	99.99	0.24	99.99	0.18	99.99	0.12	99.99	0.19	99.99	0.17	99.99	1	1	0.002
sp|P49023|PAXI_HUMAN	P49023	Paxillin OS=Homo sapiens GN=PXN PE=1 SV=3	0.8675	2.2	1	0.13	99.99	0.24	99.99	0.16	99.99	0.14	99.99	0.15	99.99	0.18	99.99	1	1	0.002
sp|P49189|AL9A1_HUMAN	P49189	4-trimethylaminobutyraldehyde dehydrogenase OS=Homo sapiens GN=ALDH9A1 PE=1 SV=3	1	31.8	13	0.1	0.01	0.23	0.01	0.18	0.01	0.13	0.01	0.18	0.01	0.16	0.01	14	19	0.03
sp|P49207|RL34_HUMAN	P49207	60S ribosomal protein L34 OS=Homo sapiens GN=RPL34 PE=1 SV=3	0.698	13.7	1	0.1	99.99	0.23	99.99	0.2	99.99	0.09	99.99	0.21	99.99	0.18	99.99	1	2	0.003
sp|P49257|LMAN1_HUMAN	P49257	Protein ERGIC-53 OS=Homo sapiens GN=LMAN1 PE=1 SV=2	1	15.9	4	0.14	0.01	0.25	0.02	0.16	0	0.13	0	0.17	0.01	0.14	0.01	6	6	0.009
sp|P49327|FAS_HUMAN	P49327	Fatty acid synthase OS=Homo sapiens GN=FASN PE=1 SV=3	1	25.9	44	0.11	0	0.22	0	0.18	0	0.13	0	0.18	0	0.18	0	47	59	0.101
sp|P49354|FNTA_HUMAN	P49354	Protein farnesyltransferase/geranylgeranyltransferase type-1 subunit alpha OS=Homo sapiens GN=FNTA PE=1 SV=1	0.9919	4.7	1	0.14	99.99	0.24	99.99	0.16	99.99	0.14	99.99	0.15	99.99	0.18	99.99	1	1	0.002
sp|P49368|TCPG_HUMAN	P49368	T-complex protein 1 subunit gamma OS=Homo sapiens GN=CCT3 PE=1 SV=4	1	29.9	15	0.11	0.01	0.22	0.01	0.17	0	0.12	0	0.19	0.01	0.18	0	13	22	0.035
sp|P49411|EFTU_HUMAN	P49411	Elongation factor Tu, mitochondrial OS=Homo sapiens GN=TUFM PE=1 SV=2	1	33.2	7	0.1	0.01	0.23	0.01	0.18	0.01	0.12	0.01	0.18	0.01	0.17	0.01	7	8	0.015
sp|P49419|AL7A1_HUMAN	P49419	Alpha-aminoadipic semialdehyde dehydrogenase OS=Homo sapiens GN=ALDH7A1 PE=1 SV=5	1	14.1	3	0.09	0.02	0.24	0.02	0.16	0.01	0.15	0.02	0.16	0.01	0.19	0.02	5	5	0.007
sp|P49441|INPP_HUMAN	P49441	Inositol polyphosphate 1-phosphatase OS=Homo sapiens GN=INPP1 PE=1 SV=1	0.9927	18.5	1	0.1	99.99	0.27	99.99	0.16	99.99	0.12	99.99	0.18	99.99	0.18	99.99	1	1	0.003
sp|P49454|CENPF_HUMAN	P49454	Centromere protein F OS=Homo sapiens GN=CENPF PE=1 SV=2	0.9983	4.1	3	0.12	0.02	0.2	0.03	0.19	0.03	0.13	0.01	0.17	0	0.18	0.02	9	9	0.009
sp|P49588|SYAC_HUMAN	P49588	Alanine--tRNA ligase, cytoplasmic OS=Homo sapiens GN=AARS PE=1 SV=2	1	9.5	5	0.18	0.08	0.22	0.02	0.15	0.01	0.12	0.01	0.12	0.02	0.13	0.02	6	7	0.01
sp|P49589|SYCC_HUMAN	P49589	Cysteine--tRNA ligase, cytoplasmic OS=Homo sapiens GN=CARS PE=1 SV=3	0.9968	9.5	1	0.13	99.99	0.23	99.99	0.19	99.99	0.12	99.99	0.17	99.99	0.16	99.99	3	4	0.005
sp|P49591|SYSC_HUMAN	P49591	Serine--tRNA ligase, cytoplasmic OS=Homo sapiens GN=SARS PE=1 SV=3	1	17.1	8	0.12	0.01	0.22	0.01	0.18	0.01	0.12	0.01	0.17	0.01	0.18	0.01	11	11	0.018
sp|P49593|PPM1F_HUMAN	P49593	Protein phosphatase 1F OS=Homo sapiens GN=PPM1F PE=1 SV=3	0.9904	4.6	1	0.12	99.99	0.18	99.99	0.14	99.99	0.17	99.99	0.25	99.99	0.14	99.99	1	3	0.003
sp|P49662|CASP4_HUMAN	P49662	Caspase-4 OS=Homo sapiens GN=CASP4 PE=1 SV=1	0.9479	11.4	1	0.11	99.99	0.27	99.99	0.2	99.99	0.14	99.99	0.13	99.99	0.15	99.99	1	1	0.003
sp|P49720|PSB3_HUMAN	P49720	Proteasome subunit beta type-3 OS=Homo sapiens GN=PSMB3 PE=1 SV=2	1	39	2	0.12	0.01	0.2	0.02	0.19	0	0.13	0.01	0.18	0.02	0.18	0	2	2	0.005
sp|P49721|PSB2_HUMAN	P49721	Proteasome subunit beta type-2 OS=Homo sapiens GN=PSMB2 PE=1 SV=1	0.9997	5.5	4	0.1	0	0.24	0.01	0.17	0.01	0.13	0.01	0.19	0.01	0.17	0.01	2	4	0.007
sp|P49748|ACADV_HUMAN	P49748	Very long-chain specific acyl-CoA dehydrogenase, mitochondrial OS=Homo sapiens GN=ACADVL PE=1 SV=1	1	24.9	12	0.11	0.01	0.23	0.01	0.18	0	0.12	0	0.18	0.01	0.17	0	15	15	0.028
sp|P49755|TMEDA_HUMAN	P49755	Transmembrane emp24 domain-containing protein 10 OS=Homo sapiens GN=TMED10 PE=1 SV=2	0.9999	26	3	0.12	0.01	0.22	0.01	0.17	0.01	0.15	0	0.16	0.01	0.17	0	4	5	0.007
sp|P49773|HINT1_HUMAN	P49773	Histidine triad nucleotide-binding protein 1 OS=Homo sapiens GN=HINT1 PE=1 SV=2	1	54	5	0.13	0.01	0.2	0.01	0.18	0	0.13	0.01	0.19	0.01	0.17	0.01	6	6	0.011
sp|P49788|TIG1_HUMAN	P49788	Retinoic acid receptor responder protein 1 OS=Homo sapiens GN=RARRES1 PE=2 SV=2	0.9822	7.5	1	0.11	99.99	0.17	99.99	0.16	99.99	0.2	99.99	0.18	99.99	0.17	99.99	1	1	0.003
sp|P49862|KLK7_HUMAN	P49862	Kallikrein-7 OS=Homo sapiens GN=KLK7 PE=1 SV=1	1	24.5	2	0.15	0.03	0.2	0.01	0.16	0.01	0.11	0.01	0.19	0.02	0.18	0.01	3	3	0.006
sp|P49902|5NTC_HUMAN	P49902	Cytosolic purine 5'-nucleotidase OS=Homo sapiens GN=NT5C2 PE=1 SV=1	1	19.8	8	0.12	0.01	0.2	0.01	0.19	0.01	0.13	0	0.18	0.01	0.18	0.01	7	9	0.017
sp|P49908|SEPP1_HUMAN	P49908	Selenoprotein P OS=Homo sapiens GN=SEPP1 PE=1 SV=3	0.6668	5.2	1	0.12	99.99	0.27	99.99	0.17	99.99	0.14	99.99	0.15	99.99	0.14	99.99	1	1	0.002
sp|P49913|CAMP_HUMAN	P49913	Cathelicidin antimicrobial peptide OS=Homo sapiens GN=CAMP PE=1 SV=1	1	18.8	8	0.11	0.01	0.18	0.01	0.16	0.01	0.18	0.01	0.12	0.01	0.24	0.02	6	8	0.016
sp|P49915|GUAA_HUMAN	P49915	GMP synthase [glutamine-hydrolyzing] OS=Homo sapiens GN=GMPS PE=1 SV=1	1	4.6	2	0.1	0	0.23	0.01	0.18	0.01	0.12	0.01	0.19	0.01	0.18	0.02	2	2	0.004
sp|P50213|IDH3A_HUMAN	P50213	Isocitrate dehydrogenase [NAD] subunit alpha, mitochondrial OS=Homo sapiens GN=IDH3A PE=1 SV=1	0.9919	4.6	1	0.1	99.99	0.2	99.99	0.15	99.99	0.15	99.99	0.21	99.99	0.19	99.99	1	1	0.002
sp|P50395|GDIB_HUMAN	P50395	Rab GDP dissociation inhibitor beta OS=Homo sapiens GN=GDI2 PE=1 SV=2	1	41.3	20	0.11	0	0.21	0.01	0.16	0	0.14	0	0.17	0	0.19	0	23	33	0.056
sp|P50452|SPB8_HUMAN	P50452	Serpin B8 OS=Homo sapiens GN=SERPINB8 PE=1 SV=2	0.9995	13.9	2	0.14	0.06	0.27	0.06	0.15	0.02	0.13	0.02	0.18	0.02	0.12	0.02	2	2	0.011
sp|P50502|F10A1_HUMAN	P50502	Hsc70-interacting protein OS=Homo sapiens GN=ST13 PE=1 SV=2	1	17.6	4	0.11	0.01	0.22	0.02	0.2	0.01	0.13	0.01	0.17	0.01	0.16	0.01	7	7	0.009
sp|P50552|VASP_HUMAN	P50552	Vasodilator-stimulated phosphoprotein OS=Homo sapiens GN=VASP PE=1 SV=3	1	19.2	6	0.11	0.01	0.21	0.01	0.15	0.01	0.19	0.01	0.13	0.01	0.21	0.02	6	9	0.016
sp|P50570|DYN2_HUMAN	P50570	Dynamin-2 OS=Homo sapiens GN=DNM2 PE=1 SV=2	1	24.3	11	0.12	0	0.22	0.01	0.18	0	0.13	0	0.17	0.01	0.18	0.01	13	16	0.028
sp|P50583|AP4A_HUMAN	P50583	Bis(5'-nucleosyl)-tetraphosphatase [asymmetrical] OS=Homo sapiens GN=NUDT2 PE=1 SV=3	0.7042	5.4	1	0.06	99.99	0.19	99.99	0.27	99.99	0.21	99.99	0.14	99.99	0.12	99.99	1	1	0.002
sp|P50851|LRBA_HUMAN	P50851	Lipopolysaccharide-responsive and beige-like anchor protein OS=Homo sapiens GN=LRBA PE=1 SV=4	1	5.7	2	0.14	0.01	0.22	0.03	0.18	0	0.15	0	0.16	0.03	0.16	0.02	6	6	0.007
sp|P50914|RL14_HUMAN	P50914	60S ribosomal protein L14 OS=Homo sapiens GN=RPL14 PE=1 SV=4	1	20.9	11	0.1	0	0.22	0.01	0.18	0	0.12	0.01	0.19	0.01	0.18	0.01	10	13	0.024
sp|P50990|TCPQ_HUMAN	P50990	T-complex protein 1 subunit theta OS=Homo sapiens GN=CCT8 PE=1 SV=4	1	21.4	13	0.1	0.01	0.23	0.01	0.17	0.01	0.13	0.01	0.17	0.01	0.19	0.01	12	16	0.028
sp|P50991|TCPD_HUMAN	P50991	T-complex protein 1 subunit delta OS=Homo sapiens GN=CCT4 PE=1 SV=4	1	31.7	16	0.11	0.01	0.23	0.01	0.17	0	0.12	0	0.18	0.01	0.17	0.01	15	20	0.035
sp|P50995|ANX11_HUMAN	P50995	Annexin A11 OS=Homo sapiens GN=ANXA11 PE=1 SV=1	1	26.5	14	0.1	0	0.24	0.01	0.17	0	0.13	0	0.17	0	0.18	0	18	20	0.037
sp|P51148|RAB5C_HUMAN	P51148	Ras-related protein Rab-5C OS=Homo sapiens GN=RAB5C PE=1 SV=2	1	38.9	3	0.11	0.01	0.27	0.03	0.18	0.01	0.11	0.01	0.18	0.01	0.14	0.02	6	8	0.01
sp|P51149|RAB7A_HUMAN	P51149	Ras-related protein Rab-7a OS=Homo sapiens GN=RAB7A PE=1 SV=1	1	43	10	0.11	0.01	0.23	0.01	0.17	0.01	0.15	0.01	0.17	0.01	0.17	0.01	9	10	0.019
sp|P51151|RAB9A_HUMAN	P51151	Ras-related protein Rab-9A OS=Homo sapiens GN=RAB9A PE=1 SV=1	0.9919	7	1	0.12	99.99	0.26	99.99	0.18	99.99	0.11	99.99	0.16	99.99	0.16	99.99	1	2	0.002
sp|P51159|RB27A_HUMAN	P51159	Ras-related protein Rab-27A OS=Homo sapiens GN=RAB27A PE=1 SV=3	1	38.9	6	0.12	0.01	0.22	0.01	0.17	0.01	0.15	0.01	0.15	0.02	0.18	0.01	5	7	0.013
sp|P51178|PLCD1_HUMAN	P51178	1-phosphatidylinositol 4,5-bisphosphate phosphodiesterase delta-1 OS=Homo sapiens GN=PLCD1 PE=1 SV=2	1	16.8	6	0.12	0.01	0.26	0.01	0.15	0.01	0.13	0	0.17	0.01	0.15	0	9	12	0.017
sp|P51570|GALK1_HUMAN	P51570	Galactokinase OS=Homo sapiens GN=GALK1 PE=1 SV=1	1	22.4	3	0.09	0.01	0.23	0.01	0.17	0.01	0.15	0.01	0.18	0	0.18	0.01	6	6	0.008
sp|P51572|BAP31_HUMAN	P51572	B-cell receptor-associated protein 31 OS=Homo sapiens GN=BCAP31 PE=1 SV=3	0.9877	11.8	1	0.09	99.99	0.24	99.99	0.17	99.99	0.16	99.99	0.16	99.99	0.18	99.99	2	2	0.003
sp|P51648|AL3A2_HUMAN	P51648	Fatty aldehyde dehydrogenase OS=Homo sapiens GN=ALDH3A2 PE=1 SV=1	1	10.1	4	0.11	0.01	0.24	0.03	0.19	0.01	0.11	0.01	0.2	0.01	0.14	0	5	6	0.01
sp|P51659|DHB4_HUMAN	P51659	Peroxisomal multifunctional enzyme type 2 OS=Homo sapiens GN=HSD17B4 PE=1 SV=3	1	21.7	7	0.12	0.01	0.19	0.01	0.17	0.01	0.14	0.01	0.19	0.01	0.18	0.01	11	12	0.02
sp|P51665|PSMD7_HUMAN	P51665	26S proteasome non-ATPase regulatory subunit 7 OS=Homo sapiens GN=PSMD7 PE=1 SV=2	1	12	3	0.13	0.01	0.28	0.02	0.13	0.03	0.09	0.03	0.18	0.03	0.16	0.01	2	3	0.006
sp|P51809|VAMP7_HUMAN	P51809	Vesicle-associated membrane protein 7 OS=Homo sapiens GN=VAMP7 PE=1 SV=3	0.9979	15	2	0.11	0	0.24	0.04	0.17	0.01	0.13	0.01	0.16	0.02	0.19	0	3	4	0.006
sp|P51858|HDGF_HUMAN	P51858	Hepatoma-derived growth factor OS=Homo sapiens GN=HDGF PE=1 SV=1	1	30.8	8	0.11	0.01	0.25	0.01	0.16	0	0.13	0.01	0.15	0	0.19	0.02	10	12	0.016
sp|P51888|PRELP_HUMAN	P51888	Prolargin OS=Homo sapiens GN=PRELP PE=1 SV=1	0.9922	5.5	1	0.14	99.99	0.2	99.99	0.16	99.99	0.14	99.99	0.2	99.99	0.16	99.99	1	1	0.003
sp|P51991|ROA3_HUMAN	P51991	Heterogeneous nuclear ribonucleoprotein A3 OS=Homo sapiens GN=HNRNPA3 PE=1 SV=2	1	21.4	8	0.1	0.01	0.25	0.01	0.18	0.01	0.12	0	0.17	0.01	0.17	0.01	11	14	0.021
sp|P52209|6PGD_HUMAN	P52209	6-phosphogluconate dehydrogenase, decarboxylating OS=Homo sapiens GN=PGD PE=1 SV=3	1	54.2	67	0.11	0	0.22	0	0.17	0	0.14	0	0.17	0	0.16	0	41	91	0.154
sp|P52272|HNRPM_HUMAN	P52272	Heterogeneous nuclear ribonucleoprotein M OS=Homo sapiens GN=HNRNPM PE=1 SV=3	1	27.4	5	0.11	0.01	0.23	0.01	0.17	0.01	0.13	0	0.18	0	0.17	0	13	16	0.019
sp|P52306|GDS1_HUMAN	P52306	Rap1 GTPase-GDP dissociation stimulator 1 OS=Homo sapiens GN=RAP1GDS1 PE=1 SV=3	0.6834	5.1	2	0.11	0.01	0.23	0	0.16	0	0.13	0	0.19	0	0.18	0.01	2	4	0.006
sp|P52565|GDIR1_HUMAN	P52565	Rho GDP-dissociation inhibitor 1 OS=Homo sapiens GN=ARHGDIA PE=1 SV=3	1	18.1	7	0.1	0.01	0.22	0.01	0.17	0.01	0.17	0.01	0.15	0	0.19	0	5	8	0.016
sp|P52566|GDIR2_HUMAN	P52566	Rho GDP-dissociation inhibitor 2 OS=Homo sapiens GN=ARHGDIB PE=1 SV=3	1	49.8	9	0.12	0.01	0.18	0.01	0.15	0.01	0.19	0.02	0.14	0.01	0.2	0.01	10	12	0.022
sp|P52597|HNRPF_HUMAN	P52597	Heterogeneous nuclear ribonucleoprotein F OS=Homo sapiens GN=HNRNPF PE=1 SV=3	1	23.6	3	0.11	0.01	0.23	0	0.16	0.02	0.14	0.01	0.17	0.01	0.18	0.02	7	7	0.01
sp|P52735|VAV2_HUMAN	P52735	Guanine nucleotide exchange factor VAV2 OS=Homo sapiens GN=VAV2 PE=1 SV=2	0.8016	3.8	1	0.12	99.99	0.2	99.99	0.17	99.99	0.12	99.99	0.26	99.99	0.13	99.99	3	7	0.007
sp|P52788|SPSY_HUMAN	P52788	Spermine synthase OS=Homo sapiens GN=SMS PE=1 SV=2	0.9922	10.1	1	0.11	99.99	0.25	99.99	0.15	99.99	0.15	99.99	0.17	99.99	0.16	99.99	1	1	0.002
sp|P52789|HXK2_HUMAN	P52789	Hexokinase-2 OS=Homo sapiens GN=HK2 PE=1 SV=2	1	12.1	3	0.13	0.01	0.24	0.01	0.19	0.02	0.1	0.03	0.15	0.02	0.18	0.02	4	5	0.011
sp|P52790|HXK3_HUMAN	P52790	Hexokinase-3 OS=Homo sapiens GN=HK3 PE=1 SV=2	1	24.3	12	0.12	0	0.21	0.01	0.16	0.01	0.16	0.01	0.16	0.01	0.19	0.01	14	17	0.028
sp|P52815|RM12_HUMAN	P52815	39S ribosomal protein L12, mitochondrial OS=Homo sapiens GN=MRPL12 PE=1 SV=2	0.97	6.6	1	0.13	99.99	0.27	99.99	0.17	99.99	0.13	99.99	0.14	99.99	0.16	99.99	1	1	0.002
sp|P52888|THOP1_HUMAN	P52888	Thimet oligopeptidase OS=Homo sapiens GN=THOP1 PE=1 SV=2	0.9934	7.7	1	0.12	99.99	0.27	99.99	0.15	99.99	0.13	99.99	0.17	99.99	0.17	99.99	1	1	0.004
sp|P52895|AK1C2_HUMAN	P52895	Aldo-keto reductase family 1 member C2 OS=Homo sapiens GN=AKR1C2 PE=1 SV=3	1	30.7	2	0.12	0.02	0.23	0.01	0.16	0	0.13	0.01	0.18	0.03	0.17	0.02	6	7	0.01
sp|P52907|CAZA1_HUMAN	P52907	F-actin-capping protein subunit alpha-1 OS=Homo sapiens GN=CAPZA1 PE=1 SV=3	1	43	11	0.12	0.01	0.24	0.01	0.17	0.01	0.14	0.01	0.16	0.01	0.16	0.01	10	14	0.025
sp|P52943|CRIP2_HUMAN	P52943	Cysteine-rich protein 2 OS=Homo sapiens GN=CRIP2 PE=1 SV=1	1	32.2	3	0.12	0.01	0.21	0.01	0.18	0.01	0.13	0.01	0.19	0.01	0.17	0.01	4	4	0.007
sp|P53004|BIEA_HUMAN	P53004	Biliverdin reductase A OS=Homo sapiens GN=BLVRA PE=1 SV=2	1	35.5	9	0.11	0.01	0.24	0.01	0.16	0.01	0.13	0	0.19	0.01	0.16	0.01	9	11	0.022
sp|P53367|ARFP1_HUMAN	P53367	Arfaptin-1 OS=Homo sapiens GN=ARFIP1 PE=1 SV=2	1	8	4	0.13	0.02	0.23	0	0.17	0.01	0.13	0.01	0.19	0.02	0.13	0.01	3	4	0.008
sp|P53396|ACLY_HUMAN	P53396	ATP-citrate synthase OS=Homo sapiens GN=ACLY PE=1 SV=3	1	7.4	5	0.12	0.01	0.24	0.01	0.17	0.01	0.14	0.01	0.15	0.01	0.19	0.02	7	8	0.012
sp|P53582|MAP11_HUMAN	P53582	Methionine aminopeptidase 1 OS=Homo sapiens GN=METAP1 PE=1 SV=2	0.9988	3.4	2	0.08	0.01	0.15	0.02	0.16	0.02	0.16	0.02	0.19	0.03	0.25	0.07	2	2	0.004
sp|P53602|MVD1_HUMAN	P53602	Diphosphomevalonate decarboxylase OS=Homo sapiens GN=MVD PE=1 SV=1	0.883	1.8	1	0.06	99.99	0.23	99.99	0.19	99.99	0.06	99.99	0.22	99.99	0.24	99.99	1	1	0.002
sp|P53618|COPB_HUMAN	P53618	Coatomer subunit beta OS=Homo sapiens GN=COPB1 PE=1 SV=3	1	17.7	7	0.11	0.01	0.2	0.02	0.18	0	0.12	0.01	0.18	0.01	0.2	0.01	11	11	0.018
sp|P53621|COPA_HUMAN	P53621	Coatomer subunit alpha OS=Homo sapiens GN=COPA PE=1 SV=2	1	15.6	14	0.11	0	0.21	0.01	0.17	0	0.13	0	0.2	0	0.18	0.01	17	20	0.035
sp|P53634|CATC_HUMAN	P53634	Dipeptidyl peptidase 1 OS=Homo sapiens GN=CTSC PE=1 SV=2	1	20.3	5	0.11	0.01	0.24	0.02	0.19	0.01	0.12	0.01	0.16	0.01	0.15	0.02	7	7	0.011
sp|P53675|CLH2_HUMAN	P53675	Clathrin heavy chain 2 OS=Homo sapiens GN=CLTCL1 PE=1 SV=2	0.9653	9.1	1	0.07	99.99	0.18	99.99	0.26	99.99	0.18	99.99	0.14	99.99	0.17	99.99	2	3	0.026
sp|P53990|IST1_HUMAN	P53990	IST1 homolog OS=Homo sapiens GN=IST1 PE=1 SV=1	0.9912	5.2	1	0.12	99.99	0.22	99.99	0.15	99.99	0.14	99.99	0.21	99.99	0.16	99.99	1	1	0.002
sp|P53992|SC24C_HUMAN	P53992	Protein transport protein Sec24C OS=Homo sapiens GN=SEC24C PE=1 SV=3	1	6.6	4	0.11	0.01	0.21	0.01	0.19	0	0.12	0.01	0.2	0	0.17	0.01	7	7	0.01
sp|P53999|TCP4_HUMAN	P53999	Activated RNA polymerase II transcriptional coactivator p15 OS=Homo sapiens GN=SUB1 PE=1 SV=3	1	30.7	4	0.09	0.01	0.21	0	0.18	0	0.14	0.01	0.16	0.01	0.21	0.01	5	6	0.009
sp|P54108|CRIS3_HUMAN	P54108	Cysteine-rich secretory protein 3 OS=Homo sapiens GN=CRISP3 PE=1 SV=1	1	41.2	17	0.13	0.01	0.18	0.01	0.17	0.01	0.12	0	0.23	0.01	0.15	0.01	11	23	0.038
sp|P54136|SYRC_HUMAN	P54136	Arginine--tRNA ligase, cytoplasmic OS=Homo sapiens GN=RARS PE=1 SV=2	1	16.7	6	0.12	0.01	0.22	0.01	0.17	0.01	0.13	0	0.18	0.01	0.17	0.01	11	12	0.02
sp|P54274|TERF1_HUMAN	P54274	Telomeric repeat-binding factor 1 OS=Homo sapiens GN=TERF1 PE=1 SV=3	0.7388	14.4	1	0.1	99.99	0.24	99.99	0.3	99.99	0.11	99.99	0.09	99.99	0.16	99.99	3	3	0.004
sp|P54278|PMS2_HUMAN	P54278	Mismatch repair endonuclease PMS2 OS=Homo sapiens GN=PMS2 PE=1 SV=2	0.86	2.9	1	0.13	99.99	0.19	99.99	0.2	99.99	0.14	99.99	0.14	99.99	0.19	99.99	1	1	0.003
sp|P54577|SYYC_HUMAN	P54577	Tyrosine--tRNA ligase, cytoplasmic OS=Homo sapiens GN=YARS PE=1 SV=4	0.922	5.5	2	0.11	0.01	0.2	0.01	0.17	0.01	0.13	0	0.19	0.02	0.2	0.01	2	3	0.006
sp|P54578|UBP14_HUMAN	P54578	Ubiquitin carboxyl-terminal hydrolase 14 OS=Homo sapiens GN=USP14 PE=1 SV=3	0.9895	11.5	3	0.1	0.01	0.23	0.02	0.18	0.01	0.13	0.01	0.18	0.01	0.17	0.01	6	7	0.007
sp|P54652|HSP72_HUMAN	P54652	Heat shock-related 70 kDa protein 2 OS=Homo sapiens GN=HSPA2 PE=1 SV=1	1	24.3	6	0.13	0.01	0.25	0.02	0.16	0.01	0.13	0.01	0.17	0.01	0.14	0.01	7	8	0.019
sp|P54725|RD23A_HUMAN	P54725	UV excision repair protein RAD23 homolog A OS=Homo sapiens GN=RAD23A PE=1 SV=1	0.9922	9.9	1	0.17	99.99	0.18	99.99	0.14	99.99	0.15	99.99	0.22	99.99	0.14	99.99	1	1	0.003
sp|P54727|RD23B_HUMAN	P54727	UV excision repair protein RAD23 homolog B OS=Homo sapiens GN=RAD23B PE=1 SV=1	1	23.2	5	0.13	0.02	0.22	0.02	0.16	0.01	0.15	0.01	0.18	0.01	0.14	0.01	7	7	0.012
sp|P54802|ANAG_HUMAN	P54802	Alpha-N-acetylglucosaminidase OS=Homo sapiens GN=NAGLU PE=1 SV=2	1	18.3	4	0.11	0.03	0.21	0.01	0.19	0.02	0.13	0.02	0.15	0.03	0.16	0.02	5	6	0.01
sp|P54803|GALC_HUMAN	P54803	Galactocerebrosidase OS=Homo sapiens GN=GALC PE=1 SV=2	0.7794	9.3	1	0.13	99.99	0.17	99.99	0.17	99.99	0.1	99.99	0.27	99.99	0.15	99.99	3	6	0.007
sp|P54819|KAD2_HUMAN	P54819	Adenylate kinase 2, mitochondrial OS=Homo sapiens GN=AK2 PE=1 SV=2	1	27.2	8	0.12	0.01	0.21	0.02	0.18	0.01	0.14	0.01	0.16	0	0.18	0.01	6	9	0.018
sp|P54920|SNAA_HUMAN	P54920	Alpha-soluble NSF attachment protein OS=Homo sapiens GN=NAPA PE=1 SV=3	1	42	14	0.11	0.01	0.24	0.01	0.17	0.01	0.13	0.01	0.18	0.01	0.15	0.01	11	18	0.035
sp|P55000|SLUR1_HUMAN	P55000	Secreted Ly-6/uPAR-related protein 1 OS=Homo sapiens GN=SLURP1 PE=1 SV=2	0.9993	35	2	0.14	0.03	0.27	0.04	0.18	0.04	0.09	0.03	0.16	0.02	0.14	0.04	2	2	0.004
sp|P55008|AIF1_HUMAN	P55008	Allograft inflammatory factor 1 OS=Homo sapiens GN=AIF1 PE=1 SV=1	0.9746	13.6	1	0.13	99.99	0.21	99.99	0.19	99.99	0.13	99.99	0.18	99.99	0.17	99.99	1	1	0.002
sp|P55010|IF5_HUMAN	P55010	Eukaryotic translation initiation factor 5 OS=Homo sapiens GN=EIF5 PE=1 SV=2	1	15.1	2	0.1	0.01	0.22	0.01	0.19	0.06	0.12	0.01	0.2	0.01	0.15	0.01	4	6	0.008
sp|P55036|PSMD4_HUMAN	P55036	26S proteasome non-ATPase regulatory subunit 4 OS=Homo sapiens GN=PSMD4 PE=1 SV=1	1	17.8	5	0.13	0.03	0.26	0.01	0.16	0.01	0.12	0.01	0.16	0.01	0.15	0.01	5	6	0.009
sp|P55042|RAD_HUMAN	P55042	GTP-binding protein RAD OS=Homo sapiens GN=RRAD PE=1 SV=2	0.8852	16.2	1	0.12	99.99	0.29	99.99	0.15	99.99	0.18	99.99	0.15	99.99	0.1	99.99	2	2	0.005
sp|P55058|PLTP_HUMAN	P55058	Phospholipid transfer protein OS=Homo sapiens GN=PLTP PE=1 SV=1	1	27.4	7	0.14	0.01	0.21	0.02	0.17	0.01	0.13	0.01	0.19	0.01	0.15	0.01	11	12	0.018
sp|P55060|XPO2_HUMAN	P55060	Exportin-2 OS=Homo sapiens GN=CSE1L PE=1 SV=3	1	11.2	8	0.1	0.01	0.23	0.01	0.17	0.01	0.13	0.01	0.19	0.01	0.17	0.01	10	11	0.018
sp|P55072|TERA_HUMAN	P55072	Transitional endoplasmic reticulum ATPase OS=Homo sapiens GN=VCP PE=1 SV=4	1	53.3	61	0.11	0	0.22	0	0.19	0	0.12	0	0.18	0	0.17	0	51	78	0.14
sp|P55084|ECHB_HUMAN	P55084	Trifunctional enzyme subunit beta, mitochondrial OS=Homo sapiens GN=HADHB PE=1 SV=3	1	19.4	5	0.11	0.02	0.22	0.01	0.17	0.01	0.11	0.01	0.19	0.01	0.17	0.02	8	8	0.014
sp|P55145|MANF_HUMAN	P55145	Mesencephalic astrocyte-derived neurotrophic factor OS=Homo sapiens GN=MANF PE=1 SV=3	1	34.1	3	0.11	0.01	0.22	0.03	0.16	0	0.14	0.01	0.18	0.01	0.18	0.01	5	6	0.007
sp|P55196|AFAD_HUMAN	P55196	Afadin OS=Homo sapiens GN=MLLT4 PE=1 SV=3	1	10.6	6	0.09	0.01	0.22	0.02	0.18	0.01	0.14	0.01	0.16	0.01	0.2	0.02	11	12	0.019
sp|P55209|NP1L1_HUMAN	P55209	Nucleosome assembly protein 1-like 1 OS=Homo sapiens GN=NAP1L1 PE=1 SV=1	0.9999	12.3	2	0.11	0	0.21	0.01	0.18	0.01	0.12	0.01	0.19	0	0.19	0	3	3	0.007
sp|P55210|CASP7_HUMAN	P55210	Caspase-7 OS=Homo sapiens GN=CASP7 PE=1 SV=1	0.9919	7.6	1	0.14	99.99	0.3	99.99	0.17	99.99	0.13	99.99	0.15	99.99	0.12	99.99	1	1	0.002
sp|P55263|ADK_HUMAN	P55263	Adenosine kinase OS=Homo sapiens GN=ADK PE=1 SV=2	1	34.8	6	0.1	0.01	0.23	0.01	0.18	0.01	0.13	0	0.17	0	0.18	0.01	9	9	0.017
sp|P55265|DSRAD_HUMAN	P55265	Double-stranded RNA-specific adenosine deaminase OS=Homo sapiens GN=ADAR PE=1 SV=4	0.988	2	1	0.09	99.99	0.22	99.99	0.18	99.99	0.12	99.99	0.2	99.99	0.2	99.99	1	1	0.002
sp|P55268|LAMB2_HUMAN	P55268	Laminin subunit beta-2 OS=Homo sapiens GN=LAMB2 PE=1 SV=2	0.9589	6.8	2	0.11	0.02	0.21	0.03	0.17	0.01	0.13	0.03	0.21	0	0.16	0.01	5	16	0.012
sp|P55327|TPD52_HUMAN	P55327	Tumor protein D52 OS=Homo sapiens GN=TPD52 PE=1 SV=2	1	31.7	4	0.14	0.03	0.21	0.04	0.17	0.01	0.12	0.01	0.15	0.01	0.18	0.02	4	4	0.007
sp|P55735|SEC13_HUMAN	P55735	Protein SEC13 homolog OS=Homo sapiens GN=SEC13 PE=1 SV=3	0.9919	7.1	1	0.14	99.99	0.21	99.99	0.17	99.99	0.13	99.99	0.18	99.99	0.16	99.99	1	1	0.002
sp|P55786|PSA_HUMAN	P55786	Puromycin-sensitive aminopeptidase OS=Homo sapiens GN=NPEPPS PE=1 SV=2	1	22.7	19	0.1	0	0.23	0	0.18	0	0.13	0	0.18	0	0.17	0	23	26	0.048
sp|P55795|HNRH2_HUMAN	P55795	Heterogeneous nuclear ribonucleoprotein H2 OS=Homo sapiens GN=HNRNPH2 PE=1 SV=1	1	25.6	3	0.11	0.01	0.24	0.01	0.17	0.01	0.14	0.01	0.17	0	0.16	0.01	9	10	0.012
sp|P55809|SCOT1_HUMAN	P55809	Succinyl-CoA:3-ketoacid coenzyme A transferase 1, mitochondrial OS=Homo sapiens GN=OXCT1 PE=1 SV=1	1	10.2	4	0.14	0.03	0.22	0.02	0.17	0.01	0.13	0.01	0.17	0.01	0.17	0.01	5	5	0.009
sp|P55884|EIF3B_HUMAN	P55884	Eukaryotic translation initiation factor 3 subunit B OS=Homo sapiens GN=EIF3B PE=1 SV=3	1	8.1	4	0.12	0.01	0.22	0.01	0.18	0.01	0.13	0.01	0.18	0.01	0.17	0.02	4	5	0.01
sp|P55957|BID_HUMAN	P55957	BH3-interacting domain death agonist OS=Homo sapiens GN=BID PE=1 SV=1	0.9919	7.7	1	0.14	99.99	0.21	99.99	0.17	99.99	0.15	99.99	0.16	99.99	0.16	99.99	1	1	0.002
sp|P56134|ATPK_HUMAN	P56134	ATP synthase subunit f, mitochondrial OS=Homo sapiens GN=ATP5J2 PE=1 SV=3	1	40.4	5	0.1	0.01	0.22	0.02	0.2	0.01	0.12	0.01	0.16	0.01	0.19	0.01	5	6	0.011
sp|P56192|SYMC_HUMAN	P56192	Methionine--tRNA ligase, cytoplasmic OS=Homo sapiens GN=MARS PE=1 SV=2	0.9743	5.1	2	0.1	0.01	0.27	0.02	0.18	0.01	0.13	0.03	0.16	0	0.15	0.01	2	2	0.004
sp|P56377|AP1S2_HUMAN	P56377	AP-1 complex subunit sigma-2 OS=Homo sapiens GN=AP1S2 PE=1 SV=1	0.9919	10.2	2	0.12	0.01	0.27	0	0.17	0	0.13	0	0.16	0	0.14	0.01	1	2	0.004
sp|P56385|ATP5I_HUMAN	P56385	ATP synthase subunit e, mitochondrial OS=Homo sapiens GN=ATP5I PE=1 SV=2	1	34.8	2	0.08	0	0.25	0.02	0.19	0	0.13	0	0.16	0.01	0.18	0.01	3	3	0.006
sp|P56537|IF6_HUMAN	P56537	Eukaryotic translation initiation factor 6 OS=Homo sapiens GN=EIF6 PE=1 SV=1	1	24.5	4	0.13	0.01	0.24	0.02	0.16	0.01	0.12	0.02	0.18	0.01	0.16	0	3	4	0.008
sp|P56556|NDUA6_HUMAN	P56556	NADH dehydrogenase [ubiquinone] 1 alpha subcomplex subunit 6 OS=Homo sapiens GN=NDUFA6 PE=1 SV=3	0.785	9.7	1	0.06	99.99	0.25	99.99	0.25	99.99	0.16	99.99	0.09	99.99	0.19	99.99	1	1	0.002
sp|P57088|TMM33_HUMAN	P57088	Transmembrane protein 33 OS=Homo sapiens GN=TMEM33 PE=1 SV=2	1	16.6	4	0.12	0.01	0.24	0.03	0.19	0.03	0.11	0.01	0.15	0.02	0.17	0.02	4	5	0.009
sp|P57735|RAB25_HUMAN	P57735	Ras-related protein Rab-25 OS=Homo sapiens GN=RAB25 PE=1 SV=2	1	25.8	2	0.11	0.02	0.24	0.01	0.17	0.02	0.11	0	0.21	0	0.15	0.01	3	3	0.006
sp|P57737|CORO7_HUMAN	P57737	Coronin-7 OS=Homo sapiens GN=CORO7 PE=1 SV=2	0.9943	3.8	1	0.11	99.99	0.26	99.99	0.16	99.99	0.14	99.99	0.16	99.99	0.16	99.99	2	6	0.006
sp|P58107|EPIPL_HUMAN	P58107	Epiplakin OS=Homo sapiens GN=EPPK1 PE=1 SV=2	1	40.3	38	0.13	0	0.2	0.01	0.16	0	0.12	0	0.18	0	0.2	0.01	40	51	0.089
sp|P58499|FAM3B_HUMAN	P58499	Protein FAM3B OS=Homo sapiens GN=FAM3B PE=1 SV=2	0.9743	13.6	3	0.12	0.01	0.2	0	0.18	0.02	0.13	0	0.19	0.02	0.18	0	2	4	0.005
sp|P58546|MTPN_HUMAN	P58546	Myotrophin OS=Homo sapiens GN=MTPN PE=1 SV=2	1	38.1	4	0.12	0.01	0.23	0.03	0.16	0.01	0.14	0.01	0.17	0.02	0.16	0.02	3	5	0.007
sp|P59665|DEF1_HUMAN	P59665	Neutrophil defensin 1 OS=Homo sapiens GN=DEFA1 PE=1 SV=1	1	68.1	101	0.1	0	0.21	0	0.15	0	0.2	0	0.13	0	0.2	0	13	125	0.113
sp|P59666|DEF3_HUMAN	P59666	Neutrophil defensin 3 OS=Homo sapiens GN=DEFA3 PE=1 SV=1	0.9015	67	2	0.11	0.01	0.19	0.07	0.19	0.03	0.16	0	0.19	0.04	0.14	0.01	1	3	0.103
sp|P59768|GBG2_HUMAN	P59768	Guanine nucleotide-binding protein G(I)/G(S)/G(O) subunit gamma-2 OS=Homo sapiens GN=GNG2 PE=1 SV=2	0.9709	40.8	1	0.13	99.99	0.25	99.99	0.17	99.99	0.13	99.99	0.16	99.99	0.16	99.99	1	1	0.003
sp|P59998|ARPC4_HUMAN	P59998	Actin-related protein 2/3 complex subunit 4 OS=Homo sapiens GN=ARPC4 PE=1 SV=3	1	33.9	8	0.1	0	0.22	0	0.18	0	0.14	0.01	0.18	0.01	0.18	0.01	10	13	0.022
sp|P60033|CD81_HUMAN	P60033	CD81 antigen OS=Homo sapiens GN=CD81 PE=1 SV=1	0.9906	11.4	1	0.1	99.99	0.24	99.99	0.14	99.99	0.15	99.99	0.26	99.99	0.13	99.99	1	1	0.005
sp|P60174|TPIS_HUMAN	P60174	Triosephosphate isomerase OS=Homo sapiens GN=TPI1 PE=1 SV=3	1	71.7	29	0.11	0	0.21	0	0.18	0	0.15	0	0.18	0	0.17	0	29	42	0.074
sp|P60228|EIF3E_HUMAN	P60228	Eukaryotic translation initiation factor 3 subunit E OS=Homo sapiens GN=EIF3E PE=1 SV=1	1	19.3	7	0.12	0	0.23	0.01	0.18	0.01	0.12	0.01	0.18	0.01	0.18	0.01	8	9	0.014
sp|P60468|SC61B_HUMAN	P60468	Protein transport protein Sec61 subunit beta OS=Homo sapiens GN=SEC61B PE=1 SV=2	0.9974	28.1	4	0.11	0.01	0.19	0.02	0.16	0.01	0.16	0.01	0.13	0.02	0.22	0.04	5	8	0.009
sp|P60510|PP4C_HUMAN	P60510	Serine/threonine-protein phosphatase 4 catalytic subunit OS=Homo sapiens GN=PPP4C PE=1 SV=1	0.8886	8.1	1	0.09	99.99	0.32	99.99	0.17	99.99	0.13	99.99	0.14	99.99	0.14	99.99	1	1	0.003
sp|P60660|MYL6_HUMAN	P60660	Myosin light polypeptide 6 OS=Homo sapiens GN=MYL6 PE=1 SV=2	1	33.1	15	0.09	0	0.23	0.01	0.18	0.01	0.13	0.01	0.18	0.01	0.17	0.01	13	18	0.034
sp|P60709|ACTB_HUMAN	P60709	Actin, cytoplasmic 1 OS=Homo sapiens GN=ACTB PE=1 SV=1	1	74.1	323	0.12	0	0.22	0	0.16	0	0.14	0	0.18	0	0.18	0	39	404	0.703
sp|P60842|IF4A1_HUMAN	P60842	Eukaryotic initiation factor 4A-I OS=Homo sapiens GN=EIF4A1 PE=1 SV=1	1	38.7	29	0.11	0	0.23	0.01	0.17	0	0.13	0	0.18	0.01	0.17	0	24	36	0.066
sp|P60866|RS20_HUMAN	P60866	40S ribosomal protein S20 OS=Homo sapiens GN=RPS20 PE=1 SV=1	1	16	4	0.1	0.01	0.22	0.02	0.19	0	0.11	0.01	0.19	0.01	0.19	0.01	3	4	0.007
sp|P60900|PSA6_HUMAN	P60900	Proteasome subunit alpha type-6 OS=Homo sapiens GN=PSMA6 PE=1 SV=1	0.9998	15.4	5	0.12	0.01	0.24	0.02	0.16	0.01	0.13	0.01	0.16	0	0.18	0.01	3	6	0.011
sp|P60903|S10AA_HUMAN	P60903	Protein S100-A10 OS=Homo sapiens GN=S100A10 PE=1 SV=2	1	42.3	11	0.08	0.01	0.26	0.01	0.18	0.01	0.12	0.01	0.2	0.01	0.15	0.01	10	15	0.024
sp|P60953|CDC42_HUMAN	P60953	Cell division control protein 42 homolog OS=Homo sapiens GN=CDC42 PE=1 SV=2	1	32.5	11	0.1	0	0.23	0.01	0.17	0.01	0.14	0.01	0.18	0.01	0.18	0.01	9	11	0.021
sp|P60981|DEST_HUMAN	P60981	Destrin OS=Homo sapiens GN=DSTN PE=1 SV=3	1	50.3	13	0.11	0.01	0.22	0.01	0.17	0	0.13	0	0.19	0	0.17	0	10	15	0.029
sp|P60985|KTDAP_HUMAN	P60985	Keratinocyte differentiation-associated protein OS=Homo sapiens GN=KRTDAP PE=1 SV=1	1	27.3	3	0.1	0	0.17	0.02	0.17	0	0.14	0	0.2	0.01	0.22	0.02	3	3	0.006
sp|P61011|SRP54_HUMAN	P61011	Signal recognition particle 54 kDa protein OS=Homo sapiens GN=SRP54 PE=1 SV=1	0.9821	14.5	2	0.12	0	0.25	0.02	0.17	0.01	0.12	0.02	0.13	0.01	0.19	0.01	7	7	0.006
sp|P61019|RAB2A_HUMAN	P61019	Ras-related protein Rab-2A OS=Homo sapiens GN=RAB2A PE=1 SV=1	1	45.8	6	0.11	0	0.23	0.01	0.17	0	0.13	0	0.18	0.01	0.18	0	8	8	0.014
sp|P61020|RAB5B_HUMAN	P61020	Ras-related protein Rab-5B OS=Homo sapiens GN=RAB5B PE=1 SV=1	1	39.1	5	0.1	0.02	0.27	0.03	0.15	0.02	0.11	0.01	0.21	0.01	0.13	0.02	4	6	0.014
sp|P61026|RAB10_HUMAN	P61026	Ras-related protein Rab-10 OS=Homo sapiens GN=RAB10 PE=1 SV=1	1	47.5	11	0.1	0.01	0.23	0.01	0.18	0.01	0.12	0.01	0.19	0.01	0.16	0.01	8	14	0.026
sp|P61077|UB2D3_HUMAN,sp|P62837|UB2D2_HUMAN	P61077	Ubiquitin-conjugating enzyme E2 D3 OS=Homo sapiens GN=UBE2D3 PE=1 SV=1,Ubiquitin-conjugating enzyme E2 D2 OS=Homo sapiens GN=UBE2D2 PE=1 SV=1	1	19.7	3	0.12	0.01	0.22	0.02	0.15	0.01	0.15	0.01	0.18	0.02	0.16	0.02	3	4	0.006
sp|P61086|UBE2K_HUMAN	P61086	Ubiquitin-conjugating enzyme E2 K OS=Homo sapiens GN=UBE2K PE=1 SV=3	1	22	6	0.12	0.01	0.26	0.01	0.17	0.01	0.12	0.01	0.16	0.01	0.16	0	4	6	0.011
sp|P61088|UBE2N_HUMAN	P61088	Ubiquitin-conjugating enzyme E2 N OS=Homo sapiens GN=UBE2N PE=1 SV=1	1	59.9	4	0.12	0.01	0.21	0.01	0.17	0.01	0.14	0.01	0.17	0.01	0.18	0.01	6	6	0.01
sp|P61106|RAB14_HUMAN	P61106	Ras-related protein Rab-14 OS=Homo sapiens GN=RAB14 PE=1 SV=4	1	40.5	8	0.11	0.01	0.22	0.01	0.17	0.01	0.13	0	0.18	0.01	0.17	0.01	9	11	0.02
sp|P61158|ARP3_HUMAN	P61158	Actin-related protein 3 OS=Homo sapiens GN=ACTR3 PE=1 SV=3	1	59.6	27	0.11	0	0.21	0.01	0.17	0	0.14	0	0.17	0	0.19	0	26	35	0.063
sp|P61160|ARP2_HUMAN	P61160	Actin-related protein 2 OS=Homo sapiens GN=ACTR2 PE=1 SV=1	1	42.9	23	0.12	0.01	0.21	0.01	0.17	0	0.14	0	0.17	0	0.19	0.01	20	28	0.05
sp|P61163|ACTZ_HUMAN	P61163	Alpha-centractin OS=Homo sapiens GN=ACTR1A PE=1 SV=1	1	26.1	7	0.11	0.01	0.22	0.01	0.18	0.01	0.12	0.01	0.19	0.01	0.16	0.01	9	11	0.019
sp|P61204|ARF3_HUMAN,sp|P84077|ARF1_HUMAN	P61204	ADP-ribosylation factor 3 OS=Homo sapiens GN=ARF3 PE=1 SV=2,ADP-ribosylation factor 1 OS=Homo sapiens GN=ARF1 PE=1 SV=2	1	58.6	8	0.1	0.01	0.24	0.01	0.16	0	0.14	0	0.19	0.01	0.17	0.01	9	13	0.03
sp|P61224|RAP1B_HUMAN	P61224	Ras-related protein Rap-1b OS=Homo sapiens GN=RAP1B PE=1 SV=1	0.9989	32.1	1	0.13	99.99	0.29	99.99	0.17	99.99	0.11	99.99	0.18	99.99	0.12	99.99	4	5	0.007
sp|P61225|RAP2B_HUMAN	P61225	Ras-related protein Rap-2b OS=Homo sapiens GN=RAP2B PE=1 SV=1	0.9995	29	4	0.11	0	0.25	0.01	0.16	0.01	0.14	0	0.18	0.01	0.16	0	4	4	0.006
sp|P61247|RS3A_HUMAN	P61247	40S ribosomal protein S3a OS=Homo sapiens GN=RPS3A PE=1 SV=2	1	27.3	13	0.12	0.01	0.22	0.01	0.17	0.01	0.12	0.01	0.19	0	0.18	0.01	10	15	0.029
sp|P61254|RL26_HUMAN,sp|Q9UNX3|RL26L_HUMAN	P61254	60S ribosomal protein L26 OS=Homo sapiens GN=RPL26 PE=1 SV=1,60S ribosomal protein L26-like 1 OS=Homo sapiens GN=RPL26L1 PE=1 SV=1	0.9895	11.7	1	0.12	99.99	0.22	99.99	0.18	99.99	0.11	99.99	0.19	99.99	0.19	99.99	2	2	0.003
sp|P61289|PSME3_HUMAN	P61289	Proteasome activator complex subunit 3 OS=Homo sapiens GN=PSME3 PE=1 SV=1	0.9919	5.9	1	0.11	99.99	0.24	99.99	0.19	99.99	0.11	99.99	0.16	99.99	0.2	99.99	1	1	0.002
sp|P61313|RL15_HUMAN	P61313	60S ribosomal protein L15 OS=Homo sapiens GN=RPL15 PE=1 SV=2	1	20.6	5	0.1	0.01	0.22	0.01	0.19	0.01	0.12	0.01	0.19	0.01	0.18	0.01	5	7	0.012
sp|P61326|MGN_HUMAN,sp|Q96A72|MGN2_HUMAN	P61326	Protein mago nashi homolog OS=Homo sapiens GN=MAGOH PE=1 SV=1,Protein mago nashi homolog 2 OS=Homo sapiens GN=MAGOHB PE=1 SV=1	0.6424	13.7	1	0.11	99.99	0.24	99.99	0.19	99.99	0.12	99.99	0.16	99.99	0.18	99.99	1	1	0.002
sp|P61353|RL27_HUMAN	P61353	60S ribosomal protein L27 OS=Homo sapiens GN=RPL27 PE=1 SV=2	1	36	7	0.1	0.01	0.2	0.01	0.17	0.01	0.14	0.01	0.19	0.01	0.2	0.01	5	8	0.015
sp|P61421|VA0D1_HUMAN	P61421	V-type proton ATPase subunit d 1 OS=Homo sapiens GN=ATP6V0D1 PE=1 SV=1	0.9998	10	2	0.08	0	0.21	0.05	0.17	0.06	0.15	0.02	0.21	0.02	0.16	0.03	2	3	0.006
sp|P61586|RHOA_HUMAN	P61586	Transforming protein RhoA OS=Homo sapiens GN=RHOA PE=1 SV=1	1	61.1	12	0.12	0	0.22	0.01	0.16	0	0.14	0.01	0.18	0	0.18	0.01	10	18	0.037
sp|P61604|CH10_HUMAN	P61604	10 kDa heat shock protein, mitochondrial OS=Homo sapiens GN=HSPE1 PE=1 SV=2	0.9964	32.4	2	0.08	0.04	0.25	0.02	0.18	0.01	0.13	0	0.17	0	0.18	0.02	4	4	0.006
sp|P61619|S61A1_HUMAN	P61619	Protein transport protein Sec61 subunit alpha isoform 1 OS=Homo sapiens GN=SEC61A1 PE=1 SV=2	0.9919	4.8	1	0.15	99.99	0.19	99.99	0.19	99.99	0.12	99.99	0.16	99.99	0.2	99.99	1	1	0.002
sp|P61626|LYSC_HUMAN	P61626	Lysozyme C OS=Homo sapiens GN=LYZ PE=1 SV=1	1	65.5	248	0.15	0	0.21	0	0.17	0	0.1	0	0.21	0	0.15	0	30	317	0.552
sp|P61758|PFD3_HUMAN	P61758	Prefoldin subunit 3 OS=Homo sapiens GN=VBP1 PE=1 SV=3	0.9999	11.7	1	0.1	99.99	0.26	99.99	0.23	99.99	0.11	99.99	0.12	99.99	0.19	99.99	2	2	0.005
sp|P61769|B2MG_HUMAN	P61769	Beta-2-microglobulin OS=Homo sapiens GN=B2M PE=1 SV=1	1	29.4	3	0.12	0.01	0.17	0.03	0.17	0	0.12	0	0.25	0.01	0.16	0.02	3	3	0.006
sp|P61916|NPC2_HUMAN	P61916	Epididymal secretory protein E1 OS=Homo sapiens GN=NPC2 PE=1 SV=1	1	31.8	3	0.13	0.01	0.18	0.01	0.18	0.02	0.14	0.01	0.18	0.01	0.17	0	3	3	0.006
sp|P61960|UFM1_HUMAN	P61960	Ubiquitin-fold modifier 1 OS=Homo sapiens GN=UFM1 PE=1 SV=1	0.9739	17.6	1	0.14	99.99	0.2	99.99	0.17	99.99	0.12	99.99	0.22	99.99	0.16	99.99	1	1	0.002
sp|P61970|NTF2_HUMAN	P61970	Nuclear transport factor 2 OS=Homo sapiens GN=NUTF2 PE=1 SV=1	0.8601	18.9	1	0.14	99.99	0.23	99.99	0.15	99.99	0.15	99.99	0.16	99.99	0.17	99.99	2	2	0.003
sp|P61978|HNRPK_HUMAN	P61978	Heterogeneous nuclear ribonucleoprotein K OS=Homo sapiens GN=HNRNPK PE=1 SV=1	1	23.3	14	0.1	0.01	0.23	0.01	0.18	0.01	0.12	0.01	0.19	0.01	0.17	0.01	10	16	0.029
sp|P61981|1433G_HUMAN	P61981	14-3-3 protein gamma OS=Homo sapiens GN=YWHAG PE=1 SV=2	1	31.2	14	0.1	0.01	0.25	0.01	0.17	0	0.13	0	0.17	0	0.17	0.01	5	19	0.045
sp|P62081|RS7_HUMAN	P62081	40S ribosomal protein S7 OS=Homo sapiens GN=RPS7 PE=1 SV=1	1	27.8	11	0.11	0.01	0.23	0.01	0.18	0.01	0.12	0	0.18	0.01	0.17	0.01	8	13	0.026
sp|P62140|PP1B_HUMAN	P62140	Serine/threonine-protein phosphatase PP1-beta catalytic subunit OS=Homo sapiens GN=PPP1CB PE=1 SV=3	1	41.6	2	0.12	0	0.24	0.02	0.17	0.01	0.13	0.01	0.19	0.01	0.15	0.03	9	9	0.01
sp|P62158|CALM_HUMAN	P62158	Calmodulin OS=Homo sapiens GN=CALM1 PE=1 SV=2	1	60.4	7	0.1	0.01	0.21	0.01	0.19	0.01	0.11	0.01	0.18	0	0.2	0.02	7	9	0.018
sp|P62191|PRS4_HUMAN	P62191	26S protease regulatory subunit 4 OS=Homo sapiens GN=PSMC1 PE=1 SV=1	1	15.5	3	0.11	0.01	0.24	0.01	0.19	0.01	0.12	0.02	0.18	0.01	0.17	0.01	3	3	0.007
sp|P62195|PRS8_HUMAN	P62195	26S protease regulatory subunit 8 OS=Homo sapiens GN=PSMC5 PE=1 SV=1	1	25.4	4	0.1	0.02	0.25	0.03	0.16	0.02	0.14	0.01	0.18	0.01	0.16	0.01	5	5	0.01
sp|P62241|RS8_HUMAN	P62241	40S ribosomal protein S8 OS=Homo sapiens GN=RPS8 PE=1 SV=2	1	35.1	8	0.12	0	0.23	0.01	0.16	0	0.13	0.01	0.18	0.01	0.17	0.01	9	12	0.024
sp|P62244|RS15A_HUMAN	P62244	40S ribosomal protein S15a OS=Homo sapiens GN=RPS15A PE=1 SV=2	1	56.2	16	0.09	0.01	0.25	0.01	0.19	0.01	0.12	0	0.17	0.01	0.17	0.01	11	20	0.037
sp|P62249|RS16_HUMAN	P62249	40S ribosomal protein S16 OS=Homo sapiens GN=RPS16 PE=1 SV=2	1	37.7	7	0.1	0.01	0.21	0.01	0.19	0.01	0.13	0.01	0.18	0.01	0.19	0.01	5	10	0.015
sp|P62256|UBE2H_HUMAN	P62256	Ubiquitin-conjugating enzyme E2 H OS=Homo sapiens GN=UBE2H PE=1 SV=1	0.9912	13.7	1	0.12	99.99	0.24	99.99	0.16	99.99	0.12	99.99	0.18	99.99	0.19	99.99	1	1	0.002
sp|P62258|1433E_HUMAN	P62258	14-3-3 protein epsilon OS=Homo sapiens GN=YWHAE PE=1 SV=1	1	51	34	0.11	0	0.23	0.01	0.17	0	0.14	0	0.17	0.01	0.17	0	15	43	0.092
sp|P62263|RS14_HUMAN	P62263	40S ribosomal protein S14 OS=Homo sapiens GN=RPS14 PE=1 SV=3	1	29.1	6	0.11	0	0.22	0.02	0.16	0.01	0.13	0.01	0.19	0.01	0.18	0.01	7	7	0.013
sp|P62266|RS23_HUMAN	P62266	40S ribosomal protein S23 OS=Homo sapiens GN=RPS23 PE=1 SV=3	1	26.6	3	0.1	0.02	0.23	0.01	0.19	0.01	0.1	0.01	0.18	0.01	0.19	0.02	3	4	0.008
sp|P62269|RS18_HUMAN	P62269	40S ribosomal protein S18 OS=Homo sapiens GN=RPS18 PE=1 SV=3	1	17.8	6	0.1	0.01	0.23	0.01	0.19	0.01	0.11	0	0.19	0.01	0.18	0	7	9	0.014
sp|P62277|RS13_HUMAN	P62277	40S ribosomal protein S13 OS=Homo sapiens GN=RPS13 PE=1 SV=2	1	32.5	10	0.11	0.01	0.2	0	0.18	0	0.12	0	0.19	0.01	0.19	0.01	10	17	0.028
sp|P62280|RS11_HUMAN	P62280	40S ribosomal protein S11 OS=Homo sapiens GN=RPS11 PE=1 SV=3	1	34.2	11	0.1	0	0.22	0.01	0.18	0	0.12	0.01	0.19	0	0.18	0.01	9	13	0.023
sp|P62304|RUXE_HUMAN	P62304	Small nuclear ribonucleoprotein E OS=Homo sapiens GN=SNRPE PE=1 SV=1	1	39.1	3	0.12	0.03	0.2	0.02	0.2	0.01	0.13	0.01	0.17	0.03	0.18	0	3	4	0.007
sp|P62314|SMD1_HUMAN	P62314	Small nuclear ribonucleoprotein Sm D1 OS=Homo sapiens GN=SNRPD1 PE=1 SV=1	1	16.8	2	0.12	0	0.21	0.01	0.18	0	0.13	0	0.2	0	0.18	0	2	2	0.004
sp|P62330|ARF6_HUMAN	P62330	ADP-ribosylation factor 6 OS=Homo sapiens GN=ARF6 PE=1 SV=2	1	38.9	6	0.11	0.01	0.21	0.01	0.19	0	0.13	0.01	0.19	0.01	0.16	0.01	6	8	0.011
sp|P62333|PRS10_HUMAN	P62333	26S protease regulatory subunit 10B OS=Homo sapiens GN=PSMC6 PE=1 SV=1	1	24.9	5	0.12	0.01	0.21	0.01	0.19	0	0.12	0.01	0.19	0.01	0.17	0.01	8	10	0.013
sp|P62424|RL7A_HUMAN	P62424	60S ribosomal protein L7a OS=Homo sapiens GN=RPL7A PE=1 SV=2	1	19.9	9	0.11	0.01	0.2	0.01	0.17	0.01	0.13	0	0.21	0.01	0.17	0.01	10	12	0.022
sp|P62491|RB11A_HUMAN,sp|Q15907|RB11B_HUMAN	P62491	Ras-related protein Rab-11A OS=Homo sapiens GN=RAB11A PE=1 SV=3,Ras-related protein Rab-11B OS=Homo sapiens GN=RAB11B PE=1 SV=4	1	19.4	5	0.1	0.01	0.22	0.03	0.16	0.02	0.14	0.01	0.2	0.01	0.16	0.02	5	8	0.013
sp|P62495|ERF1_HUMAN	P62495	Eukaryotic peptide chain release factor subunit 1 OS=Homo sapiens GN=ETF1 PE=1 SV=3	1	14.9	4	0.11	0.01	0.23	0.01	0.18	0	0.12	0.01	0.18	0.01	0.17	0.01	4	4	0.008
sp|P62701|RS4X_HUMAN	P62701	40S ribosomal protein S4, X isoform OS=Homo sapiens GN=RPS4X PE=1 SV=2	1	28.9	10	0.1	0.01	0.23	0.01	0.18	0.01	0.12	0	0.19	0	0.18	0	11	11	0.019
sp|P62714|PP2AB_HUMAN	P62714	Serine/threonine-protein phosphatase 2A catalytic subunit beta isoform OS=Homo sapiens GN=PPP2CB PE=1 SV=1	0.9991	41.4	1	0.1	99.99	0.27	99.99	0.18	99.99	0.13	99.99	0.16	99.99	0.15	99.99	1	1	0.011
sp|P62745|RHOB_HUMAN	P62745	Rho-related GTP-binding protein RhoB OS=Homo sapiens GN=RHOB PE=1 SV=1	1	40.8	5	0.12	0	0.22	0.01	0.15	0.01	0.15	0.01	0.17	0	0.18	0.01	3	5	0.015
sp|P62750|RL23A_HUMAN	P62750	60S ribosomal protein L23a OS=Homo sapiens GN=RPL23A PE=1 SV=1	1	19.9	6	0.1	0.01	0.22	0.01	0.17	0.01	0.12	0	0.19	0	0.19	0.01	5	7	0.012
sp|P62753|RS6_HUMAN	P62753	40S ribosomal protein S6 OS=Homo sapiens GN=RPS6 PE=1 SV=1	1	16.9	9	0.1	0	0.22	0.01	0.18	0.01	0.12	0.01	0.18	0.01	0.2	0.01	9	13	0.021
sp|P62760|VISL1_HUMAN	P62760	Visinin-like protein 1 OS=Homo sapiens GN=VSNL1 PE=1 SV=2	1	23	2	0.13	0	0.22	0.03	0.17	0	0.12	0	0.18	0.01	0.17	0.01	4	4	0.007
sp|P62805|H4_HUMAN	P62805	Histone H4 OS=Homo sapiens GN=HIST1H4A PE=1 SV=2	1	57.3	80	0.11	0	0.17	0	0.15	0	0.19	0	0.16	0	0.21	0	28	109	0.19
sp|P62826|RAN_HUMAN	P62826	GTP-binding nuclear protein Ran OS=Homo sapiens GN=RAN PE=1 SV=3	1	30.6	8	0.12	0.01	0.2	0.01	0.17	0.01	0.14	0.01	0.18	0.01	0.18	0.01	7	9	0.015
sp|P62829|RL23_HUMAN	P62829	60S ribosomal protein L23 OS=Homo sapiens GN=RPL23 PE=1 SV=1	1	37.1	5	0.11	0	0.21	0.02	0.18	0.01	0.12	0	0.2	0	0.17	0.01	7	7	0.013
sp|P62834|RAP1A_HUMAN	P62834	Ras-related protein Rap-1A OS=Homo sapiens GN=RAP1A PE=1 SV=1	0.9997	33.2	2	0.1	0.02	0.23	0.01	0.16	0.02	0.13	0.01	0.21	0.06	0.16	0.02	4	4	0.008
sp|P62841|RS15_HUMAN	P62841	40S ribosomal protein S15 OS=Homo sapiens GN=RPS15 PE=1 SV=2	0.9999	28.3	2	0.14	0.01	0.2	0.01	0.17	0.01	0.13	0.02	0.18	0	0.19	0	2	3	0.004
sp|P62847|RS24_HUMAN	P62847	40S ribosomal protein S24 OS=Homo sapiens GN=RPS24 PE=1 SV=1	1	20.3	2	0.12	0.03	0.21	0	0.18	0.01	0.13	0.02	0.22	0.02	0.13	0.02	3	3	0.006
sp|P62851|RS25_HUMAN	P62851	40S ribosomal protein S25 OS=Homo sapiens GN=RPS25 PE=1 SV=1	1	16	4	0.12	0.02	0.22	0.01	0.18	0.01	0.12	0	0.17	0.02	0.17	0.02	4	4	0.008
sp|P62857|RS28_HUMAN	P62857	40S ribosomal protein S28 OS=Homo sapiens GN=RPS28 PE=1 SV=1	1	17.4	4	0.1	0.01	0.19	0.04	0.2	0.01	0.13	0	0.15	0.02	0.21	0.03	2	4	0.008
sp|P62861|RS30_HUMAN	P62861	40S ribosomal protein S30 OS=Homo sapiens GN=FAU PE=1 SV=1	0.6919	16.9	1	0.09	99.99	0.21	99.99	0.19	99.99	0.13	99.99	0.19	99.99	0.19	99.99	1	1	0.002
sp|P62873|GBB1_HUMAN	P62873	Guanine nucleotide-binding protein G(I)/G(S)/G(T) subunit beta-1 OS=Homo sapiens GN=GNB1 PE=1 SV=3	0.9977	26.2	2	0.11	0.01	0.24	0.04	0.16	0	0.14	0	0.18	0.01	0.15	0.02	3	6	0.009
sp|P62879|GBB2_HUMAN	P62879	Guanine nucleotide-binding protein G(I)/G(S)/G(T) subunit beta-2 OS=Homo sapiens GN=GNB2 PE=1 SV=3	1	22.9	2	0.09	0.01	0.23	0	0.17	0.01	0.13	0.01	0.2	0	0.18	0.01	7	7	0.009
sp|P62888|RL30_HUMAN	P62888	60S ribosomal protein L30 OS=Homo sapiens GN=RPL30 PE=1 SV=2	1	32.2	10	0.1	0.01	0.27	0.01	0.17	0.01	0.11	0.01	0.16	0.01	0.17	0.01	5	14	0.023
sp|P62899|RL31_HUMAN	P62899	60S ribosomal protein L31 OS=Homo sapiens GN=RPL31 PE=1 SV=1	1	19.2	4	0.11	0	0.27	0.02	0.18	0.01	0.11	0.01	0.18	0.01	0.15	0.01	3	4	0.007
sp|P62906|RL10A_HUMAN	P62906	60S ribosomal protein L10a OS=Homo sapiens GN=RPL10A PE=1 SV=2	1	38.7	6	0.11	0.01	0.22	0.01	0.17	0	0.12	0.01	0.2	0.01	0.18	0	11	11	0.019
sp|P62910|RL32_HUMAN	P62910	60S ribosomal protein L32 OS=Homo sapiens GN=RPL32 PE=1 SV=2	1	33.3	5	0.12	0.01	0.19	0.01	0.17	0	0.13	0.01	0.19	0.01	0.19	0.01	4	5	0.009
sp|P62913|RL11_HUMAN	P62913	60S ribosomal protein L11 OS=Homo sapiens GN=RPL11 PE=1 SV=2	0.9999	16.3	5	0.09	0.01	0.23	0.01	0.18	0.01	0.13	0.01	0.18	0.01	0.19	0.01	4	6	0.01
sp|P62917|RL8_HUMAN	P62917	60S ribosomal protein L8 OS=Homo sapiens GN=RPL8 PE=1 SV=2	0.9983	10.9	2	0.1	0.04	0.2	0.01	0.18	0.01	0.13	0	0.19	0.02	0.19	0.01	2	2	0.004
sp|P62937|PPIA_HUMAN	P62937	Peptidyl-prolyl cis-trans isomerase A OS=Homo sapiens GN=PPIA PE=1 SV=2	1	64.8	46	0.1	0	0.23	0	0.18	0	0.14	0	0.17	0	0.17	0	25	63	0.112
sp|P62942|FKB1A_HUMAN	P62942	Peptidyl-prolyl cis-trans isomerase FKBP1A OS=Homo sapiens GN=FKBP1A PE=1 SV=2	0.9994	40.7	3	0.14	0.01	0.19	0.01	0.17	0.01	0.17	0.02	0.18	0.01	0.15	0.01	3	4	0.006
sp|P62993|GRB2_HUMAN	P62993	Growth factor receptor-bound protein 2 OS=Homo sapiens GN=GRB2 PE=1 SV=1	1	30	2	0.1	0.01	0.23	0	0.17	0	0.16	0	0.16	0.01	0.18	0	4	6	0.007
sp|P63000|RAC1_HUMAN	P63000	Ras-related C3 botulinum toxin substrate 1 OS=Homo sapiens GN=RAC1 PE=1 SV=1	1	24.5	4	0.13	0.01	0.15	0.03	0.16	0.01	0.14	0.03	0.22	0.01	0.18	0.01	5	5	0.013
sp|P63027|VAMP2_HUMAN,sp|Q15836|VAMP3_HUMAN	P63027	Vesicle-associated membrane protein 2 OS=Homo sapiens GN=VAMP2 PE=1 SV=3,Vesicle-associated membrane protein 3 OS=Homo sapiens GN=VAMP3 PE=1 SV=3	0.9956	24	2	0.12	0.01	0.22	0.01	0.14	0.01	0.13	0.02	0.21	0	0.17	0.01	2	2	0.004
sp|P63092|GNAS2_HUMAN,sp|Q5JWF2|GNAS1_HUMAN	P63092	Guanine nucleotide-binding protein G(s) subunit alpha isoforms short OS=Homo sapiens GN=GNAS PE=1 SV=1,Guanine nucleotide-binding protein G(s) subunit alpha isoforms XLas OS=Homo sapiens GN=GNAS PE=1 SV=2	1	19.3	4	0.13	0.01	0.21	0.01	0.17	0	0.12	0.01	0.2	0	0.16	0	5	5	0.011
sp|P63096|GNAI1_HUMAN	P63096	Guanine nucleotide-binding protein G(i) subunit alpha-1 OS=Homo sapiens GN=GNAI1 PE=1 SV=2	0.9966	29.7	1	0.18	99.99	0.22	99.99	0.21	99.99	0.14	99.99	0.15	99.99	0.1	99.99	1	1	0.007
sp|P63104|1433Z_HUMAN	P63104	14-3-3 protein zeta/delta OS=Homo sapiens GN=YWHAZ PE=1 SV=1	1	52.7	98	0.1	0	0.24	0	0.18	0	0.13	0	0.18	0	0.15	0	24	127	0.247
sp|P63151|2ABA_HUMAN	P63151	Serine/threonine-protein phosphatase 2A 55 kDa regulatory subunit B alpha isoform OS=Homo sapiens GN=PPP2R2A PE=1 SV=1	1	29.5	7	0.11	0.01	0.21	0	0.18	0.01	0.13	0	0.18	0.01	0.17	0.01	9	10	0.018
sp|P63167|DYL1_HUMAN	P63167	Dynein light chain 1, cytoplasmic OS=Homo sapiens GN=DYNLL1 PE=1 SV=1	1	24.7	23	0.11	0	0.26	0.01	0.17	0	0.12	0	0.19	0	0.14	0	11	35	0.06
sp|P63173|RL38_HUMAN	P63173	60S ribosomal protein L38 OS=Homo sapiens GN=RPL38 PE=1 SV=2	0.6717	35.7	1	0.11	99.99	0.24	99.99	0.17	99.99	0.11	99.99	0.16	99.99	0.2	99.99	1	1	0.003
sp|P63208|SKP1_HUMAN	P63208	S-phase kinase-associated protein 1 OS=Homo sapiens GN=SKP1 PE=1 SV=2	0.9952	16.6	1	0.13	99.99	0.26	99.99	0.13	99.99	0.12	99.99	0.18	99.99	0.17	99.99	2	3	0.005
sp|P63220|RS21_HUMAN	P63220	40S ribosomal protein S21 OS=Homo sapiens GN=RPS21 PE=1 SV=1	0.9988	22.9	3	0.11	0.01	0.19	0.02	0.18	0.01	0.19	0.05	0.16	0.02	0.16	0.01	3	3	0.005
sp|P63241|IF5A1_HUMAN	P63241	Eukaryotic translation initiation factor 5A-1 OS=Homo sapiens GN=EIF5A PE=1 SV=2	1	58.4	6	0.16	0.01	0.2	0.01	0.16	0.01	0.12	0	0.18	0	0.17	0.01	8	10	0.016
sp|P63244|GBLP_HUMAN	P63244	Guanine nucleotide-binding protein subunit beta-2-like 1 OS=Homo sapiens GN=GNB2L1 PE=1 SV=3	1	74.8	18	0.12	0	0.22	0	0.17	0	0.13	0	0.19	0	0.17	0	19	23	0.041
sp|P67775|PP2AA_HUMAN	P67775	Serine/threonine-protein phosphatase 2A catalytic subunit alpha isoform OS=Homo sapiens GN=PPP2CA PE=1 SV=1	1	41.4	3	0.09	0.01	0.25	0.01	0.18	0	0.13	0	0.18	0.01	0.16	0.01	9	12	0.015
sp|P67870|CSK2B_HUMAN	P67870	Casein kinase II subunit beta OS=Homo sapiens GN=CSNK2B PE=1 SV=1	0.9258	26	1	0.12	99.99	0.2	99.99	0.16	99.99	0.15	99.99	0.19	99.99	0.18	99.99	1	1	0.002
sp|P67936|TPM4_HUMAN	P67936	Tropomyosin alpha-4 chain OS=Homo sapiens GN=TPM4 PE=1 SV=3	1	33.5	13	0.08	0.01	0.26	0.01	0.19	0	0.12	0	0.18	0	0.17	0	9	19	0.048
sp|P68032|ACTC_HUMAN,sp|P68133|ACTS_HUMAN	P68032	Actin, alpha cardiac muscle 1 OS=Homo sapiens GN=ACTC1 PE=1 SV=1,Actin, alpha skeletal muscle OS=Homo sapiens GN=ACTA1 PE=1 SV=1	1	41.9	44	0.12	0	0.21	0.01	0.16	0	0.14	0	0.18	0	0.18	0.01	11	60	0.181
sp|P68036|UB2L3_HUMAN	P68036	Ubiquitin-conjugating enzyme E2 L3 OS=Homo sapiens GN=UBE2L3 PE=1 SV=1	1	29.9	3	0.13	0.02	0.22	0.03	0.18	0.01	0.14	0	0.18	0.02	0.15	0.01	3	3	0.006
sp|P68104|EF1A1_HUMAN,sp|Q5VTE0|EF1A3_HUMAN	P68104	Elongation factor 1-alpha 1 OS=Homo sapiens GN=EEF1A1 PE=1 SV=1,Putative elongation factor 1-alpha-like 3 OS=Homo sapiens GN=EEF1A1P5 PE=5 SV=1	1	43.3	92	0.12	0	0.21	0	0.17	0	0.13	0	0.2	0	0.17	0	31	116	0.214
sp|P68366|TBA4A_HUMAN	P68366	Tubulin alpha-4A chain OS=Homo sapiens GN=TUBA4A PE=1 SV=1	1	53.1	15	0.11	0.01	0.21	0.01	0.18	0	0.13	0	0.19	0.01	0.17	0.01	15	20	0.065
sp|P68371|TBB4B_HUMAN	P68371	Tubulin beta-4B chain OS=Homo sapiens GN=TUBB4B PE=1 SV=1	1	66.7	9	0.1	0.01	0.24	0.01	0.17	0	0.12	0.01	0.2	0	0.17	0.01	12	17	0.088
sp|P68400|CSK21_HUMAN,sp|Q8NEV1|CSK23_HUMAN	P68400	Casein kinase II subunit alpha OS=Homo sapiens GN=CSNK2A1 PE=1 SV=1,Casein kinase II subunit alpha 3 OS=Homo sapiens GN=CSNK2A3 PE=1 SV=2	0.9919	11.5	1	0.21	99.99	0.31	99.99	0.14	99.99	0.1	99.99	0.16	99.99	0.1	99.99	1	1	0.002
sp|P68871|HBB_HUMAN	P68871	Hemoglobin subunit beta OS=Homo sapiens GN=HBB PE=1 SV=2	1	84.4	31	0.09	0	0.17	0.01	0.14	0	0.33	0.02	0.13	0.01	0.12	0	25	74	0.151
sp|P69849|NOMO3_HUMAN,sp|Q15155|NOMO1_HUMAN,sp|Q5JPE7|NOMO2_HUMAN	P69849	Nodal modulator 3 OS=Homo sapiens GN=NOMO3 PE=2 SV=2,Nodal modulator 1 OS=Homo sapiens GN=NOMO1 PE=1 SV=5,Nodal modulator 2 OS=Homo sapiens GN=NOMO2 PE=1 SV=1	0.8064	7.3	1	0.09	99.99	0.27	99.99	0.19	99.99	0.14	99.99	0.17	99.99	0.13	99.99	3	3	0.005
sp|P69905|HBA_HUMAN	P69905	Hemoglobin subunit alpha OS=Homo sapiens GN=HBA1 PE=1 SV=2	1	57	20	0.09	0	0.16	0.01	0.13	0.01	0.36	0.02	0.12	0.01	0.12	0.01	15	30	0.052
sp|P78318|IGBP1_HUMAN	P78318	Immunoglobulin-binding protein 1 OS=Homo sapiens GN=IGBP1 PE=1 SV=1	0.9919	3.8	1	0.11	99.99	0.24	99.99	0.15	99.99	0.16	99.99	0.18	99.99	0.16	99.99	1	1	0.002
sp|P78324|SHPS1_HUMAN	P78324	Tyrosine-protein phosphatase non-receptor type substrate 1 OS=Homo sapiens GN=SIRPA PE=1 SV=2	0.8862	3.2	1	0.09	99.99	0.31	99.99	0.19	99.99	0.11	99.99	0.18	99.99	0.13	99.99	1	1	0.002
sp|P78329|CP4F2_HUMAN,sp|Q08477|CP4F3_HUMAN	P78329	Leukotriene-B(4) omega-hydroxylase 1 OS=Homo sapiens GN=CYP4F2 PE=1 SV=1,Leukotriene-B(4) omega-hydroxylase 2 OS=Homo sapiens GN=CYP4F3 PE=2 SV=2	1	10	4	0.09	0.01	0.22	0.01	0.19	0.01	0.17	0.01	0.16	0.01	0.16	0.01	4	5	0.009
sp|P78337|PITX1_HUMAN	P78337	Pituitary homeobox 1 OS=Homo sapiens GN=PITX1 PE=1 SV=2	0.9919	9.2	1	0.16	99.99	0.13	99.99	0.12	99.99	0.13	99.99	0.27	99.99	0.19	99.99	1	1	0.002
sp|P78344|IF4G2_HUMAN	P78344	Eukaryotic translation initiation factor 4 gamma 2 OS=Homo sapiens GN=EIF4G2 PE=1 SV=1	1	7.8	5	0.1	0.01	0.2	0.02	0.18	0.01	0.13	0	0.2	0.02	0.18	0.01	7	7	0.011
sp|P78371|TCPB_HUMAN	P78371	T-complex protein 1 subunit beta OS=Homo sapiens GN=CCT2 PE=1 SV=4	1	45.6	14	0.1	0.01	0.23	0.01	0.19	0.01	0.13	0.01	0.17	0.01	0.17	0.01	17	20	0.037
sp|P78380|OLR1_HUMAN	P78380	Oxidized low-density lipoprotein receptor 1 OS=Homo sapiens GN=OLR1 PE=1 SV=1	0.7747	9.2	1	0.13	99.99	0.21	99.99	0.16	99.99	0.15	99.99	0.19	99.99	0.17	99.99	1	1	0.003
sp|P78386|KRT85_HUMAN	P78386	Keratin, type II cuticular Hb5 OS=Homo sapiens GN=KRT85 PE=1 SV=1	1	22.1	6	0.13	0.02	0.25	0.02	0.16	0.01	0.12	0	0.2	0.02	0.13	0.02	8	10	0.011
sp|P78417|GSTO1_HUMAN	P78417	Glutathione S-transferase omega-1 OS=Homo sapiens GN=GSTO1 PE=1 SV=2	1	15.8	9	0.1	0	0.21	0.01	0.17	0.01	0.17	0.01	0.15	0.01	0.18	0.01	7	11	0.019
sp|P78527|PRKDC_HUMAN	P78527	DNA-dependent protein kinase catalytic subunit OS=Homo sapiens GN=PRKDC PE=1 SV=3	1	7	15	0.11	0	0.22	0.01	0.17	0.01	0.13	0	0.17	0.01	0.18	0.01	23	24	0.039
sp|P80188|NGAL_HUMAN	P80188	Neutrophil gelatinase-associated lipocalin OS=Homo sapiens GN=LCN2 PE=1 SV=2	1	54	21	0.09	0.01	0.2	0.01	0.16	0	0.17	0.01	0.14	0.01	0.23	0.01	19	31	0.058
sp|P80303|NUCB2_HUMAN	P80303	Nucleobindin-2 OS=Homo sapiens GN=NUCB2 PE=1 SV=2	1	29.8	32	0.16	0	0.18	0.01	0.17	0	0.12	0	0.24	0.01	0.13	0	21	40	0.074
sp|P80511|S10AC_HUMAN	P80511	Protein S100-A12 OS=Homo sapiens GN=S100A12 PE=1 SV=2	1	21.7	9	0.13	0.01	0.19	0.01	0.16	0	0.18	0.01	0.15	0.01	0.19	0	4	13	0.023
sp|P80723|BASP1_HUMAN	P80723	Brain acid soluble protein 1 OS=Homo sapiens GN=BASP1 PE=1 SV=2	1	41.9	12	0.13	0	0.19	0.01	0.16	0.01	0.21	0.01	0.14	0.01	0.16	0	8	17	0.033
sp|P80748|LV302_HUMAN	P80748	Ig lambda chain V-III region LOI OS=Homo sapiens PE=1 SV=1	1	37.8	5	0.13	0.01	0.19	0.01	0.17	0.01	0.16	0.01	0.19	0.01	0.15	0.02	5	9	0.013
sp|P81605|DCD_HUMAN	P81605	Dermcidin OS=Homo sapiens GN=DCD PE=1 SV=2	0.925	16.4	1	0.13	99.99	0.3	99.99	0.17	99.99	0.09	99.99	0.22	99.99	0.09	99.99	2	3	0.004
sp|P82909|RT36_HUMAN	P82909	28S ribosomal protein S36, mitochondrial OS=Homo sapiens GN=MRPS36 PE=1 SV=2	0.984	12.6	1	0.07	99.99	0.21	99.99	0.17	99.99	0.13	99.99	0.2	99.99	0.23	99.99	1	1	0.002
sp|P83111|LACTB_HUMAN	P83111	Serine beta-lactamase-like protein LACTB, mitochondrial OS=Homo sapiens GN=LACTB PE=1 SV=2	0.9934	13.7	1	0.09	99.99	0.22	99.99	0.21	99.99	0.15	99.99	0.17	99.99	0.16	99.99	1	1	0.004
sp|P83731|RL24_HUMAN	P83731	60S ribosomal protein L24 OS=Homo sapiens GN=RPL24 PE=1 SV=1	1	30.6	6	0.11	0	0.22	0.01	0.18	0.01	0.12	0.01	0.18	0	0.18	0.01	8	11	0.016
sp|P83916|CBX1_HUMAN	P83916	Chromobox protein homolog 1 OS=Homo sapiens GN=CBX1 PE=1 SV=1	0.9856	9.2	1	0.12	99.99	0.19	99.99	0.1	99.99	0.25	99.99	0.17	99.99	0.17	99.99	1	2	0.004
sp|P84085|ARF5_HUMAN	P84085	ADP-ribosylation factor 5 OS=Homo sapiens GN=ARF5 PE=1 SV=2	1	52.8	3	0.1	0.01	0.24	0.03	0.19	0	0.13	0	0.17	0.01	0.16	0	5	7	0.018
sp|P84090|ERH_HUMAN	P84090	Enhancer of rudimentary homolog OS=Homo sapiens GN=ERH PE=1 SV=1	0.7404	5.8	5	0.09	0.01	0.24	0.01	0.19	0	0.14	0.01	0.17	0.01	0.18	0.01	2	6	0.008
sp|P84095|RHOG_HUMAN	P84095	Rho-related GTP-binding protein RhoG OS=Homo sapiens GN=RHOG PE=1 SV=1	0.9783	15.2	3	0.11	0.01	0.19	0.01	0.16	0	0.15	0.01	0.17	0.01	0.2	0.02	2	3	0.006
sp|P84103|SRSF3_HUMAN	P84103	Serine/arginine-rich splicing factor 3 OS=Homo sapiens GN=SRSF3 PE=1 SV=1	0.9612	14	2	0.1	0	0.21	0.02	0.16	0.01	0.15	0.01	0.13	0.01	0.25	0	3	3	0.004
sp|P84243|H33_HUMAN	P84243	Histone H3.3 OS=Homo sapiens GN=H3F3A PE=1 SV=2	1	52.2	4	0.11	0.01	0.2	0.01	0.16	0.01	0.16	0.02	0.16	0.01	0.2	0.01	3	6	0.019
sp|P98160|PGBM_HUMAN	P98160	Basement membrane-specific heparan sulfate proteoglycan core protein OS=Homo sapiens GN=HSPG2 PE=1 SV=4	0.9999	3.5	2	0.11	0.01	0.19	0.03	0.15	0.01	0.15	0	0.26	0.02	0.14	0.03	8	13	0.011
sp|P98171|RHG04_HUMAN	P98171	Rho GTPase-activating protein 4 OS=Homo sapiens GN=ARHGAP4 PE=1 SV=2	0.9896	3.7	1	0.17	99.99	0.21	99.99	0.13	99.99	0.16	99.99	0.14	99.99	0.2	99.99	1	1	0.002
sp|P99999|CYC_HUMAN	P99999	Cytochrome c OS=Homo sapiens GN=CYCS PE=1 SV=2	1	41	9	0.11	0.01	0.21	0.01	0.17	0	0.13	0.01	0.17	0.01	0.2	0.01	7	12	0.022
sp|Q00169|PIPNA_HUMAN	Q00169	Phosphatidylinositol transfer protein alpha isoform OS=Homo sapiens GN=PITPNA PE=1 SV=2	1	13.3	2	0.11	0	0.25	0.01	0.2	0.01	0.12	0.01	0.16	0.01	0.16	0.01	4	7	0.006
sp|Q00325|MPCP_HUMAN	Q00325	Phosphate carrier protein, mitochondrial OS=Homo sapiens GN=SLC25A3 PE=1 SV=2	0.9998	9.4	2	0.08	0.02	0.22	0.01	0.18	0	0.12	0	0.2	0.01	0.19	0	5	6	0.007
sp|Q00341|VIGLN_HUMAN	Q00341	Vigilin OS=Homo sapiens GN=HDLBP PE=1 SV=2	1	8.6	4	0.12	0.01	0.2	0.01	0.16	0.01	0.13	0.01	0.2	0.01	0.19	0.01	4	4	0.008
sp|Q00577|PURA_HUMAN	Q00577	Transcriptional activator protein Pur-alpha OS=Homo sapiens GN=PURA PE=1 SV=2	0.9111	7.1	1	0.14	99.99	0.2	99.99	0.15	99.99	0.14	99.99	0.2	99.99	0.18	99.99	1	1	0.002
sp|Q00610|CLH1_HUMAN	Q00610	Clathrin heavy chain 1 OS=Homo sapiens GN=CLTC PE=1 SV=5	1	37.1	77	0.11	0	0.22	0	0.18	0	0.13	0	0.18	0	0.17	0	70	90	0.145
sp|Q00688|FKBP3_HUMAN	Q00688	Peptidyl-prolyl cis-trans isomerase FKBP3 OS=Homo sapiens GN=FKBP3 PE=1 SV=1	0.9998	7.6	2	0.12	0.01	0.23	0.01	0.18	0	0.14	0	0.17	0	0.17	0	2	2	0.004
sp|Q00765|REEP5_HUMAN	Q00765	Receptor expression-enhancing protein 5 OS=Homo sapiens GN=REEP5 PE=1 SV=3	0.9212	7.9	1	0.12	99.99	0.23	99.99	0.16	99.99	0.15	99.99	0.18	99.99	0.16	99.99	1	1	0.003
sp|Q00796|DHSO_HUMAN	Q00796	Sorbitol dehydrogenase OS=Homo sapiens GN=SORD PE=1 SV=4	0.8941	17.9	1	0.12	99.99	0.22	99.99	0.19	99.99	0.13	99.99	0.18	99.99	0.16	99.99	1	1	0.004
sp|Q00839|HNRPU_HUMAN	Q00839	Heterogeneous nuclear ribonucleoprotein U OS=Homo sapiens GN=HNRNPU PE=1 SV=6	1	17.5	11	0.11	0.01	0.22	0	0.18	0.01	0.13	0	0.18	0	0.17	0.01	14	20	0.031
sp|Q01082|SPTB2_HUMAN	Q01082	Spectrin beta chain, non-erythrocytic 1 OS=Homo sapiens GN=SPTBN1 PE=1 SV=2	1	15.7	11	0.11	0.01	0.25	0.01	0.16	0.01	0.14	0.01	0.15	0.01	0.17	0	25	25	0.038
sp|Q01105|SET_HUMAN	Q01105	Protein SET OS=Homo sapiens GN=SET PE=1 SV=3	1	29.3	12	0.11	0.01	0.25	0.01	0.17	0	0.13	0	0.16	0.01	0.17	0.01	8	14	0.027
sp|Q01130|SRSF2_HUMAN	Q01130	Serine/arginine-rich splicing factor 2 OS=Homo sapiens GN=SRSF2 PE=1 SV=4	0.997	17.2	1	0.12	99.99	0.23	99.99	0.17	99.99	0.12	99.99	0.19	99.99	0.16	99.99	2	2	0.004
sp|Q01432|AMPD3_HUMAN	Q01432	AMP deaminase 3 OS=Homo sapiens GN=AMPD3 PE=1 SV=1	0.95	6.8	1	0.12	99.99	0.24	99.99	0.17	99.99	0.14	99.99	0.15	99.99	0.18	99.99	3	3	0.005
sp|Q01469|FABP5_HUMAN	Q01469	Fatty acid-binding protein, epidermal OS=Homo sapiens GN=FABP5 PE=1 SV=3	1	41.5	24	0.11	0	0.23	0.01	0.17	0	0.14	0	0.18	0	0.17	0	10	29	0.054
sp|Q01518|CAP1_HUMAN	Q01518	Adenylyl cyclase-associated protein 1 OS=Homo sapiens GN=CAP1 PE=1 SV=5	1	38.3	30	0.12	0	0.21	0.01	0.16	0	0.15	0	0.16	0	0.19	0	26	45	0.08
sp|Q01543|FLI1_HUMAN	Q01543	Friend leukemia integration 1 transcription factor OS=Homo sapiens GN=FLI1 PE=1 SV=1	0.83	11.3	2	0.12	0	0.22	0.01	0.19	0.02	0.14	0.01	0.17	0.02	0.16	0	3	6	0.006
sp|Q01546|K22O_HUMAN	Q01546	Keratin, type II cytoskeletal 2 oral OS=Homo sapiens GN=KRT76 PE=1 SV=2	1	68.2	189	0.12	0	0.25	0	0.17	0	0.13	0	0.16	0	0.15	0	53	235	0.482
sp|Q01581|HMCS1_HUMAN	Q01581	Hydroxymethylglutaryl-CoA synthase, cytoplasmic OS=Homo sapiens GN=HMGCS1 PE=1 SV=2	0.9919	8.3	1	0.09	99.99	0.23	99.99	0.18	99.99	0.1	99.99	0.22	99.99	0.18	99.99	1	1	0.003
sp|Q01813|K6PP_HUMAN	Q01813	6-phosphofructokinase type C OS=Homo sapiens GN=PFKP PE=1 SV=2	1	29.7	15	0.11	0.01	0.24	0.01	0.18	0	0.12	0	0.19	0.01	0.15	0	17	25	0.035
sp|Q01844|EWS_HUMAN	Q01844	RNA-binding protein EWS OS=Homo sapiens GN=EWSR1 PE=1 SV=1	0.983	10.1	1	0.08	99.99	0.27	99.99	0.2	99.99	0.14	99.99	0.18	99.99	0.14	99.99	1	1	0.004
sp|Q01970|PLCB3_HUMAN	Q01970	1-phosphatidylinositol 4,5-bisphosphate phosphodiesterase beta-3 OS=Homo sapiens GN=PLCB3 PE=1 SV=2	0.988	2.8	2	0.11	0.01	0.22	0.01	0.2	0	0.13	0	0.16	0.01	0.18	0.01	1	2	0.004
sp|Q01974|ROR2_HUMAN	Q01974	Tyrosine-protein kinase transmembrane receptor ROR2 OS=Homo sapiens GN=ROR2 PE=1 SV=2	0.8652	2.4	2	0.12	0	0.17	0.01	0.14	0.01	0.13	0.02	0.25	0.02	0.18	0.02	2	2	0.004
sp|Q02218|ODO1_HUMAN	Q02218	2-oxoglutarate dehydrogenase, mitochondrial OS=Homo sapiens GN=OGDH PE=1 SV=3	1	9.9	8	0.11	0.01	0.22	0.01	0.18	0.01	0.12	0.01	0.18	0	0.18	0.01	9	11	0.019
sp|Q02338|BDH_HUMAN	Q02338	D-beta-hydroxybutyrate dehydrogenase, mitochondrial OS=Homo sapiens GN=BDH1 PE=1 SV=3	0.8901	5	1	0.08	99.99	0.26	99.99	0.18	99.99	0.14	99.99	0.19	99.99	0.15	99.99	3	3	0.004
sp|Q02388|CO7A1_HUMAN	Q02388	Collagen alpha-1(VII) chain OS=Homo sapiens GN=COL7A1 PE=1 SV=2	0.9994	8.9	3	0.12	0.01	0.18	0	0.18	0.01	0.13	0.01	0.2	0.01	0.19	0.01	11	12	0.012
sp|Q02413|DSG1_HUMAN	Q02413	Desmoglein-1 OS=Homo sapiens GN=DSG1 PE=1 SV=2	1	30.9	25	0.12	0	0.23	0.01	0.17	0	0.12	0	0.2	0.01	0.14	0	28	39	0.064
sp|Q02487|DSC2_HUMAN	Q02487	Desmocollin-2 OS=Homo sapiens GN=DSC2 PE=1 SV=1	1	30.9	24	0.12	0	0.23	0.01	0.17	0	0.13	0	0.2	0.01	0.14	0	22	37	0.064
sp|Q02543|RL18A_HUMAN	Q02543	60S ribosomal protein L18a OS=Homo sapiens GN=RPL18A PE=1 SV=2	1	26.1	5	0.1	0	0.22	0	0.18	0.01	0.12	0.01	0.19	0.01	0.19	0	5	6	0.011
sp|Q02575|HEN1_HUMAN	Q02575	Helix-loop-helix protein 1 OS=Homo sapiens GN=NHLH1 PE=1 SV=1	0.7384	6.8	12	0.17	0.01	0.12	0.01	0.16	0.01	0.1	0.01	0.35	0.01	0.09	0.01	1	21	0.026
sp|Q02750|MP2K1_HUMAN	Q02750	Dual specificity mitogen-activated protein kinase kinase 1 OS=Homo sapiens GN=MAP2K1 PE=1 SV=2	0.7378	18.3	1	0.14	99.99	0.19	99.99	0.16	99.99	0.15	99.99	0.2	99.99	0.16	99.99	1	1	0.005
sp|Q02779|M3K10_HUMAN	Q02779	Mitogen-activated protein kinase kinase kinase 10 OS=Homo sapiens GN=MAP3K10 PE=1 SV=3	0.7698	5.6	1	0.08	99.99	0.22	99.99	0.19	99.99	0.13	99.99	0.18	99.99	0.19	99.99	3	3	0.004
sp|Q02790|FKBP4_HUMAN	Q02790	Peptidyl-prolyl cis-trans isomerase FKBP4 OS=Homo sapiens GN=FKBP4 PE=1 SV=3	1	25.1	9	0.11	0.01	0.25	0.01	0.18	0	0.11	0.01	0.17	0.01	0.17	0.01	10	11	0.018
sp|Q02809|PLOD1_HUMAN	Q02809	Procollagen-lysine,2-oxoglutarate 5-dioxygenase 1 OS=Homo sapiens GN=PLOD1 PE=1 SV=2	0.8784	6.1	1	0.13	99.99	0.18	99.99	0.15	99.99	0.14	99.99	0.23	99.99	0.16	99.99	1	1	0.004
sp|Q02818|NUCB1_HUMAN	Q02818	Nucleobindin-1 OS=Homo sapiens GN=NUCB1 PE=1 SV=4	1	28.4	8	0.14	0.01	0.21	0.01	0.16	0.01	0.12	0	0.19	0.01	0.16	0.01	11	15	0.027
sp|Q02878|RL6_HUMAN	Q02878	60S ribosomal protein L6 OS=Homo sapiens GN=RPL6 PE=1 SV=3	1	22.9	26	0.11	0.01	0.21	0.01	0.18	0.01	0.12	0	0.18	0.01	0.18	0.01	9	35	0.065
sp|Q02880|TOP2B_HUMAN	Q02880	DNA topoisomerase 2-beta OS=Homo sapiens GN=TOP2B PE=1 SV=3	0.9262	4.6	1	0.1	99.99	0.28	99.99	0.18	99.99	0.12	99.99	0.17	99.99	0.14	99.99	2	2	0.004
sp|Q02978|M2OM_HUMAN	Q02978	Mitochondrial 2-oxoglutarate/malate carrier protein OS=Homo sapiens GN=SLC25A11 PE=1 SV=3	0.9922	12.4	1	0.15	99.99	0.2	99.99	0.18	99.99	0.14	99.99	0.15	99.99	0.18	99.99	1	1	0.003
sp|Q03001|DYST_HUMAN	Q03001	Dystonin OS=Homo sapiens GN=DST PE=1 SV=4	0.9868	3	3	0.12	0.05	0.25	0.06	0.16	0.03	0.14	0.01	0.15	0.01	0.14	0.03	7	8	0.009
sp|Q03164|KMT2A_HUMAN	Q03164	Histone-lysine N-methyltransferase 2A OS=Homo sapiens GN=KMT2A PE=1 SV=5	0.9896	4.4	6	0.13	0.01	0.16	0.02	0.16	0.01	0.17	0.02	0.18	0.01	0.17	0.01	10	22	0.017
sp|Q03169|TNAP2_HUMAN	Q03169	Tumor necrosis factor alpha-induced protein 2 OS=Homo sapiens GN=TNFAIP2 PE=1 SV=2	1	12.7	2	0.1	0.02	0.26	0.04	0.15	0.01	0.14	0.01	0.18	0.01	0.16	0.02	2	2	0.005
sp|Q03252|LMNB2_HUMAN	Q03252	Lamin-B2 OS=Homo sapiens GN=LMNB2 PE=1 SV=3	1	17.8	6	0.11	0.01	0.25	0.01	0.19	0.01	0.13	0.01	0.16	0.01	0.16	0.01	6	8	0.013
sp|Q03405|UPAR_HUMAN	Q03405	Urokinase plasminogen activator surface receptor OS=Homo sapiens GN=PLAUR PE=1 SV=1	0.9837	6.6	1	0.12	99.99	0.24	99.99	0.16	99.99	0.14	99.99	0.16	99.99	0.18	99.99	1	1	0.004
sp|Q03426|KIME_HUMAN	Q03426	Mevalonate kinase OS=Homo sapiens GN=MVK PE=1 SV=1	0.6311	2	2	0.1	0.01	0.24	0.02	0.13	0.01	0.19	0.01	0.16	0.02	0.18	0.01	1	2	0.003
sp|Q04206|TF65_HUMAN	Q04206	Transcription factor p65 OS=Homo sapiens GN=RELA PE=1 SV=2	0.9922	5.8	1	0.14	99.99	0.29	99.99	0.12	99.99	0.14	99.99	0.16	99.99	0.14	99.99	1	1	0.003
sp|Q04323|UBXN1_HUMAN	Q04323	UBX domain-containing protein 1 OS=Homo sapiens GN=UBXN1 PE=1 SV=2	0.9809	15.5	1	0.16	99.99	0.22	99.99	0.18	99.99	0.12	99.99	0.16	99.99	0.16	99.99	1	1	0.002
sp|Q04446|GLGB_HUMAN	Q04446	1,4-alpha-glucan-branching enzyme OS=Homo sapiens GN=GBE1 PE=1 SV=3	1	11	4	0.13	0.01	0.24	0.02	0.15	0.03	0.15	0.01	0.17	0.01	0.16	0	5	5	0.009
sp|Q04637|IF4G1_HUMAN	Q04637	Eukaryotic translation initiation factor 4 gamma 1 OS=Homo sapiens GN=EIF4G1 PE=1 SV=4	1	12.7	9	0.1	0.01	0.23	0.02	0.18	0.01	0.13	0.01	0.2	0.01	0.16	0.01	13	14	0.023
sp|Q04695|K1C17_HUMAN	Q04695	Keratin, type I cytoskeletal 17 OS=Homo sapiens GN=KRT17 PE=1 SV=2	1	66	71	0.12	0	0.29	0.01	0.13	0	0.13	0	0.15	0	0.17	0	38	100	0.241
sp|Q04760|LGUL_HUMAN	Q04760	Lactoylglutathione lyase OS=Homo sapiens GN=GLO1 PE=1 SV=4	1	33.7	7	0.12	0.01	0.22	0.01	0.17	0.01	0.13	0	0.18	0.01	0.17	0.01	8	9	0.014
sp|Q04828|AK1C1_HUMAN	Q04828	Aldo-keto reductase family 1 member C1 OS=Homo sapiens GN=AKR1C1 PE=1 SV=1	1	36.5	3	0.1	0	0.22	0.03	0.19	0.02	0.13	0.01	0.16	0.02	0.18	0	3	3	0.012
sp|Q04917|1433F_HUMAN	Q04917	14-3-3 protein eta OS=Homo sapiens GN=YWHAH PE=1 SV=4	1	21.5	5	0.12	0	0.21	0.02	0.15	0.01	0.16	0.01	0.17	0.01	0.18	0.01	3	5	0.021
sp|Q05655|KPCD_HUMAN	Q05655	Protein kinase C delta type OS=Homo sapiens GN=PRKCD PE=1 SV=2	1	5.5	6	0.12	0.01	0.22	0.01	0.16	0.01	0.13	0.01	0.18	0.01	0.18	0.01	6	6	0.009
sp|Q05707|COEA1_HUMAN	Q05707	Collagen alpha-1(XIV) chain OS=Homo sapiens GN=COL14A1 PE=1 SV=3	1	8.9	2	0.13	0.03	0.19	0.03	0.21	0.01	0.13	0.01	0.14	0.03	0.18	0.03	7	14	0.01
sp|Q05DH4|F16A1_HUMAN	Q05DH4	Protein FAM160A1 OS=Homo sapiens GN=FAM160A1 PE=2 SV=2	0.9853	5.8	1	0.13	99.99	0.22	99.99	0.2	99.99	0.14	99.99	0.16	99.99	0.15	99.99	3	3	0.005
sp|Q06210|GFPT1_HUMAN	Q06210	Glutamine--fructose-6-phosphate aminotransferase [isomerizing] 1 OS=Homo sapiens GN=GFPT1 PE=1 SV=3	1	23.5	6	0.1	0.01	0.26	0.01	0.17	0.01	0.13	0	0.17	0.01	0.16	0	10	12	0.02
sp|Q06323|PSME1_HUMAN	Q06323	Proteasome activator complex subunit 1 OS=Homo sapiens GN=PSME1 PE=1 SV=1	1	44.6	7	0.09	0	0.26	0.01	0.18	0.01	0.12	0	0.16	0.01	0.18	0.01	8	12	0.02
sp|Q06828|FMOD_HUMAN	Q06828	Fibromodulin OS=Homo sapiens GN=FMOD PE=1 SV=2	1	10.6	4	0.12	0.02	0.22	0.03	0.17	0.01	0.13	0.01	0.2	0.02	0.14	0.01	5	5	0.008
sp|Q06830|PRDX1_HUMAN	Q06830	Peroxiredoxin-1 OS=Homo sapiens GN=PRDX1 PE=1 SV=1	1	46.7	17	0.11	0	0.21	0.01	0.17	0	0.12	0	0.2	0.01	0.18	0	19	30	0.046
sp|Q07020|RL18_HUMAN	Q07020	60S ribosomal protein L18 OS=Homo sapiens GN=RPL18 PE=1 SV=2	1	19.7	4	0.08	0	0.22	0.01	0.19	0.01	0.11	0	0.2	0.01	0.19	0.01	3	4	0.008
sp|Q07021|C1QBP_HUMAN	Q07021	Complement component 1 Q subcomponent-binding protein, mitochondrial OS=Homo sapiens GN=C1QBP PE=1 SV=1	1	26.2	6	0.1	0.01	0.25	0.01	0.17	0.01	0.13	0.02	0.17	0.01	0.17	0.01	5	6	0.012
sp|Q07065|CKAP4_HUMAN	Q07065	Cytoskeleton-associated protein 4 OS=Homo sapiens GN=CKAP4 PE=1 SV=2	1	32.9	17	0.11	0	0.23	0.01	0.18	0	0.13	0	0.18	0	0.17	0	17	23	0.043
sp|Q07157|ZO1_HUMAN	Q07157	Tight junction protein ZO-1 OS=Homo sapiens GN=TJP1 PE=1 SV=3	1	11.4	9	0.11	0.01	0.25	0.02	0.18	0	0.12	0	0.17	0.01	0.16	0.01	18	22	0.03
sp|Q07283|TRHY_HUMAN	Q07283	Trichohyalin OS=Homo sapiens GN=TCHH PE=1 SV=2	1	13.1	16	0.31	0.02	0.23	0.01	0.12	0.01	0.11	0.01	0.13	0.01	0.09	0.01	24	30	0.045
sp|Q07864|DPOE1_HUMAN	Q07864	DNA polymerase epsilon catalytic subunit A OS=Homo sapiens GN=POLE PE=1 SV=5	0.7642	3.2	1	0.1	99.99	0.2	99.99	0.2	99.99	0.13	99.99	0.22	99.99	0.15	99.99	3	4	0.005
sp|Q07960|RHG01_HUMAN	Q07960	Rho GTPase-activating protein 1 OS=Homo sapiens GN=ARHGAP1 PE=1 SV=1	1	23.9	13	0.11	0.01	0.22	0.01	0.17	0	0.14	0	0.19	0	0.16	0.01	13	16	0.028
sp|Q08188|TGM3_HUMAN	Q08188	Protein-glutamine gamma-glutamyltransferase E OS=Homo sapiens GN=TGM3 PE=1 SV=4	1	62.8	242	0.11	0	0.23	0	0.16	0	0.13	0	0.18	0	0.17	0	95	291	0.537
sp|Q08211|DHX9_HUMAN	Q08211	ATP-dependent RNA helicase A OS=Homo sapiens GN=DHX9 PE=1 SV=4	1	11	10	0.1	0.01	0.23	0.02	0.17	0.01	0.13	0.01	0.17	0.01	0.19	0.01	10	15	0.026
sp|Q08378|GOGA3_HUMAN	Q08378	Golgin subfamily A member 3 OS=Homo sapiens GN=GOLGA3 PE=1 SV=2	0.9265	4.6	1	0.1	99.99	0.27	99.99	0.15	99.99	0.13	99.99	0.19	99.99	0.16	99.99	1	1	0.003
sp|Q08379|GOGA2_HUMAN	Q08379	Golgin subfamily A member 2 OS=Homo sapiens GN=GOLGA2 PE=1 SV=3	0.7862	3.4	1	0.09	99.99	0.21	99.99	0.21	99.99	0.12	99.99	0.17	99.99	0.2	99.99	1	1	0.003
sp|Q08380|LG3BP_HUMAN	Q08380	Galectin-3-binding protein OS=Homo sapiens GN=LGALS3BP PE=1 SV=1	1	35.7	29	0.13	0	0.19	0.01	0.16	0	0.13	0	0.22	0.01	0.16	0	25	35	0.062
sp|Q08431|MFGM_HUMAN	Q08431	Lactadherin OS=Homo sapiens GN=MFGE8 PE=1 SV=2	0.9912	6.2	1	0.16	99.99	0.27	99.99	0.17	99.99	0.11	99.99	0.16	99.99	0.14	99.99	1	1	0.002
sp|Q08554|DSC1_HUMAN	Q08554	Desmocollin-1 OS=Homo sapiens GN=DSC1 PE=1 SV=2	0.995	3.1	1	0.14	99.99	0.27	99.99	0.16	99.99	0.14	99.99	0.16	99.99	0.13	99.99	2	2	0.003
sp|Q08722|CD47_HUMAN	Q08722	Leukocyte surface antigen CD47 OS=Homo sapiens GN=CD47 PE=1 SV=1	0.965	5.3	2	0.1	0	0.22	0.03	0.17	0.02	0.16	0	0.17	0.02	0.17	0	2	2	0.004
sp|Q08AI8|CB054_HUMAN	Q08AI8	Uncharacterized protein C2orf54 OS=Homo sapiens GN=C2orf54 PE=2 SV=2	1	25.5	8	0.12	0.01	0.24	0.02	0.18	0	0.12	0	0.17	0.01	0.17	0.01	10	11	0.02
sp|Q09666|AHNK_HUMAN	Q09666	Neuroblast differentiation-associated protein AHNAK OS=Homo sapiens GN=AHNAK PE=1 SV=2	1	48.7	292	0.09	0	0.25	0	0.18	0	0.12	0	0.19	0	0.15	0	246	379	0.679
sp|Q0JRZ9|FCHO2_HUMAN	Q0JRZ9	FCH domain only protein 2 OS=Homo sapiens GN=FCHO2 PE=1 SV=2	0.8848	6.5	1	0.09	99.99	0.26	99.99	0.18	99.99	0.13	99.99	0.2	99.99	0.15	99.99	1	1	0.004
sp|Q0VD83|APOBR_HUMAN	Q0VD83	Apolipoprotein B receptor OS=Homo sapiens GN=APOBR PE=1 SV=2	1	13.3	3	0.13	0.02	0.21	0.02	0.12	0.01	0.17	0.02	0.2	0.02	0.15	0.01	7	8	0.01
sp|Q10472|GALT1_HUMAN,sp|Q8IUC8|GLT13_HUMAN	Q10472	Polypeptide N-acetylgalactosaminyltransferase 1 OS=Homo sapiens GN=GALNT1 PE=1 SV=1,Polypeptide N-acetylgalactosaminyltransferase 13 OS=Homo sapiens GN=GALNT13 PE=2 SV=2	0.9919	4.1	1	0.09	99.99	0.22	99.99	0.2	99.99	0.12	99.99	0.22	99.99	0.15	99.99	1	1	0.002
sp|Q10567|AP1B1_HUMAN	Q10567	AP-1 complex subunit beta-1 OS=Homo sapiens GN=AP1B1 PE=1 SV=2	1	14.9	9	0.13	0	0.23	0.01	0.16	0.01	0.12	0	0.2	0.01	0.16	0	11	12	0.023
sp|Q10588|BST1_HUMAN	Q10588	ADP-ribosyl cyclase 2 OS=Homo sapiens GN=BST1 PE=1 SV=2	1	6.3	3	0.12	0.01	0.19	0.01	0.16	0.01	0.19	0.03	0.12	0.01	0.22	0	3	4	0.006
sp|Q10713|MPPA_HUMAN	Q10713	Mitochondrial-processing peptidase subunit alpha OS=Homo sapiens GN=PMPCA PE=1 SV=2	0.9994	14.3	2	0.13	0.05	0.22	0.03	0.16	0.02	0.13	0.01	0.19	0.02	0.16	0.02	3	3	0.005
sp|Q11206|SIA4C_HUMAN	Q11206	CMP-N-acetylneuraminate-beta-galactosamide-alpha-2,3-sialyltransferase 4 OS=Homo sapiens GN=ST3GAL4 PE=2 SV=1	0.649	3.9	1	0.13	99.99	0.24	99.99	0.17	99.99	0.13	99.99	0.15	99.99	0.18	99.99	1	1	0.002
sp|Q12769|NU160_HUMAN	Q12769	Nuclear pore complex protein Nup160 OS=Homo sapiens GN=NUP160 PE=1 SV=3	0.9995	4.8	2	0.13	0.03	0.16	0.04	0.13	0.05	0.14	0.04	0.26	0.03	0.16	0	7	9	0.007
sp|Q12774|ARHG5_HUMAN	Q12774	Rho guanine nucleotide exchange factor 5 OS=Homo sapiens GN=ARHGEF5 PE=1 SV=3	0.9906	4.8	1	0.12	99.99	0.19	99.99	0.17	99.99	0.09	99.99	0.28	99.99	0.15	99.99	1	1	0.004
sp|Q12792|TWF1_HUMAN	Q12792	Twinfilin-1 OS=Homo sapiens GN=TWF1 PE=1 SV=3	1	14	3	0.15	0.05	0.21	0	0.16	0.01	0.13	0.01	0.17	0.02	0.16	0.02	7	9	0.01
sp|Q12797|ASPH_HUMAN	Q12797	Aspartyl/asparaginyl beta-hydroxylase OS=Homo sapiens GN=ASPH PE=1 SV=3	0.9922	3.6	1	0.12	99.99	0.2	99.99	0.19	99.99	0.11	99.99	0.2	99.99	0.17	99.99	1	1	0.003
sp|Q12824|SNF5_HUMAN	Q12824	SWI/SNF-related matrix-associated actin-dependent regulator of chromatin subfamily B member 1 OS=Homo sapiens GN=SMARCB1 PE=1 SV=2	0.9814	7	1	0.14	99.99	0.2	99.99	0.16	99.99	0.14	99.99	0.2	99.99	0.17	99.99	1	1	0.003
sp|Q12841|FSTL1_HUMAN	Q12841	Follistatin-related protein 1 OS=Homo sapiens GN=FSTL1 PE=1 SV=1	0.9896	3.6	1	0.11	99.99	0.2	99.99	0.17	99.99	0.14	99.99	0.23	99.99	0.15	99.99	1	1	0.002
sp|Q12852|M3K12_HUMAN	Q12852	Mitogen-activated protein kinase kinase kinase 12 OS=Homo sapiens GN=MAP3K12 PE=1 SV=2	0.6509	11.2	1	0.26	99.99	0.17	99.99	0.08	99.99	0.09	99.99	0.3	99.99	0.09	99.99	2	5	0.004
sp|Q12874|SF3A3_HUMAN	Q12874	Splicing factor 3A subunit 3 OS=Homo sapiens GN=SF3A3 PE=1 SV=1	0.9922	9.2	2	0.14	0	0.23	0.04	0.16	0.03	0.14	0.06	0.19	0.04	0.11	0.03	1	2	0.005
sp|Q12904|AIMP1_HUMAN	Q12904	Aminoacyl tRNA synthase complex-interacting multifunctional protein 1 OS=Homo sapiens GN=AIMP1 PE=1 SV=2	0.9994	17.6	2	0.1	0.02	0.28	0	0.17	0.01	0.11	0	0.17	0	0.16	0	4	5	0.006
sp|Q12905|ILF2_HUMAN	Q12905	Interleukin enhancer-binding factor 2 OS=Homo sapiens GN=ILF2 PE=1 SV=2	1	19.5	4	0.11	0	0.22	0.02	0.17	0.01	0.13	0.01	0.18	0.01	0.19	0.01	4	4	0.007
sp|Q12906|ILF3_HUMAN	Q12906	Interleukin enhancer-binding factor 3 OS=Homo sapiens GN=ILF3 PE=1 SV=3	1	9.3	5	0.11	0.02	0.22	0.01	0.19	0.02	0.12	0	0.17	0.01	0.17	0.02	4	5	0.011
sp|Q12907|LMAN2_HUMAN	Q12907	Vesicular integral-membrane protein VIP36 OS=Homo sapiens GN=LMAN2 PE=1 SV=1	1	12.4	4	0.12	0.01	0.21	0	0.17	0	0.13	0.01	0.2	0.01	0.17	0	5	5	0.008
sp|Q12913|PTPRJ_HUMAN	Q12913	Receptor-type tyrosine-protein phosphatase eta OS=Homo sapiens GN=PTPRJ PE=1 SV=3	0.8699	2.5	2	0.12	0	0.22	0.02	0.16	0	0.14	0.01	0.17	0.01	0.2	0.02	2	2	0.004
sp|Q13011|ECH1_HUMAN	Q13011	Delta(3,5)-Delta(2,4)-dienoyl-CoA isomerase, mitochondrial OS=Homo sapiens GN=ECH1 PE=1 SV=2	1	25.9	7	0.11	0	0.21	0.01	0.18	0.01	0.12	0.01	0.18	0	0.2	0.01	8	12	0.016
sp|Q13043|STK4_HUMAN	Q13043	Serine/threonine-protein kinase 4 OS=Homo sapiens GN=STK4 PE=1 SV=2	1	12.1	3	0.12	0.01	0.2	0.02	0.17	0.01	0.16	0.01	0.15	0	0.19	0.01	5	5	0.007
sp|Q13045|FLII_HUMAN	Q13045	Protein flightless-1 homolog OS=Homo sapiens GN=FLII PE=1 SV=2	1	10.3	8	0.12	0.01	0.23	0.01	0.17	0.01	0.13	0	0.18	0.01	0.17	0	10	12	0.021
sp|Q13057|COASY_HUMAN	Q13057	Bifunctional coenzyme A synthase OS=Homo sapiens GN=COASY PE=1 SV=4	1	4.6	3	0.11	0.02	0.25	0.01	0.17	0	0.1	0.01	0.21	0.01	0.15	0.02	3	4	0.007
sp|Q13107|UBP4_HUMAN	Q13107	Ubiquitin carboxyl-terminal hydrolase 4 OS=Homo sapiens GN=USP4 PE=1 SV=3	0.9934	5.6	1	0.15	99.99	0.22	99.99	0.12	99.99	0.14	99.99	0.19	99.99	0.18	99.99	1	1	0.004
sp|Q13111|CAF1A_HUMAN	Q13111	Chromatin assembly factor 1 subunit A OS=Homo sapiens GN=CHAF1A PE=1 SV=2	0.8383	7.9	3	0.13	0.01	0.22	0.04	0.17	0.01	0.13	0.01	0.17	0.02	0.17	0.02	1	3	0.006
sp|Q13126|MTAP_HUMAN	Q13126	S-methyl-5'-thioadenosine phosphorylase OS=Homo sapiens GN=MTAP PE=1 SV=2	0.9922	12.7	2	0.1	0.01	0.25	0.01	0.2	0.01	0.12	0	0.15	0.01	0.18	0.03	1	2	0.005
sp|Q13153|PAK1_HUMAN	Q13153	Serine/threonine-protein kinase PAK 1 OS=Homo sapiens GN=PAK1 PE=1 SV=2	0.9948	8.3	1	0.12	99.99	0.19	99.99	0.21	99.99	0.11	99.99	0.22	99.99	0.15	99.99	2	2	0.003
sp|Q13155|AIMP2_HUMAN	Q13155	Aminoacyl tRNA synthase complex-interacting multifunctional protein 2 OS=Homo sapiens GN=AIMP2 PE=1 SV=2	0.8489	7.5	1	0.12	99.99	0.21	99.99	0.18	99.99	0.12	99.99	0.18	99.99	0.18	99.99	1	1	0.002
sp|Q13162|PRDX4_HUMAN	Q13162	Peroxiredoxin-4 OS=Homo sapiens GN=PRDX4 PE=1 SV=1	1	45.8	4	0.11	0.01	0.2	0.01	0.17	0.01	0.12	0.02	0.22	0.02	0.17	0.01	6	11	0.017
sp|Q13185|CBX3_HUMAN	Q13185	Chromobox protein homolog 3 OS=Homo sapiens GN=CBX3 PE=1 SV=4	1	23.5	5	0.15	0.12	0.18	0.03	0.13	0.02	0.14	0.03	0.12	0.02	0.15	0.03	5	5	0.009
sp|Q13200|PSMD2_HUMAN	Q13200	26S proteasome non-ATPase regulatory subunit 2 OS=Homo sapiens GN=PSMD2 PE=1 SV=3	1	18.2	17	0.1	0.01	0.22	0.01	0.17	0.01	0.13	0.01	0.19	0.01	0.18	0.01	15	21	0.037
sp|Q13217|DNJC3_HUMAN	Q13217	DnaJ homolog subfamily C member 3 OS=Homo sapiens GN=DNAJC3 PE=1 SV=1	1	21.2	5	0.13	0.01	0.18	0.02	0.17	0.01	0.12	0.01	0.23	0.02	0.16	0.01	8	9	0.016
sp|Q13228|SBP1_HUMAN	Q13228	Selenium-binding protein 1 OS=Homo sapiens GN=SELENBP1 PE=1 SV=2	0.9955	12.7	1	0.12	99.99	0.26	99.99	0.16	99.99	0.16	99.99	0.16	99.99	0.14	99.99	1	1	0.005
sp|Q13231|CHIT1_HUMAN	Q13231	Chitotriosidase-1 OS=Homo sapiens GN=CHIT1 PE=1 SV=1	1	12.7	4	0.11	0.01	0.19	0.02	0.17	0.01	0.19	0.03	0.14	0.01	0.18	0.01	3	4	0.008
sp|Q13263|TIF1B_HUMAN	Q13263	Transcription intermediary factor 1-beta OS=Homo sapiens GN=TRIM28 PE=1 SV=5	0.9731	8.4	2	0.13	0.01	0.21	0.01	0.2	0.01	0.13	0	0.18	0.01	0.15	0.01	2	3	0.007
sp|Q13283|G3BP1_HUMAN	Q13283	Ras GTPase-activating protein-binding protein 1 OS=Homo sapiens GN=G3BP1 PE=1 SV=1	1	21.7	7	0.11	0.01	0.21	0.01	0.19	0.01	0.13	0.01	0.16	0.01	0.18	0.01	9	9	0.016
sp|Q13310|PABP4_HUMAN	Q13310	Polyadenylate-binding protein 4 OS=Homo sapiens GN=PABPC4 PE=1 SV=1	0.9994	12.1	2	0.1	0.01	0.25	0	0.18	0.01	0.12	0.01	0.17	0.01	0.18	0	3	3	0.009
sp|Q13315|ATM_HUMAN	Q13315	Serine-protein kinase ATM OS=Homo sapiens GN=ATM PE=1 SV=3	0.9986	2.5	3	0.13	0	0.19	0.02	0.15	0.01	0.13	0.01	0.22	0.02	0.18	0.01	5	7	0.008
sp|Q13347|EIF3I_HUMAN	Q13347	Eukaryotic translation initiation factor 3 subunit I OS=Homo sapiens GN=EIF3I PE=1 SV=1	1	12.9	2	0.11	0.01	0.19	0.02	0.18	0.01	0.13	0.01	0.2	0.01	0.19	0	2	2	0.004
sp|Q13393|PLD1_HUMAN	Q13393	Phospholipase D1 OS=Homo sapiens GN=PLD1 PE=1 SV=1	1	10	3	0.11	0	0.22	0.02	0.16	0.01	0.15	0.02	0.19	0.02	0.17	0.01	7	7	0.009
sp|Q13404|UB2V1_HUMAN	Q13404	Ubiquitin-conjugating enzyme E2 variant 1 OS=Homo sapiens GN=UBE2V1 PE=1 SV=2	1	44.9	8	0.1	0.01	0.24	0.02	0.16	0.01	0.14	0.01	0.17	0.01	0.17	0.01	5	9	0.015
sp|Q13409|DC1I2_HUMAN	Q13409	Cytoplasmic dynein 1 intermediate chain 2 OS=Homo sapiens GN=DYNC1I2 PE=1 SV=3	1	15.2	3	0.12	0.01	0.22	0.02	0.17	0.01	0.13	0.02	0.18	0.01	0.18	0.01	6	6	0.009
sp|Q13418|ILK_HUMAN	Q13418	Integrin-linked protein kinase OS=Homo sapiens GN=ILK PE=1 SV=2	0.7308	3.1	1	0.11	99.99	0.21	99.99	0.19	99.99	0.11	99.99	0.17	99.99	0.21	99.99	1	1	0.002
sp|Q13421|MSLN_HUMAN	Q13421	Mesothelin OS=Homo sapiens GN=MSLN PE=1 SV=2	1	15.1	4	0.17	0.03	0.19	0.03	0.14	0.02	0.12	0.01	0.19	0.02	0.17	0	5	5	0.009
sp|Q13423|NNTM_HUMAN	Q13423	NAD(P) transhydrogenase, mitochondrial OS=Homo sapiens GN=NNT PE=1 SV=3	0.9995	1.8	2	0.08	0	0.31	0.08	0.17	0	0.12	0.02	0.14	0.02	0.17	0.04	2	2	0.004
sp|Q13435|SF3B2_HUMAN	Q13435	Splicing factor 3B subunit 2 OS=Homo sapiens GN=SF3B2 PE=1 SV=2	0.8509	6.7	1	0.09	99.99	0.22	99.99	0.18	99.99	0.08	99.99	0.27	99.99	0.16	99.99	2	3	0.004
sp|Q13438|OS9_HUMAN	Q13438	Protein OS-9 OS=Homo sapiens GN=OS9 PE=1 SV=1	1	10	3	0.12	0	0.22	0.01	0.17	0.02	0.12	0.01	0.21	0.02	0.14	0.02	3	3	0.006
sp|Q13439|GOGA4_HUMAN	Q13439	Golgin subfamily A member 4 OS=Homo sapiens GN=GOLGA4 PE=1 SV=1	1	5.8	3	0.1	0.01	0.25	0.01	0.18	0.01	0.12	0	0.17	0	0.18	0.01	6	6	0.01
sp|Q13442|HAP28_HUMAN	Q13442	28 kDa heat- and acid-stable phosphoprotein OS=Homo sapiens GN=PDAP1 PE=1 SV=1	0.9919	16	1	0.11	99.99	0.24	99.99	0.18	99.99	0.14	99.99	0.18	99.99	0.15	99.99	1	1	0.002
sp|Q13464|ROCK1_HUMAN	Q13464	Rho-associated protein kinase 1 OS=Homo sapiens GN=ROCK1 PE=1 SV=1	0.9995	5.3	1	0.09	99.99	0.24	99.99	0.15	99.99	0.15	99.99	0.21	99.99	0.17	99.99	4	4	0.006
sp|Q13488|VPP3_HUMAN	Q13488	V-type proton ATPase 116 kDa subunit a isoform 3 OS=Homo sapiens GN=TCIRG1 PE=1 SV=3	0.9928	8.8	1	0.12	99.99	0.17	99.99	0.15	99.99	0.16	99.99	0.19	99.99	0.21	99.99	3	3	0.005
sp|Q13492|PICAL_HUMAN	Q13492	Phosphatidylinositol-binding clathrin assembly protein OS=Homo sapiens GN=PICALM PE=1 SV=2	0.9984	6.4	2	0.12	0.01	0.2	0.02	0.17	0	0.13	0	0.19	0	0.18	0.01	2	2	0.004
sp|Q13509|TBB3_HUMAN	Q13509	Tubulin beta-3 chain OS=Homo sapiens GN=TUBB3 PE=1 SV=2	0.9999	32.2	2	0.1	0	0.18	0.02	0.17	0	0.18	0.07	0.17	0.03	0.18	0.02	2	3	0.03
sp|Q13510|ASAH1_HUMAN	Q13510	Acid ceramidase OS=Homo sapiens GN=ASAH1 PE=1 SV=5	1	15.4	6	0.12	0.01	0.23	0.01	0.16	0.01	0.14	0	0.17	0.01	0.17	0.01	5	6	0.011
sp|Q13515|BFSP2_HUMAN	Q13515	Phakinin OS=Homo sapiens GN=BFSP2 PE=1 SV=1	0.8243	14.7	2	0.05	0.01	0.24	0.01	0.21	0	0.11	0	0.22	0	0.16	0.02	2	2	0.004
sp|Q13541|4EBP1_HUMAN	Q13541	Eukaryotic translation initiation factor 4E-binding protein 1 OS=Homo sapiens GN=EIF4EBP1 PE=1 SV=3	0.9564	10.2	1	0.17	99.99	0.27	99.99	0.07	99.99	0.2	99.99	0.07	99.99	0.22	99.99	1	2	0.002
sp|Q13557|KCC2D_HUMAN	Q13557	Calcium/calmodulin-dependent protein kinase type II subunit delta OS=Homo sapiens GN=CAMK2D PE=1 SV=3	1	16.2	3	0.11	0.01	0.22	0.03	0.2	0.03	0.12	0	0.19	0	0.16	0	4	4	0.007
sp|Q13561|DCTN2_HUMAN	Q13561	Dynactin subunit 2 OS=Homo sapiens GN=DCTN2 PE=1 SV=4	1	26.2	6	0.11	0.01	0.25	0.01	0.18	0.01	0.12	0.01	0.17	0.01	0.16	0.01	7	9	0.014
sp|Q13562|NDF1_HUMAN	Q13562	Neurogenic differentiation factor 1 OS=Homo sapiens GN=NEUROD1 PE=1 SV=3	0.7936	3.4	2	0.09	0.02	0.21	0.02	0.19	0.01	0.14	0	0.17	0.02	0.19	0.01	1	2	0.004
sp|Q13586|STIM1_HUMAN	Q13586	Stromal interaction molecule 1 OS=Homo sapiens GN=STIM1 PE=1 SV=3	1	7.2	4	0.11	0.01	0.24	0.02	0.18	0	0.15	0.02	0.18	0	0.15	0.01	6	6	0.01
sp|Q13596|SNX1_HUMAN	Q13596	Sorting nexin-1 OS=Homo sapiens GN=SNX1 PE=1 SV=3	1	11.5	5	0.11	0.01	0.25	0.01	0.17	0.01	0.13	0.01	0.17	0.01	0.17	0.01	5	8	0.011
sp|Q13618|CUL3_HUMAN	Q13618	Cullin-3 OS=Homo sapiens GN=CUL3 PE=1 SV=2	1	7.9	4	0.12	0.01	0.23	0.01	0.16	0.01	0.13	0.01	0.18	0.01	0.19	0	6	7	0.009
sp|Q13636|RAB31_HUMAN	Q13636	Ras-related protein Rab-31 OS=Homo sapiens GN=RAB31 PE=1 SV=1	0.9996	10.8	2	0.12	0	0.2	0.01	0.17	0	0.15	0.02	0.17	0	0.19	0.01	2	2	0.004
sp|Q13724|MOGS_HUMAN	Q13724	Mannosyl-oligosaccharide glucosidase OS=Homo sapiens GN=MOGS PE=1 SV=5	0.9919	3.3	1	0.13	99.99	0.2	99.99	0.17	99.99	0.14	99.99	0.17	99.99	0.2	99.99	1	1	0.002
sp|Q13765|NACA_HUMAN	Q13765	Nascent polypeptide-associated complex subunit alpha OS=Homo sapiens GN=NACA PE=1 SV=1	1	37.7	5	0.11	0.01	0.25	0.03	0.18	0	0.11	0.01	0.18	0.02	0.16	0	8	9	0.016
sp|Q13813|SPTN1_HUMAN	Q13813	Spectrin alpha chain, non-erythrocytic 1 OS=Homo sapiens GN=SPTAN1 PE=1 SV=3	1	34.8	72	0.1	0	0.25	0	0.17	0	0.13	0	0.18	0	0.16	0	71	98	0.173
sp|Q13835|PKP1_HUMAN	Q13835	Plakophilin-1 OS=Homo sapiens GN=PKP1 PE=1 SV=2	1	54.6	78	0.11	0	0.22	0	0.18	0	0.13	0	0.19	0	0.16	0	58	100	0.173
sp|Q13838|DX39B_HUMAN	Q13838	Spliceosome RNA helicase DDX39B OS=Homo sapiens GN=DDX39B PE=1 SV=1	1	19.4	12	0.1	0	0.22	0	0.18	0	0.13	0	0.17	0	0.19	0.01	9	14	0.02
sp|Q13867|BLMH_HUMAN	Q13867	Bleomycin hydrolase OS=Homo sapiens GN=BLMH PE=1 SV=1	0.9995	10.1	2	0.11	0.01	0.22	0.03	0.17	0.02	0.13	0.01	0.19	0.02	0.17	0.01	3	3	0.005
sp|Q13882|PTK6_HUMAN	Q13882	Protein-tyrosine kinase 6 OS=Homo sapiens GN=PTK6 PE=1 SV=1	0.9999	9.3	4	0.12	0.01	0.19	0.02	0.18	0.01	0.14	0.01	0.18	0.02	0.18	0.01	4	4	0.006
sp|Q13885|TBB2A_HUMAN,sp|Q9BVA1|TBB2B_HUMAN	Q13885	Tubulin beta-2A chain OS=Homo sapiens GN=TUBB2A PE=1 SV=1,Tubulin beta-2B chain OS=Homo sapiens GN=TUBB2B PE=1 SV=1	1	53	9	0.1	0.01	0.27	0.02	0.16	0	0.12	0.01	0.19	0.02	0.15	0.01	11	17	0.075
sp|Q13907|IDI1_HUMAN	Q13907	Isopentenyl-diphosphate Delta-isomerase 1 OS=Homo sapiens GN=IDI1 PE=1 SV=2	0.8862	11.9	1	0.13	99.99	0.25	99.99	0.18	99.99	0.11	99.99	0.14	99.99	0.19	99.99	1	1	0.002
sp|Q13951|PEBB_HUMAN	Q13951	Core-binding factor subunit beta OS=Homo sapiens GN=CBFB PE=1 SV=2	0.9919	8.8	2	0.11	0.01	0.29	0.08	0.15	0.01	0.13	0.02	0.17	0.04	0.13	0.02	1	2	0.004
sp|Q14002|CEAM7_HUMAN	Q14002	Carcinoembryonic antigen-related cell adhesion molecule 7 OS=Homo sapiens GN=CEACAM7 PE=1 SV=1	0.972	15.8	2	0.11	0	0.19	0.03	0.21	0.03	0.17	0.03	0.15	0	0.13	0.1	2	2	0.004
sp|Q14019|COTL1_HUMAN	Q14019	Coactosin-like protein OS=Homo sapiens GN=COTL1 PE=1 SV=3	0.9999	21.1	6	0.11	0	0.21	0.01	0.14	0.01	0.2	0.02	0.15	0.02	0.17	0.01	3	6	0.01
sp|Q14103|HNRPD_HUMAN	Q14103	Heterogeneous nuclear ribonucleoprotein D0 OS=Homo sapiens GN=HNRNPD PE=1 SV=1	1	17.2	8	0.11	0.01	0.22	0.01	0.18	0	0.15	0.01	0.16	0	0.17	0.01	10	11	0.021
sp|Q14116|IL18_HUMAN	Q14116	Interleukin-18 OS=Homo sapiens GN=IL18 PE=1 SV=1	1	34.2	5	0.11	0.01	0.27	0.01	0.15	0.01	0.14	0	0.18	0.01	0.13	0.01	6	8	0.012
sp|Q14118|DAG1_HUMAN	Q14118	Dystroglycan OS=Homo sapiens GN=DAG1 PE=1 SV=2	0.9919	1.7	1	0.15	99.99	0.17	99.99	0.17	99.99	0.12	99.99	0.2	99.99	0.18	99.99	1	1	0.002
sp|Q14134|TRI29_HUMAN	Q14134	Tripartite motif-containing protein 29 OS=Homo sapiens GN=TRIM29 PE=1 SV=2	1	31.6	26	0.08	0	0.26	0.01	0.18	0	0.12	0	0.19	0	0.17	0	18	34	0.062
sp|Q14151|SAFB2_HUMAN	Q14151	Scaffold attachment factor B2 OS=Homo sapiens GN=SAFB2 PE=1 SV=1	1	8.7	2	0.13	0.01	0.24	0.01	0.15	0.01	0.11	0	0.2	0.03	0.16	0.01	3	3	0.006
sp|Q14152|EIF3A_HUMAN	Q14152	Eukaryotic translation initiation factor 3 subunit A OS=Homo sapiens GN=EIF3A PE=1 SV=1	1	17.4	21	0.12	0.01	0.24	0.01	0.17	0.01	0.12	0.01	0.17	0	0.17	0	22	27	0.047
sp|Q14160|SCRIB_HUMAN	Q14160	Protein scribble homolog OS=Homo sapiens GN=SCRIB PE=1 SV=4	0.9982	5.2	4	0.13	0.02	0.21	0.02	0.18	0.01	0.12	0.03	0.17	0.01	0.16	0.02	7	9	0.007
sp|Q14166|TTL12_HUMAN	Q14166	Tubulin--tyrosine ligase-like protein 12 OS=Homo sapiens GN=TTLL12 PE=1 SV=2	1	18.8	5	0.12	0.01	0.22	0.02	0.18	0.01	0.12	0.01	0.19	0.01	0.16	0	8	9	0.013
sp|Q14203|DCTN1_HUMAN	Q14203	Dynactin subunit 1 OS=Homo sapiens GN=DCTN1 PE=1 SV=3	1	13.7	11	0.11	0.01	0.25	0	0.17	0	0.13	0.01	0.18	0.01	0.16	0	12	16	0.027
sp|Q14204|DYHC1_HUMAN	Q14204	Cytoplasmic dynein 1 heavy chain 1 OS=Homo sapiens GN=DYNC1H1 PE=1 SV=5	1	22.6	78	0.11	0	0.23	0	0.18	0	0.12	0	0.18	0	0.17	0	81	100	0.18
sp|Q14247|SRC8_HUMAN	Q14247	Src substrate cortactin OS=Homo sapiens GN=CTTN PE=1 SV=2	1	11.6	4	0.18	0.09	0.21	0.04	0.15	0.02	0.11	0.01	0.16	0.02	0.12	0.01	4	4	0.008
sp|Q14254|FLOT2_HUMAN	Q14254	Flotillin-2 OS=Homo sapiens GN=FLOT2 PE=1 SV=2	0.9927	16.1	1	0.11	99.99	0.25	99.99	0.16	99.99	0.15	99.99	0.16	99.99	0.17	99.99	1	1	0.004
sp|Q14257|RCN2_HUMAN	Q14257	Reticulocalbin-2 OS=Homo sapiens GN=RCN2 PE=1 SV=1	1	18.3	2	0.15	0	0.22	0	0.13	0.02	0.15	0.06	0.18	0.02	0.15	0.01	3	3	0.005
sp|Q14258|TRI25_HUMAN	Q14258	E3 ubiquitin/ISG15 ligase TRIM25 OS=Homo sapiens GN=TRIM25 PE=1 SV=2	0.9919	2.9	1	0.14	99.99	0.19	99.99	0.21	99.99	0.11	99.99	0.18	99.99	0.18	99.99	1	1	0.002
sp|Q14315|FLNC_HUMAN	Q14315	Filamin-C OS=Homo sapiens GN=FLNC PE=1 SV=3	0.8911	4.9	1	0.13	99.99	0.19	99.99	0.16	99.99	0.13	99.99	0.23	99.99	0.16	99.99	4	9	0.01
sp|Q14344|GNA13_HUMAN	Q14344	Guanine nucleotide-binding protein subunit alpha-13 OS=Homo sapiens GN=GNA13 PE=1 SV=2	1	8.5	3	0.11	0.01	0.26	0	0.17	0	0.14	0.01	0.15	0.01	0.16	0	4	4	0.007
sp|Q14376|GALE_HUMAN	Q14376	UDP-glucose 4-epimerase OS=Homo sapiens GN=GALE PE=1 SV=2	0.991	15.5	1	0.16	99.99	0.24	99.99	0.14	99.99	0.12	99.99	0.22	99.99	0.11	99.99	2	3	0.004
sp|Q14435|GALT3_HUMAN	Q14435	Polypeptide N-acetylgalactosaminyltransferase 3 OS=Homo sapiens GN=GALNT3 PE=1 SV=2	0.9891	4.1	1	0.12	99.99	0.2	99.99	0.2	99.99	0.11	99.99	0.2	99.99	0.16	99.99	2	2	0.004
sp|Q14508|WFDC2_HUMAN	Q14508	WAP four-disulfide core domain protein 2 OS=Homo sapiens GN=WFDC2 PE=1 SV=2	1	33.9	7	0.12	0.01	0.2	0.01	0.18	0.01	0.15	0.02	0.18	0.02	0.16	0.02	4	8	0.015
sp|Q14515|SPRL1_HUMAN	Q14515	SPARC-like protein 1 OS=Homo sapiens GN=SPARCL1 PE=1 SV=2	1	30.1	11	0.16	0.01	0.19	0.01	0.16	0.01	0.1	0.01	0.23	0.01	0.14	0.01	15	16	0.025
sp|Q14517|FAT1_HUMAN	Q14517	Protocadherin Fat 1 OS=Homo sapiens GN=FAT1 PE=1 SV=2	0.801	1.6	1	0.09	99.99	0.28	99.99	0.17	99.99	0.11	99.99	0.14	99.99	0.21	99.99	4	7	0.007
sp|Q14558|KPRA_HUMAN	Q14558	Phosphoribosyl pyrophosphate synthase-associated protein 1 OS=Homo sapiens GN=PRPSAP1 PE=1 SV=2	0.9914	10.4	1	0.11	99.99	0.21	99.99	0.19	99.99	0.12	99.99	0.18	99.99	0.2	99.99	1	1	0.003
sp|Q14571|ITPR2_HUMAN	Q14571	Inositol 1,4,5-trisphosphate receptor type 2 OS=Homo sapiens GN=ITPR2 PE=1 SV=2	1	5.1	3	0.12	0	0.23	0.03	0.17	0.01	0.12	0.01	0.19	0.02	0.17	0.01	9	10	0.009
sp|Q14574|DSC3_HUMAN	Q14574	Desmocollin-3 OS=Homo sapiens GN=DSC3 PE=1 SV=3	1	9.4	3	0.12	0.01	0.25	0.01	0.18	0.01	0.13	0.01	0.18	0.01	0.15	0	4	6	0.009
sp|Q14624|ITIH4_HUMAN	Q14624	Inter-alpha-trypsin inhibitor heavy chain H4 OS=Homo sapiens GN=ITIH4 PE=1 SV=4	1	13.4	4	0.1	0.02	0.21	0.02	0.17	0.01	0.14	0.01	0.17	0.01	0.19	0.01	5	6	0.009
sp|Q14651|PLSI_HUMAN	Q14651	Plastin-1 OS=Homo sapiens GN=PLS1 PE=1 SV=2	0.998	9.1	2	0.11	0.02	0.22	0.01	0.18	0.01	0.14	0.02	0.17	0.01	0.19	0.01	3	3	0.011
sp|Q14669|TRIPC_HUMAN	Q14669	E3 ubiquitin-protein ligase TRIP12 OS=Homo sapiens GN=TRIP12 PE=1 SV=1	0.9996	3.9	3	0.1	0.02	0.19	0.03	0.16	0.01	0.15	0.01	0.2	0.03	0.18	0.02	4	6	0.009
sp|Q14677|EPN4_HUMAN	Q14677	Clathrin interactor 1 OS=Homo sapiens GN=CLINT1 PE=1 SV=1	1	8.8	3	0.11	0	0.25	0.03	0.17	0.01	0.13	0.01	0.17	0.01	0.17	0.01	4	5	0.008
sp|Q14697|GANAB_HUMAN	Q14697	Neutral alpha-glucosidase AB OS=Homo sapiens GN=GANAB PE=1 SV=3	1	27	21	0.11	0	0.22	0.01	0.17	0	0.13	0	0.18	0	0.17	0.01	23	26	0.047
sp|Q14764|MVP_HUMAN	Q14764	Major vault protein OS=Homo sapiens GN=MVP PE=1 SV=4	1	29.6	17	0.1	0.01	0.24	0.01	0.18	0.01	0.12	0	0.17	0	0.17	0.01	18	24	0.043
sp|Q14789|GOGB1_HUMAN	Q14789	Golgin subfamily B member 1 OS=Homo sapiens GN=GOLGB1 PE=1 SV=2	0.9901	5.5	2	0.16	0.06	0.14	0.05	0.24	0.04	0.16	0.02	0.15	0.01	0.11	0.06	7	7	0.008
sp|Q14847|LASP1_HUMAN	Q14847	LIM and SH3 domain protein 1 OS=Homo sapiens GN=LASP1 PE=1 SV=2	0.9997	14.6	2	0.1	0	0.18	0.03	0.17	0	0.16	0.01	0.2	0	0.19	0.03	3	3	0.005
sp|Q14914|PTGR1_HUMAN	Q14914	Prostaglandin reductase 1 OS=Homo sapiens GN=PTGR1 PE=1 SV=2	1	26.4	5	0.13	0.01	0.2	0.01	0.16	0	0.15	0	0.22	0.01	0.14	0.01	5	5	0.01
sp|Q14974|IMB1_HUMAN	Q14974	Importin subunit beta-1 OS=Homo sapiens GN=KPNB1 PE=1 SV=2	1	14.6	13	0.12	0.01	0.21	0.01	0.18	0.01	0.13	0.01	0.17	0.01	0.17	0.01	12	16	0.029
sp|Q14980|NUMA1_HUMAN	Q14980	Nuclear mitotic apparatus protein 1 OS=Homo sapiens GN=NUMA1 PE=1 SV=2	1	7	5	0.1	0.01	0.29	0.02	0.17	0.01	0.12	0.01	0.16	0.01	0.15	0.01	8	9	0.014
sp|Q14CN2|CLCA4_HUMAN	Q14CN2	Calcium-activated chloride channel regulator 4 OS=Homo sapiens GN=CLCA4 PE=1 SV=2	1	20.2	10	0.11	0.01	0.22	0.01	0.2	0.01	0.13	0.01	0.18	0.01	0.16	0.01	14	18	0.028
sp|Q14CN4|K2C72_HUMAN	Q14CN4	Keratin, type II cytoskeletal 72 OS=Homo sapiens GN=KRT72 PE=1 SV=2	1	13.5	6	0.07	0.01	0.26	0.01	0.17	0.02	0.15	0.01	0.19	0.01	0.14	0.02	5	15	0.03
sp|Q15005|SPCS2_HUMAN	Q15005	Signal peptidase complex subunit 2 OS=Homo sapiens GN=SPCS2 PE=1 SV=3	0.9916	6.6	1	0.09	99.99	0.25	99.99	0.18	99.99	0.14	99.99	0.15	99.99	0.19	99.99	2	2	0.003
sp|Q15008|PSMD6_HUMAN	Q15008	26S proteasome non-ATPase regulatory subunit 6 OS=Homo sapiens GN=PSMD6 PE=1 SV=1	1	13.9	4	0.11	0.01	0.23	0.02	0.18	0.02	0.12	0.01	0.18	0.01	0.16	0.01	5	6	0.009
sp|Q15019|SEPT2_HUMAN	Q15019	Septin-2 OS=Homo sapiens GN=SEPT2 PE=1 SV=1	0.9571	5.3	1	0.1	99.99	0.27	99.99	0.18	99.99	0.1	99.99	0.21	99.99	0.13	99.99	1	1	0.003
sp|Q15027|ACAP1_HUMAN	Q15027	Arf-GAP with coiled-coil, ANK repeat and PH domain-containing protein 1 OS=Homo sapiens GN=ACAP1 PE=1 SV=1	0.9919	5.4	1	0.1	99.99	0.37	99.99	0.14	99.99	0.11	99.99	0.13	99.99	0.15	99.99	1	1	0.003
sp|Q15029|U5S1_HUMAN	Q15029	116 kDa U5 small nuclear ribonucleoprotein component OS=Homo sapiens GN=EFTUD2 PE=1 SV=1	1	8.2	2	0.23	0.08	0.2	0.03	0.16	0.01	0.12	0	0.14	0.02	0.14	0.02	5	6	0.009
sp|Q15042|RB3GP_HUMAN	Q15042	Rab3 GTPase-activating protein catalytic subunit OS=Homo sapiens GN=RAB3GAP1 PE=1 SV=3	0.8067	6.7	3	0.14	0.01	0.17	0.02	0.16	0.02	0.16	0.01	0.15	0.01	0.22	0.01	2	6	0.007
sp|Q15056|IF4H_HUMAN	Q15056	Eukaryotic translation initiation factor 4H OS=Homo sapiens GN=EIF4H PE=1 SV=5	1	21	4	0.11	0.02	0.24	0.01	0.17	0	0.11	0.01	0.19	0.02	0.16	0.01	3	5	0.01
sp|Q15057|ACAP2_HUMAN	Q15057	Arf-GAP with coiled-coil, ANK repeat and PH domain-containing protein 2 OS=Homo sapiens GN=ACAP2 PE=1 SV=3	1	6.8	3	0.12	0.02	0.25	0.01	0.14	0.02	0.14	0.01	0.16	0.02	0.17	0.02	4	4	0.007
sp|Q15067|ACOX1_HUMAN	Q15067	Peroxisomal acyl-coenzyme A oxidase 1 OS=Homo sapiens GN=ACOX1 PE=1 SV=3	1	25	8	0.11	0.01	0.22	0.01	0.17	0	0.13	0	0.19	0.01	0.17	0.01	11	11	0.02
sp|Q15075|EEA1_HUMAN	Q15075	Early endosome antigen 1 OS=Homo sapiens GN=EEA1 PE=1 SV=2	1	8.6	6	0.11	0.02	0.24	0.03	0.17	0.01	0.14	0.01	0.16	0.01	0.17	0.01	9	9	0.014
sp|Q15080|NCF4_HUMAN	Q15080	Neutrophil cytosol factor 4 OS=Homo sapiens GN=NCF4 PE=1 SV=2	1	33	4	0.12	0.01	0.18	0.02	0.14	0.02	0.18	0.03	0.14	0.01	0.21	0.02	4	4	0.009
sp|Q15084|PDIA6_HUMAN	Q15084	Protein disulfide-isomerase A6 OS=Homo sapiens GN=PDIA6 PE=1 SV=1	1	42.3	20	0.1	0.01	0.23	0.01	0.18	0	0.12	0	0.18	0	0.18	0	16	27	0.048
sp|Q15102|PA1B3_HUMAN	Q15102	Platelet-activating factor acetylhydrolase IB subunit gamma OS=Homo sapiens GN=PAFAH1B3 PE=1 SV=1	1	11.3	4	0.11	0.01	0.21	0.01	0.2	0.02	0.13	0.02	0.17	0.01	0.17	0.01	4	6	0.01
sp|Q15111|PLCL1_HUMAN	Q15111	Inactive phospholipase C-like protein 1 OS=Homo sapiens GN=PLCL1 PE=1 SV=3	0.8221	5.9	1	0.19	99.99	0.23	99.99	0.16	99.99	0.12	99.99	0.17	99.99	0.13	99.99	2	3	0.005
sp|Q15121|PEA15_HUMAN	Q15121	Astrocytic phosphoprotein PEA-15 OS=Homo sapiens GN=PEA15 PE=1 SV=2	1	36.9	3	0.1	0.01	0.27	0.01	0.16	0.01	0.12	0.01	0.17	0.01	0.18	0.01	3	3	0.005
sp|Q15126|PMVK_HUMAN	Q15126	Phosphomevalonate kinase OS=Homo sapiens GN=PMVK PE=1 SV=3	0.9922	10.9	2	0.13	0.01	0.23	0.03	0.15	0.02	0.13	0.01	0.2	0.02	0.16	0.04	1	2	0.005
sp|Q15149|PLEC_HUMAN	Q15149	Plectin OS=Homo sapiens GN=PLEC PE=1 SV=3	1	21.9	85	0.11	0	0.23	0	0.18	0	0.13	0	0.18	0	0.17	0	97	121	0.201
sp|Q15181|IPYR_HUMAN	Q15181	Inorganic pyrophosphatase OS=Homo sapiens GN=PPA1 PE=1 SV=2	1	24.9	7	0.1	0.01	0.24	0.01	0.18	0.01	0.13	0.01	0.19	0	0.15	0.01	10	11	0.017
sp|Q15185|TEBP_HUMAN	Q15185	Prostaglandin E synthase 3 OS=Homo sapiens GN=PTGES3 PE=1 SV=1	1	24.4	7	0.09	0.01	0.24	0.01	0.2	0.02	0.11	0	0.18	0.01	0.16	0.01	5	8	0.013
sp|Q15233|NONO_HUMAN	Q15233	Non-POU domain-containing octamer-binding protein OS=Homo sapiens GN=NONO PE=1 SV=4	1	17.4	4	0.12	0	0.21	0.01	0.17	0.01	0.14	0.01	0.19	0.01	0.17	0.01	5	7	0.01
sp|Q15257|PTPA_HUMAN	Q15257	Serine/threonine-protein phosphatase 2A activator OS=Homo sapiens GN=PPP2R4 PE=1 SV=3	0.7858	10.9	1	0.13	99.99	0.22	99.99	0.18	99.99	0.12	99.99	0.18	99.99	0.16	99.99	2	2	0.003
sp|Q15293|RCN1_HUMAN	Q15293	Reticulocalbin-1 OS=Homo sapiens GN=RCN1 PE=1 SV=1	0.9723	4.5	1	0.12	99.99	0.23	99.99	0.17	99.99	0.12	99.99	0.18	99.99	0.19	99.99	1	1	0.002
sp|Q15323|K1H1_HUMAN	Q15323	Keratin, type I cuticular Ha1 OS=Homo sapiens GN=KRT31 PE=2 SV=3	1	19	3	0.1	0.01	0.25	0.03	0.15	0.01	0.15	0	0.19	0.01	0.14	0.03	4	5	0.053
sp|Q15363|TMED2_HUMAN	Q15363	Transmembrane emp24 domain-containing protein 2 OS=Homo sapiens GN=TMED2 PE=1 SV=1	0.9922	10.9	2	0.1	0	0.19	0.04	0.19	0.01	0.14	0	0.18	0.01	0.2	0.03	1	2	0.005
sp|Q15365|PCBP1_HUMAN	Q15365	Poly(rC)-binding protein 1 OS=Homo sapiens GN=PCBP1 PE=1 SV=2	1	36.5	5	0.13	0.01	0.22	0.01	0.17	0.01	0.13	0.01	0.18	0	0.17	0	7	7	0.015
sp|Q15366|PCBP2_HUMAN	Q15366	Poly(rC)-binding protein 2 OS=Homo sapiens GN=PCBP2 PE=1 SV=1	1	31.5	4	0.11	0.01	0.2	0.02	0.18	0.01	0.12	0	0.21	0.01	0.18	0.01	6	7	0.011
sp|Q15386|UBE3C_HUMAN	Q15386	Ubiquitin-protein ligase E3C OS=Homo sapiens GN=UBE3C PE=1 SV=3	0.9845	2.5	1	0.09	99.99	0.34	99.99	0.18	99.99	0.06	99.99	0.17	99.99	0.17	99.99	3	3	0.004
sp|Q15388|TOM20_HUMAN	Q15388	Mitochondrial import receptor subunit TOM20 homolog OS=Homo sapiens GN=TOMM20 PE=1 SV=1	0.9489	13.8	1	0.12	99.99	0.27	99.99	0.17	99.99	0.11	99.99	0.14	99.99	0.19	99.99	1	1	0.002
sp|Q15393|SF3B3_HUMAN	Q15393	Splicing factor 3B subunit 3 OS=Homo sapiens GN=SF3B3 PE=1 SV=4	1	8.2	5	0.1	0.01	0.22	0.01	0.17	0.01	0.14	0.01	0.19	0.01	0.18	0	6	10	0.015
sp|Q15413|RYR3_HUMAN	Q15413	Ryanodine receptor 3 OS=Homo sapiens GN=RYR3 PE=1 SV=3	0.9977	3.3	3	0.13	0.02	0.23	0.01	0.23	0.04	0.12	0.01	0.13	0.02	0.15	0.03	9	14	0.011
sp|Q15417|CNN3_HUMAN	Q15417	Calponin-3 OS=Homo sapiens GN=CNN3 PE=1 SV=1	1	16.1	2	0.12	0.01	0.22	0.05	0.17	0.02	0.13	0.03	0.17	0.02	0.18	0.01	3	3	0.006
sp|Q15427|SF3B4_HUMAN	Q15427	Splicing factor 3B subunit 4 OS=Homo sapiens GN=SF3B4 PE=1 SV=1	0.8426	10.1	1	0.12	99.99	0.26	99.99	0.18	99.99	0.13	99.99	0.15	99.99	0.16	99.99	2	2	0.004
sp|Q15435|PP1R7_HUMAN	Q15435	Protein phosphatase 1 regulatory subunit 7 OS=Homo sapiens GN=PPP1R7 PE=1 SV=1	1	15	4	0.11	0	0.22	0.01	0.15	0.01	0.14	0.01	0.19	0	0.18	0.02	5	5	0.007
sp|Q15437|SC23B_HUMAN	Q15437	Protein transport protein Sec23B OS=Homo sapiens GN=SEC23B PE=1 SV=2	1	10.7	6	0.12	0.01	0.21	0.02	0.21	0.03	0.1	0.02	0.14	0.02	0.19	0.02	7	7	0.01
sp|Q15477|SKIV2_HUMAN	Q15477	Helicase SKI2W OS=Homo sapiens GN=SKIV2L PE=1 SV=3	0.9984	6.5	1	0.13	99.99	0.21	99.99	0.17	99.99	0.14	99.99	0.16	99.99	0.19	99.99	2	3	0.007
sp|Q15517|CDSN_HUMAN	Q15517	Corneodesmosin OS=Homo sapiens GN=CDSN PE=1 SV=3	1	21	2	0.17	0	0.22	0.01	0.15	0.01	0.11	0	0.2	0.03	0.16	0.03	3	3	0.005
sp|Q15555|MARE2_HUMAN	Q15555	Microtubule-associated protein RP/EB family member 2 OS=Homo sapiens GN=MAPRE2 PE=1 SV=1	0.8176	9.5	1	0.12	99.99	0.23	99.99	0.17	99.99	0.14	99.99	0.18	99.99	0.16	99.99	1	1	0.002
sp|Q15628|TRADD_HUMAN	Q15628	Tumor necrosis factor receptor type 1-associated DEATH domain protein OS=Homo sapiens GN=TRADD PE=1 SV=2	0.9327	9.9	2	0.07	0.02	0.36	0.01	0.16	0.01	0.11	0.01	0.17	0.04	0.12	0.02	1	2	0.004
sp|Q15631|TSN_HUMAN	Q15631	Translin OS=Homo sapiens GN=TSN PE=1 SV=1	0.9562	14	2	0.13	0	0.24	0.02	0.19	0.02	0.13	0	0.15	0	0.16	0.03	2	2	0.004
sp|Q15642|CIP4_HUMAN	Q15642	Cdc42-interacting protein 4 OS=Homo sapiens GN=TRIP10 PE=1 SV=3	1	14.5	5	0.11	0.01	0.23	0.01	0.18	0.01	0.12	0.01	0.18	0.01	0.18	0.01	6	6	0.01
sp|Q15654|TRIP6_HUMAN	Q15654	Thyroid receptor-interacting protein 6 OS=Homo sapiens GN=TRIP6 PE=1 SV=3	0.8724	11.3	1	0.13	99.99	0.19	99.99	0.17	99.99	0.16	99.99	0.18	99.99	0.16	99.99	3	3	0.004
sp|Q15691|MARE1_HUMAN	Q15691	Microtubule-associated protein RP/EB family member 1 OS=Homo sapiens GN=MAPRE1 PE=1 SV=3	1	27.2	4	0.14	0.02	0.2	0.01	0.13	0.01	0.15	0.01	0.22	0.03	0.14	0.01	4	5	0.008
sp|Q15738|NSDHL_HUMAN	Q15738	Sterol-4-alpha-carboxylate 3-dehydrogenase, decarboxylating OS=Homo sapiens GN=NSDHL PE=1 SV=2	1	35.9	5	0.11	0.01	0.23	0.01	0.19	0.01	0.12	0.01	0.17	0.01	0.17	0.01	8	11	0.013
sp|Q15746|MYLK_HUMAN	Q15746	Myosin light chain kinase, smooth muscle OS=Homo sapiens GN=MYLK PE=1 SV=4	0.9882	4.6	12	0.11	0	0.15	0.01	0.2	0	0.21	0.01	0.22	0.01	0.1	0	5	26	0.031
sp|Q15772|SPEG_HUMAN	Q15772	Striated muscle preferentially expressed protein kinase OS=Homo sapiens GN=SPEG PE=1 SV=4	0.7312	4.4	1	0.13	99.99	0.16	99.99	0.15	99.99	0.14	99.99	0.18	99.99	0.23	99.99	2	2	0.005
sp|Q15782|CH3L2_HUMAN	Q15782	Chitinase-3-like protein 2 OS=Homo sapiens GN=CHI3L2 PE=1 SV=1	1	22.6	4	0.12	0.01	0.2	0.03	0.16	0.01	0.16	0.01	0.2	0.02	0.15	0.02	4	5	0.008
sp|Q15800|MSMO1_HUMAN	Q15800	Methylsterol monooxygenase 1 OS=Homo sapiens GN=MSMO1 PE=1 SV=1	0.701	7.2	1	0.13	99.99	0.19	99.99	0.17	99.99	0.14	99.99	0.18	99.99	0.18	99.99	1	1	0.003
sp|Q15833|STXB2_HUMAN	Q15833	Syntaxin-binding protein 2 OS=Homo sapiens GN=STXBP2 PE=1 SV=2	0.9983	5.1	1	0.16	99.99	0.17	99.99	0.18	99.99	0.17	99.99	0.16	99.99	0.15	99.99	3	7	0.007
sp|Q15843|NEDD8_HUMAN	Q15843	NEDD8 OS=Homo sapiens GN=NEDD8 PE=1 SV=1	1	17.3	2	0.13	0	0.27	0.02	0.16	0.01	0.14	0.02	0.16	0	0.15	0	2	3	0.004
sp|Q15847|ADIRF_HUMAN	Q15847	Adipogenesis regulatory factor OS=Homo sapiens GN=ADIRF PE=1 SV=1	1	40.8	2	0.08	0.01	0.36	0.01	0.13	0.03	0.1	0	0.2	0.03	0.11	0.02	3	4	0.008
sp|Q16181|SEPT7_HUMAN	Q16181	Septin-7 OS=Homo sapiens GN=SEPT7 PE=1 SV=2	1	20.1	5	0.1	0.01	0.24	0.01	0.19	0.01	0.13	0	0.17	0.01	0.16	0.01	6	7	0.011
sp|Q16204|CCDC6_HUMAN	Q16204	Coiled-coil domain-containing protein 6 OS=Homo sapiens GN=CCDC6 PE=1 SV=2	0.9999	18.1	2	0.09	0	0.24	0.03	0.19	0	0.12	0	0.2	0.02	0.15	0.01	4	5	0.008
sp|Q16378|PROL4_HUMAN	Q16378	Proline-rich protein 4 OS=Homo sapiens GN=PRR4 PE=1 SV=3	1	22.4	12	0.25	0.03	0.15	0.01	0.09	0.01	0.15	0	0.21	0.01	0.11	0.01	5	17	0.031
sp|Q16401|PSMD5_HUMAN	Q16401	26S proteasome non-ATPase regulatory subunit 5 OS=Homo sapiens GN=PSMD5 PE=1 SV=3	0.9934	21.8	1	0.12	99.99	0.25	99.99	0.21	99.99	0.12	99.99	0.14	99.99	0.16	99.99	1	1	0.004
sp|Q16531|DDB1_HUMAN	Q16531	DNA damage-binding protein 1 OS=Homo sapiens GN=DDB1 PE=1 SV=1	0.9999	4.6	4	0.1	0.01	0.22	0.01	0.18	0.01	0.14	0.01	0.17	0.02	0.19	0.01	5	5	0.006
sp|Q16539|MK14_HUMAN	Q16539	Mitogen-activated protein kinase 14 OS=Homo sapiens GN=MAPK14 PE=1 SV=3	0.9503	19.7	1	0.15	99.99	0.21	99.99	0.14	99.99	0.15	99.99	0.18	99.99	0.16	99.99	1	1	0.003
sp|Q16543|CDC37_HUMAN	Q16543	Hsp90 co-chaperone Cdc37 OS=Homo sapiens GN=CDC37 PE=1 SV=1	1	13.8	3	0.12	0.02	0.24	0.02	0.16	0	0.11	0.02	0.17	0.02	0.18	0.01	3	3	0.006
sp|Q16563|SYPL1_HUMAN	Q16563	Synaptophysin-like protein 1 OS=Homo sapiens GN=SYPL1 PE=1 SV=1	0.9984	8.1	3	0.12	0.02	0.23	0.02	0.18	0.01	0.14	0	0.17	0	0.15	0.01	2	3	0.005
sp|Q16610|ECM1_HUMAN	Q16610	Extracellular matrix protein 1 OS=Homo sapiens GN=ECM1 PE=1 SV=2	1	55	43	0.09	0	0.25	0.01	0.17	0	0.13	0	0.2	0	0.14	0	33	54	0.101
sp|Q16658|FSCN1_HUMAN	Q16658	Fascin OS=Homo sapiens GN=FSCN1 PE=1 SV=3	1	18.3	4	0.13	0.01	0.26	0.03	0.14	0.02	0.11	0.01	0.18	0.01	0.16	0.01	5	6	0.011
sp|Q16698|DECR_HUMAN	Q16698	2,4-dienoyl-CoA reductase, mitochondrial OS=Homo sapiens GN=DECR1 PE=1 SV=1	1	12.5	2	0.09	0.03	0.24	0.01	0.17	0.02	0.13	0	0.18	0	0.19	0	4	4	0.007
sp|Q16718|NDUA5_HUMAN	Q16718	NADH dehydrogenase [ubiquinone] 1 alpha subcomplex subunit 5 OS=Homo sapiens GN=NDUFA5 PE=1 SV=3	1	35.3	2	0.09	0	0.26	0	0.19	0.02	0.11	0.02	0.17	0.01	0.17	0.01	2	2	0.004
sp|Q16740|CLPP_HUMAN	Q16740	Putative ATP-dependent Clp protease proteolytic subunit, mitochondrial OS=Homo sapiens GN=CLPP PE=1 SV=1	0.9997	11.2	2	0.12	0.02	0.26	0	0.19	0.03	0.14	0.02	0.15	0.02	0.14	0	2	2	0.005
sp|Q16762|THTR_HUMAN	Q16762	Thiosulfate sulfurtransferase OS=Homo sapiens GN=TST PE=1 SV=4	1	34	5	0.09	0.01	0.23	0.01	0.19	0.01	0.12	0	0.19	0.01	0.17	0.01	5	6	0.01
sp|Q16769|QPCT_HUMAN	Q16769	Glutaminyl-peptide cyclotransferase OS=Homo sapiens GN=QPCT PE=1 SV=1	0.9978	13.3	1	0.13	99.99	0.3	99.99	0.13	99.99	0.16	99.99	0.15	99.99	0.14	99.99	3	3	0.004
sp|Q16774|KGUA_HUMAN	Q16774	Guanylate kinase OS=Homo sapiens GN=GUK1 PE=1 SV=2	0.9919	11.2	1	0.13	99.99	0.25	99.99	0.16	99.99	0.11	99.99	0.2	99.99	0.16	99.99	1	1	0.002
sp|Q16777|H2A2C_HUMAN,sp|Q6FI13|H2A2A_HUMAN	Q16777	Histone H2A type 2-C OS=Homo sapiens GN=HIST2H2AC PE=1 SV=4,Histone H2A type 2-A OS=Homo sapiens GN=HIST2H2AA3 PE=1 SV=3	1	49.6	13	0.12	0.01	0.22	0.01	0.2	0.01	0.09	0.01	0.23	0.01	0.13	0.01	5	16	0.038
sp|Q16787|LAMA3_HUMAN	Q16787	Laminin subunit alpha-3 OS=Homo sapiens GN=LAMA3 PE=1 SV=2	0.9959	3.2	2	0.18	0.02	0.11	0.06	0.13	0	0.13	0.01	0.28	0.04	0.15	0.01	9	14	0.011
sp|Q16795|NDUA9_HUMAN	Q16795	NADH dehydrogenase [ubiquinone] 1 alpha subcomplex subunit 9, mitochondrial OS=Homo sapiens GN=NDUFA9 PE=1 SV=2	1	23.9	12	0.09	0.01	0.33	0.03	0.18	0.01	0.09	0.01	0.13	0.01	0.15	0.01	7	19	0.032
sp|Q16831|UPP1_HUMAN	Q16831	Uridine phosphorylase 1 OS=Homo sapiens GN=UPP1 PE=1 SV=1	1	20.6	4	0.1	0.01	0.2	0	0.2	0.02	0.14	0.02	0.18	0.01	0.18	0	4	4	0.007
sp|Q16836|HCDH_HUMAN	Q16836	Hydroxyacyl-coenzyme A dehydrogenase, mitochondrial OS=Homo sapiens GN=HADH PE=1 SV=3	0.9994	3.5	2	0.1	0.01	0.27	0.02	0.2	0.01	0.11	0	0.18	0.01	0.14	0.02	2	2	0.004
sp|Q16850|CP51A_HUMAN	Q16850	Lanosterol 14-alpha demethylase OS=Homo sapiens GN=CYP51A1 PE=1 SV=3	0.8612	2	1	0.1	99.99	0.24	99.99	0.17	99.99	0.12	99.99	0.18	99.99	0.18	99.99	1	1	0.002
sp|Q16851|UGPA_HUMAN	Q16851	UTP--glucose-1-phosphate uridylyltransferase OS=Homo sapiens GN=UGP2 PE=1 SV=5	1	25.2	7	0.12	0.01	0.22	0.01	0.17	0	0.14	0	0.18	0.01	0.16	0.01	9	9	0.015
sp|Q16864|VATF_HUMAN	Q16864	V-type proton ATPase subunit F OS=Homo sapiens GN=ATP6V1F PE=1 SV=2	1	24.4	3	0.11	0	0.27	0.02	0.16	0.01	0.14	0.01	0.15	0.01	0.17	0.02	3	3	0.006
sp|Q16890|TPD53_HUMAN	Q16890	Tumor protein D53 OS=Homo sapiens GN=TPD52L1 PE=1 SV=1	0.9919	6.9	1	0.11	99.99	0.23	99.99	0.19	99.99	0.13	99.99	0.17	99.99	0.17	99.99	1	1	0.002
sp|Q16891|IMMT_HUMAN	Q16891	Mitochondrial inner membrane protein OS=Homo sapiens GN=IMMT PE=1 SV=1	0.9994	9.9	1	0.12	99.99	0.22	99.99	0.18	99.99	0.14	99.99	0.18	99.99	0.16	99.99	2	2	0.004
sp|Q1KMD3|HNRL2_HUMAN	Q1KMD3	Heterogeneous nuclear ribonucleoprotein U-like protein 2 OS=Homo sapiens GN=HNRNPUL2 PE=1 SV=1	1	19.8	5	0.1	0.01	0.24	0.02	0.18	0.01	0.13	0.01	0.17	0.01	0.17	0.01	9	10	0.013
sp|Q24JP5|T132A_HUMAN	Q24JP5	Transmembrane protein 132A OS=Homo sapiens GN=TMEM132A PE=2 SV=1	0.9851	10	1	0.13	99.99	0.18	99.99	0.18	99.99	0.14	99.99	0.19	99.99	0.19	99.99	6	8	0.007
sp|Q2KJY2|KI26B_HUMAN	Q2KJY2	Kinesin-like protein KIF26B OS=Homo sapiens GN=KIF26B PE=2 SV=1	0.9722	6.4	1	0.13	99.99	0.22	99.99	0.23	99.99	0.13	99.99	0.16	99.99	0.13	99.99	1	1	0.005
sp|Q2M2I5|K1C24_HUMAN	Q2M2I5	Keratin, type I cytoskeletal 24 OS=Homo sapiens GN=KRT24 PE=1 SV=1	1	21.5	5	0.1	0.02	0.24	0.02	0.14	0.01	0.13	0.01	0.17	0.01	0.21	0.01	6	11	0.035
sp|Q2TAA5|ALG11_HUMAN	Q2TAA5	GDP-Man:Man(3)GlcNAc(2)-PP-Dol alpha-1,2-mannosyltransferase OS=Homo sapiens GN=ALG11 PE=1 SV=2	0.9888	2.2	1	0.12	99.99	0.22	99.99	0.19	99.99	0.1	99.99	0.2	99.99	0.17	99.99	1	1	0.002
sp|Q2TAY7|SMU1_HUMAN	Q2TAY7	WD40 repeat-containing protein SMU1 OS=Homo sapiens GN=SMU1 PE=1 SV=2	1	10.5	2	0.09	0.01	0.29	0.02	0.21	0.04	0.12	0.01	0.15	0.03	0.13	0.01	4	4	0.006
sp|Q32MZ4|LRRF1_HUMAN	Q32MZ4	Leucine-rich repeat flightless-interacting protein 1 OS=Homo sapiens GN=LRRFIP1 PE=1 SV=2	1	14.5	6	0.13	0.02	0.24	0.02	0.16	0.01	0.14	0.01	0.16	0.01	0.16	0.01	8	10	0.015
sp|Q32P44|EMAL3_HUMAN	Q32P44	Echinoderm microtubule-associated protein-like 3 OS=Homo sapiens GN=EML3 PE=1 SV=1	0.848	7	5	0.12	0	0.17	0.01	0.16	0	0.13	0	0.23	0.01	0.19	0.01	3	8	0.012
sp|Q3SY84|K2C71_HUMAN	Q3SY84	Keratin, type II cytoskeletal 71 OS=Homo sapiens GN=KRT71 PE=1 SV=3	0.9503	24.1	1	0.09	99.99	0.22	99.99	0.19	99.99	0.12	99.99	0.21	99.99	0.17	99.99	2	2	0.024
sp|Q3T8J9|GON4L_HUMAN	Q3T8J9	GON-4-like protein OS=Homo sapiens GN=GON4L PE=1 SV=1	0.9961	2.2	2	0.1	0	0.2	0.01	0.21	0.01	0.13	0.01	0.21	0.02	0.15	0.02	3	4	0.007
sp|Q3V6T2|GRDN_HUMAN	Q3V6T2	Girdin OS=Homo sapiens GN=CCDC88A PE=1 SV=2	0.9716	6.4	2	0.11	0.02	0.26	0.04	0.17	0.02	0.14	0.02	0.17	0.02	0.13	0.04	6	7	0.007
sp|Q3ZCW2|LEGL_HUMAN	Q3ZCW2	Galectin-related protein OS=Homo sapiens GN=LGALSL PE=1 SV=2	1	22.1	3	0.12	0.01	0.22	0.01	0.16	0.01	0.13	0	0.19	0.01	0.18	0.02	4	5	0.007
sp|Q495T6|MMEL1_HUMAN	Q495T6	Membrane metallo-endopeptidase-like 1 OS=Homo sapiens GN=MMEL1 PE=1 SV=2	0.9932	13.9	2	0.07	0.03	0.13	0.07	0.11	0.05	0.31	0.27	0.12	0.03	0.11	0.07	7	9	0.008
sp|Q52LA3|LIN52_HUMAN	Q52LA3	Protein lin-52 homolog OS=Homo sapiens GN=LIN52 PE=1 SV=1	0.7652	11.2	4	0.11	0.03	0.24	0.02	0.17	0.02	0.13	0.01	0.2	0.01	0.13	0.01	3	17	0.016
sp|Q52LG2|KR132_HUMAN	Q52LG2	Keratin-associated protein 13-2 OS=Homo sapiens GN=KRTAP13-2 PE=1 SV=1	0.9714	22.9	1	0.1	99.99	0.25	99.99	0.28	99.99	0.13	99.99	0.14	99.99	0.1	99.99	2	2	0.004
sp|Q53GQ0|DHB12_HUMAN	Q53GQ0	Estradiol 17-beta-dehydrogenase 12 OS=Homo sapiens GN=HSD17B12 PE=1 SV=2	1	18.6	5	0.11	0	0.25	0.02	0.17	0.01	0.13	0.01	0.16	0.01	0.18	0	4	6	0.011
sp|Q53LP3|SWAHC_HUMAN	Q53LP3	Ankyrin repeat domain-containing protein SOWAHC OS=Homo sapiens GN=SOWAHC PE=1 SV=1	1	13.7	3	0.09	0.01	0.22	0.04	0.16	0.02	0.13	0.02	0.19	0.01	0.2	0.02	3	3	0.006
sp|Q53RT3|APRV1_HUMAN	Q53RT3	Retroviral-like aspartic protease 1 OS=Homo sapiens GN=ASPRV1 PE=1 SV=1	1	13.1	2	0.11	0	0.24	0.03	0.17	0.02	0.11	0.02	0.21	0.03	0.15	0.01	2	2	0.004
sp|Q562E7|WDR81_HUMAN	Q562E7	WD repeat-containing protein 81 OS=Homo sapiens GN=WDR81 PE=1 SV=2	0.9979	4.6	7	0.09	0.01	0.24	0.03	0.14	0.01	0.23	0.05	0.13	0.01	0.12	0.01	6	12	0.015
sp|Q562R1|ACTBL_HUMAN	Q562R1	Beta-actin-like protein 2 OS=Homo sapiens GN=ACTBL2 PE=1 SV=2	1	27.9	3	0.13	0.01	0.19	0.01	0.18	0.01	0.14	0.01	0.17	0.01	0.18	0.02	2	3	0.05
sp|Q58EX2|SDK2_HUMAN	Q58EX2	Protein sidekick-2 OS=Homo sapiens GN=SDK2 PE=1 SV=3	0.6475	1.8	2	0.18	0.01	0.18	0.02	0.16	0.03	0.11	0	0.19	0.01	0.17	0.01	1	2	0.004
sp|Q58EX7|PKHG4_HUMAN	Q58EX7	Puratrophin-1 OS=Homo sapiens GN=PLEKHG4 PE=1 SV=1	0.8949	4.4	1	0.08	99.99	0.24	99.99	0.14	99.99	0.14	99.99	0.18	99.99	0.21	99.99	5	6	0.007
sp|Q58FF6|H90B4_HUMAN	Q58FF6	Putative heat shock protein HSP 90-beta 4 OS=Homo sapiens GN=HSP90AB4P PE=5 SV=1	0.7823	3.4	1	0.1	99.99	0.23	99.99	0.15	99.99	0.19	99.99	0.16	99.99	0.17	99.99	1	1	0.002
sp|Q5CZC0|FSIP2_HUMAN	Q5CZC0	Fibrous sheath-interacting protein 2 OS=Homo sapiens GN=FSIP2 PE=2 SV=4	0.9999	1.9	6	0.11	0.01	0.2	0.03	0.18	0.01	0.12	0.01	0.22	0.02	0.15	0.01	11	14	0.014
sp|Q5D862|FILA2_HUMAN	Q5D862	Filaggrin-2 OS=Homo sapiens GN=FLG2 PE=1 SV=1	0.9951	1.1	1	0.14	99.99	0.2	99.99	0.2	99.99	0.1	99.99	0.21	99.99	0.15	99.99	2	2	0.003
sp|Q5EBL8|PDZ11_HUMAN	Q5EBL8	PDZ domain-containing protein 11 OS=Homo sapiens GN=PDZD11 PE=1 SV=2	0.9606	14.3	2	0.12	0	0.21	0	0.16	0.02	0.14	0	0.21	0.01	0.16	0.01	2	2	0.004
sp|Q5JR59|MTUS2_HUMAN	Q5JR59	Microtubule-associated tumor suppressor candidate 2 OS=Homo sapiens GN=MTUS2 PE=1 SV=3	0.7474	5.5	1	0.14	99.99	0.35	99.99	0.13	99.99	0.1	99.99	0.16	99.99	0.12	99.99	3	3	0.004
sp|Q5JRA6|MIA3_HUMAN	Q5JRA6	Melanoma inhibitory activity protein 3 OS=Homo sapiens GN=MIA3 PE=1 SV=1	0.9789	9.6	2	0.14	0	0.18	0.02	0.13	0.02	0.23	0.03	0.23	0.03	0.08	0.02	7	11	0.008
sp|Q5JTV8|TOIP1_HUMAN	Q5JTV8	Torsin-1A-interacting protein 1 OS=Homo sapiens GN=TOR1AIP1 PE=1 SV=2	1	8.4	4	0.11	0	0.19	0.01	0.19	0.01	0.15	0.01	0.17	0	0.19	0	3	4	0.008
sp|Q5K651|SAMD9_HUMAN	Q5K651	Sterile alpha motif domain-containing protein 9 OS=Homo sapiens GN=SAMD9 PE=1 SV=1	1	15.2	9	0.11	0.01	0.23	0.01	0.17	0.01	0.12	0.01	0.18	0.01	0.17	0.01	14	17	0.028
sp|Q5S007|LRRK2_HUMAN	Q5S007	Leucine-rich repeat serine/threonine-protein kinase 2 OS=Homo sapiens GN=LRRK2 PE=1 SV=2	1	7.9	3	0.24	0.09	0.17	0.01	0.14	0.02	0.12	0	0.17	0.04	0.12	0.02	9	10	0.012
sp|Q5SSG8|MUC21_HUMAN	Q5SSG8	Mucin-21 OS=Homo sapiens GN=MUC21 PE=1 SV=2	0.9994	8.1	4	0.09	0.01	0.28	0	0.18	0.01	0.13	0.01	0.18	0.01	0.13	0	3	5	0.009
sp|Q5SSJ5|HP1B3_HUMAN	Q5SSJ5	Heterochromatin protein 1-binding protein 3 OS=Homo sapiens GN=HP1BP3 PE=1 SV=1	1	11.2	3	0.1	0.02	0.24	0.02	0.18	0.01	0.12	0.01	0.19	0	0.17	0.02	5	8	0.009
sp|Q5T011|SZT2_HUMAN	Q5T011	Protein SZT2 OS=Homo sapiens GN=SZT2 PE=2 SV=3	0.9786	2.6	1	0.34	99.99	0.05	99.99	0.04	99.99	0.23	99.99	0.23	99.99	0.11	99.99	5	6	0.006
sp|Q5T0Z8|CF132_HUMAN	Q5T0Z8	Uncharacterized protein C6orf132 OS=Homo sapiens GN=C6orf132 PE=1 SV=4	1	5.4	4	0.08	0.01	0.23	0.04	0.17	0.02	0.13	0.01	0.19	0.01	0.16	0.02	6	6	0.01
sp|Q5T2T1|MPP7_HUMAN	Q5T2T1	MAGUK p55 subfamily member 7 OS=Homo sapiens GN=MPP7 PE=1 SV=1	0.9967	3.6	2	0.11	0.02	0.26	0.01	0.16	0.02	0.11	0	0.17	0	0.18	0.01	2	2	0.004
sp|Q5T4S7|UBR4_HUMAN	Q5T4S7	E3 ubiquitin-protein ligase UBR4 OS=Homo sapiens GN=UBR4 PE=1 SV=1	1	5.6	7	0.12	0.01	0.22	0.01	0.17	0.01	0.15	0.01	0.17	0	0.17	0.01	20	22	0.025
sp|Q5T5U3|RHG21_HUMAN	Q5T5U3	Rho GTPase-activating protein 21 OS=Homo sapiens GN=ARHGAP21 PE=1 SV=1	0.8585	3.6	1	0.1	99.99	0.23	99.99	0.18	99.99	0.15	99.99	0.19	99.99	0.16	99.99	4	5	0.006
sp|Q5T749|KPRP_HUMAN	Q5T749	Keratinocyte proline-rich protein OS=Homo sapiens GN=KPRP PE=1 SV=1	1	19.5	8	0.13	0.01	0.24	0.01	0.17	0.01	0.13	0.01	0.18	0.01	0.14	0	9	12	0.016
sp|Q5TCX8|M3KL4_HUMAN	Q5TCX8	Mitogen-activated protein kinase kinase kinase MLK4 OS=Homo sapiens GN=MLK4 PE=1 SV=1	0.9975	12	2	0.11	0.01	0.22	0.03	0.17	0.02	0.15	0.02	0.18	0.01	0.16	0.01	7	9	0.009
sp|Q5TEJ8|THMS2_HUMAN	Q5TEJ8	Protein THEMIS2 OS=Homo sapiens GN=THEMIS2 PE=2 SV=1	0.984	5	1	0.1	99.99	0.26	99.99	0.2	99.99	0.12	99.99	0.16	99.99	0.16	99.99	1	1	0.002
sp|Q5THJ4|VP13D_HUMAN	Q5THJ4	Vacuolar protein sorting-associated protein 13D OS=Homo sapiens GN=VPS13D PE=1 SV=1	0.9909	3.4	3	0.1	0.01	0.21	0.02	0.17	0.02	0.15	0.01	0.19	0.01	0.17	0.04	8	9	0.009
sp|Q5VST9|OBSCN_HUMAN	Q5VST9	Obscurin OS=Homo sapiens GN=OBSCN PE=1 SV=3	1	6.7	3	0.13	0.01	0.2	0.02	0.15	0.01	0.16	0.01	0.17	0.02	0.18	0.01	17	22	0.02
sp|Q5VT79|AXA82_HUMAN	Q5VT79	Annexin A8-like protein 2 OS=Homo sapiens GN=ANXA8L2 PE=2 SV=1	0.9999	53.2	1	0.13	99.99	0.29	99.99	0.14	99.99	0.14	99.99	0.14	99.99	0.15	99.99	3	4	0.037
sp|Q5VU13|VSIG8_HUMAN	Q5VU13	V-set and immunoglobulin domain-containing protein 8 OS=Homo sapiens GN=VSIG8 PE=1 SV=1	1	6.5	3	0.13	0.01	0.21	0	0.16	0.02	0.13	0.01	0.19	0.02	0.17	0.01	3	3	0.006
sp|Q5VU43|MYOME_HUMAN	Q5VU43	Myomegalin OS=Homo sapiens GN=PDE4DIP PE=1 SV=1	0.99	5.7	3	0.13	0.02	0.23	0.02	0.16	0.02	0.18	0.02	0.13	0.01	0.15	0.04	8	11	0.009
sp|Q5VUA4|ZN318_HUMAN	Q5VUA4	Zinc finger protein 318 OS=Homo sapiens GN=ZNF318 PE=1 SV=2	0.6813	4.1	1	0.13	99.99	0.22	99.99	0.15	99.99	0.13	99.99	0.2	99.99	0.17	99.99	2	2	0.004
sp|Q5VVQ6|OTU1_HUMAN	Q5VVQ6	Ubiquitin thioesterase OTU1 OS=Homo sapiens GN=YOD1 PE=1 SV=1	1	23	6	0.12	0.01	0.27	0.02	0.15	0.01	0.12	0.01	0.17	0.01	0.15	0.01	6	7	0.013
sp|Q5VW32|BROX_HUMAN	Q5VW32	BRO1 domain-containing protein BROX OS=Homo sapiens GN=BROX PE=1 SV=1	1	30.9	6	0.13	0.01	0.22	0.01	0.18	0	0.12	0.01	0.18	0.01	0.17	0.01	6	7	0.014
sp|Q5VY43|PEAR1_HUMAN	Q5VY43	Platelet endothelial aggregation receptor 1 OS=Homo sapiens GN=PEAR1 PE=1 SV=1	0.9451	6.1	1	0.21	99.99	0.12	99.99	0.16	99.99	0.1	99.99	0.3	99.99	0.12	99.99	2	2	0.004
sp|Q5VYK3|ECM29_HUMAN	Q5VYK3	Proteasome-associated protein ECM29 homolog OS=Homo sapiens GN=ECM29 PE=1 SV=2	0.9998	4.3	4	0.1	0.01	0.24	0.02	0.17	0.01	0.13	0.01	0.16	0.01	0.19	0.01	3	4	0.008
sp|Q5VYY1|ANR22_HUMAN	Q5VYY1	Ankyrin repeat domain-containing protein 22 OS=Homo sapiens GN=ANKRD22 PE=2 SV=1	1	14.7	4	0.11	0.01	0.24	0.02	0.17	0	0.13	0.01	0.18	0.01	0.16	0.01	4	4	0.007
sp|Q5XKE5|K2C79_HUMAN	Q5XKE5	Keratin, type II cytoskeletal 79 OS=Homo sapiens GN=KRT79 PE=1 SV=2	0.8981	18.3	1	0.16	99.99	0.14	99.99	0.2	99.99	0.16	99.99	0.11	99.99	0.23	99.99	2	2	0.075
sp|Q5XPI4|RN123_HUMAN	Q5XPI4	E3 ubiquitin-protein ligase RNF123 OS=Homo sapiens GN=RNF123 PE=1 SV=1	0.9853	1.9	1	0.1	99.99	0.24	99.99	0.18	99.99	0.12	99.99	0.19	99.99	0.18	99.99	1	1	0.003
sp|Q63HN8|RN213_HUMAN	Q63HN8	E3 ubiquitin-protein ligase RNF213 OS=Homo sapiens GN=RNF213 PE=1 SV=3	1	5	9	0.14	0	0.16	0.02	0.15	0.01	0.13	0	0.25	0.02	0.16	0	13	33	0.031
sp|Q63ZY3|KANK2_HUMAN	Q63ZY3	KN motif and ankyrin repeat domain-containing protein 2 OS=Homo sapiens GN=KANK2 PE=1 SV=1	0.7907	8.3	1	0.09	99.99	0.3	99.99	0.18	99.99	0.13	99.99	0.18	99.99	0.12	99.99	1	1	0.003
sp|Q658N2|WSCD1_HUMAN	Q658N2	WSC domain-containing protein 1 OS=Homo sapiens GN=WSCD1 PE=2 SV=1	0.6817	2.8	1	0.09	99.99	0.28	99.99	0.17	99.99	0.16	99.99	0.17	99.99	0.12	99.99	1	10	0.009
sp|Q66PJ3|AR6P4_HUMAN	Q66PJ3	ADP-ribosylation factor-like protein 6-interacting protein 4 OS=Homo sapiens GN=ARL6IP4 PE=1 SV=1	0.8975	14.4	2	0.16	0	0.16	0.02	0.15	0.03	0.1	0	0.28	0.02	0.14	0.03	1	3	0.005
sp|Q68DN1|CB016_HUMAN	Q68DN1	Uncharacterized protein C2orf16 OS=Homo sapiens GN=C2orf16 PE=2 SV=3	0.7817	4.4	1	0.11	99.99	0.21	99.99	0.16	99.99	0.15	99.99	0.15	99.99	0.23	99.99	4	5	0.005
sp|Q69YN4|VIR_HUMAN	Q69YN4	Protein virilizer homolog OS=Homo sapiens GN=KIAA1429 PE=1 SV=2	0.9955	9.8	3	0.14	0.03	0.24	0.03	0.17	0.01	0.12	0	0.16	0	0.15	0.02	7	8	0.009
sp|Q6DD88|ATLA3_HUMAN	Q6DD88	Atlastin-3 OS=Homo sapiens GN=ATL3 PE=1 SV=1	1	28.1	5	0.12	0.01	0.21	0.02	0.18	0.01	0.12	0.01	0.17	0.01	0.18	0.01	8	8	0.013
sp|Q6DN03|H2B2C_HUMAN,sp|Q6DRA6|H2B2D_HUMAN	Q6DN03	Putative histone H2B type 2-C OS=Homo sapiens GN=HIST2H2BC PE=5 SV=3,Putative histone H2B type 2-D OS=Homo sapiens GN=HIST2H2BD PE=5 SV=3	0.9922	14.6	1	0.13	99.99	0.19	99.99	0.16	99.99	0.17	99.99	0.14	99.99	0.21	99.99	1	1	0.003
sp|Q6E0U4|DMKN_HUMAN	Q6E0U4	Dermokine OS=Homo sapiens GN=DMKN PE=1 SV=3	0.9212	7.1	1	0.09	99.99	0.22	99.99	0.15	99.99	0.15	99.99	0.22	99.99	0.16	99.99	1	1	0.003
sp|Q6FI81|CPIN1_HUMAN	Q6FI81	Anamorsin OS=Homo sapiens GN=CIAPIN1 PE=1 SV=2	0.8925	6.4	1	0.11	99.99	0.2	99.99	0.16	99.99	0.21	99.99	0.17	99.99	0.15	99.99	1	1	0.003
sp|Q6IBS0|TWF2_HUMAN	Q6IBS0	Twinfilin-2 OS=Homo sapiens GN=TWF2 PE=1 SV=2	0.9998	14.3	3	0.14	0.01	0.21	0.01	0.16	0.02	0.13	0.01	0.18	0.01	0.17	0.01	2	3	0.008
sp|Q6KB66|K2C80_HUMAN	Q6KB66	Keratin, type II cytoskeletal 80 OS=Homo sapiens GN=KRT80 PE=1 SV=2	1	46.9	17	0.12	0.01	0.24	0.01	0.16	0	0.13	0	0.18	0	0.16	0	17	22	0.058
sp|Q6MZM9|CD040_HUMAN	Q6MZM9	Uncharacterized protein C4orf40 OS=Homo sapiens GN=C4orf40 PE=1 SV=1	1	23.7	42	0.13	0	0.17	0.01	0.18	0	0.13	0	0.25	0.01	0.13	0.01	11	49	0.094
sp|Q6NSW5|FA45B_HUMAN,sp|Q8TCE6|FA45A_HUMAN	Q6NSW5	Protein FAM45B OS=Homo sapiens GN=FAM45B PE=2 SV=1,Protein FAM45A OS=Homo sapiens GN=FAM45A PE=2 SV=1	0.9922	5	1	0.12	99.99	0.22	99.99	0.16	99.99	0.13	99.99	0.16	99.99	0.21	99.99	1	1	0.003
sp|Q6NT16|S18B1_HUMAN	Q6NT16	MFS-type transporter SLC18B1 OS=Homo sapiens GN=SLC18B1 PE=2 SV=1	0.9394	8.8	1	0.12	99.99	0.19	99.99	0.15	99.99	0.1	99.99	0.3	99.99	0.13	99.99	1	1	0.002
sp|Q6NT55|CP4FN_HUMAN	Q6NT55	Cytochrome P450 4F22 OS=Homo sapiens GN=CYP4F22 PE=2 SV=1	1	8.7	3	0.11	0.01	0.24	0.01	0.16	0.01	0.14	0.01	0.18	0.01	0.17	0	2	3	0.007
sp|Q6NUN9|ZN746_HUMAN	Q6NUN9	Zinc finger protein 746 OS=Homo sapiens GN=ZNF746 PE=1 SV=1	0.9896	14	4	0.1	0.01	0.25	0.01	0.19	0.01	0.14	0.01	0.2	0.01	0.12	0.01	5	8	0.008
sp|Q6NVY1|HIBCH_HUMAN	Q6NVY1	3-hydroxyisobutyryl-CoA hydrolase, mitochondrial OS=Homo sapiens GN=HIBCH PE=1 SV=2	1	23.8	7	0.09	0.01	0.25	0.02	0.18	0.01	0.12	0.01	0.19	0.01	0.16	0	7	8	0.014
sp|Q6NW34|CC017_HUMAN	Q6NW34	Uncharacterized protein C3orf17 OS=Homo sapiens GN=C3orf17 PE=1 SV=3	0.9349	3.7	3	0.12	0.02	0.24	0.02	0.17	0.01	0.13	0	0.15	0.01	0.18	0	4	6	0.007
sp|Q6NZI2|PTRF_HUMAN	Q6NZI2	Polymerase I and transcript release factor OS=Homo sapiens GN=PTRF PE=1 SV=1	0.8739	4.6	1	0.1	99.99	0.27	99.99	0.18	99.99	0.13	99.99	0.16	99.99	0.15	99.99	1	1	0.002
sp|Q6P1M0|S27A4_HUMAN	Q6P1M0	Long-chain fatty acid transport protein 4 OS=Homo sapiens GN=SLC27A4 PE=1 SV=1	0.8023	3.3	2	0.11	0.01	0.19	0.01	0.21	0.03	0.15	0	0.17	0.01	0.17	0.01	2	2	0.003
sp|Q6P1N9|TATD1_HUMAN	Q6P1N9	Putative deoxyribonuclease TATDN1 OS=Homo sapiens GN=TATDN1 PE=1 SV=2	0.962	6.4	1	0.08	99.99	0.28	99.99	0.17	99.99	0.1	99.99	0.18	99.99	0.2	99.99	1	1	0.003
sp|Q6P2Q9|PRP8_HUMAN	Q6P2Q9	Pre-mRNA-processing-splicing factor 8 OS=Homo sapiens GN=PRPF8 PE=1 SV=2	1	4.6	6	0.25	0.08	0.18	0.04	0.14	0.02	0.09	0.01	0.15	0.01	0.12	0.02	6	9	0.01
sp|Q6P4A8|PLBL1_HUMAN	Q6P4A8	Phospholipase B-like 1 OS=Homo sapiens GN=PLBD1 PE=1 SV=2	1	30.2	9	0.14	0.01	0.2	0.01	0.16	0	0.15	0.01	0.17	0	0.17	0.01	11	12	0.022
sp|Q6P597|KLC3_HUMAN	Q6P597	Kinesin light chain 3 OS=Homo sapiens GN=KLC3 PE=1 SV=2	0.9349	9.9	1	0.18	99.99	0.22	99.99	0.17	99.99	0.11	99.99	0.17	99.99	0.15	99.99	2	2	0.004
sp|Q6P5S2|CF058_HUMAN	Q6P5S2	UPF0762 protein C6orf58 OS=Homo sapiens GN=C6orf58 PE=1 SV=2	1	46.4	84	0.15	0	0.17	0.01	0.16	0	0.1	0	0.25	0.01	0.15	0	33	103	0.188
sp|Q6P995|F171B_HUMAN	Q6P995	Protein FAM171B OS=Homo sapiens GN=FAM171B PE=2 SV=3	0.695	2.7	1	0.1	99.99	0.17	99.99	0.17	99.99	0.13	99.99	0.2	99.99	0.22	99.99	1	1	0.002
sp|Q6PGP7|TTC37_HUMAN	Q6PGP7	Tetratricopeptide repeat protein 37 OS=Homo sapiens GN=TTC37 PE=1 SV=1	0.9955	3.8	1	0.07	99.99	0.26	99.99	0.16	99.99	0.14	99.99	0.17	99.99	0.2	99.99	1	1	0.004
sp|Q6PHR2|ULK3_HUMAN	Q6PHR2	Serine/threonine-protein kinase ULK3 OS=Homo sapiens GN=ULK3 PE=1 SV=2	0.7877	2.5	1	0.08	99.99	0.26	99.99	0.17	99.99	0.13	99.99	0.2	99.99	0.16	99.99	1	1	0.002
sp|Q6PI47|KCD18_HUMAN	Q6PI47	BTB/POZ domain-containing protein KCTD18 OS=Homo sapiens GN=KCTD18 PE=2 SV=2	0.8527	16	1	0.13	99.99	0.16	99.99	0.18	99.99	0.11	99.99	0.25	99.99	0.17	99.99	3	4	0.005
sp|Q6PKG0|LARP1_HUMAN	Q6PKG0	La-related protein 1 OS=Homo sapiens GN=LARP1 PE=1 SV=2	0.9974	7.6	1	0.14	99.99	0.16	99.99	0.18	99.99	0.15	99.99	0.21	99.99	0.17	99.99	3	5	0.005
sp|Q6Q759|SPG17_HUMAN	Q6Q759	Sperm-associated antigen 17 OS=Homo sapiens GN=SPAG17 PE=1 SV=1	0.9123	3.3	1	0.16	99.99	0.15	99.99	0.17	99.99	0.12	99.99	0.19	99.99	0.21	99.99	3	3	0.008
sp|Q6RI45|BRWD3_HUMAN	Q6RI45	Bromodomain and WD repeat-containing protein 3 OS=Homo sapiens GN=BRWD3 PE=1 SV=2	0.6834	2.5	1	0.1	99.99	0.27	99.99	0.16	99.99	0.14	99.99	0.17	99.99	0.16	99.99	1	2	0.003
sp|Q6RW13|ATRAP_HUMAN	Q6RW13	Type-1 angiotensin II receptor-associated protein OS=Homo sapiens GN=AGTRAP PE=1 SV=1	0.7042	10.7	1	0.11	99.99	0.23	99.99	0.17	99.99	0.12	99.99	0.2	99.99	0.16	99.99	1	1	0.002
sp|Q6UW32|IGFL1_HUMAN	Q6UW32	Insulin growth factor-like family member 1 OS=Homo sapiens GN=IGFL1 PE=1 SV=1	0.9919	17.3	1	0.12	99.99	0.32	99.99	0.14	99.99	0.15	99.99	0.17	99.99	0.1	99.99	1	1	0.002
sp|Q6UWU2|GLB1L_HUMAN	Q6UWU2	Beta-galactosidase-1-like protein OS=Homo sapiens GN=GLB1L PE=2 SV=1	0.837	8.9	2	0.07	0.01	0.18	0	0.16	0.01	0.2	0.02	0.14	0.02	0.24	0.01	4	5	0.006
sp|Q6UX06|OLFM4_HUMAN	Q6UX06	Olfactomedin-4 OS=Homo sapiens GN=OLFM4 PE=1 SV=1	1	19.6	6	0.13	0.01	0.21	0.01	0.17	0.01	0.15	0.01	0.15	0	0.18	0.01	7	7	0.013
sp|Q6WCQ1|MPRIP_HUMAN	Q6WCQ1	Myosin phosphatase Rho-interacting protein OS=Homo sapiens GN=MPRIP PE=1 SV=3	0.9999	8.3	4	0.13	0.01	0.26	0.01	0.18	0.01	0.12	0	0.13	0.01	0.17	0.01	5	9	0.011
sp|Q6WKZ4|RFIP1_HUMAN	Q6WKZ4	Rab11 family-interacting protein 1 OS=Homo sapiens GN=RAB11FIP1 PE=1 SV=3	1	6.9	5	0.11	0.01	0.24	0.02	0.18	0	0.12	0	0.17	0.01	0.17	0.01	5	8	0.014
sp|Q6XPR3|RPTN_HUMAN	Q6XPR3	Repetin OS=Homo sapiens GN=RPTN PE=1 SV=1	1	9.4	3	0.14	0.02	0.24	0.01	0.17	0.02	0.12	0.01	0.16	0.01	0.17	0.01	4	4	0.007
sp|Q6XQN6|PNCB_HUMAN	Q6XQN6	Nicotinate phosphoribosyltransferase OS=Homo sapiens GN=NAPRT1 PE=1 SV=2	1	52.2	19	0.11	0.01	0.25	0.01	0.17	0	0.14	0.01	0.18	0	0.15	0.01	20	25	0.045
sp|Q6YN16|HSDL2_HUMAN	Q6YN16	Hydroxysteroid dehydrogenase-like protein 2 OS=Homo sapiens GN=HSDL2 PE=1 SV=1	0.9998	15.3	2	0.09	0.02	0.23	0.04	0.18	0.03	0.15	0.02	0.16	0.02	0.17	0.01	3	3	0.005
sp|Q6ZMR5|TM11A_HUMAN	Q6ZMR5	Transmembrane protease serine 11A OS=Homo sapiens GN=TMPRSS11A PE=1 SV=1	0.7552	4.5	7	0.12	0	0.2	0.02	0.17	0	0.13	0.01	0.22	0.01	0.15	0.01	2	15	0.015
sp|Q6ZN66|GBP6_HUMAN	Q6ZN66	Guanylate-binding protein 6 OS=Homo sapiens GN=GBP6 PE=2 SV=1	1	56.1	53	0.1	0	0.24	0.01	0.18	0	0.11	0	0.2	0	0.15	0	44	69	0.129
sp|Q6ZNJ1|NBEL2_HUMAN	Q6ZNJ1	Neurobeachin-like protein 2 OS=Homo sapiens GN=NBEAL2 PE=1 SV=2	1	9	10	0.12	0.01	0.23	0.02	0.18	0.01	0.12	0.01	0.17	0.01	0.16	0.01	15	17	0.024
sp|Q6ZRV2|FA83H_HUMAN	Q6ZRV2	Protein FAM83H OS=Homo sapiens GN=FAM83H PE=1 SV=3	1	12	6	0.11	0.02	0.18	0.03	0.19	0.01	0.13	0.01	0.18	0.02	0.18	0.02	9	14	0.015
sp|Q6ZSA8|YS025_HUMAN	Q6ZSA8	Putative uncharacterized protein FLJ45684 OS=Homo sapiens PE=5 SV=2	0.7066	29	1	0.08	99.99	0.23	99.99	0.16	99.99	0.16	99.99	0.21	99.99	0.15	99.99	1	1	0.003
sp|Q6ZVM7|TM1L2_HUMAN	Q6ZVM7	TOM1-like protein 2 OS=Homo sapiens GN=TOM1L2 PE=1 SV=1	0.9999	17	3	0.11	0.01	0.24	0.02	0.17	0.01	0.12	0.02	0.17	0	0.18	0.01	3	3	0.006
sp|Q6ZVX7|FBX50_HUMAN	Q6ZVX7	F-box only protein 50 OS=Homo sapiens GN=NCCRP1 PE=1 SV=1	1	35.6	10	0.09	0.01	0.22	0.01	0.18	0.01	0.12	0.01	0.2	0.01	0.19	0.01	13	20	0.03
sp|Q702N8|XIRP1_HUMAN	Q702N8	Xin actin-binding repeat-containing protein 1 OS=Homo sapiens GN=XIRP1 PE=1 SV=1	0.8489	4.7	1	0.19	99.99	0.16	99.99	0.18	99.99	0.07	99.99	0.26	99.99	0.13	99.99	2	3	0.006
sp|Q70EK8|UBP53_HUMAN	Q70EK8	Inactive ubiquitin carboxyl-terminal hydrolase 53 OS=Homo sapiens GN=USP53 PE=2 SV=2	0.8964	5	1	0.11	99.99	0.25	99.99	0.2	99.99	0.12	99.99	0.2	99.99	0.11	99.99	1	1	0.003
sp|Q70EL1|UBP54_HUMAN	Q70EL1	Inactive ubiquitin carboxyl-terminal hydrolase 54 OS=Homo sapiens GN=USP54 PE=1 SV=4	0.8448	4.9	1	0.15	99.99	0.19	99.99	0.15	99.99	0.14	99.99	0.21	99.99	0.16	99.99	3	5	0.007
sp|Q711Q0|CJ071_HUMAN	Q711Q0	Uncharacterized protein C10orf71 OS=Homo sapiens GN=C10orf71 PE=2 SV=2	0.8677	4.9	2	0.12	0	0.22	0.01	0.19	0	0.11	0	0.16	0.01	0.2	0	3	5	0.007
sp|Q719H9|KCTD1_HUMAN	Q719H9	BTB/POZ domain-containing protein KCTD1 OS=Homo sapiens GN=KCTD1 PE=1 SV=1	0.9508	24.1	1	0.06	99.99	0.3	99.99	0.19	99.99	0.13	99.99	0.18	99.99	0.14	99.99	3	3	0.005
sp|Q71DI3|H32_HUMAN	Q71DI3	Histone H3.2 OS=Homo sapiens GN=HIST2H3A PE=1 SV=3	1	52.2	10	0.12	0.01	0.18	0.01	0.14	0.01	0.17	0.01	0.16	0	0.22	0.01	4	13	0.035
sp|Q7KZF4|SND1_HUMAN	Q7KZF4	Staphylococcal nuclease domain-containing protein 1 OS=Homo sapiens GN=SND1 PE=1 SV=1	1	24.6	10	0.11	0	0.23	0.01	0.17	0.01	0.12	0	0.17	0	0.19	0.01	13	15	0.029
sp|Q7L1Q6|BZW1_HUMAN	Q7L1Q6	Basic leucine zipper and W2 domain-containing protein 1 OS=Homo sapiens GN=BZW1 PE=1 SV=1	1	25.5	7	0.11	0.01	0.24	0.01	0.17	0.01	0.12	0.01	0.19	0.01	0.17	0.01	8	11	0.015
sp|Q7L2H7|EIF3M_HUMAN	Q7L2H7	Eukaryotic translation initiation factor 3 subunit M OS=Homo sapiens GN=EIF3M PE=1 SV=1	0.9989	10.2	1	0.18	99.99	0.14	99.99	0.2	99.99	0.15	99.99	0.18	99.99	0.15	99.99	2	2	0.005
sp|Q7L523|RRAGA_HUMAN	Q7L523	Ras-related GTP-binding protein A OS=Homo sapiens GN=RRAGA PE=1 SV=1	0.9986	13.7	1	0.14	99.99	0.21	99.99	0.24	99.99	0.11	99.99	0.15	99.99	0.16	99.99	3	3	0.005
sp|Q7L576|CYFP1_HUMAN	Q7L576	Cytoplasmic FMR1-interacting protein 1 OS=Homo sapiens GN=CYFIP1 PE=1 SV=1	1	15.2	10	0.08	0.01	0.25	0.01	0.19	0.01	0.12	0.01	0.2	0.01	0.16	0.01	20	24	0.031
sp|Q7L5D6|GET4_HUMAN	Q7L5D6	Golgi to ER traffic protein 4 homolog OS=Homo sapiens GN=GET4 PE=1 SV=1	0.9919	4.6	2	0.08	0.01	0.29	0.05	0.17	0.03	0.15	0.02	0.14	0.01	0.16	0.04	1	2	0.004
sp|Q7RTS7|K2C74_HUMAN	Q7RTS7	Keratin, type II cytoskeletal 74 OS=Homo sapiens GN=KRT74 PE=1 SV=2	0.8142	26.8	1	0.09	99.99	0.45	99.99	0.16	99.99	0.08	99.99	0.16	99.99	0.07	99.99	3	5	0.029
sp|Q7Z2K6|ERMP1_HUMAN	Q7Z2K6	Endoplasmic reticulum metallopeptidase 1 OS=Homo sapiens GN=ERMP1 PE=1 SV=2	0.9986	4.5	1	0.1	99.99	0.29	99.99	0.17	99.99	0.13	99.99	0.15	99.99	0.15	99.99	5	5	0.006
sp|Q7Z2W9|RM21_HUMAN	Q7Z2W9	39S ribosomal protein L21, mitochondrial OS=Homo sapiens GN=MRPL21 PE=1 SV=2	0.9919	4.9	1	0.11	99.99	0.27	99.99	0.19	99.99	0.11	99.99	0.16	99.99	0.16	99.99	1	1	0.002
sp|Q7Z3J2|CP062_HUMAN	Q7Z3J2	UPF0505 protein C16orf62 OS=Homo sapiens GN=C16orf62 PE=1 SV=2	0.9866	7.9	1	0.13	99.99	0.32	99.99	0.18	99.99	0.1	99.99	0.13	99.99	0.13	99.99	2	4	0.006
sp|Q7Z3K3|POGZ_HUMAN	Q7Z3K3	Pogo transposable element with ZNF domain OS=Homo sapiens GN=POGZ PE=1 SV=2	0.999	9.4	2	0.11	0.02	0.26	0	0.19	0.03	0.13	0.02	0.16	0.02	0.14	0.02	8	9	0.009
sp|Q7Z3Y7|K1C28_HUMAN	Q7Z3Y7	Keratin, type I cytoskeletal 28 OS=Homo sapiens GN=KRT28 PE=1 SV=2	0.6846	8.4	2	0.06	0	0.3	0.02	0.18	0	0.13	0	0.18	0.02	0.15	0	1	4	0.013
sp|Q7Z406|MYH14_HUMAN	Q7Z406	Myosin-14 OS=Homo sapiens GN=MYH14 PE=1 SV=2	1	29.9	62	0.1	0	0.25	0	0.19	0	0.13	0	0.16	0	0.15	0	59	87	0.16
sp|Q7Z407|CSMD3_HUMAN	Q7Z407	CUB and sushi domain-containing protein 3 OS=Homo sapiens GN=CSMD3 PE=2 SV=3	0.801	2.9	2	0.14	0.01	0.23	0	0.19	0	0.13	0.01	0.16	0.02	0.14	0	2	2	0.005
sp|Q7Z465|BNIPL_HUMAN	Q7Z465	Bcl-2/adenovirus E1B 19 kDa-interacting protein 2-like protein OS=Homo sapiens GN=BNIPL PE=1 SV=1	0.8423	10.4	1	0.15	99.99	0.21	99.99	0.17	99.99	0.14	99.99	0.17	99.99	0.16	99.99	2	2	0.004
sp|Q7Z4H7|HAUS6_HUMAN	Q7Z4H7	HAUS augmin-like complex subunit 6 OS=Homo sapiens GN=HAUS6 PE=1 SV=2	0.9617	6.1	1	0.12	99.99	0.18	99.99	0.15	99.99	0.19	99.99	0.17	99.99	0.2	99.99	3	5	0.005
sp|Q7Z4W1|DCXR_HUMAN	Q7Z4W1	L-xylulose reductase OS=Homo sapiens GN=DCXR PE=1 SV=2	0.9978	22.1	2	0.12	0.01	0.21	0.02	0.16	0.02	0.14	0	0.19	0	0.18	0.02	2	2	0.004
sp|Q7Z572|SPT21_HUMAN	Q7Z572	Spermatogenesis-associated protein 21 OS=Homo sapiens GN=SPATA21 PE=2 SV=3	0.6918	8.5	1	0.12	99.99	0.17	99.99	0.09	99.99	0.18	99.99	0.26	99.99	0.18	99.99	1	6	0.004
sp|Q7Z5H4|VN1R5_HUMAN	Q7Z5H4	Vomeronasal type-1 receptor 5 OS=Homo sapiens GN=VN1R5 PE=2 SV=2	0.9864	2	3	0.19	0.03	0.22	0.03	0.13	0.01	0.08	0.01	0.25	0.02	0.11	0.05	1	3	0.006
sp|Q7Z5M5|TMC3_HUMAN	Q7Z5M5	Transmembrane channel-like protein 3 OS=Homo sapiens GN=TMC3 PE=2 SV=3	0.9329	3	6	0.11	0.01	0.22	0.02	0.17	0.01	0.14	0.01	0.15	0.01	0.19	0.02	1	8	0.011
sp|Q7Z5P9|MUC19_HUMAN	Q7Z5P9	Mucin-19 OS=Homo sapiens GN=MUC19 PE=1 SV=2	0.9781	4.5	1	0.12	99.99	0.21	99.99	0.15	99.99	0.15	99.99	0.2	99.99	0.17	99.99	8	8	0.008
sp|Q7Z6Z7|HUWE1_HUMAN	Q7Z6Z7	E3 ubiquitin-protein ligase HUWE1 OS=Homo sapiens GN=HUWE1 PE=1 SV=3	1	5.3	5	0.11	0.01	0.24	0.02	0.19	0.01	0.13	0.02	0.15	0.01	0.16	0.01	10	10	0.012
sp|Q7Z745|MRO2B_HUMAN	Q7Z745	Maestro heat-like repeat-containing protein family member 2B OS=Homo sapiens GN=MROH2B PE=2 SV=3	0.9023	3.5	1	0.11	99.99	0.2	99.99	0.16	99.99	0.15	99.99	0.18	99.99	0.21	99.99	1	1	0.003
sp|Q7Z794|K2C1B_HUMAN	Q7Z794	Keratin, type II cytoskeletal 1b OS=Homo sapiens GN=KRT77 PE=2 SV=3	0.9909	22.1	2	0.13	0.02	0.26	0.02	0.17	0.01	0.12	0.01	0.18	0.01	0.14	0.01	5	9	0.037
sp|Q7Z7G1|CLNK_HUMAN	Q7Z7G1	Cytokine-dependent hematopoietic cell linker OS=Homo sapiens GN=CLNK PE=2 SV=2	0.9432	6.5	1	0.12	99.99	0.25	99.99	0.16	99.99	0.14	99.99	0.13	99.99	0.2	99.99	1	1	0.002
sp|Q7Z7G8|VP13B_HUMAN	Q7Z7G8	Vacuolar protein sorting-associated protein 13B OS=Homo sapiens GN=VPS13B PE=1 SV=2	0.9858	3.4	3	0.12	0.03	0.29	0.1	0.16	0.02	0.11	0.02	0.12	0.02	0.14	0.05	6	6	0.007
sp|Q7Z7M8|B3GN8_HUMAN	Q7Z7M8	UDP-GlcNAc:betaGal beta-1,3-N-acetylglucosaminyltransferase 8 OS=Homo sapiens GN=B3GNT8 PE=1 SV=1	0.8895	1.8	1	0.11	99.99	0.28	99.99	0.13	99.99	0.12	99.99	0.19	99.99	0.16	99.99	1	1	0.002
sp|Q86SF2|GALT7_HUMAN	Q86SF2	N-acetylgalactosaminyltransferase 7 OS=Homo sapiens GN=GALNT7 PE=1 SV=1	0.9974	8.8	1	0.16	99.99	0.16	99.99	0.15	99.99	0.13	99.99	0.26	99.99	0.15	99.99	3	3	0.005
sp|Q86T26|TM11B_HUMAN	Q86T26	Transmembrane protease serine 11B OS=Homo sapiens GN=TMPRSS11B PE=2 SV=3	1	22.6	10	0.11	0.01	0.2	0	0.19	0	0.14	0	0.18	0	0.17	0	9	13	0.021
sp|Q86U10|LPP60_HUMAN	Q86U10	60 kDa lysophospholipase OS=Homo sapiens GN=ASPG PE=2 SV=3	0.6612	4.4	7	0.13	0.01	0.2	0.01	0.17	0	0.13	0	0.21	0.01	0.16	0	1	9	0.013
sp|Q86U90|YRDC_HUMAN	Q86U90	YrdC domain-containing protein, mitochondrial OS=Homo sapiens GN=YRDC PE=1 SV=1	0.652	4.7	2	0.15	0	0.17	0.01	0.18	0.01	0.14	0.01	0.17	0	0.2	0	1	2	0.004
sp|Q86UE4|LYRIC_HUMAN	Q86UE4	Protein LYRIC OS=Homo sapiens GN=MTDH PE=1 SV=2	0.9018	6.7	2	0.08	0.02	0.21	0.01	0.17	0.01	0.14	0.03	0.21	0.03	0.18	0	2	2	0.004
sp|Q86UL8|MAGI2_HUMAN	Q86UL8	Membrane-associated guanylate kinase, WW and PDZ domain-containing protein 2 OS=Homo sapiens GN=MAGI2 PE=1 SV=3	0.9245	5.7	1	0.12	99.99	0.24	99.99	0.17	99.99	0.15	99.99	0.16	99.99	0.16	99.99	2	2	0.005
sp|Q86UP2|KTN1_HUMAN	Q86UP2	Kinectin OS=Homo sapiens GN=KTN1 PE=1 SV=1	1	6	2	0.12	0	0.23	0.02	0.17	0.01	0.14	0	0.17	0.01	0.16	0.01	5	5	0.005
sp|Q86UQ4|ABCAD_HUMAN	Q86UQ4	ATP-binding cassette sub-family A member 13 OS=Homo sapiens GN=ABCA13 PE=2 SV=3	0.9821	1.8	3	0.19	0.14	0.18	0.03	0.13	0.03	0.13	0.01	0.14	0.05	0.12	0.03	6	8	0.007
sp|Q86UT6|NLRX1_HUMAN	Q86UT6	NLR family member X1 OS=Homo sapiens GN=NLRX1 PE=1 SV=1	1	16.7	6	0.1	0.01	0.24	0.01	0.19	0	0.13	0.01	0.16	0.01	0.18	0.01	9	9	0.014
sp|Q86UX7|URP2_HUMAN	Q86UX7	Fermitin family homolog 3 OS=Homo sapiens GN=FERMT3 PE=1 SV=1	1	22.3	8	0.14	0.01	0.22	0.02	0.17	0.01	0.13	0.01	0.16	0.01	0.16	0.01	9	11	0.021
sp|Q86VP6|CAND1_HUMAN	Q86VP6	Cullin-associated NEDD8-dissociated protein 1 OS=Homo sapiens GN=CAND1 PE=1 SV=2	1	21	18	0.12	0.01	0.23	0.01	0.17	0	0.13	0	0.19	0.01	0.16	0.01	19	22	0.037
sp|Q86VR7|VS10L_HUMAN	Q86VR7	V-set and immunoglobulin domain-containing protein 10-like OS=Homo sapiens GN=VSIG10L PE=2 SV=2	1	17.6	7	0.12	0.01	0.22	0.01	0.15	0.01	0.13	0	0.2	0.01	0.16	0.01	8	10	0.02
sp|Q86WI1|PKHL1_HUMAN	Q86WI1	Fibrocystin-L OS=Homo sapiens GN=PKHD1L1 PE=2 SV=2	0.6668	3.7	1	0.39	99.99	0.15	99.99	0.12	99.99	0.09	99.99	0.15	99.99	0.09	99.99	1	1	0.005
sp|Q86WR7|PRSR2_HUMAN	Q86WR7	Proline and serine-rich protein 2 OS=Homo sapiens GN=PROSER2 PE=1 SV=2	0.9323	12	2	0.17	0.02	0.18	0.01	0.18	0.01	0.13	0	0.18	0.01	0.15	0.01	2	2	0.005
sp|Q86WV6|STING_HUMAN	Q86WV6	Stimulator of interferon genes protein OS=Homo sapiens GN=TMEM173 PE=1 SV=1	0.72	5	4	0.13	0.01	0.23	0.01	0.19	0.02	0.12	0.02	0.17	0.02	0.15	0.01	1	4	0.006
sp|Q86Y46|K2C73_HUMAN	Q86Y46	Keratin, type II cytoskeletal 73 OS=Homo sapiens GN=KRT73 PE=1 SV=1	0.9926	19.4	2	0.11	0.01	0.21	0	0.21	0.02	0.13	0.02	0.19	0.02	0.14	0.01	4	7	0.156
sp|Q86Y82|STX12_HUMAN	Q86Y82	Syntaxin-12 OS=Homo sapiens GN=STX12 PE=1 SV=1	0.9731	21	1	0.11	99.99	0.27	99.99	0.16	99.99	0.13	99.99	0.18	99.99	0.15	99.99	1	1	0.003
sp|Q86YM7|HOME1_HUMAN	Q86YM7	Homer protein homolog 1 OS=Homo sapiens GN=HOMER1 PE=1 SV=2	0.9104	9	1	0.2	99.99	0.17	99.99	0.09	99.99	0.08	99.99	0.4	99.99	0.05	99.99	1	1	0.002
sp|Q86YZ3|HORN_HUMAN	Q86YZ3	Hornerin OS=Homo sapiens GN=HRNR PE=1 SV=2	0.9903	12.8	1	0.14	99.99	0.21	99.99	0.14	99.99	0.13	99.99	0.21	99.99	0.16	99.99	1	1	0.005
sp|Q8IUE6|H2A2B_HUMAN	Q8IUE6	Histone H2A type 2-B OS=Homo sapiens GN=HIST2H2AB PE=1 SV=3	1	30	3	0.12	0.02	0.22	0.01	0.17	0.02	0.12	0.02	0.2	0.01	0.16	0.01	3	3	0.009
sp|Q8IUX8|EGFL6_HUMAN	Q8IUX8	Epidermal growth factor-like protein 6 OS=Homo sapiens GN=EGFL6 PE=2 SV=1	0.8229	6.3	2	0.08	0.01	0.21	0.02	0.15	0.01	0.17	0.02	0.16	0.01	0.22	0.02	3	3	0.004
sp|Q8IV08|PLD3_HUMAN	Q8IV08	Phospholipase D3 OS=Homo sapiens GN=PLD3 PE=1 SV=1	0.9858	5.3	1	0.13	99.99	0.22	99.99	0.17	99.99	0.13	99.99	0.17	99.99	0.18	99.99	2	2	0.004
sp|Q8IVF2|AHNK2_HUMAN	Q8IVF2	Protein AHNAK2 OS=Homo sapiens GN=AHNAK2 PE=1 SV=2	1	9.7	4	0.1	0.01	0.25	0.02	0.17	0.01	0.11	0.01	0.2	0.01	0.16	0.02	7	9	0.011
sp|Q8IVF4|DYH10_HUMAN	Q8IVF4	Dynein heavy chain 10, axonemal OS=Homo sapiens GN=DNAH10 PE=1 SV=4	0.9924	5.3	3	0.12	0.01	0.22	0.03	0.15	0	0.15	0.02	0.19	0.02	0.15	0.03	8	9	0.011
sp|Q8IWU6|SULF1_HUMAN	Q8IWU6	Extracellular sulfatase Sulf-1 OS=Homo sapiens GN=SULF1 PE=1 SV=1	0.9726	5.2	5	0.11	0	0.22	0.01	0.17	0.02	0.15	0.01	0.15	0.01	0.19	0.02	3	8	0.013
sp|Q8IXB1|DJC10_HUMAN	Q8IXB1	DnaJ homolog subfamily C member 10 OS=Homo sapiens GN=DNAJC10 PE=1 SV=2	0.9176	2.3	1	0.1	99.99	0.35	99.99	0.15	99.99	0.11	99.99	0.15	99.99	0.14	99.99	1	1	0.003
sp|Q8IXI1|MIRO2_HUMAN	Q8IXI1	Mitochondrial Rho GTPase 2 OS=Homo sapiens GN=RHOT2 PE=1 SV=2	0.9999	6.3	3	0.11	0.02	0.24	0.01	0.19	0.03	0.13	0.01	0.15	0.03	0.17	0.01	3	3	0.006
sp|Q8IXQ9|MET20_HUMAN	Q8IXQ9	Methyltransferase-like protein 20 OS=Homo sapiens GN=METTL20 PE=1 SV=1	0.8147	22.1	1	0.09	99.99	0.2	99.99	0.16	99.99	0.15	99.99	0.22	99.99	0.19	99.99	3	3	0.005
sp|Q8IY17|PLPL6_HUMAN	Q8IY17	Neuropathy target esterase OS=Homo sapiens GN=PNPLA6 PE=1 SV=2	0.9934	5.1	1	0.12	99.99	0.21	99.99	0.21	99.99	0.11	99.99	0.18	99.99	0.16	99.99	1	1	0.004
sp|Q8IZ07|AN13A_HUMAN	Q8IZ07	Ankyrin repeat domain-containing protein 13A OS=Homo sapiens GN=ANKRD13A PE=1 SV=3	0.9888	3.2	1	0.1	99.99	0.24	99.99	0.18	99.99	0.14	99.99	0.16	99.99	0.18	99.99	1	1	0.002
sp|Q8IZ83|A16A1_HUMAN	Q8IZ83	Aldehyde dehydrogenase family 16 member A1 OS=Homo sapiens GN=ALDH16A1 PE=1 SV=2	0.9999	4.6	2	0.13	0	0.21	0.02	0.16	0.02	0.15	0.02	0.17	0.01	0.18	0.02	2	2	0.004
sp|Q8IZE3|PACE1_HUMAN	Q8IZE3	Protein-associating with the carboxyl-terminal domain of ezrin OS=Homo sapiens GN=SCYL3 PE=1 SV=3	0.988	3.4	1	0.1	99.99	0.25	99.99	0.32	99.99	0.07	99.99	0.17	99.99	0.1	99.99	1	1	0.002
sp|Q8IZP0|ABI1_HUMAN	Q8IZP0	Abl interactor 1 OS=Homo sapiens GN=ABI1 PE=1 SV=4	1	11.4	2	0.11	0	0.27	0.08	0.13	0.04	0.11	0.01	0.19	0.02	0.17	0.02	3	3	0.006
sp|Q8N1F7|NUP93_HUMAN	Q8N1F7	Nuclear pore complex protein Nup93 OS=Homo sapiens GN=NUP93 PE=1 SV=2	0.9982	8.7	3	0.12	0.01	0.23	0.01	0.19	0.02	0.13	0.01	0.16	0	0.17	0.01	4	4	0.006
sp|Q8N1G4|LRC47_HUMAN	Q8N1G4	Leucine-rich repeat-containing protein 47 OS=Homo sapiens GN=LRRC47 PE=1 SV=1	0.9919	6.3	1	0.13	99.99	0.22	99.99	0.17	99.99	0.14	99.99	0.17	99.99	0.18	99.99	1	1	0.002
sp|Q8N1N4|K2C78_HUMAN	Q8N1N4	Keratin, type II cytoskeletal 78 OS=Homo sapiens GN=KRT78 PE=2 SV=2	1	62.1	84	0.1	0	0.23	0	0.18	0	0.13	0	0.19	0	0.16	0	39	105	0.188
sp|Q8N283|ANR35_HUMAN	Q8N283	Ankyrin repeat domain-containing protein 35 OS=Homo sapiens GN=ANKRD35 PE=2 SV=2	0.8275	11	1	0.09	99.99	0.25	99.99	0.17	99.99	0.15	99.99	0.18	99.99	0.16	99.99	1	1	0.003
sp|Q8N2C7|UNC80_HUMAN	Q8N2C7	Protein unc-80 homolog OS=Homo sapiens GN=UNC80 PE=2 SV=2	0.9766	5.6	3	0.12	0.01	0.2	0.03	0.19	0.01	0.15	0.02	0.15	0.02	0.17	0.02	6	7	0.008
sp|Q8N335|GPD1L_HUMAN	Q8N335	Glycerol-3-phosphate dehydrogenase 1-like protein OS=Homo sapiens GN=GPD1L PE=1 SV=1	0.696	9.1	1	0.19	99.99	0.09	99.99	0.07	99.99	0.07	99.99	0.51	99.99	0.07	99.99	2	2	0.003
sp|Q8N3U4|STAG2_HUMAN	Q8N3U4	Cohesin subunit SA-2 OS=Homo sapiens GN=STAG2 PE=1 SV=3	0.9793	10.3	1	0.17	99.99	0.2	99.99	0.16	99.99	0.14	99.99	0.13	99.99	0.2	99.99	1	1	0.003
sp|Q8N3Y7|RDHE2_HUMAN	Q8N3Y7	Epidermal retinol dehydrogenase 2 OS=Homo sapiens GN=SDR16C5 PE=2 SV=2	1	23	7	0.09	0.02	0.25	0.02	0.18	0.01	0.12	0.01	0.17	0.01	0.17	0.01	6	10	0.018
sp|Q8N423|LIRB2_HUMAN	Q8N423	Leukocyte immunoglobulin-like receptor subfamily B member 2 OS=Homo sapiens GN=LILRB2 PE=1 SV=4	0.9708	2	1	0.13	99.99	0.18	99.99	0.18	99.99	0.15	99.99	0.16	99.99	0.2	99.99	1	1	0.002
sp|Q8N474|SFRP1_HUMAN	Q8N474	Secreted frizzled-related protein 1 OS=Homo sapiens GN=SFRP1 PE=1 SV=1	1	21.7	10	0.15	0.01	0.17	0.01	0.17	0	0.16	0	0.2	0.01	0.14	0.01	9	12	0.021
sp|Q8N4C6|NIN_HUMAN	Q8N4C6	Ninein OS=Homo sapiens GN=NIN PE=1 SV=4	0.9812	4.4	1	0.39	99.99	0.15	99.99	0.1	99.99	0.09	99.99	0.16	99.99	0.11	99.99	5	5	0.007
sp|Q8N4F0|BPIB2_HUMAN	Q8N4F0	BPI fold-containing family B member 2 OS=Homo sapiens GN=BPIFB2 PE=1 SV=2	1	34.1	95	0.17	0	0.15	0	0.16	0	0.11	0	0.25	0.01	0.14	0	30	112	0.209
sp|Q8N5J2|FA63A_HUMAN	Q8N5J2	Protein FAM63A OS=Homo sapiens GN=FAM63A PE=1 SV=2	0.9919	7.9	1	0.16	99.99	0.17	99.99	0.2	99.99	0.12	99.99	0.17	99.99	0.18	99.99	1	1	0.002
sp|Q8N6Q3|CD177_HUMAN	Q8N6Q3	CD177 antigen OS=Homo sapiens GN=CD177 PE=1 SV=2	0.9994	9.4	1	0.13	99.99	0.22	99.99	0.16	99.99	0.14	99.99	0.17	99.99	0.18	99.99	3	3	0.005
sp|Q8N9R8|SCAI_HUMAN	Q8N9R8	Protein SCAI OS=Homo sapiens GN=SCAI PE=1 SV=2	0.8488	8.1	1	0.13	99.99	0.19	99.99	0.14	99.99	0.16	99.99	0.22	99.99	0.16	99.99	5	7	0.006
sp|Q8NBJ4|GOLM1_HUMAN	Q8NBJ4	Golgi membrane protein 1 OS=Homo sapiens GN=GOLM1 PE=1 SV=1	1	12.2	9	0.16	0.01	0.2	0.02	0.16	0.01	0.11	0.01	0.24	0.01	0.12	0.01	6	9	0.018
sp|Q8NBQ5|DHB11_HUMAN	Q8NBQ5	Estradiol 17-beta-dehydrogenase 11 OS=Homo sapiens GN=HSD17B11 PE=1 SV=3	0.9977	13.3	1	0.13	99.99	0.21	99.99	0.2	99.99	0.13	99.99	0.14	99.99	0.19	99.99	2	3	0.005
sp|Q8NBS9|TXND5_HUMAN	Q8NBS9	Thioredoxin domain-containing protein 5 OS=Homo sapiens GN=TXNDC5 PE=1 SV=2	1	14.1	4	0.12	0.01	0.23	0.01	0.17	0.01	0.12	0.01	0.16	0.01	0.19	0.02	5	5	0.009
sp|Q8NC51|PAIRB_HUMAN	Q8NC51	Plasminogen activator inhibitor 1 RNA-binding protein OS=Homo sapiens GN=SERBP1 PE=1 SV=2	1	15.9	8	0.09	0.01	0.24	0.03	0.17	0.01	0.13	0.01	0.17	0.01	0.18	0.01	8	13	0.024
sp|Q8NCU4|K1407_HUMAN	Q8NCU4	Coiled-coil domain-containing protein KIAA1407 OS=Homo sapiens GN=KIAA1407 PE=2 SV=1	0.8085	3	1	0.04	99.99	0.12	99.99	0.46	99.99	0.07	99.99	0.17	99.99	0.14	99.99	2	3	0.005
sp|Q8NCW5|NNRE_HUMAN	Q8NCW5	NAD(P)H-hydrate epimerase OS=Homo sapiens GN=APOA1BP PE=1 SV=2	0.9934	20.5	2	0.11	0.04	0.22	0.02	0.18	0.01	0.14	0.01	0.19	0.03	0.15	0.03	3	3	0.005
sp|Q8ND71|GIMA8_HUMAN	Q8ND71	GTPase IMAP family member 8 OS=Homo sapiens GN=GIMAP8 PE=1 SV=2	0.6759	10.2	1	0.1	99.99	0.17	99.99	0.09	99.99	0.06	99.99	0.12	99.99	0.45	99.99	2	2	0.004
sp|Q8NDA2|HMCN2_HUMAN	Q8NDA2	Hemicentin-2 OS=Homo sapiens GN=HMCN2 PE=2 SV=2	0.9966	5.9	2	0.11	0.02	0.24	0.05	0.18	0.02	0.14	0.01	0.16	0	0.17	0.01	9	11	0.01
sp|Q8NDA8|MROH1_HUMAN	Q8NDA8	Maestro heat-like repeat-containing protein family member 1 OS=Homo sapiens GN=MROH1 PE=2 SV=3	0.9974	5.5	2	0.09	0.05	0.2	0.05	0.11	0.02	0.13	0.03	0.08	0.07	0.27	0.22	8	14	0.011
sp|Q8NDH3|PEPL1_HUMAN	Q8NDH3	Probable aminopeptidase NPEPL1 OS=Homo sapiens GN=NPEPL1 PE=1 SV=3	0.9986	10.1	3	0.12	0.02	0.22	0.02	0.16	0	0.14	0.02	0.15	0	0.2	0.02	3	4	0.006
sp|Q8NDM7|WDR96_HUMAN	Q8NDM7	WD repeat-containing protein 96 OS=Homo sapiens GN=WDR96 PE=2 SV=3	0.6995	5.1	1	0.09	99.99	0.17	99.99	0.15	99.99	0.22	99.99	0.25	99.99	0.11	99.99	1	1	0.004
sp|Q8NE71|ABCF1_HUMAN	Q8NE71	ATP-binding cassette sub-family F member 1 OS=Homo sapiens GN=ABCF1 PE=1 SV=2	1	15.9	5	0.12	0.01	0.23	0.02	0.17	0.01	0.13	0.01	0.18	0.02	0.16	0.01	5	7	0.012
sp|Q8NE86|MCU_HUMAN	Q8NE86	Calcium uniporter protein, mitochondrial OS=Homo sapiens GN=MCU PE=1 SV=1	0.9914	7.4	1	0.14	99.99	0.21	99.99	0.17	99.99	0.13	99.99	0.17	99.99	0.18	99.99	1	1	0.003
sp|Q8NEN9|PDZD8_HUMAN	Q8NEN9	PDZ domain-containing protein 8 OS=Homo sapiens GN=PDZD8 PE=1 SV=1	0.9654	7.3	1	0.09	99.99	0.21	99.99	0.2	99.99	0.13	99.99	0.18	99.99	0.19	99.99	1	1	0.003
sp|Q8NET4|RGAG1_HUMAN	Q8NET4	Retrotransposon gag domain-containing protein 1 OS=Homo sapiens GN=RGAG1 PE=1 SV=1	0.9966	13.8	2	0.13	0.01	0.22	0.01	0.18	0.02	0.13	0.01	0.17	0.03	0.17	0	11	13	0.01
sp|Q8NEU8|DP13B_HUMAN	Q8NEU8	DCC-interacting protein 13-beta OS=Homo sapiens GN=APPL2 PE=1 SV=3	1	11.9	3	0.17	0.07	0.2	0	0.16	0.02	0.11	0.01	0.17	0.04	0.14	0.04	6	10	0.01
sp|Q8NEZ4|KMT2C_HUMAN	Q8NEZ4	Histone-lysine N-methyltransferase 2C OS=Homo sapiens GN=KMT2C PE=1 SV=3	0.9874	3.3	1	0.11	99.99	0.23	99.99	0.16	99.99	0.15	99.99	0.2	99.99	0.15	99.99	8	8	0.007
sp|Q8NF91|SYNE1_HUMAN	Q8NF91	Nesprin-1 OS=Homo sapiens GN=SYNE1 PE=1 SV=4	1	4.8	6	0.08	0	0.26	0.03	0.2	0.01	0.11	0.01	0.16	0.02	0.15	0.01	22	39	0.031
sp|Q8NFU4|FDSCP_HUMAN	Q8NFU4	Follicular dendritic cell secreted peptide OS=Homo sapiens GN=FDCSP PE=1 SV=1	0.9919	36.5	1	0.11	99.99	0.26	99.99	0.18	99.99	0.15	99.99	0.15	99.99	0.15	99.99	1	1	0.002
sp|Q8NFW8|NEUA_HUMAN	Q8NFW8	N-acylneuraminate cytidylyltransferase OS=Homo sapiens GN=CMAS PE=1 SV=2	1	9.9	4	0.11	0.01	0.22	0.02	0.17	0.01	0.14	0.01	0.18	0.01	0.18	0.01	5	6	0.009
sp|Q8NFZ5|TNIP2_HUMAN	Q8NFZ5	TNFAIP3-interacting protein 2 OS=Homo sapiens GN=TNIP2 PE=1 SV=1	0.7289	2.6	3	0.1	0.01	0.4	0.06	0.13	0.03	0.11	0	0.12	0.01	0.13	0.02	1	3	0.005
sp|Q8NHQ9|DDX55_HUMAN	Q8NHQ9	ATP-dependent RNA helicase DDX55 OS=Homo sapiens GN=DDX55 PE=1 SV=3	0.7546	4.5	2	0.13	0	0.12	0	0.17	0	0.16	0	0.1	0.01	0.32	0.01	1	2	0.003
sp|Q8NHY5|HUS1B_HUMAN	Q8NHY5	Checkpoint protein HUS1B OS=Homo sapiens GN=HUS1B PE=1 SV=2	0.7293	12.2	1	0.15	99.99	0.2	99.99	0.16	99.99	0.13	99.99	0.19	99.99	0.17	99.99	1	3	0.004
sp|Q8NI22|MCFD2_HUMAN	Q8NI22	Multiple coagulation factor deficiency protein 2 OS=Homo sapiens GN=MCFD2 PE=1 SV=1	1	28.1	2	0.18	0.08	0.18	0.05	0.11	0.04	0.16	0.01	0.19	0.05	0.14	0.03	2	3	0.006
sp|Q8NI35|INADL_HUMAN	Q8NI35	InaD-like protein OS=Homo sapiens GN=INADL PE=1 SV=3	0.9997	5.2	2	0.14	0.04	0.17	0.03	0.17	0.07	0.11	0.01	0.2	0.03	0.19	0.04	4	6	0.009
sp|Q8TAT6|NPL4_HUMAN	Q8TAT6	Nuclear protein localization protein 4 homolog OS=Homo sapiens GN=NPLOC4 PE=1 SV=3	0.9519	9.5	1	0.1	99.99	0.13	99.99	0.17	99.99	0.19	99.99	0.23	99.99	0.18	99.99	1	1	0.002
sp|Q8TAX7|MUC7_HUMAN	Q8TAX7	Mucin-7 OS=Homo sapiens GN=MUC7 PE=1 SV=2	1	14.1	174	0.13	0	0.21	0	0.17	0	0.13	0	0.19	0	0.16	0	11	288	0.421
sp|Q8TBC4|UBA3_HUMAN	Q8TBC4	NEDD8-activating enzyme E1 catalytic subunit OS=Homo sapiens GN=UBA3 PE=1 SV=2	0.9832	6.5	1	0.11	99.99	0.18	99.99	0.16	99.99	0.16	99.99	0.17	99.99	0.22	99.99	1	1	0.002
sp|Q8TBY0|RBM46_HUMAN	Q8TBY0	Probable RNA-binding protein 46 OS=Homo sapiens GN=RBM46 PE=2 SV=1	0.7348	9	1	0.09	99.99	0.22	99.99	0.19	99.99	0.17	99.99	0.14	99.99	0.19	99.99	2	4	0.006
sp|Q8TBZ2|MYBPP_HUMAN	Q8TBZ2	MYCBP-associated protein OS=Homo sapiens GN=MYCBPAP PE=1 SV=2	0.9773	3.2	6	0.1	0.01	0.24	0	0.2	0.01	0.12	0	0.19	0.01	0.14	0.01	3	10	0.013
sp|Q8TCA0|LRC20_HUMAN	Q8TCA0	Leucine-rich repeat-containing protein 20 OS=Homo sapiens GN=LRRC20 PE=2 SV=1	0.7896	5.4	1	0.18	99.99	0.18	99.99	0.16	99.99	0.12	99.99	0.19	99.99	0.18	99.99	1	1	0.003
sp|Q8TCD5|NT5C_HUMAN	Q8TCD5	5'(3')-deoxyribonucleotidase, cytosolic type OS=Homo sapiens GN=NT5C PE=1 SV=2	0.9922	21.4	1	0.11	99.99	0.18	99.99	0.14	99.99	0.15	99.99	0.17	99.99	0.24	99.99	1	1	0.003
sp|Q8TCJ2|STT3B_HUMAN	Q8TCJ2	Dolichyl-diphosphooligosaccharide--protein glycosyltransferase subunit STT3B OS=Homo sapiens GN=STT3B PE=1 SV=1	1	6.3	2	0.11	0.01	0.24	0.02	0.17	0	0.15	0	0.16	0	0.17	0.01	4	4	0.006
sp|Q8TCT9|HM13_HUMAN	Q8TCT9	Minor histocompatibility antigen H13 OS=Homo sapiens GN=HM13 PE=1 SV=1	1	8.8	5	0.11	0.01	0.27	0.02	0.19	0	0.11	0	0.18	0.01	0.14	0.01	5	5	0.01
sp|Q8TD16|BICD2_HUMAN,sp|Q96G01|BICD1_HUMAN	Q8TD16	Protein bicaudal D homolog 2 OS=Homo sapiens GN=BICD2 PE=1 SV=1,Protein bicaudal D homolog 1 OS=Homo sapiens GN=BICD1 PE=1 SV=3	0.9762	1.1	1	0.1	99.99	0.27	99.99	0.12	99.99	0.1	99.99	0.22	99.99	0.2	99.99	1	1	0.002
sp|Q8TD30|ALAT2_HUMAN	Q8TD30	Alanine aminotransferase 2 OS=Homo sapiens GN=GPT2 PE=1 SV=1	0.9616	3.3	1	0.15	99.99	0.21	99.99	0.17	99.99	0.16	99.99	0.16	99.99	0.16	99.99	1	1	0.002
sp|Q8TDL5|BPIB1_HUMAN	Q8TDL5	BPI fold-containing family B member 1 OS=Homo sapiens GN=BPIFB1 PE=2 SV=1	1	60.3	54	0.17	0.01	0.16	0.01	0.18	0	0.14	0	0.19	0	0.13	0	38	72	0.133
sp|Q8TDZ2|MICA1_HUMAN	Q8TDZ2	Protein-methionine sulfoxide oxidase MICAL1 OS=Homo sapiens GN=MICAL1 PE=1 SV=2	0.9715	4.9	1	0.14	99.99	0.2	99.99	0.17	99.99	0.12	99.99	0.17	99.99	0.2	99.99	3	7	0.007
sp|Q8TE68|ES8L1_HUMAN	Q8TE68	Epidermal growth factor receptor kinase substrate 8-like protein 1 OS=Homo sapiens GN=EPS8L1 PE=1 SV=3	1	31.3	22	0.1	0	0.26	0.01	0.18	0	0.12	0	0.18	0	0.16	0	21	29	0.053
sp|Q8TEQ8|PIGO_HUMAN	Q8TEQ8	GPI ethanolamine phosphate transferase 3 OS=Homo sapiens GN=PIGO PE=1 SV=3	0.9894	3.9	2	0.11	0.02	0.23	0	0.16	0.02	0.14	0.01	0.17	0	0.18	0.01	2	2	0.005
sp|Q8TES7|FBF1_HUMAN	Q8TES7	Fas-binding factor 1 OS=Homo sapiens GN=FBF1 PE=1 SV=2	0.8981	4.7	1	0.17	99.99	0.21	99.99	0.15	99.99	0.1	99.99	0.19	99.99	0.18	99.99	3	7	0.009
sp|Q8TEW0|PARD3_HUMAN	Q8TEW0	Partitioning defective 3 homolog OS=Homo sapiens GN=PARD3 PE=1 SV=2	0.9995	3.6	1	0.1	99.99	0.27	99.99	0.17	99.99	0.12	99.99	0.18	99.99	0.17	99.99	5	5	0.006
sp|Q8TEX9|IPO4_HUMAN	Q8TEX9	Importin-4 OS=Homo sapiens GN=IPO4 PE=1 SV=2	0.9998	5	2	0.09	0.04	0.24	0.07	0.2	0.02	0.12	0.02	0.17	0.01	0.15	0.04	2	2	0.005
sp|Q8WTS1|ABHD5_HUMAN	Q8WTS1	1-acylglycerol-3-phosphate O-acyltransferase ABHD5 OS=Homo sapiens GN=ABHD5 PE=1 SV=1	0.9992	8.6	2	0.12	0	0.27	0.02	0.16	0.01	0.14	0.02	0.14	0.02	0.17	0.02	2	3	0.005
sp|Q8WUB2|F216A_HUMAN	Q8WUB2	Protein FAM216A OS=Homo sapiens GN=FAM216A PE=2 SV=1	0.8265	30	1	0.12	99.99	0.21	99.99	0.25	99.99	0.14	99.99	0.15	99.99	0.13	99.99	4	8	0.006
sp|Q8WUD4|CCD12_HUMAN	Q8WUD4	Coiled-coil domain-containing protein 12 OS=Homo sapiens GN=CCDC12 PE=1 SV=1	0.6998	11.4	2	0.08	0	0.31	0.01	0.14	0.01	0.12	0.01	0.17	0	0.18	0.01	1	3	0.005
sp|Q8WUF5|IASPP_HUMAN	Q8WUF5	RelA-associated inhibitor OS=Homo sapiens GN=PPP1R13L PE=1 SV=4	1	10.9	4	0.11	0.01	0.24	0.03	0.16	0	0.13	0.01	0.2	0.02	0.14	0.02	4	4	0.008
sp|Q8WUM0|NU133_HUMAN	Q8WUM0	Nuclear pore complex protein Nup133 OS=Homo sapiens GN=NUP133 PE=1 SV=2	0.9951	4.8	1	0.16	99.99	0.17	99.99	0.16	99.99	0.15	99.99	0.18	99.99	0.17	99.99	1	1	0.004
sp|Q8WUM4|PDC6I_HUMAN	Q8WUM4	Programmed cell death 6-interacting protein OS=Homo sapiens GN=PDCD6IP PE=1 SV=1	1	31.1	15	0.11	0.01	0.23	0.01	0.17	0	0.12	0	0.19	0	0.17	0	18	26	0.045
sp|Q8WUW1|BRK1_HUMAN	Q8WUW1	Protein BRICK1 OS=Homo sapiens GN=BRK1 PE=1 SV=1	0.9647	14.7	1	0.13	99.99	0.2	99.99	0.15	99.99	0.14	99.99	0.22	99.99	0.17	99.99	1	1	0.002
sp|Q8WV35|LRC29_HUMAN	Q8WV35	Leucine-rich repeat-containing protein 29 OS=Homo sapiens GN=LRRC29 PE=2 SV=1	0.829	30.5	1	0.21	99.99	0.14	99.99	0.12	99.99	0.14	99.99	0.25	99.99	0.15	99.99	2	2	0.004
sp|Q8WVQ1|CANT1_HUMAN	Q8WVQ1	Soluble calcium-activated nucleotidase 1 OS=Homo sapiens GN=CANT1 PE=1 SV=1	0.7769	8.2	1	0.13	99.99	0.17	99.99	0.17	99.99	0.16	99.99	0.19	99.99	0.17	99.99	2	3	0.004
sp|Q8WVS4|WDR60_HUMAN	Q8WVS4	WD repeat-containing protein 60 OS=Homo sapiens GN=WDR60 PE=1 SV=3	0.8886	3.4	1	0.11	99.99	0.25	99.99	0.15	99.99	0.14	99.99	0.18	99.99	0.18	99.99	1	1	0.004
sp|Q8WVV4|POF1B_HUMAN	Q8WVV4	Protein POF1B OS=Homo sapiens GN=POF1B PE=1 SV=3	1	39.6	29	0.12	0.01	0.24	0.01	0.17	0.01	0.12	0	0.18	0	0.15	0	26	41	0.066
sp|Q8WWA1|TMM40_HUMAN	Q8WWA1	Transmembrane protein 40 OS=Homo sapiens GN=TMEM40 PE=1 SV=2	1	18.5	6	0.09	0	0.24	0.02	0.18	0.01	0.12	0	0.19	0.02	0.17	0.01	4	6	0.012
sp|Q8WWF3|SSMM1_HUMAN	Q8WWF3	Serine-rich single-pass membrane protein 1 OS=Homo sapiens GN=SSMEM1 PE=2 SV=1	0.8446	8.6	2	0.14	0.02	0.22	0	0.17	0	0.13	0.01	0.17	0.02	0.17	0	1	3	0.005
sp|Q8WWI1|LMO7_HUMAN	Q8WWI1	LIM domain only protein 7 OS=Homo sapiens GN=LMO7 PE=1 SV=3	1	8.1	6	0.1	0.01	0.24	0.01	0.19	0.01	0.12	0.01	0.16	0	0.17	0	9	12	0.015
sp|Q8WWI5|CTL1_HUMAN	Q8WWI5	Choline transporter-like protein 1 OS=Homo sapiens GN=SLC44A1 PE=1 SV=1	0.9961	5.2	1	0.06	99.99	0.22	99.99	0.35	99.99	0.12	99.99	0.13	99.99	0.11	99.99	3	4	0.004
sp|Q8WWK9|CKAP2_HUMAN	Q8WWK9	Cytoskeleton-associated protein 2 OS=Homo sapiens GN=CKAP2 PE=1 SV=1	0.6717	4.2	1	0.16	99.99	0.23	99.99	0.12	99.99	0.16	99.99	0.21	99.99	0.12	99.99	1	1	0.002
sp|Q8WXH0|SYNE2_HUMAN	Q8WXH0	Nesprin-2 OS=Homo sapiens GN=SYNE2 PE=1 SV=3	0.9994	2.9	3	0.09	0.02	0.25	0.07	0.2	0.05	0.12	0.05	0.11	0.04	0.16	0.04	11	15	0.015
sp|Q8WXI7|MUC16_HUMAN	Q8WXI7	Mucin-16 OS=Homo sapiens GN=MUC16 PE=1 SV=2	1	3	5	0.1	0.02	0.22	0.02	0.18	0.01	0.14	0.01	0.16	0	0.18	0.01	19	25	0.023
sp|Q8WXX0|DYH7_HUMAN	Q8WXX0	Dynein heavy chain 7, axonemal OS=Homo sapiens GN=DNAH7 PE=1 SV=2	0.9997	8	2	0.14	0.01	0.19	0.03	0.16	0.03	0.14	0.03	0.22	0.04	0.14	0.02	13	14	0.014
sp|Q8WZ42|TITIN_HUMAN	Q8WZ42	Titin OS=Homo sapiens GN=TTN PE=1 SV=4	1	3	8	0.12	0.01	0.25	0.01	0.15	0.01	0.13	0.01	0.15	0.01	0.17	0.02	46	63	0.053
sp|Q8WZ82|OVCA2_HUMAN	Q8WZ82	Ovarian cancer-associated gene 2 protein OS=Homo sapiens GN=OVCA2 PE=1 SV=1	0.9782	3.5	2	0.08	0	0.23	0.02	0.21	0.01	0.12	0.01	0.18	0	0.17	0	2	2	0.004
sp|Q92485|ASM3B_HUMAN	Q92485	Acid sphingomyelinase-like phosphodiesterase 3b OS=Homo sapiens GN=SMPDL3B PE=2 SV=2	0.9899	5.5	1	0.14	99.99	0.2	99.99	0.15	99.99	0.12	99.99	0.23	99.99	0.16	99.99	1	1	0.003
sp|Q92499|DDX1_HUMAN	Q92499	ATP-dependent RNA helicase DDX1 OS=Homo sapiens GN=DDX1 PE=1 SV=2	1	10.5	6	0.12	0.01	0.23	0.01	0.18	0.01	0.13	0.01	0.18	0	0.16	0.01	5	6	0.011
sp|Q92522|H1X_HUMAN	Q92522	Histone H1x OS=Homo sapiens GN=H1FX PE=1 SV=1	0.9996	17.4	2	0.11	0.01	0.23	0.01	0.16	0	0.14	0	0.19	0.01	0.17	0.01	2	2	0.004
sp|Q92530|PSMF1_HUMAN	Q92530	Proteasome inhibitor PI31 subunit OS=Homo sapiens GN=PSMF1 PE=1 SV=2	0.9672	15.5	1	0.14	99.99	0.22	99.99	0.17	99.99	0.13	99.99	0.18	99.99	0.16	99.99	2	2	0.003
sp|Q92538|GBF1_HUMAN	Q92538	Golgi-specific brefeldin A-resistance guanine nucleotide exchange factor 1 OS=Homo sapiens GN=GBF1 PE=1 SV=2	0.9991	5	4	0.08	0.02	0.24	0.04	0.24	0.04	0.12	0.01	0.1	0.04	0.16	0.03	6	9	0.009
sp|Q92542|NICA_HUMAN	Q92542	Nicastrin OS=Homo sapiens GN=NCSTN PE=1 SV=2	0.986	7.8	1	0.12	99.99	0.15	99.99	0.17	99.99	0.17	99.99	0.21	99.99	0.18	99.99	1	1	0.003
sp|Q92597|NDRG1_HUMAN	Q92597	Protein NDRG1 OS=Homo sapiens GN=NDRG1 PE=1 SV=1	1	38.6	15	0.11	0.01	0.23	0.01	0.17	0	0.12	0	0.19	0.01	0.17	0.01	15	19	0.036
sp|Q92598|HS105_HUMAN	Q92598	Heat shock protein 105 kDa OS=Homo sapiens GN=HSPH1 PE=1 SV=1	1	14.7	3	0.1	0.01	0.24	0.06	0.16	0.01	0.14	0.03	0.16	0.01	0.19	0.03	6	7	0.011
sp|Q92613|JADE3_HUMAN	Q92613	Protein Jade-3 OS=Homo sapiens GN=PHF16 PE=1 SV=1	0.7214	1.5	1	0.1	99.99	0.23	99.99	0.16	99.99	0.15	99.99	0.18	99.99	0.17	99.99	1	2	0.002
sp|Q92614|MY18A_HUMAN	Q92614	Unconventional myosin-XVIIIa OS=Homo sapiens GN=MYO18A PE=1 SV=3	1	10.5	7	0.12	0.01	0.22	0.01	0.17	0	0.14	0	0.17	0.01	0.17	0.01	14	17	0.022
sp|Q92616|GCN1L_HUMAN	Q92616	Translational activator GCN1 OS=Homo sapiens GN=GCN1L1 PE=1 SV=6	1	14.8	17	0.12	0	0.21	0.01	0.17	0.01	0.13	0	0.18	0.01	0.17	0.01	25	29	0.041
sp|Q92673|SORL_HUMAN	Q92673	Sortilin-related receptor OS=Homo sapiens GN=SORL1 PE=1 SV=2	0.9995	3.6	2	0.1	0.01	0.22	0.03	0.2	0.01	0.16	0.01	0.16	0	0.15	0.01	3	3	0.006
sp|Q92688|AN32B_HUMAN	Q92688	Acidic leucine-rich nuclear phosphoprotein 32 family member B OS=Homo sapiens GN=ANP32B PE=1 SV=1	0.9994	17.9	3	0.13	0.02	0.2	0.01	0.18	0.01	0.16	0.01	0.18	0.01	0.15	0.02	4	4	0.006
sp|Q92734|TFG_HUMAN	Q92734	Protein TFG OS=Homo sapiens GN=TFG PE=1 SV=2	0.9919	6.5	2	0.12	0	0.27	0	0.15	0.03	0.14	0	0.18	0.01	0.14	0.02	1	2	0.004
sp|Q92736|RYR2_HUMAN	Q92736	Ryanodine receptor 2 OS=Homo sapiens GN=RYR2 PE=1 SV=3	0.9984	4.9	2	0.1	0.02	0.25	0.01	0.18	0.05	0.13	0.02	0.17	0.01	0.16	0	11	12	0.012
sp|Q92738|US6NL_HUMAN	Q92738	USP6 N-terminal-like protein OS=Homo sapiens GN=USP6NL PE=1 SV=3	0.9416	5.2	1	0.12	99.99	0.22	99.99	0.18	99.99	0.15	99.99	0.15	99.99	0.18	99.99	1	1	0.002
sp|Q92743|HTRA1_HUMAN	Q92743	Serine protease HTRA1 OS=Homo sapiens GN=HTRA1 PE=1 SV=1	1	17.1	3	0.15	0	0.26	0.01	0.14	0.01	0.13	0.02	0.19	0.01	0.13	0.01	4	4	0.008
sp|Q92747|ARC1A_HUMAN	Q92747	Actin-related protein 2/3 complex subunit 1A OS=Homo sapiens GN=ARPC1A PE=1 SV=2	0.9299	17.8	3	0.1	0.01	0.17	0.01	0.18	0.01	0.15	0.01	0.2	0.02	0.19	0.01	2	3	0.006
sp|Q92769|HDAC2_HUMAN	Q92769	Histone deacetylase 2 OS=Homo sapiens GN=HDAC2 PE=1 SV=2	0.9489	10	1	0.16	99.99	0.21	99.99	0.17	99.99	0.1	99.99	0.25	99.99	0.12	99.99	1	1	0.003
sp|Q92804|RBP56_HUMAN	Q92804	TATA-binding protein-associated factor 2N OS=Homo sapiens GN=TAF15 PE=1 SV=1	0.9922	17.9	1	0.1	99.99	0.25	99.99	0.16	99.99	0.13	99.99	0.17	99.99	0.19	99.99	1	1	0.003
sp|Q92817|EVPL_HUMAN	Q92817	Envoplakin OS=Homo sapiens GN=EVPL PE=1 SV=3	1	38.3	111	0.1	0	0.24	0	0.18	0	0.12	0	0.2	0	0.15	0	90	146	0.259
sp|Q92820|GGH_HUMAN	Q92820	Gamma-glutamyl hydrolase OS=Homo sapiens GN=GGH PE=1 SV=2	1	17.3	2	0.15	0.01	0.2	0.03	0.16	0.05	0.12	0.02	0.19	0.02	0.17	0.02	4	4	0.006
sp|Q92841|DDX17_HUMAN	Q92841	Probable ATP-dependent RNA helicase DDX17 OS=Homo sapiens GN=DDX17 PE=1 SV=2	1	11.8	4	0.11	0.01	0.22	0.01	0.17	0.01	0.14	0.01	0.17	0.01	0.18	0.02	5	5	0.01
sp|Q92851|CASPA_HUMAN	Q92851	Caspase-10 OS=Homo sapiens GN=CASP10 PE=1 SV=3	0.9919	3.5	1	0.1	99.99	0.26	99.99	0.13	99.99	0.14	99.99	0.2	99.99	0.17	99.99	1	1	0.002
sp|Q92876|KLK6_HUMAN	Q92876	Kallikrein-6 OS=Homo sapiens GN=KLK6 PE=1 SV=1	1	22.5	4	0.13	0.01	0.18	0.02	0.15	0.01	0.14	0.02	0.15	0.02	0.22	0.04	4	4	0.007
sp|Q92882|OSTF1_HUMAN	Q92882	Osteoclast-stimulating factor 1 OS=Homo sapiens GN=OSTF1 PE=1 SV=2	1	46.3	3	0.13	0.02	0.18	0.02	0.16	0	0.15	0.01	0.2	0.01	0.18	0.01	6	6	0.011
sp|Q92888|ARHG1_HUMAN	Q92888	Rho guanine nucleotide exchange factor 1 OS=Homo sapiens GN=ARHGEF1 PE=1 SV=2	1	8.2	3	0.11	0.03	0.18	0.04	0.16	0.02	0.13	0.03	0.18	0.01	0.2	0.01	4	4	0.007
sp|Q92896|GSLG1_HUMAN	Q92896	Golgi apparatus protein 1 OS=Homo sapiens GN=GLG1 PE=1 SV=2	1	10.3	5	0.13	0.01	0.2	0.02	0.17	0.01	0.13	0	0.19	0.02	0.17	0.01	8	9	0.01
sp|Q92945|FUBP2_HUMAN	Q92945	Far upstream element-binding protein 2 OS=Homo sapiens GN=KHSRP PE=1 SV=4	0.9801	17	2	0.13	0.01	0.21	0.02	0.16	0.03	0.14	0	0.2	0.01	0.16	0.02	6	10	0.008
sp|Q92974|ARHG2_HUMAN	Q92974	Rho guanine nucleotide exchange factor 2 OS=Homo sapiens GN=ARHGEF2 PE=1 SV=4	0.6412	5.3	1	0.12	99.99	0.22	99.99	0.17	99.99	0.16	99.99	0.16	99.99	0.18	99.99	2	2	0.003
sp|Q93008|USP9X_HUMAN	Q93008	Probable ubiquitin carboxyl-terminal hydrolase FAF-X OS=Homo sapiens GN=USP9X PE=1 SV=3	1	3.8	6	0.1	0.01	0.23	0.02	0.18	0.01	0.13	0.01	0.18	0.01	0.17	0.01	8	10	0.016
sp|Q93009|UBP7_HUMAN	Q93009	Ubiquitin carboxyl-terminal hydrolase 7 OS=Homo sapiens GN=USP7 PE=1 SV=2	1	6.8	3	0.1	0.01	0.27	0.01	0.16	0.01	0.12	0.01	0.18	0.01	0.17	0.01	5	7	0.008
sp|Q93050|VPP1_HUMAN	Q93050	V-type proton ATPase 116 kDa subunit a isoform 1 OS=Homo sapiens GN=ATP6V0A1 PE=1 SV=3	0.9899	6.1	1	0.12	99.99	0.26	99.99	0.16	99.99	0.13	99.99	0.17	99.99	0.16	99.99	1	1	0.003
sp|Q93084|AT2A3_HUMAN	Q93084	Sarcoplasmic/endoplasmic reticulum calcium ATPase 3 OS=Homo sapiens GN=ATP2A3 PE=1 SV=2	0.9878	7.9	20	0.11	0	0.34	0.01	0.16	0	0.1	0	0.16	0	0.12	0	5	44	0.045
sp|Q969H6|POP5_HUMAN	Q969H6	Ribonuclease P/MRP protein subunit POP5 OS=Homo sapiens GN=POP5 PE=1 SV=1	0.8685	22.1	2	0.19	0.02	0.13	0	0.17	0.01	0.13	0.02	0.24	0.02	0.14	0.01	1	2	0.005
sp|Q969J3|L12R1_HUMAN	Q969J3	Loss of heterozygosity 12 chromosomal region 1 protein OS=Homo sapiens GN=LOH12CR1 PE=1 SV=1	0.8368	20.9	1	0.17	99.99	0.21	99.99	0.16	99.99	0.08	99.99	0.23	99.99	0.14	99.99	1	1	0.003
sp|Q969L2|MAL2_HUMAN	Q969L2	Protein MAL2 OS=Homo sapiens GN=MAL2 PE=1 SV=1	0.9969	18.8	2	0.1	0	0.23	0.01	0.2	0	0.12	0.01	0.18	0	0.17	0.01	2	2	0.004
sp|Q969M3|YIPF5_HUMAN	Q969M3	Protein YIPF5 OS=Homo sapiens GN=YIPF5 PE=1 SV=1	0.909	16	1	0.13	99.99	0.17	99.99	0.16	99.99	0.15	99.99	0.16	99.99	0.23	99.99	1	1	0.002
sp|Q969N2|PIGT_HUMAN	Q969N2	GPI transamidase component PIG-T OS=Homo sapiens GN=PIGT PE=1 SV=1	0.9899	2.4	1	0.11	99.99	0.22	99.99	0.16	99.99	0.13	99.99	0.18	99.99	0.19	99.99	1	1	0.003
sp|Q969Q5|RAB24_HUMAN	Q969Q5	Ras-related protein Rab-24 OS=Homo sapiens GN=RAB24 PE=1 SV=1	0.9919	8.4	1	0.13	99.99	0.19	99.99	0.19	99.99	0.13	99.99	0.18	99.99	0.18	99.99	1	1	0.002
sp|Q969S9|RRF2M_HUMAN	Q969S9	Ribosome-releasing factor 2, mitochondrial OS=Homo sapiens GN=GFM2 PE=1 SV=1	0.998	5.5	1	0.13	99.99	0.22	99.99	0.15	99.99	0.13	99.99	0.22	99.99	0.15	99.99	3	3	0.004
sp|Q969T9|WBP2_HUMAN	Q969T9	WW domain-binding protein 2 OS=Homo sapiens GN=WBP2 PE=1 SV=1	0.983	3.8	1	0.1	99.99	0.19	99.99	0.14	99.99	0.14	99.99	0.25	99.99	0.18	99.99	1	2	0.003
sp|Q969X2|SIA7F_HUMAN	Q969X2	Alpha-N-acetylgalactosaminide alpha-2,6-sialyltransferase 6 OS=Homo sapiens GN=ST6GALNAC6 PE=1 SV=1	0.8849	6.9	1	0.12	99.99	0.24	99.99	0.22	99.99	0.11	99.99	0.19	99.99	0.11	99.99	1	2	0.002
sp|Q969X5|ERGI1_HUMAN	Q969X5	Endoplasmic reticulum-Golgi intermediate compartment protein 1 OS=Homo sapiens GN=ERGIC1 PE=1 SV=1	0.7969	2.8	1	0.11	99.99	0.23	99.99	0.21	99.99	0.11	99.99	0.17	99.99	0.17	99.99	1	1	0.002
sp|Q96A33|CCD47_HUMAN	Q96A33	Coiled-coil domain-containing protein 47 OS=Homo sapiens GN=CCDC47 PE=1 SV=1	0.9541	4.3	2	0.09	0.01	0.24	0	0.19	0	0.13	0	0.18	0	0.16	0	2	5	0.007
sp|Q96A49|SYAP1_HUMAN	Q96A49	Synapse-associated protein 1 OS=Homo sapiens GN=SYAP1 PE=1 SV=1	1	15.6	5	0.14	0.02	0.26	0.02	0.14	0	0.12	0.01	0.2	0	0.13	0.01	4	5	0.009
sp|Q96A65|EXOC4_HUMAN	Q96A65	Exocyst complex component 4 OS=Homo sapiens GN=EXOC4 PE=1 SV=1	0.9943	4.8	1	0.09	99.99	0.27	99.99	0.16	99.99	0.12	99.99	0.21	99.99	0.15	99.99	2	2	0.003
sp|Q96AX1|VP33A_HUMAN	Q96AX1	Vacuolar protein sorting-associated protein 33A OS=Homo sapiens GN=VPS33A PE=1 SV=1	0.9809	2.7	1	0.15	99.99	0.21	99.99	0.19	99.99	0.13	99.99	0.18	99.99	0.13	99.99	1	1	0.002
sp|Q96B23|CR025_HUMAN	Q96B23	Uncharacterized protein C18orf25 OS=Homo sapiens GN=C18orf25 PE=1 SV=2	0.9967	8.4	2	0.09	0.01	0.27	0.02	0.2	0.01	0.11	0.02	0.15	0.01	0.17	0.01	2	2	0.004
sp|Q96BQ1|FAM3D_HUMAN	Q96BQ1	Protein FAM3D OS=Homo sapiens GN=FAM3D PE=1 SV=1	1	17.9	4	0.13	0.01	0.18	0.01	0.18	0.02	0.11	0.01	0.24	0.02	0.16	0	5	5	0.009
sp|Q96BY7|ATG2B_HUMAN	Q96BY7	Autophagy-related protein 2 homolog B OS=Homo sapiens GN=ATG2B PE=1 SV=5	0.9331	4.9	1	0.17	99.99	0.22	99.99	0.15	99.99	0.14	99.99	0.2	99.99	0.12	99.99	6	8	0.006
sp|Q96C19|EFHD2_HUMAN	Q96C19	EF-hand domain-containing protein D2 OS=Homo sapiens GN=EFHD2 PE=1 SV=1	0.8423	8.3	1	0.12	99.99	0.22	99.99	0.18	99.99	0.17	99.99	0.08	99.99	0.23	99.99	2	2	0.004
sp|Q96CN4|EVI5L_HUMAN	Q96CN4	EVI5-like protein OS=Homo sapiens GN=EVI5L PE=1 SV=1	0.7856	8.9	1	0.18	99.99	0.25	99.99	0.14	99.99	0.21	99.99	0.14	99.99	0.09	99.99	3	3	0.004
sp|Q96CN7|ISOC1_HUMAN	Q96CN7	Isochorismatase domain-containing protein 1 OS=Homo sapiens GN=ISOC1 PE=1 SV=3	0.9837	9.7	1	0.14	99.99	0.22	99.99	0.14	99.99	0.13	99.99	0.21	99.99	0.17	99.99	1	1	0.003
sp|Q96CV9|OPTN_HUMAN	Q96CV9	Optineurin OS=Homo sapiens GN=OPTN PE=1 SV=2	0.8319	7.1	1	0.32	99.99	0.18	99.99	0.16	99.99	0.08	99.99	0.14	99.99	0.12	99.99	2	2	0.004
sp|Q96DA0|ZG16B_HUMAN	Q96DA0	Zymogen granule protein 16 homolog B OS=Homo sapiens GN=ZG16B PE=1 SV=3	1	59.1	369	0.14	0	0.16	0	0.16	0	0.11	0	0.24	0	0.17	0	40	447	0.818
sp|Q96DB5|RMD1_HUMAN	Q96DB5	Regulator of microtubule dynamics protein 1 OS=Homo sapiens GN=RMDN1 PE=1 SV=1	1	12.7	4	0.11	0.01	0.24	0.03	0.16	0.02	0.12	0.01	0.16	0.02	0.19	0.01	4	5	0.009
sp|Q96DR5|BPIA2_HUMAN	Q96DR5	BPI fold-containing family A member 2 OS=Homo sapiens GN=BPIFA2 PE=1 SV=2	1	47.8	75	0.14	0	0.13	0.01	0.18	0	0.12	0	0.26	0.01	0.15	0	23	100	0.168
sp|Q96EB1|ELP4_HUMAN	Q96EB1	Elongator complex protein 4 OS=Homo sapiens GN=ELP4 PE=1 SV=2	0.8427	8.7	1	0.26	99.99	0.03	99.99	0.07	99.99	0.21	99.99	0.22	99.99	0.21	99.99	1	1	0.003
sp|Q96EC8|YIPF6_HUMAN	Q96EC8	Protein YIPF6 OS=Homo sapiens GN=YIPF6 PE=2 SV=2	0.9343	3.4	1	0.08	99.99	0.26	99.99	0.16	99.99	0.12	99.99	0.2	99.99	0.18	99.99	1	1	0.002
sp|Q96EK6|GNA1_HUMAN	Q96EK6	Glucosamine 6-phosphate N-acetyltransferase OS=Homo sapiens GN=GNPNAT1 PE=1 SV=1	0.7015	6	1	0.13	99.99	0.15	99.99	0.23	99.99	0.11	99.99	0.2	99.99	0.18	99.99	1	1	0.002
sp|Q96EP5|DAZP1_HUMAN	Q96EP5	DAZ-associated protein 1 OS=Homo sapiens GN=DAZAP1 PE=1 SV=1	0.9922	11.3	1	0.12	99.99	0.21	99.99	0.17	99.99	0.16	99.99	0.16	99.99	0.17	99.99	1	1	0.003
sp|Q96EY7|PTCD3_HUMAN	Q96EY7	Pentatricopeptide repeat domain-containing protein 3, mitochondrial OS=Homo sapiens GN=PTCD3 PE=1 SV=3	0.988	1.9	2	0.12	0	0.24	0.01	0.18	0.02	0.14	0.01	0.17	0.02	0.16	0	1	2	0.004
sp|Q96EZ4|MYEOV_HUMAN	Q96EZ4	Myeloma-overexpressed gene protein OS=Homo sapiens GN=MYEOV PE=2 SV=2	0.6455	10.2	1	0.12	99.99	0.21	99.99	0.19	99.99	0.15	99.99	0.18	99.99	0.14	99.99	1	1	0.002
sp|Q96F07|CYFP2_HUMAN	Q96F07	Cytoplasmic FMR1-interacting protein 2 OS=Homo sapiens GN=CYFIP2 PE=1 SV=2	0.9988	9.8	2	0.29	0.3	0.13	0.07	0.09	0.08	0.09	0.08	0.09	0.01	0.11	0.06	3	3	0.01
sp|Q96FQ6|S10AG_HUMAN	Q96FQ6	Protein S100-A16 OS=Homo sapiens GN=S100A16 PE=1 SV=1	1	29.1	25	0.11	0	0.23	0	0.19	0	0.11	0	0.2	0	0.15	0	5	30	0.059
sp|Q96FW1|OTUB1_HUMAN	Q96FW1	Ubiquitin thioesterase OTUB1 OS=Homo sapiens GN=OTUB1 PE=1 SV=2	1	48.3	10	0.13	0.01	0.21	0.01	0.16	0.01	0.13	0.01	0.19	0.01	0.17	0	12	16	0.022
sp|Q96G03|PGM2_HUMAN	Q96G03	Phosphoglucomutase-2 OS=Homo sapiens GN=PGM2 PE=1 SV=4	1	22.5	8	0.11	0.01	0.22	0.01	0.18	0.01	0.12	0.01	0.18	0	0.18	0.01	10	13	0.021
sp|Q96GC9|VMP1_HUMAN	Q96GC9	Vacuole membrane protein 1 OS=Homo sapiens GN=VMP1 PE=1 SV=1	0.9996	7.4	1	0.15	99.99	0.26	99.99	0.18	99.99	0.09	99.99	0.17	99.99	0.15	99.99	2	2	0.004
sp|Q96GG9|DCNL1_HUMAN	Q96GG9	DCN1-like protein 1 OS=Homo sapiens GN=DCUN1D1 PE=1 SV=1	0.918	6.6	1	0.12	99.99	0.22	99.99	0.2	99.99	0.15	99.99	0.22	99.99	0.1	99.99	1	1	0.002
sp|Q96HA7|TONSL_HUMAN	Q96HA7	Tonsoku-like protein OS=Homo sapiens GN=TONSL PE=1 SV=2	0.7172	6	1	0.14	99.99	0.14	99.99	0.12	99.99	0.09	99.99	0.26	99.99	0.25	99.99	1	2	0.003
sp|Q96HC4|PDLI5_HUMAN	Q96HC4	PDZ and LIM domain protein 5 OS=Homo sapiens GN=PDLIM5 PE=1 SV=5	1	10.4	4	0.1	0.01	0.23	0.02	0.19	0.01	0.11	0.01	0.2	0.01	0.16	0	4	4	0.008
sp|Q96HE7|ERO1A_HUMAN	Q96HE7	ERO1-like protein alpha OS=Homo sapiens GN=ERO1L PE=1 SV=2	1	54.1	38	0.1	0	0.25	0.01	0.17	0	0.12	0	0.19	0.01	0.16	0.01	29	48	0.09
sp|Q96HS1|PGAM5_HUMAN	Q96HS1	Serine/threonine-protein phosphatase PGAM5, mitochondrial OS=Homo sapiens GN=PGAM5 PE=1 SV=2	0.9683	5.5	2	0.09	0.01	0.2	0	0.2	0	0.12	0.01	0.18	0.01	0.21	0.01	2	2	0.004
sp|Q96HY6|DDRGK_HUMAN	Q96HY6	DDRGK domain-containing protein 1 OS=Homo sapiens GN=DDRGK1 PE=1 SV=2	0.9997	19.7	2	0.12	0.02	0.21	0.03	0.2	0.01	0.13	0.01	0.17	0.02	0.16	0	2	2	0.004
sp|Q96I99|SUCB2_HUMAN	Q96I99	Succinyl-CoA ligase [GDP-forming] subunit beta, mitochondrial OS=Homo sapiens GN=SUCLG2 PE=1 SV=2	0.9423	5.3	1	0.09	99.99	0.23	99.99	0.19	99.99	0.13	99.99	0.18	99.99	0.17	99.99	1	1	0.002
sp|Q96IC2|REXON_HUMAN	Q96IC2	Putative RNA exonuclease NEF-sp OS=Homo sapiens GN=44M2.3 PE=2 SV=1	0.9552	5.8	4	0.08	0.01	0.14	0	0.18	0	0.21	0.01	0.32	0.01	0.06	0.01	1	4	0.009
sp|Q96IJ6|GMPPA_HUMAN	Q96IJ6	Mannose-1-phosphate guanyltransferase alpha OS=Homo sapiens GN=GMPPA PE=1 SV=1	1	9	2	0.09	0	0.22	0	0.2	0.01	0.12	0	0.17	0.01	0.2	0.02	3	3	0.005
sp|Q96IU4|ABHEB_HUMAN	Q96IU4	Alpha/beta hydrolase domain-containing protein 14B OS=Homo sapiens GN=ABHD14B PE=1 SV=1	1	11.4	2	0.1	0.02	0.24	0.03	0.17	0.01	0.13	0	0.19	0.01	0.17	0	2	3	0.005
sp|Q96IX5|USMG5_HUMAN	Q96IX5	Up-regulated during skeletal muscle growth protein 5 OS=Homo sapiens GN=USMG5 PE=1 SV=1	1	44.8	4	0.1	0.01	0.21	0.01	0.17	0	0.14	0.01	0.2	0	0.18	0.02	3	4	0.008
sp|Q96JB5|CK5P3_HUMAN	Q96JB5	CDK5 regulatory subunit-associated protein 3 OS=Homo sapiens GN=CDK5RAP3 PE=1 SV=2	0.9999	13.6	3	0.1	0	0.23	0.01	0.17	0.02	0.15	0.01	0.18	0.01	0.17	0.02	5	5	0.007
sp|Q96JI7|SPTCS_HUMAN	Q96JI7	Spatacsin OS=Homo sapiens GN=SPG11 PE=1 SV=3	0.9999	4.5	4	0.1	0.01	0.24	0.02	0.18	0.03	0.12	0.02	0.16	0.01	0.18	0.02	7	10	0.011
sp|Q96KG9|NTKL_HUMAN	Q96KG9	N-terminal kinase-like protein OS=Homo sapiens GN=SCYL1 PE=1 SV=1	0.9921	4.3	1	0.12	99.99	0.28	99.99	0.17	99.99	0.12	99.99	0.16	99.99	0.16	99.99	2	3	0.005
sp|Q96KP4|CNDP2_HUMAN	Q96KP4	Cytosolic non-specific dipeptidase OS=Homo sapiens GN=CNDP2 PE=1 SV=2	1	19.4	4	0.13	0.03	0.23	0.01	0.17	0.01	0.13	0	0.16	0.01	0.17	0.02	4	5	0.009
sp|Q96KX2|CAZA3_HUMAN	Q96KX2	F-actin-capping protein subunit alpha-3 OS=Homo sapiens GN=CAPZA3 PE=1 SV=2	0.71	2.7	1	0.11	99.99	0.24	99.99	0.14	99.99	0.16	99.99	0.17	99.99	0.17	99.99	1	9	0.012
sp|Q96L46|CPNS2_HUMAN	Q96L46	Calpain small subunit 2 OS=Homo sapiens GN=CAPNS2 PE=2 SV=2	1	29	3	0.16	0.01	0.21	0.05	0.16	0.02	0.13	0.03	0.18	0.02	0.14	0.03	3	4	0.008
sp|Q96LJ7|DHRS1_HUMAN	Q96LJ7	Dehydrogenase/reductase SDR family member 1 OS=Homo sapiens GN=DHRS1 PE=1 SV=1	1	31.9	4	0.1	0.01	0.23	0.04	0.17	0.01	0.12	0.01	0.2	0.02	0.15	0.02	6	8	0.011
sp|Q96MH2|HEXI2_HUMAN	Q96MH2	Protein HEXIM2 OS=Homo sapiens GN=HEXIM2 PE=1 SV=1	0.816	8.7	2	0.08	0	0.25	0.03	0.19	0	0.13	0	0.21	0.01	0.14	0.02	1	3	0.005
sp|Q96NR8|RDH12_HUMAN	Q96NR8	Retinol dehydrogenase 12 OS=Homo sapiens GN=RDH12 PE=1 SV=3	1	19.9	4	0.09	0.01	0.22	0.02	0.22	0.05	0.13	0.01	0.14	0.01	0.16	0.02	5	6	0.009
sp|Q96NX9|DACH2_HUMAN	Q96NX9	Dachshund homolog 2 OS=Homo sapiens GN=DACH2 PE=2 SV=1	0.6375	5.7	1	0.15	99.99	0.13	99.99	0.16	99.99	0.12	99.99	0.18	99.99	0.26	99.99	1	2	0.004
sp|Q96P48|ARAP1_HUMAN	Q96P48	Arf-GAP with Rho-GAP domain, ANK repeat and PH domain-containing protein 1 OS=Homo sapiens GN=ARAP1 PE=1 SV=3	0.9944	6.3	3	0.17	0.01	0.2	0.03	0.18	0.01	0.13	0.03	0.17	0	0.14	0	3	5	0.007
sp|Q96P63|SPB12_HUMAN	Q96P63	Serpin B12 OS=Homo sapiens GN=SERPINB12 PE=1 SV=1	1	17.3	2	0.15	0.06	0.2	0.01	0.18	0.01	0.12	0.01	0.22	0.01	0.12	0.04	4	6	0.011
sp|Q96P70|IPO9_HUMAN	Q96P70	Importin-9 OS=Homo sapiens GN=IPO9 PE=1 SV=3	0.9176	5.2	1	0.12	99.99	0.2	99.99	0.2	99.99	0.13	99.99	0.17	99.99	0.17	99.99	1	1	0.003
sp|Q96PD5|PGRP2_HUMAN	Q96PD5	N-acetylmuramoyl-L-alanine amidase OS=Homo sapiens GN=PGLYRP2 PE=1 SV=1	0.9708	2.4	1	0.09	99.99	0.2	99.99	0.18	99.99	0.12	99.99	0.17	99.99	0.23	99.99	1	1	0.002
sp|Q96PF1|TGM7_HUMAN	Q96PF1	Protein-glutamine gamma-glutamyltransferase Z OS=Homo sapiens GN=TGM7 PE=2 SV=1	0.9551	8.5	1	0.09	99.99	0.3	99.99	0.16	99.99	0.15	99.99	0.21	99.99	0.09	99.99	5	5	0.006
sp|Q96PV0|SYGP1_HUMAN	Q96PV0	Ras/Rap GTPase-activating protein SynGAP OS=Homo sapiens GN=SYNGAP1 PE=1 SV=4	0.7429	8	4	0.13	0.01	0.14	0.01	0.2	0.01	0.12	0.01	0.15	0.01	0.26	0.01	2	6	0.01
sp|Q96PX9|PKH4B_HUMAN	Q96PX9	Pleckstrin homology domain-containing family G member 4B OS=Homo sapiens GN=PLEKHG4B PE=2 SV=4	0.706	2.4	2	0.17	0	0.16	0.05	0.21	0.03	0.15	0	0.21	0.03	0.07	0.01	1	3	0.004
sp|Q96QA5|GSDMA_HUMAN	Q96QA5	Gasdermin-A OS=Homo sapiens GN=GSDMA PE=2 SV=4	1	16	5	0.15	0.02	0.23	0.01	0.15	0.01	0.13	0	0.17	0.01	0.16	0	5	6	0.012
sp|Q96QK1|VPS35_HUMAN	Q96QK1	Vacuolar protein sorting-associated protein 35 OS=Homo sapiens GN=VPS35 PE=1 SV=2	1	26.9	17	0.12	0.01	0.23	0.01	0.16	0.01	0.13	0	0.17	0.01	0.17	0.01	19	28	0.041
sp|Q96QR1|SG3A1_HUMAN	Q96QR1	Secretoglobin family 3A member 1 OS=Homo sapiens GN=SCGB3A1 PE=1 SV=2	1	27.9	4	0.12	0.01	0.21	0.02	0.17	0.02	0.14	0.01	0.22	0.03	0.13	0.01	3	4	0.008
sp|Q96RM1|SPR2F_HUMAN	Q96RM1	Small proline-rich protein 2F OS=Homo sapiens GN=SPRR2F PE=2 SV=1	1	47.2	13	0.11	0.01	0.18	0.01	0.17	0	0.12	0	0.18	0	0.22	0.01	3	18	0.031
sp|Q96RQ3|MCCA_HUMAN	Q96RQ3	Methylcrotonoyl-CoA carboxylase subunit alpha, mitochondrial OS=Homo sapiens GN=MCCC1 PE=1 SV=3	1	11.7	2	0.11	0.01	0.29	0.03	0.16	0.01	0.12	0	0.17	0.01	0.14	0	4	4	0.006
sp|Q96S59|RANB9_HUMAN	Q96S59	Ran-binding protein 9 OS=Homo sapiens GN=RANBP9 PE=1 SV=1	1	9.2	1	0.1	99.99	0.27	99.99	0.18	99.99	0.11	99.99	0.16	99.99	0.17	99.99	3	4	0.006
sp|Q96S97|MYADM_HUMAN	Q96S97	Myeloid-associated differentiation marker OS=Homo sapiens GN=MYADM PE=1 SV=2	0.9919	7.1	1	0.12	99.99	0.22	99.99	0.15	99.99	0.14	99.99	0.18	99.99	0.18	99.99	1	1	0.002
sp|Q96SF7|TBX15_HUMAN	Q96SF7	T-box transcription factor TBX15 OS=Homo sapiens GN=TBX15 PE=2 SV=2	0.8779	5.5	3	0.15	0.02	0.17	0.01	0.15	0.01	0.15	0.01	0.22	0.01	0.15	0.02	3	5	0.006
sp|Q96SQ9|CP2S1_HUMAN	Q96SQ9	Cytochrome P450 2S1 OS=Homo sapiens GN=CYP2S1 PE=2 SV=2	1	8.3	7	0.08	0.01	0.27	0.01	0.19	0.02	0.1	0.02	0.18	0.01	0.15	0.01	6	8	0.014
sp|Q96SU4|OSBL9_HUMAN	Q96SU4	Oxysterol-binding protein-related protein 9 OS=Homo sapiens GN=OSBPL9 PE=1 SV=2	0.7931	3.7	1	0.1	99.99	0.18	99.99	0.14	99.99	0.24	99.99	0.15	99.99	0.18	99.99	1	1	0.002
sp|Q96T51|RUFY1_HUMAN	Q96T51	RUN and FYVE domain-containing protein 1 OS=Homo sapiens GN=RUFY1 PE=1 SV=2	0.9996	6.4	2	0.17	0.02	0.16	0.03	0.14	0.04	0.11	0.02	0.3	0.09	0.09	0.02	3	3	0.005
sp|Q96T53|MBOA4_HUMAN	Q96T53	Ghrelin O-acyltransferase OS=Homo sapiens GN=MBOAT4 PE=1 SV=2	0.6821	5.1	3	0.08	0.01	0.45	0.02	0.17	0.02	0.08	0.01	0.12	0.02	0.09	0.01	1	5	0.007
sp|Q96T58|MINT_HUMAN	Q96T58	Msx2-interacting protein OS=Homo sapiens GN=SPEN PE=1 SV=1	0.9968	3.5	3	0.13	0.02	0.15	0.05	0.19	0.02	0.14	0.02	0.17	0.02	0.19	0.02	7	9	0.008
sp|Q96T76|MMS19_HUMAN	Q96T76	MMS19 nucleotide excision repair protein homolog OS=Homo sapiens GN=MMS19 PE=1 SV=2	1	5.1	4	0.12	0.01	0.24	0.02	0.18	0.01	0.12	0.01	0.18	0.01	0.15	0.01	5	5	0.008
sp|Q96TA1|NIBL1_HUMAN	Q96TA1	Niban-like protein 1 OS=Homo sapiens GN=FAM129B PE=1 SV=3	1	41.6	53	0.1	0	0.24	0	0.19	0	0.12	0	0.19	0	0.15	0	40	68	0.127
sp|Q99436|PSB7_HUMAN	Q99436	Proteasome subunit beta type-7 OS=Homo sapiens GN=PSMB7 PE=1 SV=1	1	28.5	8	0.12	0.01	0.26	0.02	0.17	0.01	0.12	0.01	0.16	0.01	0.15	0.02	7	10	0.017
sp|Q99439|CNN2_HUMAN	Q99439	Calponin-2 OS=Homo sapiens GN=CNN2 PE=1 SV=4	0.9899	10.7	1	0.12	99.99	0.26	99.99	0.12	99.99	0.14	99.99	0.2	99.99	0.16	99.99	2	2	0.004
sp|Q99442|SEC62_HUMAN	Q99442	Translocation protein SEC62 OS=Homo sapiens GN=SEC62 PE=1 SV=1	0.8416	3	1	0.1	99.99	0.23	99.99	0.16	99.99	0.16	99.99	0.18	99.99	0.19	99.99	1	1	0.002
sp|Q99447|PCY2_HUMAN	Q99447	Ethanolamine-phosphate cytidylyltransferase OS=Homo sapiens GN=PCYT2 PE=1 SV=1	0.9981	7.5	2	0.07	0.01	0.42	0.04	0.16	0	0.1	0.02	0.14	0	0.1	0.02	2	3	0.006
sp|Q99456|K1C12_HUMAN	Q99456	Keratin, type I cytoskeletal 12 OS=Homo sapiens GN=KRT12 PE=1 SV=1	0.999	13.4	2	0.1	0.02	0.32	0.09	0.12	0.02	0.12	0.02	0.12	0.03	0.2	0.04	3	3	0.608
sp|Q99460|PSMD1_HUMAN	Q99460	26S proteasome non-ATPase regulatory subunit 1 OS=Homo sapiens GN=PSMD1 PE=1 SV=2	1	11.1	3	0.1	0.02	0.26	0.03	0.18	0.02	0.12	0.01	0.19	0.03	0.13	0.02	5	5	0.009
sp|Q99497|PARK7_HUMAN	Q99497	Protein DJ-1 OS=Homo sapiens GN=PARK7 PE=1 SV=2	1	42.9	6	0.11	0	0.22	0.01	0.16	0	0.16	0.01	0.16	0.01	0.18	0	7	8	0.015
sp|Q99501|GA2L1_HUMAN	Q99501	GAS2-like protein 1 OS=Homo sapiens GN=GAS2L1 PE=1 SV=2	0.8916	6.8	1	0.15	99.99	0.28	99.99	0.19	99.99	0.1	99.99	0.15	99.99	0.13	99.99	3	4	0.005
sp|Q99536|VAT1_HUMAN	Q99536	Synaptic vesicle membrane protein VAT-1 homolog OS=Homo sapiens GN=VAT1 PE=1 SV=2	1	42.7	16	0.13	0.01	0.2	0.01	0.17	0	0.15	0.01	0.17	0	0.18	0	12	19	0.036
sp|Q99575|POP1_HUMAN	Q99575	Ribonucleases P/MRP protein subunit POP1 OS=Homo sapiens GN=POP1 PE=1 SV=2	0.8553	7.5	2	0.07	0.01	0.53	0.05	0.13	0	0.07	0.02	0.09	0.02	0.1	0.01	2	3	0.006
sp|Q99598|TSNAX_HUMAN	Q99598	Translin-associated protein X OS=Homo sapiens GN=TSNAX PE=1 SV=1	0.9919	11	1	0.1	99.99	0.21	99.99	0.17	99.99	0.17	99.99	0.18	99.99	0.17	99.99	1	2	0.002
sp|Q99615|DNJC7_HUMAN	Q99615	DnaJ homolog subfamily C member 7 OS=Homo sapiens GN=DNAJC7 PE=1 SV=2	0.9996	2	1	0.09	99.99	0.22	99.99	0.16	99.99	0.13	99.99	0.18	99.99	0.2	99.99	2	2	0.004
sp|Q99623|PHB2_HUMAN	Q99623	Prohibitin-2 OS=Homo sapiens GN=PHB2 PE=1 SV=2	1	41.1	9	0.11	0	0.24	0.01	0.19	0.01	0.12	0	0.18	0.01	0.17	0.01	9	11	0.021
sp|Q99674|CGRE1_HUMAN	Q99674	Cell growth regulator with EF hand domain protein 1 OS=Homo sapiens GN=CGREF1 PE=2 SV=2	0.9764	9	1	0.13	99.99	0.27	99.99	0.16	99.99	0.13	99.99	0.18	99.99	0.13	99.99	2	3	0.005
sp|Q99685|MGLL_HUMAN	Q99685	Monoglyceride lipase OS=Homo sapiens GN=MGLL PE=1 SV=2	1	37	8	0.12	0.01	0.23	0.01	0.17	0.01	0.12	0	0.18	0.01	0.17	0.01	9	9	0.018
sp|Q99714|HCD2_HUMAN	Q99714	3-hydroxyacyl-CoA dehydrogenase type-2 OS=Homo sapiens GN=HSD17B10 PE=1 SV=3	1	40.6	15	0.11	0.01	0.23	0.01	0.17	0	0.13	0.01	0.18	0.01	0.16	0.01	13	20	0.034
sp|Q99719|SEPT5_HUMAN	Q99719	Septin-5 OS=Homo sapiens GN=SEPT5 PE=1 SV=1	0.9922	6.2	1	0.15	99.99	0.19	99.99	0.17	99.99	0.14	99.99	0.17	99.99	0.18	99.99	1	1	0.003
sp|Q99727|TIMP4_HUMAN	Q99727	Metalloproteinase inhibitor 4 OS=Homo sapiens GN=TIMP4 PE=1 SV=1	0.7247	7.6	1	0.27	99.99	0.1	99.99	0.12	99.99	0.13	99.99	0.2	99.99	0.17	99.99	1	1	0.002
sp|Q99729|ROAA_HUMAN	Q99729	Heterogeneous nuclear ribonucleoprotein A/B OS=Homo sapiens GN=HNRNPAB PE=1 SV=2	1	22.6	5	0.12	0.01	0.2	0.02	0.17	0.01	0.13	0.01	0.17	0.01	0.19	0.02	5	5	0.011
sp|Q99733|NP1L4_HUMAN	Q99733	Nucleosome assembly protein 1-like 4 OS=Homo sapiens GN=NAP1L4 PE=1 SV=1	1	19.5	5	0.11	0	0.23	0.01	0.17	0.01	0.11	0.01	0.18	0.01	0.19	0.01	7	10	0.013
sp|Q99735|MGST2_HUMAN	Q99735	Microsomal glutathione S-transferase 2 OS=Homo sapiens GN=MGST2 PE=1 SV=1	1	9.5	2	0.12	0.01	0.21	0.02	0.17	0	0.15	0	0.16	0	0.19	0	2	3	0.005
sp|Q99747|SNAG_HUMAN	Q99747	Gamma-soluble NSF attachment protein OS=Homo sapiens GN=NAPG PE=1 SV=1	0.8232	9.9	1	0.08	99.99	0.23	99.99	0.22	99.99	0.12	99.99	0.16	99.99	0.18	99.99	1	1	0.003
sp|Q99798|ACON_HUMAN	Q99798	Aconitate hydratase, mitochondrial OS=Homo sapiens GN=ACO2 PE=1 SV=2	1	13.6	5	0.11	0.01	0.22	0.01	0.17	0.01	0.12	0.01	0.19	0.01	0.18	0.01	8	12	0.016
sp|Q99805|TM9S2_HUMAN	Q99805	Transmembrane 9 superfamily member 2 OS=Homo sapiens GN=TM9SF2 PE=1 SV=1	1	7.7	4	0.11	0	0.24	0.01	0.17	0.01	0.12	0.01	0.18	0	0.18	0.01	4	5	0.008
sp|Q99816|TS101_HUMAN	Q99816	Tumor susceptibility gene 101 protein OS=Homo sapiens GN=TSG101 PE=1 SV=2	0.9994	4.1	2	0.1	0.01	0.25	0.03	0.17	0	0.12	0	0.17	0	0.18	0.01	2	2	0.004
sp|Q99829|CPNE1_HUMAN	Q99829	Copine-1 OS=Homo sapiens GN=CPNE1 PE=1 SV=1	1	18.4	6	0.13	0.01	0.23	0.01	0.15	0.01	0.15	0.01	0.15	0.01	0.18	0.01	7	11	0.015
sp|Q99832|TCPH_HUMAN	Q99832	T-complex protein 1 subunit eta OS=Homo sapiens GN=CCT7 PE=1 SV=2	1	29.5	14	0.11	0.01	0.21	0.01	0.18	0	0.13	0	0.19	0.01	0.18	0.01	15	17	0.03
sp|Q99836|MYD88_HUMAN	Q99836	Myeloid differentiation primary response protein MyD88 OS=Homo sapiens GN=MYD88 PE=1 SV=1	0.9981	10.8	1	0.11	99.99	0.28	99.99	0.19	99.99	0.15	99.99	0.13	99.99	0.14	99.99	3	3	0.004
sp|Q99935|PROL1_HUMAN	Q99935	Proline-rich protein 1 OS=Homo sapiens GN=PROL1 PE=1 SV=2	0.9669	12.1	1	0.12	99.99	0.19	99.99	0.18	99.99	0.11	99.99	0.23	99.99	0.17	99.99	3	3	0.004
sp|Q99961|SH3G1_HUMAN	Q99961	Endophilin-A2 OS=Homo sapiens GN=SH3GL1 PE=1 SV=1	1	13	6	0.1	0.01	0.27	0.02	0.18	0.01	0.11	0.01	0.17	0.01	0.15	0.01	6	10	0.015
sp|Q99996|AKAP9_HUMAN	Q99996	A-kinase anchor protein 9 OS=Homo sapiens GN=AKAP9 PE=1 SV=3	0.6422	3.3	6	0.09	0.01	0.25	0.01	0.24	0.01	0.11	0	0.14	0.01	0.17	0	1	6	0.012
sp|Q9BPX5|ARP5L_HUMAN	Q9BPX5	Actin-related protein 2/3 complex subunit 5-like protein OS=Homo sapiens GN=ARPC5L PE=1 SV=1	1	49	5	0.15	0.03	0.2	0.01	0.16	0.01	0.13	0.02	0.2	0.02	0.14	0.03	6	6	0.011
sp|Q9BPY8|HOP_HUMAN	Q9BPY8	Homeodomain-only protein OS=Homo sapiens GN=HOPX PE=1 SV=1	1	65.8	4	0.11	0.02	0.25	0.01	0.18	0.02	0.13	0.01	0.19	0.01	0.14	0.01	4	5	0.01
sp|Q9BQE3|TBA1C_HUMAN	Q9BQE3	Tubulin alpha-1C chain OS=Homo sapiens GN=TUBA1C PE=1 SV=1	1	53.7	18	0.11	0.01	0.23	0.01	0.18	0	0.11	0.01	0.19	0.01	0.16	0	15	24	0.071
sp|Q9BQI0|AIF1L_HUMAN	Q9BQI0	Allograft inflammatory factor 1-like OS=Homo sapiens GN=AIF1L PE=1 SV=1	0.9983	12	4	0.09	0	0.27	0.01	0.18	0.01	0.14	0.01	0.17	0.01	0.15	0	2	4	0.008
sp|Q9BQR3|PRS27_HUMAN	Q9BQR3	Serine protease 27 OS=Homo sapiens GN=PRSS27 PE=1 SV=1	0.9205	25.9	1	0.12	99.99	0.24	99.99	0.16	99.99	0.14	99.99	0.19	99.99	0.15	99.99	2	2	0.004
sp|Q9BR76|COR1B_HUMAN	Q9BR76	Coronin-1B OS=Homo sapiens GN=CORO1B PE=1 SV=1	1	10	5	0.12	0.01	0.24	0.01	0.19	0.01	0.13	0	0.16	0	0.16	0.01	3	5	0.009
sp|Q9BRA2|TXD17_HUMAN	Q9BRA2	Thioredoxin domain-containing protein 17 OS=Homo sapiens GN=TXNDC17 PE=1 SV=1	1	22.8	3	0.13	0.01	0.23	0.01	0.17	0.01	0.1	0.01	0.2	0.01	0.16	0	3	4	0.008
sp|Q9BRF8|CPPED_HUMAN	Q9BRF8	Calcineurin-like phosphoesterase domain-containing protein 1 OS=Homo sapiens GN=CPPED1 PE=1 SV=3	1	13.7	4	0.12	0.03	0.24	0.03	0.16	0.01	0.15	0.01	0.14	0.02	0.17	0.01	5	6	0.008
sp|Q9BRG1|VPS25_HUMAN	Q9BRG1	Vacuolar protein-sorting-associated protein 25 OS=Homo sapiens GN=VPS25 PE=1 SV=1	0.8612	12.5	1	0.13	99.99	0.19	99.99	0.21	99.99	0.13	99.99	0.18	99.99	0.17	99.99	1	1	0.002
sp|Q9BRP8|WIBG_HUMAN	Q9BRP8	Partner of Y14 and mago OS=Homo sapiens GN=WIBG PE=1 SV=1	0.9919	6.4	1	0.11	99.99	0.18	99.99	0.13	99.99	0.15	99.99	0.21	99.99	0.22	99.99	1	1	0.002
sp|Q9BRX8|F213A_HUMAN	Q9BRX8	Redox-regulatory protein FAM213A OS=Homo sapiens GN=FAM213A PE=1 SV=3	1	17.9	4	0.1	0.01	0.25	0.06	0.16	0	0.12	0.01	0.16	0.02	0.17	0.03	4	4	0.007
sp|Q9BS26|ERP44_HUMAN	Q9BS26	Endoplasmic reticulum resident protein 44 OS=Homo sapiens GN=ERP44 PE=1 SV=1	1	14	6	0.13	0.01	0.23	0.01	0.17	0	0.13	0	0.16	0.01	0.17	0.01	8	10	0.019
sp|Q9BS40|LXN_HUMAN	Q9BS40	Latexin OS=Homo sapiens GN=LXN PE=1 SV=2	0.9919	8.1	1	0.11	99.99	0.22	99.99	0.18	99.99	0.15	99.99	0.19	99.99	0.14	99.99	1	1	0.002
sp|Q9BSJ8|ESYT1_HUMAN	Q9BSJ8	Extended synaptotagmin-1 OS=Homo sapiens GN=ESYT1 PE=1 SV=1	1	11.1	5	0.12	0.02	0.24	0.02	0.17	0	0.12	0.01	0.19	0.01	0.15	0.01	7	7	0.012
sp|Q9BSL1|UBAC1_HUMAN	Q9BSL1	Ubiquitin-associated domain-containing protein 1 OS=Homo sapiens GN=UBAC1 PE=1 SV=1	0.7688	3	1	0.1	99.99	0.25	99.99	0.16	99.99	0.12	99.99	0.19	99.99	0.18	99.99	1	1	0.002
sp|Q9BTT0|AN32E_HUMAN	Q9BTT0	Acidic leucine-rich nuclear phosphoprotein 32 family member E OS=Homo sapiens GN=ANP32E PE=1 SV=1	0.9336	4.5	2	0.13	0	0.22	0	0.17	0.02	0.15	0.02	0.16	0.01	0.18	0.01	1	2	0.004
sp|Q9BTV4|TMM43_HUMAN	Q9BTV4	Transmembrane protein 43 OS=Homo sapiens GN=TMEM43 PE=1 SV=1	1	15	6	0.09	0.01	0.26	0.01	0.18	0.01	0.13	0.01	0.17	0.01	0.15	0.01	7	8	0.013
sp|Q9BUF5|TBB6_HUMAN	Q9BUF5	Tubulin beta-6 chain OS=Homo sapiens GN=TUBB6 PE=1 SV=1	1	39.5	6	0.13	0.01	0.21	0.02	0.16	0.01	0.13	0.01	0.2	0.01	0.16	0.01	9	11	0.049
sp|Q9BUJ2|HNRL1_HUMAN	Q9BUJ2	Heterogeneous nuclear ribonucleoprotein U-like protein 1 OS=Homo sapiens GN=HNRNPUL1 PE=1 SV=2	0.9969	5.4	1	0.12	99.99	0.25	99.99	0.17	99.99	0.13	99.99	0.17	99.99	0.16	99.99	2	2	0.005
sp|Q9BUL8|PDC10_HUMAN	Q9BUL8	Programmed cell death protein 10 OS=Homo sapiens GN=PDCD10 PE=1 SV=1	1	16	3	0.12	0.01	0.24	0.04	0.17	0.01	0.12	0.01	0.18	0.01	0.17	0.02	4	4	0.006
sp|Q9BUP3|HTAI2_HUMAN	Q9BUP3	Oxidoreductase HTATIP2 OS=Homo sapiens GN=HTATIP2 PE=1 SV=2	0.8842	19.4	1	0.11	99.99	0.22	99.99	0.16	99.99	0.13	99.99	0.21	99.99	0.17	99.99	1	1	0.003
sp|Q9BV20|MTNA_HUMAN	Q9BV20	Methylthioribose-1-phosphate isomerase OS=Homo sapiens GN=MRI1 PE=1 SV=1	0.9959	7.6	2	0.1	0.02	0.33	0.15	0.12	0.04	0.11	0.02	0.15	0.04	0.14	0.04	2	2	0.004
sp|Q9BV73|CP250_HUMAN	Q9BV73	Centrosome-associated protein CEP250 OS=Homo sapiens GN=CEP250 PE=1 SV=2	0.9871	4.9	2	0.1	0	0.21	0.03	0.16	0.01	0.11	0.01	0.19	0.02	0.22	0.07	5	5	0.007
sp|Q9BVC6|TM109_HUMAN	Q9BVC6	Transmembrane protein 109 OS=Homo sapiens GN=TMEM109 PE=1 SV=1	0.9957	4.9	3	0.11	0	0.22	0	0.2	0.01	0.14	0	0.18	0.01	0.16	0.01	2	3	0.006
sp|Q9BVJ7|DUS23_HUMAN	Q9BVJ7	Dual specificity protein phosphatase 23 OS=Homo sapiens GN=DUSP23 PE=1 SV=1	0.9919	34	1	0.13	99.99	0.22	99.99	0.17	99.99	0.13	99.99	0.19	99.99	0.16	99.99	1	1	0.003
sp|Q9BVK6|TMED9_HUMAN	Q9BVK6	Transmembrane emp24 domain-containing protein 9 OS=Homo sapiens GN=TMED9 PE=1 SV=2	1	14	3	0.08	0.01	0.21	0	0.18	0.01	0.15	0.01	0.18	0.01	0.2	0.01	3	3	0.005
sp|Q9BW04|SARG_HUMAN	Q9BW04	Specifically androgen-regulated gene protein OS=Homo sapiens GN=SARG PE=1 SV=2	1	15.5	4	0.11	0.01	0.2	0.01	0.18	0.01	0.12	0.01	0.2	0	0.17	0.01	6	8	0.01
sp|Q9BW30|TPPP3_HUMAN	Q9BW30	Tubulin polymerization-promoting protein family member 3 OS=Homo sapiens GN=TPPP3 PE=1 SV=1	1	29	5	0.11	0.01	0.21	0.01	0.19	0.01	0.12	0.01	0.2	0.01	0.17	0.01	6	6	0.011
sp|Q9BWD1|THIC_HUMAN	Q9BWD1	Acetyl-CoA acetyltransferase, cytosolic OS=Homo sapiens GN=ACAT2 PE=1 SV=2	1	26.4	5	0.15	0.03	0.21	0.01	0.18	0.01	0.12	0.01	0.17	0.01	0.16	0.01	7	8	0.011
sp|Q9BWS9|CHID1_HUMAN	Q9BWS9	Chitinase domain-containing protein 1 OS=Homo sapiens GN=CHID1 PE=1 SV=1	1	21.4	6	0.12	0.01	0.21	0.01	0.17	0.01	0.13	0	0.19	0.01	0.18	0.01	5	6	0.012
sp|Q9BX95|SGPP1_HUMAN	Q9BX95	Sphingosine-1-phosphate phosphatase 1 OS=Homo sapiens GN=SGPP1 PE=1 SV=2	0.6331	5.4	1	0.13	99.99	0.34	99.99	0.17	99.99	0.1	99.99	0.12	99.99	0.15	99.99	1	1	0.003
sp|Q9BXJ4|C1QT3_HUMAN	Q9BXJ4	Complement C1q tumor necrosis factor-related protein 3 OS=Homo sapiens GN=C1QTNF3 PE=2 SV=1	0.9919	5.3	1	0.16	99.99	0.13	99.99	0.14	99.99	0.14	99.99	0.25	99.99	0.18	99.99	1	1	0.002
sp|Q9BXK5|B2L13_HUMAN	Q9BXK5	Bcl-2-like protein 13 OS=Homo sapiens GN=BCL2L13 PE=1 SV=1	0.9981	9.3	2	0.1	0.01	0.25	0.02	0.19	0.02	0.14	0	0.15	0.01	0.17	0	2	2	0.004
sp|Q9BXP5|SRRT_HUMAN	Q9BXP5	Serrate RNA effector molecule homolog OS=Homo sapiens GN=SRRT PE=1 SV=1	0.8023	2.6	1	0.12	99.99	0.25	99.99	0.18	99.99	0.12	99.99	0.16	99.99	0.17	99.99	1	1	0.003
sp|Q9BXX0|EMIL2_HUMAN	Q9BXX0	EMILIN-2 OS=Homo sapiens GN=EMILIN2 PE=1 SV=3	0.794	2.8	1	0.17	99.99	0.28	99.99	0.13	99.99	0.11	99.99	0.23	99.99	0.09	99.99	3	3	0.004
sp|Q9BY32|ITPA_HUMAN	Q9BY32	Inosine triphosphate pyrophosphatase OS=Homo sapiens GN=ITPA PE=1 SV=2	1	26.8	3	0.12	0.01	0.21	0.02	0.17	0.01	0.12	0	0.2	0.01	0.18	0.01	3	3	0.006
sp|Q9BY44|EIF2A_HUMAN	Q9BY44	Eukaryotic translation initiation factor 2A OS=Homo sapiens GN=EIF2A PE=1 SV=3	1	10.4	3	0.17	0.05	0.18	0.01	0.16	0.02	0.12	0.01	0.19	0.01	0.16	0.01	4	4	0.007
sp|Q9BYD5|CNFN_HUMAN	Q9BYD5	Cornifelin OS=Homo sapiens GN=CNFN PE=1 SV=2	1	19.6	5	0.13	0.02	0.17	0.02	0.17	0.01	0.15	0.01	0.19	0.01	0.18	0.01	3	7	0.013
sp|Q9BZ29|DOCK9_HUMAN	Q9BZ29	Dedicator of cytokinesis protein 9 OS=Homo sapiens GN=DOCK9 PE=1 SV=2	1	5.5	2	0.1	0.02	0.23	0.04	0.2	0.02	0.08	0.05	0.17	0.02	0.2	0.07	4	4	0.006
sp|Q9BZE9|ASPC1_HUMAN	Q9BZE9	Tether containing UBX domain for GLUT4 OS=Homo sapiens GN=ASPSCR1 PE=1 SV=1	0.9996	3.6	2	0.12	0.01	0.1	0.02	0.18	0	0.19	0.01	0.1	0.02	0.31	0.04	2	2	0.005
sp|Q9BZF1|OSBL8_HUMAN,sp|Q9H0X9|OSBL5_HUMAN	Q9BZF1	Oxysterol-binding protein-related protein 8 OS=Homo sapiens GN=OSBPL8 PE=1 SV=3,Oxysterol-binding protein-related protein 5 OS=Homo sapiens GN=OSBPL5 PE=1 SV=1	0.9708	1.4	1	0.09	99.99	0.21	99.99	0.16	99.99	0.15	99.99	0.19	99.99	0.19	99.99	1	1	0.002
sp|Q9BZF9|UACA_HUMAN	Q9BZF9	Uveal autoantigen with coiled-coil domains and ankyrin repeats OS=Homo sapiens GN=UACA PE=1 SV=2	0.9977	8.6	4	0.12	0.01	0.19	0	0.18	0	0.13	0.01	0.23	0.01	0.15	0.01	6	15	0.015
sp|Q9BZH6|WDR11_HUMAN	Q9BZH6	WD repeat-containing protein 11 OS=Homo sapiens GN=WDR11 PE=1 SV=1	0.9997	4	1	0.11	99.99	0.24	99.99	0.19	99.99	0.11	99.99	0.21	99.99	0.14	99.99	2	2	0.005
sp|Q9BZQ8|NIBAN_HUMAN	Q9BZQ8	Protein Niban OS=Homo sapiens GN=FAM129A PE=1 SV=1	1	11.6	4	0.11	0.01	0.24	0.02	0.17	0.01	0.13	0	0.16	0.01	0.19	0.02	7	10	0.012
sp|Q9C002|NMES1_HUMAN	Q9C002	Normal mucosa of esophagus-specific gene 1 protein OS=Homo sapiens GN=NMES1 PE=2 SV=1	1	50.6	5	0.11	0.02	0.22	0.01	0.19	0.01	0.1	0.01	0.19	0.01	0.17	0.02	5	6	0.01
sp|Q9C005|DPY30_HUMAN	Q9C005	Protein dpy-30 homolog OS=Homo sapiens GN=DPY30 PE=1 SV=1	1	65.7	2	0.12	0	0.21	0.01	0.19	0	0.11	0	0.18	0.01	0.19	0.02	2	2	0.005
sp|Q9C075|K1C23_HUMAN	Q9C075	Keratin, type I cytoskeletal 23 OS=Homo sapiens GN=KRT23 PE=1 SV=2	1	36.7	10	0.12	0.01	0.26	0.02	0.16	0.01	0.13	0.01	0.17	0.01	0.14	0	12	16	0.069
sp|Q9C0C2|TB182_HUMAN	Q9C0C2	182 kDa tankyrase-1-binding protein OS=Homo sapiens GN=TNKS1BP1 PE=1 SV=4	1	13.4	3	0.14	0.02	0.2	0.03	0.17	0.01	0.12	0	0.21	0.02	0.16	0.02	11	17	0.014
sp|Q9C0D6|FHDC1_HUMAN	Q9C0D6	FH2 domain-containing protein 1 OS=Homo sapiens GN=FHDC1 PE=1 SV=2	0.9158	11.7	1	0.2	99.99	0.07	99.99	0.09	99.99	0.07	99.99	0.52	99.99	0.05	99.99	3	7	0.007
sp|Q9C0H5|RHG39_HUMAN	Q9C0H5	Rho GTPase-activating protein 39 OS=Homo sapiens GN=ARHGAP39 PE=1 SV=2	0.869	7.5	1	0.11	99.99	0.17	99.99	0.17	99.99	0.21	99.99	0.15	99.99	0.19	99.99	4	7	0.007
sp|Q9C0I1|MTMRC_HUMAN	Q9C0I1	Myotubularin-related protein 12 OS=Homo sapiens GN=MTMR12 PE=1 SV=2	0.9533	6.2	2	0.13	0	0.16	0.01	0.16	0	0.15	0.01	0.24	0.02	0.16	0	3	5	0.007
sp|Q9GZM8|NDEL1_HUMAN	Q9GZM8	Nuclear distribution protein nudE-like 1 OS=Homo sapiens GN=NDEL1 PE=1 SV=1	0.9919	11.6	1	0.12	99.99	0.31	99.99	0.18	99.99	0.11	99.99	0.16	99.99	0.12	99.99	1	1	0.003
sp|Q9GZP4|PITH1_HUMAN	Q9GZP4	PITH domain-containing protein 1 OS=Homo sapiens GN=PITHD1 PE=1 SV=1	1	19.4	4	0.11	0	0.24	0.01	0.17	0.01	0.13	0.01	0.19	0	0.15	0.02	5	5	0.008
sp|Q9GZR7|DDX24_HUMAN	Q9GZR7	ATP-dependent RNA helicase DDX24 OS=Homo sapiens GN=DDX24 PE=1 SV=1	0.9934	3.6	1	0.21	99.99	0.17	99.99	0.17	99.99	0.11	99.99	0.19	99.99	0.16	99.99	1	1	0.003
sp|Q9GZT9|EGLN1_HUMAN	Q9GZT9	Egl nine homolog 1 OS=Homo sapiens GN=EGLN1 PE=1 SV=1	0.9906	10.6	1	0.09	99.99	0.19	99.99	0.15	99.99	0.32	99.99	0.12	99.99	0.12	99.99	1	1	0.003
sp|Q9GZZ8|LACRT_HUMAN	Q9GZZ8	Extracellular glycoprotein lacritin OS=Homo sapiens GN=LACRT PE=1 SV=1	0.9972	21	4	0.09	0.01	0.18	0.04	0.23	0.04	0.13	0	0.22	0.03	0.11	0.02	4	4	0.006
sp|Q9H098|F107B_HUMAN	Q9H098	Protein FAM107B OS=Homo sapiens GN=FAM107B PE=1 SV=1	0.9497	20.6	1	0.14	99.99	0.2	99.99	0.2	99.99	0.14	99.99	0.15	99.99	0.17	99.99	1	1	0.002
sp|Q9H0A8|COMD4_HUMAN	Q9H0A8	COMM domain-containing protein 4 OS=Homo sapiens GN=COMMD4 PE=1 SV=1	0.977	18.6	1	0.13	99.99	0.18	99.99	0.23	99.99	0.14	99.99	0.14	99.99	0.17	99.99	1	1	0.002
sp|Q9H0E2|TOLIP_HUMAN	Q9H0E2	Toll-interacting protein OS=Homo sapiens GN=TOLLIP PE=1 SV=1	1	13.5	2	0.12	0.01	0.21	0.02	0.18	0.01	0.14	0	0.19	0.01	0.17	0.01	2	2	0.004
sp|Q9H0P0|5NT3A_HUMAN	Q9H0P0	Cytosolic 5'-nucleotidase 3A OS=Homo sapiens GN=NT5C3A PE=1 SV=3	0.9995	7.4	2	0.15	0	0.24	0.01	0.18	0.01	0.12	0.01	0.15	0.01	0.17	0.03	2	2	0.004
sp|Q9H0U4|RAB1B_HUMAN	Q9H0U4	Ras-related protein Rab-1B OS=Homo sapiens GN=RAB1B PE=1 SV=1	1	51.7	5	0.09	0.01	0.24	0.01	0.19	0.01	0.14	0.01	0.19	0.01	0.15	0	6	8	0.018
sp|Q9H0W9|CK054_HUMAN	Q9H0W9	Ester hydrolase C11orf54 OS=Homo sapiens GN=C11orf54 PE=1 SV=1	0.9922	14.3	2	0.13	0.02	0.24	0.02	0.17	0.01	0.16	0.02	0.17	0	0.13	0.01	1	2	0.004
sp|Q9H173|SIL1_HUMAN	Q9H173	Nucleotide exchange factor SIL1 OS=Homo sapiens GN=SIL1 PE=1 SV=1	0.9949	13	1	0.15	99.99	0.2	99.99	0.16	99.99	0.12	99.99	0.2	99.99	0.17	99.99	2	2	0.004
sp|Q9H190|SDCB2_HUMAN	Q9H190	Syntenin-2 OS=Homo sapiens GN=SDCBP2 PE=2 SV=2	1	15.8	3	0.12	0.02	0.19	0.03	0.16	0	0.13	0	0.21	0	0.18	0.04	4	4	0.007
sp|Q9H1E1|RNAS7_HUMAN	Q9H1E1	Ribonuclease 7 OS=Homo sapiens GN=RNASE7 PE=1 SV=2	1	38.5	3	0.14	0.01	0.19	0	0.17	0.01	0.15	0.01	0.17	0.01	0.18	0.02	4	4	0.007
sp|Q9H1H9|KI13A_HUMAN	Q9H1H9	Kinesin-like protein KIF13A OS=Homo sapiens GN=KIF13A PE=1 SV=2	0.8312	6.4	1	0.12	99.99	0.3	99.99	0.15	99.99	0.11	99.99	0.17	99.99	0.16	99.99	3	3	0.005
sp|Q9H1J7|WNT5B_HUMAN	Q9H1J7	Protein Wnt-5b OS=Homo sapiens GN=WNT5B PE=2 SV=2	0.9963	8.4	3	0.17	0.02	0.22	0.03	0.13	0.01	0.14	0.02	0.16	0.02	0.15	0.03	5	5	0.006
sp|Q9H254|SPTN4_HUMAN	Q9H254	Spectrin beta chain, non-erythrocytic 4 OS=Homo sapiens GN=SPTBN4 PE=1 SV=2	0.9787	5.6	2	0.11	0.02	0.23	0.01	0.2	0.02	0.14	0	0.15	0	0.16	0.01	6	6	0.01
sp|Q9H267|VP33B_HUMAN	Q9H267	Vacuolar protein sorting-associated protein 33B OS=Homo sapiens GN=VPS33B PE=1 SV=2	0.9993	3.6	2	0.12	0.02	0.25	0.03	0.17	0.01	0.12	0.01	0.19	0	0.15	0.01	2	2	0.004
sp|Q9H299|SH3L3_HUMAN	Q9H299	SH3 domain-binding glutamic acid-rich-like protein 3 OS=Homo sapiens GN=SH3BGRL3 PE=1 SV=1	1	55.9	3	0.1	0.01	0.24	0.01	0.17	0	0.17	0.02	0.16	0.01	0.15	0.01	3	3	0.006
sp|Q9H2C0|GAN_HUMAN	Q9H2C0	Gigaxonin OS=Homo sapiens GN=GAN PE=1 SV=1	0.9989	16.1	3	0.14	0	0.19	0.03	0.17	0.01	0.19	0.04	0.19	0.01	0.1	0.02	2	4	0.007
sp|Q9H2G2|SLK_HUMAN	Q9H2G2	STE20-like serine/threonine-protein kinase OS=Homo sapiens GN=SLK PE=1 SV=1	1	17.2	18	0.11	0	0.23	0.01	0.17	0	0.13	0	0.18	0.01	0.17	0	17	26	0.048
sp|Q9H2M9|RBGPR_HUMAN	Q9H2M9	Rab3 GTPase-activating protein non-catalytic subunit OS=Homo sapiens GN=RAB3GAP2 PE=1 SV=1	0.9994	5.2	2	0.1	0.02	0.22	0.06	0.14	0.01	0.16	0.02	0.19	0	0.17	0.06	2	2	0.005
sp|Q9H2S5|RNF39_HUMAN	Q9H2S5	RING finger protein 39 OS=Homo sapiens GN=RNF39 PE=1 SV=2	0.9919	14	1	0.12	99.99	0.2	99.99	0.17	99.99	0.12	99.99	0.19	99.99	0.2	99.99	1	2	0.003
sp|Q9H2U2|IPYR2_HUMAN	Q9H2U2	Inorganic pyrophosphatase 2, mitochondrial OS=Homo sapiens GN=PPA2 PE=1 SV=2	1	18	2	0.11	0.01	0.2	0.03	0.17	0.02	0.14	0.02	0.17	0.01	0.2	0.01	3	3	0.007
sp|Q9H2Y7|ZN106_HUMAN	Q9H2Y7	Zinc finger protein 106 OS=Homo sapiens GN=ZNF106 PE=1 SV=1	0.6855	3.1	2	0.11	0.02	0.38	0.01	0.16	0.01	0.12	0.01	0.12	0.02	0.1	0.02	2	5	0.007
sp|Q9H307|PININ_HUMAN	Q9H307	Pinin OS=Homo sapiens GN=PNN PE=1 SV=4	0.984	1.5	1	0.1	99.99	0.21	99.99	0.17	99.99	0.15	99.99	0.2	99.99	0.18	99.99	1	1	0.002
sp|Q9H3K6|BOLA2_HUMAN	Q9H3K6	BolA-like protein 2 OS=Homo sapiens GN=BOLA2 PE=1 SV=1	0.9922	29.1	1	0.1	99.99	0.25	99.99	0.16	99.99	0.15	99.99	0.17	99.99	0.17	99.99	1	2	0.003
sp|Q9H3P2|NELFA_HUMAN	Q9H3P2	Negative elongation factor A OS=Homo sapiens GN=NELFA PE=1 SV=3	0.9687	2.1	1	0.13	99.99	0.21	99.99	0.24	99.99	0.1	99.99	0.14	99.99	0.19	99.99	2	3	0.004
sp|Q9H3S7|PTN23_HUMAN	Q9H3S7	Tyrosine-protein phosphatase non-receptor type 23 OS=Homo sapiens GN=PTPN23 PE=1 SV=1	0.6904	4.5	1	0.12	99.99	0.3	99.99	0.13	99.99	0.16	99.99	0.15	99.99	0.14	99.99	1	1	0.003
sp|Q9H3U1|UN45A_HUMAN	Q9H3U1	Protein unc-45 homolog A OS=Homo sapiens GN=UNC45A PE=1 SV=1	1	14.9	3	0.12	0.02	0.22	0.02	0.17	0.01	0.13	0.01	0.18	0.01	0.17	0	7	7	0.008
sp|Q9H3Z4|DNJC5_HUMAN	Q9H3Z4	DnaJ homolog subfamily C member 5 OS=Homo sapiens GN=DNAJC5 PE=1 SV=1	0.9919	12.6	1	0.18	99.99	0.24	99.99	0.11	99.99	0.11	99.99	0.23	99.99	0.14	99.99	1	1	0.002
sp|Q9H444|CHM4B_HUMAN	Q9H444	Charged multivesicular body protein 4b OS=Homo sapiens GN=CHMP4B PE=1 SV=1	1	6.2	2	0.11	0.01	0.24	0.02	0.16	0.01	0.15	0	0.17	0	0.17	0.01	2	2	0.004
sp|Q9H4A4|AMPB_HUMAN	Q9H4A4	Aminopeptidase B OS=Homo sapiens GN=RNPEP PE=1 SV=2	1	22.2	10	0.1	0.01	0.25	0.01	0.16	0	0.14	0.01	0.18	0.01	0.16	0.01	11	12	0.022
sp|Q9H4A5|GLP3L_HUMAN	Q9H4A5	Golgi phosphoprotein 3-like OS=Homo sapiens GN=GOLPH3L PE=1 SV=1	0.9541	5.3	3	0.12	0.01	0.28	0	0.18	0.01	0.12	0	0.13	0.01	0.17	0.01	1	3	0.006
sp|Q9H4A6|GOLP3_HUMAN	Q9H4A6	Golgi phosphoprotein 3 OS=Homo sapiens GN=GOLPH3 PE=1 SV=1	0.9998	12.4	2	0.11	0.01	0.23	0.04	0.18	0.01	0.13	0	0.17	0	0.18	0.02	2	2	0.004
sp|Q9H4G4|GAPR1_HUMAN	Q9H4G4	Golgi-associated plant pathogenesis-related protein 1 OS=Homo sapiens GN=GLIPR2 PE=1 SV=3	0.9899	19.5	1	0.12	99.99	0.2	99.99	0.18	99.99	0.16	99.99	0.17	99.99	0.17	99.99	1	1	0.003
sp|Q9H4M9|EHD1_HUMAN	Q9H4M9	EH domain-containing protein 1 OS=Homo sapiens GN=EHD1 PE=1 SV=2	1	28.8	14	0.12	0	0.19	0.01	0.16	0	0.15	0.01	0.18	0	0.18	0.01	17	18	0.032
sp|Q9H6S3|ES8L2_HUMAN	Q9H6S3	Epidermal growth factor receptor kinase substrate 8-like protein 2 OS=Homo sapiens GN=EPS8L2 PE=1 SV=2	1	24.3	16	0.1	0.01	0.23	0.01	0.18	0.01	0.13	0	0.19	0.01	0.16	0.01	15	20	0.039
sp|Q9H6T0|ESRP2_HUMAN	Q9H6T0	Epithelial splicing regulatory protein 2 OS=Homo sapiens GN=ESRP2 PE=1 SV=1	0.9997	5.6	1	0.22	99.99	0.17	99.99	0.04	99.99	0.07	99.99	0.46	99.99	0.04	99.99	2	2	0.005
sp|Q9H7X7|RABL5_HUMAN	Q9H7X7	Rab-like protein 5 OS=Homo sapiens GN=RABL5 PE=2 SV=1	0.7014	11.4	2	0.12	0.02	0.2	0	0.15	0.01	0.12	0.01	0.22	0.04	0.18	0.02	1	3	0.004
sp|Q9H845|ACAD9_HUMAN	Q9H845	Acyl-CoA dehydrogenase family member 9, mitochondrial OS=Homo sapiens GN=ACAD9 PE=1 SV=1	0.7168	4	1	0.11	99.99	0.26	99.99	0.16	99.99	0.13	99.99	0.15	99.99	0.18	99.99	1	1	0.002
sp|Q9H892|TTC12_HUMAN	Q9H892	Tetratricopeptide repeat protein 12 OS=Homo sapiens GN=TTC12 PE=2 SV=2	1	7.2	5	0.12	0	0.14	0.01	0.2	0.02	0.22	0.01	0.19	0.02	0.1	0.01	8	16	0.019
sp|Q9H8J5|MANS1_HUMAN	Q9H8J5	MANSC domain-containing protein 1 OS=Homo sapiens GN=MANSC1 PE=2 SV=1	0.9912	3.5	1	0.17	99.99	0.16	99.99	0.19	99.99	0.15	99.99	0.16	99.99	0.17	99.99	1	1	0.002
sp|Q9H8L6|MMRN2_HUMAN	Q9H8L6	Multimerin-2 OS=Homo sapiens GN=MMRN2 PE=1 SV=2	0.7079	5.2	3	0.1	0.01	0.28	0.04	0.17	0.01	0.11	0.01	0.16	0.01	0.16	0.02	1	9	0.009
sp|Q9H8W4|PKHF2_HUMAN	Q9H8W4	Pleckstrin homology domain-containing family F member 2 OS=Homo sapiens GN=PLEKHF2 PE=1 SV=1	0.6304	8	1	0.13	99.99	0.22	99.99	0.16	99.99	0.13	99.99	0.18	99.99	0.17	99.99	1	1	0.002
sp|Q9H9H4|VP37B_HUMAN	Q9H9H4	Vacuolar protein sorting-associated protein 37B OS=Homo sapiens GN=VPS37B PE=1 SV=1	0.9998	21.1	6	0.12	0.01	0.2	0.01	0.18	0.01	0.14	0	0.15	0.02	0.19	0.02	3	10	0.012
sp|Q9H9S4|CB39L_HUMAN	Q9H9S4	Calcium-binding protein 39-like OS=Homo sapiens GN=CAB39L PE=1 SV=3	0.8464	7.7	1	0.11	99.99	0.3	99.99	0.16	99.99	0.13	99.99	0.16	99.99	0.14	99.99	1	1	0.004
sp|Q9H9Y6|RPA2_HUMAN	Q9H9Y6	DNA-directed RNA polymerase I subunit RPA2 OS=Homo sapiens GN=POLR1B PE=1 SV=2	0.9883	7.3	2	0.09	0.02	0.21	0.03	0.19	0	0.11	0.03	0.19	0.07	0.18	0.06	7	8	0.007
sp|Q9HA77|SYCM_HUMAN	Q9HA77	Probable cysteine--tRNA ligase, mitochondrial OS=Homo sapiens GN=CARS2 PE=1 SV=1	0.8063	4.1	1	0.13	99.99	0.19	99.99	0.15	99.99	0.14	99.99	0.18	99.99	0.2	99.99	1	2	0.002
sp|Q9HAB8|PPCS_HUMAN	Q9HAB8	Phosphopantothenate--cysteine ligase OS=Homo sapiens GN=PPCS PE=1 SV=2	0.9984	13.5	2	0.11	0.01	0.24	0.04	0.17	0	0.12	0.01	0.18	0.02	0.17	0.01	3	3	0.005
sp|Q9HBH0|RHOF_HUMAN	Q9HBH0	Rho-related GTP-binding protein RhoF OS=Homo sapiens GN=RHOF PE=2 SV=1	0.6834	7.6	4	0.13	0.02	0.15	0.01	0.16	0.02	0.1	0.01	0.34	0.01	0.1	0.02	1	15	0.01
sp|Q9HBR0|S38AA_HUMAN	Q9HBR0	Putative sodium-coupled neutral amino acid transporter 10 OS=Homo sapiens GN=SLC38A10 PE=1 SV=2	0.8964	3.2	1	0.13	99.99	0.25	99.99	0.19	99.99	0.14	99.99	0.13	99.99	0.17	99.99	1	1	0.003
sp|Q9HC07|TM165_HUMAN	Q9HC07	Transmembrane protein 165 OS=Homo sapiens GN=TMEM165 PE=1 SV=1	1	13.6	2	0.09	0.02	0.31	0.1	0.17	0.04	0.09	0.01	0.15	0.01	0.16	0.02	3	6	0.006
sp|Q9HC10|OTOF_HUMAN	Q9HC10	Otoferlin OS=Homo sapiens GN=OTOF PE=1 SV=3	0.9768	5.1	1	0.23	99.99	0.26	99.99	0.08	99.99	0.16	99.99	0.13	99.99	0.14	99.99	9	9	0.006
sp|Q9HC29|NOD2_HUMAN	Q9HC29	Nucleotide-binding oligomerization domain-containing protein 2 OS=Homo sapiens GN=NOD2 PE=1 SV=1	0.7143	2.4	1	0.05	99.99	0.14	99.99	0.18	99.99	0.19	99.99	0.2	99.99	0.24	99.99	2	3	0.003
[truncated: 252 more rows]

## Sheet: iTRAQ2
protein	Uniprot_Accesion	description	Itraq2 protein probability	Itraq2 percent coverage	Itraq2 LIBRA number peptides	Ctrl3 itraq2 LIBRA 115 ratio	Ctrl3 itraq2 LIBRA 115 error	Ctrl4 itraq2 LIBRA 116 ratio	Ctrl4 itraq2 LIBRA 116 error	G1-3 itraq2 LIBRA 117 ratio	G1-3 itraq2 LIBRA 117 error	G1-4 itraq2 LIBRA 118 ratio	G1-4 itraq2 LIBRA 118 error	G2-3 itraq2 LIBRA 119 ratio	G2-3 itraq2 LIBRA 119 error	G2-4 itraq2 LIBRA 121 ratio	G2-4 itraq2 LIBRA 121 error	Itraq2 num unique peps	Itraq2 tot indep spectra	Itraq2 percent share of spectrum ids										min_prob sens err # corr # incorr
sp|A0AV96|RBM47_HUMAN	A0AV96	RNA-binding protein 47 OS=Homo sapiens GN=RBM47 PE=1 SV=2	1	4.6	3	0.13	0.01	0.15	0.01	0.12	0.02	0.21	0.01	0.21	0.04	0.16	0.01	3	7	0.007
sp|A0AVT1|UBA6_HUMAN	A0AVT1	Ubiquitin-like modifier-activating enzyme 6 OS=Homo sapiens GN=UBA6 PE=1 SV=1	1	8.8	5	0.11	0.01	0.14	0.01	0.14	0.02	0.22	0.01	0.24	0.01	0.13	0.01	6	8	0.009										1.00 0.367 0.000 1341 0
sp|A0FGR8|ESYT2_HUMAN	A0FGR8	Extended synaptotagmin-2 OS=Homo sapiens GN=ESYT2 PE=1 SV=1	1	6.1	4	0.12	0.01	0.13	0.01	0.12	0.02	0.22	0.03	0.24	0.03	0.14	0.02	6	6	0.007										0.99 0.534 0.001 1951 2
sp|A0M8Q6|LAC7_HUMAN	A0M8Q6	Ig lambda-7 chain C region OS=Homo sapiens GN=IGLC7 PE=1 SV=2	1	67	6	0.13	0.01	0.18	0.01	0.1	0.01	0.26	0.02	0.17	0.02	0.15	0.01	4	8	0.045										0.98 0.560 0.002 2046 4
sp|A0MZ66|SHOT1_HUMAN	A0MZ66	Shootin-1 OS=Homo sapiens GN=KIAA1598 PE=1 SV=4	1	9.8	2	0.12	0	0.14	0	0.13	0.02	0.21	0	0.25	0.02	0.15	0.01	4	4	0.006										0.97 0.577 0.002 2108 4
sp|A1A5D9|BICR2_HUMAN	A1A5D9	Bicaudal D-related protein 2 OS=Homo sapiens GN=CCDC64B PE=2 SV=2	1	13.4	4	0.13	0.03	0.15	0.01	0.15	0.02	0.21	0.01	0.21	0.02	0.13	0.01	5	8	0.008										0.96 0.589 0.003 2152 6
sp|A1L0T0|ILVBL_HUMAN	A1L0T0	Acetolactate synthase-like protein OS=Homo sapiens GN=ILVBL PE=1 SV=2	1	17.9	2	0.12	0.02	0.14	0.01	0.1	0	0.18	0.01	0.28	0.05	0.16	0.01	3	3	0.005										0.95 0.598 0.004 2185 9
sp|A1L4H1|SRCRL_HUMAN	A1L4H1	Soluble scavenger receptor cysteine-rich domain-containing protein SSC5D OS=Homo sapiens GN=SSC5D PE=2 SV=3	0.6999	7.3	1	0.1	99.99	0.08	99.99	0.13	99.99	0.09	99.99	0.24	99.99	0.37	99.99	1	3	0.005										0.90 0.645 0.009 2357 21
sp|A2PYH4|HFM1_HUMAN	A2PYH4	Probable ATP-dependent DNA helicase HFM1 OS=Homo sapiens GN=HFM1 PE=2 SV=2	0.924	5.3	1	0.04	99.99	0.1	99.99	0.28	99.99	0.16	99.99	0.26	99.99	0.15	99.99	3	3	0.005										0.80 0.704 0.023 2572 61
sp|A2RRP1|NBAS_HUMAN	A2RRP1	Neuroblastoma-amplified sequence OS=Homo sapiens GN=NBAS PE=1 SV=2	0.9221	4.3	3	0.12	0.03	0.21	0.01	0.13	0.04	0.11	0.01	0.24	0.01	0.17	0.02	4	6	0.008										0.70 0.758 0.044 2770 127
sp|A2RUR9|C144A_HUMAN	A2RUR9	Coiled-coil domain-containing protein 144A OS=Homo sapiens GN=CCDC144A PE=1 SV=1	0.9336	6.1	1	0.1	99.99	0.18	99.99	0.12	99.99	0.18	99.99	0.28	99.99	0.14	99.99	4	4	0.005										0.60 0.801 0.067 2927 210
sp|A2VEC9|SSPO_HUMAN	A2VEC9	SCO-spondin OS=Homo sapiens GN=SSPO PE=2 SV=1	0.9991	4.7	4	0.11	0.01	0.14	0.01	0.13	0.02	0.18	0.03	0.23	0.02	0.18	0.03	9	10	0.01										0.50 0.845 0.100 3087 343
sp|A3KN83|SBNO1_HUMAN	A3KN83	Protein strawberry notch homolog 1 OS=Homo sapiens GN=SBNO1 PE=1 SV=1	0.7562	6.1	1	0.06	99.99	0.09	99.99	0.32	99.99	0.15	99.99	0.24	99.99	0.14	99.99	3	7	0.005										0.40 0.893 0.146 3263 558
sp|A4D1F6|LRRD1_HUMAN	A4D1F6	Leucine-rich repeat and death domain-containing protein 1 OS=Homo sapiens GN=LRRD1 PE=2 SV=2	0.8855	3.5	1	0.08	99.99	0.07	99.99	0.37	99.99	0.12	99.99	0.17	99.99	0.2	99.99	1	1	0.002										0.30 0.933 0.197 3409 836
sp|A4D1P6|WDR91_HUMAN	A4D1P6	WD repeat-containing protein 91 OS=Homo sapiens GN=WDR91 PE=1 SV=2	0.8265	7.9	2	0.11	0.02	0.15	0.01	0.18	0.04	0.19	0.01	0.21	0.01	0.15	0.01	4	5	0.006										0.20 1.000 0.305 3654 1603
sp|A5A3E0|POTEF_HUMAN	A5A3E0	POTE ankyrin domain family member F OS=Homo sapiens GN=POTEF PE=1 SV=2	0.7705	16.8	1	0.1	99.99	0.14	99.99	0.06	99.99	0.26	99.99	0.27	99.99	0.17	99.99	1	1	0.022										0.10 1.000 0.305 3654 1603
sp|A5YKK6|CNOT1_HUMAN	A5YKK6	CCR4-NOT transcription complex subunit 1 OS=Homo sapiens GN=CNOT1 PE=1 SV=2	0.9992	5.6	5	0.11	0.01	0.14	0.01	0.17	0.03	0.2	0.02	0.22	0.01	0.14	0.01	9	10	0.008										0.00 1.000 0.752 3654 11079
sp|A6NC98|CC88B_HUMAN	A6NC98	Coiled-coil domain-containing protein 88B OS=Homo sapiens GN=CCDC88B PE=1 SV=1	1	11.9	6	0.12	0.01	0.13	0.02	0.18	0.01	0.19	0.01	0.24	0.01	0.13	0.01	14	22	0.016
sp|A6NCM1|IQCAL_HUMAN	A6NCM1	Putative IQ and AAA domain-containing protein 1-like OS=Homo sapiens GN=IQCA1P1 PE=5 SV=2	0.7657	7.1	2	0.09	0	0.14	0.02	0.17	0.01	0.23	0.02	0.21	0	0.16	0	2	3	0.004
sp|A6NDK9|GOG6C_HUMAN	A6NDK9	Putative golgin subfamily A member 6C OS=Homo sapiens GN=GOLGA6C PE=5 SV=1	0.6911	8.7	1	0.12	99.99	0.14	99.99	0.18	99.99	0.19	99.99	0.23	99.99	0.13	99.99	2	3	0.003										sensitivity fraction of all correct proteins
sp|A6NFQ2|F115C_HUMAN	A6NFQ2	Protein FAM115C OS=Homo sapiens GN=FAM115C PE=2 SV=2	0.9997	6.9	2	0.12	0	0.12	0	0.12	0.02	0.21	0	0.26	0.01	0.17	0.01	2	3	0.005										with probs >= min_prob
sp|A6NGB9|WIPF3_HUMAN	A6NGB9	WAS/WASL-interacting protein family member 3 OS=Homo sapiens GN=WIPF3 PE=2 SV=4	0.914	10.4	1	0.1	99.99	0.12	99.99	0.21	99.99	0.21	99.99	0.22	99.99	0.14	99.99	1	1	0.002
sp|A6NHL2|TBAL3_HUMAN	A6NHL2	Tubulin alpha chain-like 3 OS=Homo sapiens GN=TUBAL3 PE=1 SV=2	0.9243	19.5	1	0.1	99.99	0.18	99.99	0.14	99.99	0.27	99.99	0.19	99.99	0.13	99.99	3	3	0.013										error fraction of all proteins with
sp|A6NI72|NCF1B_HUMAN,sp|P14598|NCF1_HUMAN	A6NI72	Putative neutrophil cytosol factor 1B OS=Homo sapiens GN=NCF1B PE=5 SV=2,Neutrophil cytosol factor 1 OS=Homo sapiens GN=NCF1 PE=1 SV=3	1	34.4	13	0.12	0.01	0.11	0.01	0.2	0.02	0.19	0	0.22	0.01	0.15	0.01	11	16	0.023										probs >= min_prob that are incorrect
sp|A6NJ78|MET15_HUMAN	A6NJ78	Probable methyltransferase-like protein 15 OS=Homo sapiens GN=METTL15 PE=2 SV=1	0.9818	6.1	2	0.1	0.05	0.13	0.06	0.11	0.01	0.34	0.17	0.14	0.03	0.11	0.03	2	3	0.004
sp|A6NL28|TPM3L_HUMAN	A6NL28	Putative tropomyosin alpha-3 chain-like protein OS=Homo sapiens PE=5 SV=2	1	16.1	4	0.09	0	0.11	0	0.17	0.03	0.19	0.02	0.27	0.03	0.14	0.01	7	7	0.01
sp|A6NMZ7|CO6A6_HUMAN	A6NMZ7	Collagen alpha-6(VI) chain OS=Homo sapiens GN=COL6A6 PE=1 SV=2	0.9457	6.7	1	0.12	99.99	0.14	99.99	0.12	99.99	0.24	99.99	0.28	99.99	0.11	99.99	6	7	0.007
sp|A6NN14|ZN729_HUMAN	A6NN14	Zinc finger protein 729 OS=Homo sapiens GN=ZNF729 PE=2 SV=3	0.711	1.4	1	0.18	99.99	0.31	99.99	0.07	99.99	0.07	99.99	0.2	99.99	0.18	99.99	2	2	0.003
sp|A6QL63|BTBDB_HUMAN	A6QL63	Ankyrin repeat and BTB/POZ domain-containing protein BTBD11 OS=Homo sapiens GN=BTBD11 PE=2 SV=3	0.7297	14.2	1	0.12	99.99	0.14	99.99	0.11	99.99	0.22	99.99	0.24	99.99	0.16	99.99	3	7	0.006
sp|A6XGL0|YJEN3_HUMAN	A6XGL0	YjeF N-terminal domain-containing protein 3 OS=Homo sapiens GN=YJEFN3 PE=1 SV=1	0.7278	7.7	1	0.1	99.99	0.19	99.99	0.18	99.99	0.15	99.99	0.25	99.99	0.13	99.99	2	2	0.003
sp|A7E2Y1|MYH7B_HUMAN	A7E2Y1	Myosin-7B OS=Homo sapiens GN=MYH7B PE=2 SV=3	0.9974	8.6	4	0.11	0.02	0.14	0.01	0.12	0.02	0.19	0.02	0.24	0.02	0.16	0.03	6	7	0.009
sp|A8K0R7|ZN839_HUMAN	A8K0R7	Zinc finger protein 839 OS=Homo sapiens GN=ZNF839 PE=2 SV=1	0.8414	2.7	4	0.13	0	0.2	0.02	0.14	0	0.17	0.01	0.19	0.01	0.17	0.01	1	4	0.005
sp|A8K2U0|A2ML1_HUMAN	A8K2U0	Alpha-2-macroglobulin-like protein 1 OS=Homo sapiens GN=A2ML1 PE=1 SV=3	1	53	124	0.12	0	0.15	0	0.12	0	0.24	0	0.19	0	0.18	0	111	159	0.243
sp|A8MQ03|CI169_HUMAN	A8MQ03	UPF0574 protein C9orf169 OS=Homo sapiens GN=C9orf169 PE=1 SV=1	0.993	9.7	3	0.09	0.02	0.14	0.02	0.18	0.02	0.2	0.02	0.21	0.01	0.17	0.01	1	3	0.005
sp|A8MWD9|RUXGL_HUMAN,sp|P62308|RUXG_HUMAN	A8MWD9	Small nuclear ribonucleoprotein G-like protein OS=Homo sapiens PE=3 SV=2,Small nuclear ribonucleoprotein G OS=Homo sapiens GN=SNRPG PE=1 SV=1	0.8393	18.4	1	0.07	99.99	0.1	99.99	0.26	99.99	0.23	99.99	0.23	99.99	0.11	99.99	2	2	0.003
sp|A8TX70|CO6A5_HUMAN	A8TX70	Collagen alpha-5(VI) chain OS=Homo sapiens GN=COL6A5 PE=1 SV=1	0.9997	7.6	3	0.11	0.03	0.14	0.01	0.11	0.01	0.24	0.04	0.24	0.01	0.14	0.02	12	13	0.011
sp|B1AJZ9|FHAD1_HUMAN	B1AJZ9	Forkhead-associated domain-containing protein 1 OS=Homo sapiens GN=FHAD1 PE=2 SV=2	0.858	4.5	1	0.05	99.99	0.14	99.99	0.14	99.99	0.24	99.99	0.32	99.99	0.12	99.99	5	7	0.005
sp|B2RTY4|MYO9A_HUMAN	B2RTY4	Unconventional myosin-IXa OS=Homo sapiens GN=MYO9A PE=1 SV=2	0.7839	4.2	1	0.06	99.99	0.1	99.99	0.13	99.99	0.27	99.99	0.33	99.99	0.12	99.99	3	19	0.011
sp|B2RXF5|ZBT42_HUMAN	B2RXF5	Zinc finger and BTB domain-containing protein 42 OS=Homo sapiens GN=ZBTB42 PE=1 SV=2	0.9882	9.7	3	0.12	0.02	0.21	0.05	0.08	0.01	0.18	0.02	0.22	0.03	0.17	0.01	3	4	0.006
sp|B3EWG3|FM25A_HUMAN,sp|B3EWG4|FM25B_HUMAN,sp|B3EWG5|FM25C_HUMAN,sp|B3EWG6|FM25G_HUMAN	B3EWG3	Protein FAM25A OS=Homo sapiens GN=FAM25A PE=2 SV=1,Protein FAM25B OS=Homo sapiens GN=FAM25B PE=2 SV=1,Protein FAM25C OS=Homo sapiens GN=FAM25C PE=2 SV=1,Protein FAM25G OS=Homo sapiens GN=FAM25G PE=2 SV=1	1	76.4	10	0.08	0.01	0.1	0	0.09	0.01	0.26	0.01	0.35	0.02	0.12	0.01	10	12	0.019
sp|B5ME19|EIFCL_HUMAN,sp|Q99613|EIF3C_HUMAN	B5ME19	Eukaryotic translation initiation factor 3 subunit C-like protein OS=Homo sapiens GN=EIF3CL PE=2 SV=1,Eukaryotic translation initiation factor 3 subunit C OS=Homo sapiens GN=EIF3C PE=1 SV=1	1	11.7	8	0.11	0.01	0.13	0.01	0.14	0.01	0.21	0.01	0.24	0.01	0.16	0.01	9	9	0.014
sp|B8ZZ34|SHSA8_HUMAN	B8ZZ34	Putative protein shisa-8 OS=Homo sapiens GN=SHISA8 PE=5 SV=2	0.9203	15.9	2	0.1	0.03	0.13	0	0.27	0.04	0.18	0	0.18	0	0.13	0.01	4	4	0.005
sp|B9A064|IGLL5_HUMAN	B9A064	Immunoglobulin lambda-like polypeptide 5 OS=Homo sapiens GN=IGLL5 PE=2 SV=2	1	56.1	13	0.12	0	0.23	0.02	0.14	0.01	0.22	0.01	0.14	0.01	0.12	0.01	15	60	0.093
sp|C9J442|CV046_HUMAN	C9J442	Uncharacterized protein C22orf46 OS=Homo sapiens GN=C22orf46 PE=2 SV=1	0.8335	12.8	1	0.16	99.99	0.25	99.99	0.11	99.99	0.2	99.99	0.16	99.99	0.12	99.99	1	1	0.002
sp|C9J6K1|CS081_HUMAN	C9J6K1	Putative uncharacterized protein C19orf81 OS=Homo sapiens GN=C19orf81 PE=4 SV=1	0.7054	29.8	1	0.14	99.99	0.15	99.99	0.08	99.99	0.2	99.99	0.22	99.99	0.22	99.99	1	1	0.003
sp|O00151|PDLI1_HUMAN	O00151	PDZ and LIM domain protein 1 OS=Homo sapiens GN=PDLIM1 PE=1 SV=4	1	21.6	3	0.13	0.02	0.14	0	0.13	0.01	0.2	0	0.24	0.02	0.15	0.01	4	4	0.006
sp|O00159|MYO1C_HUMAN	O00159	Unconventional myosin-Ic OS=Homo sapiens GN=MYO1C PE=1 SV=4	1	14	8	0.13	0	0.14	0	0.13	0.01	0.21	0.01	0.23	0.01	0.16	0	11	33	0.025
sp|O00160|MYO1F_HUMAN	O00160	Unconventional myosin-If OS=Homo sapiens GN=MYO1F PE=1 SV=3	1	14	7	0.12	0.01	0.12	0.01	0.17	0.01	0.2	0	0.22	0.01	0.16	0	11	11	0.014
sp|O00186|STXB3_HUMAN	O00186	Syntaxin-binding protein 3 OS=Homo sapiens GN=STXBP3 PE=1 SV=2	1	9	3	0.12	0.01	0.13	0	0.11	0.01	0.22	0.01	0.27	0.01	0.15	0	5	5	0.006
sp|O00194|RB27B_HUMAN	O00194	Ras-related protein Rab-27B OS=Homo sapiens GN=RAB27B PE=1 SV=4	1	21.1	4	0.11	0.01	0.14	0.01	0.12	0.02	0.22	0	0.24	0.02	0.16	0.01	4	5	0.008
sp|O00203|AP3B1_HUMAN	O00203	AP-3 complex subunit beta-1 OS=Homo sapiens GN=AP3B1 PE=1 SV=3	1	8	6	0.11	0.01	0.15	0.01	0.13	0	0.21	0.01	0.24	0.01	0.15	0.01	6	7	0.01
sp|O00204|ST2B1_HUMAN	O00204	Sulfotransferase family cytosolic 2B member 1 OS=Homo sapiens GN=SULT2B1 PE=1 SV=2	1	50.7	18	0.1	0	0.13	0.01	0.1	0	0.23	0.01	0.28	0.01	0.15	0.01	18	25	0.036
sp|O00214|LEG8_HUMAN	O00214	Galectin-8 OS=Homo sapiens GN=LGALS8 PE=1 SV=4	0.9613	9.5	1	0.11	99.99	0.13	99.99	0.12	99.99	0.2	99.99	0.18	99.99	0.27	99.99	2	2	0.003
sp|O00217|NDUS8_HUMAN	O00217	NADH dehydrogenase [ubiquinone] iron-sulfur protein 8, mitochondrial OS=Homo sapiens GN=NDUFS8 PE=1 SV=1	0.9956	16.7	1	0.14	99.99	0.16	99.99	0.17	99.99	0.19	99.99	0.19	99.99	0.15	99.99	2	2	0.004
sp|O00222|GRM8_HUMAN	O00222	Metabotropic glutamate receptor 8 OS=Homo sapiens GN=GRM8 PE=2 SV=2	0.7971	6.1	1	0.12	99.99	0.22	99.99	0.12	99.99	0.18	99.99	0.21	99.99	0.15	99.99	3	16	0.011
sp|O00231|PSD11_HUMAN	O00231	26S proteasome non-ATPase regulatory subunit 11 OS=Homo sapiens GN=PSMD11 PE=1 SV=3	1	23.5	7	0.11	0.01	0.13	0.01	0.14	0.01	0.21	0	0.24	0.01	0.17	0.01	9	9	0.014
sp|O00232|PSD12_HUMAN	O00232	26S proteasome non-ATPase regulatory subunit 12 OS=Homo sapiens GN=PSMD12 PE=1 SV=3	1	34	10	0.11	0	0.13	0.01	0.12	0.01	0.21	0.01	0.27	0.01	0.15	0	13	15	0.022
sp|O00264|PGRC1_HUMAN	O00264	Membrane-associated progesterone receptor component 1 OS=Homo sapiens GN=PGRMC1 PE=1 SV=3	0.9999	32.3	3	0.11	0	0.14	0.01	0.13	0.01	0.21	0.01	0.25	0.01	0.16	0	3	3	0.006
sp|O00291|HIP1_HUMAN	O00291	Huntingtin-interacting protein 1 OS=Homo sapiens GN=HIP1 PE=1 SV=5	0.9057	6.4	1	0.05	99.99	0.1	99.99	0.1	99.99	0.25	99.99	0.41	99.99	0.1	99.99	3	4	0.005
sp|O00294|TULP1_HUMAN	O00294	Tubby-related protein 1 OS=Homo sapiens GN=TULP1 PE=1 SV=3	0.9634	15.7	1	0.13	99.99	0.12	99.99	0.18	99.99	0.21	99.99	0.21	99.99	0.15	99.99	5	7	0.007
sp|O00299|CLIC1_HUMAN	O00299	Chloride intracellular channel protein 1 OS=Homo sapiens GN=CLIC1 PE=1 SV=4	1	79.3	28	0.12	0	0.14	0.01	0.12	0	0.21	0.01	0.24	0.01	0.16	0	23	32	0.051
sp|O00303|EIF3F_HUMAN	O00303	Eukaryotic translation initiation factor 3 subunit F OS=Homo sapiens GN=EIF3F PE=1 SV=1	1	17.4	5	0.12	0.01	0.13	0.02	0.13	0	0.22	0.01	0.26	0.02	0.13	0.01	5	7	0.008
sp|O00339|MATN2_HUMAN	O00339	Matrilin-2 OS=Homo sapiens GN=MATN2 PE=1 SV=4	0.8062	7.6	1	0.12	99.99	0.19	99.99	0.1	99.99	0.27	99.99	0.19	99.99	0.14	99.99	1	1	0.004
sp|O00391|QSOX1_HUMAN	O00391	Sulfhydryl oxidase 1 OS=Homo sapiens GN=QSOX1 PE=1 SV=3	1	22.9	13	0.12	0.01	0.15	0.01	0.14	0.01	0.2	0.01	0.22	0.01	0.17	0	17	19	0.027
sp|O00410|IPO5_HUMAN	O00410	Importin-5 OS=Homo sapiens GN=IPO5 PE=1 SV=4	1	10.3	4	0.11	0.01	0.14	0.01	0.11	0.01	0.21	0.01	0.28	0.02	0.15	0.01	8	9	0.009
sp|O00429|DNM1L_HUMAN	O00429	Dynamin-1-like protein OS=Homo sapiens GN=DNM1L PE=1 SV=2	1	9.9	5	0.11	0.01	0.14	0.01	0.12	0.01	0.22	0.01	0.25	0	0.16	0.01	8	8	0.011
sp|O00442|RTCA_HUMAN	O00442	RNA 3'-terminal phosphate cyclase OS=Homo sapiens GN=RTCA PE=1 SV=1	0.9928	8.2	1	0.14	99.99	0.15	99.99	0.14	99.99	0.2	99.99	0.24	99.99	0.14	99.99	1	1	0.002
sp|O00462|MANBA_HUMAN	O00462	Beta-mannosidase OS=Homo sapiens GN=MANBA PE=1 SV=3	0.9208	4.8	2	0.13	0.02	0.17	0.01	0.15	0	0.17	0.01	0.2	0.03	0.17	0	2	2	0.004
sp|O00471|EXOC5_HUMAN	O00471	Exocyst complex component 5 OS=Homo sapiens GN=EXOC5 PE=1 SV=1	0.9981	7.1	2	0.1	0.01	0.14	0.01	0.18	0.06	0.21	0.06	0.23	0.03	0.14	0	5	6	0.006
sp|O00479|HMGN4_HUMAN	O00479	High mobility group nucleosome-binding domain-containing protein 4 OS=Homo sapiens GN=HMGN4 PE=1 SV=3	0.745	15.6	1	0.08	99.99	0.14	99.99	0.21	99.99	0.18	99.99	0.27	99.99	0.12	99.99	2	3	0.003
sp|O00487|PSDE_HUMAN	O00487	26S proteasome non-ATPase regulatory subunit 14 OS=Homo sapiens GN=PSMD14 PE=1 SV=1	1	39.4	6	0.11	0.01	0.12	0.01	0.11	0.02	0.22	0.01	0.28	0	0.15	0.01	8	9	0.013
sp|O00515|LAD1_HUMAN	O00515	Ladinin-1 OS=Homo sapiens GN=LAD1 PE=1 SV=2	1	7.4	3	0.11	0.01	0.12	0.02	0.15	0.02	0.19	0	0.3	0.05	0.13	0.01	4	4	0.006
sp|O00560|SDCB1_HUMAN	O00560	Syntenin-1 OS=Homo sapiens GN=SDCBP PE=1 SV=1	0.9997	15.1	3	0.08	0.02	0.12	0.01	0.21	0.1	0.17	0.04	0.2	0.02	0.16	0.01	4	5	0.006
sp|O00571|DDX3X_HUMAN	O00571	ATP-dependent RNA helicase DDX3X OS=Homo sapiens GN=DDX3X PE=1 SV=3	1	31.4	19	0.11	0	0.13	0	0.13	0.01	0.22	0	0.26	0	0.15	0	22	25	0.04
sp|O00584|RNT2_HUMAN	O00584	Ribonuclease T2 OS=Homo sapiens GN=RNASET2 PE=1 SV=2	1	28.1	5	0.13	0.01	0.22	0.01	0.12	0.01	0.2	0.01	0.17	0.01	0.15	0.01	8	9	0.013
sp|O00625|PIR_HUMAN	O00625	Pirin OS=Homo sapiens GN=PIR PE=1 SV=1	0.995	6.2	1	0.07	99.99	0.12	99.99	0.11	99.99	0.26	99.99	0.25	99.99	0.19	99.99	2	2	0.003
sp|O00629|IMA3_HUMAN	O00629	Importin subunit alpha-3 OS=Homo sapiens GN=KPNA4 PE=1 SV=1	1	17.5	7	0.13	0.01	0.12	0.01	0.09	0.01	0.22	0.01	0.26	0.01	0.17	0	6	9	0.013
sp|O00743|PPP6_HUMAN	O00743	Serine/threonine-protein phosphatase 6 catalytic subunit OS=Homo sapiens GN=PPP6C PE=1 SV=1	0.9979	7.2	2	0.14	0.01	0.14	0.01	0.15	0.01	0.19	0.01	0.22	0	0.16	0	2	2	0.003
sp|O00748|EST2_HUMAN	O00748	Cocaine esterase OS=Homo sapiens GN=CES2 PE=1 SV=1	1	29.5	20	0.12	0	0.13	0	0.14	0.01	0.22	0.01	0.23	0.01	0.15	0	18	27	0.04
sp|O00754|MA2B1_HUMAN	O00754	Lysosomal alpha-mannosidase OS=Homo sapiens GN=MAN2B1 PE=1 SV=3	0.8494	6.4	1	0.17	99.99	0.11	99.99	0.19	99.99	0.16	99.99	0.24	99.99	0.14	99.99	2	2	0.003
sp|O00764|PDXK_HUMAN	O00764	Pyridoxal kinase OS=Homo sapiens GN=PDXK PE=1 SV=1	1	53.5	12	0.11	0	0.13	0.01	0.15	0.01	0.21	0.01	0.24	0.01	0.16	0.01	12	13	0.02
sp|O14556|G3PT_HUMAN	O14556	Glyceraldehyde-3-phosphate dehydrogenase, testis-specific OS=Homo sapiens GN=GAPDHS PE=1 SV=2	0.8178	10.8	1	0.06	99.99	0.39	99.99	0.06	99.99	0.08	99.99	0.09	99.99	0.32	99.99	1	1	0.007
sp|O14561|ACPM_HUMAN	O14561	Acyl carrier protein, mitochondrial OS=Homo sapiens GN=NDUFAB1 PE=1 SV=3	0.9941	12.8	1	0.12	99.99	0.12	99.99	0.15	99.99	0.19	99.99	0.27	99.99	0.16	99.99	1	1	0.003
sp|O14578|CTRO_HUMAN	O14578	Citron Rho-interacting kinase OS=Homo sapiens GN=CIT PE=1 SV=2	0.8265	4.9	1	0.1	99.99	0.11	99.99	0.12	99.99	0.22	99.99	0.29	99.99	0.16	99.99	2	2	0.004
sp|O14579|COPE_HUMAN	O14579	Coatomer subunit epsilon OS=Homo sapiens GN=COPE PE=1 SV=3	1	31.5	8	0.11	0.01	0.12	0	0.11	0.02	0.21	0.01	0.27	0.02	0.16	0.01	8	10	0.015
sp|O14602|IF1AY_HUMAN	O14602	Eukaryotic translation initiation factor 1A, Y-chromosomal OS=Homo sapiens GN=EIF1AY PE=1 SV=4	0.9929	13.9	1	0.07	99.99	0.12	99.99	0.11	99.99	0.21	99.99	0.36	99.99	0.13	99.99	1	1	0.003
sp|O14617|AP3D1_HUMAN	O14617	AP-3 complex subunit delta-1 OS=Homo sapiens GN=AP3D1 PE=1 SV=1	0.9935	2.9	1	0.1	99.99	0.13	99.99	0.14	99.99	0.19	99.99	0.28	99.99	0.16	99.99	1	1	0.002
sp|O14618|CCS_HUMAN	O14618	Copper chaperone for superoxide dismutase OS=Homo sapiens GN=CCS PE=1 SV=1	0.9941	7.7	1	0.11	99.99	0.1	99.99	0.19	99.99	0.23	99.99	0.25	99.99	0.12	99.99	1	1	0.002
sp|O14639|ABLM1_HUMAN	O14639	Actin-binding LIM protein 1 OS=Homo sapiens GN=ABLIM1 PE=1 SV=3	1	13.1	7	0.12	0.02	0.15	0.01	0.12	0.01	0.19	0.02	0.24	0.02	0.15	0.01	8	9	0.011
sp|O14646|CHD1_HUMAN	O14646	Chromodomain-helicase-DNA-binding protein 1 OS=Homo sapiens GN=CHD1 PE=1 SV=2	0.9799	5.7	2	0.08	0.01	0.12	0.01	0.16	0.05	0.25	0.05	0.24	0.04	0.13	0.03	8	10	0.007
sp|O14653|GOSR2_HUMAN	O14653	Golgi SNAP receptor complex member 2 OS=Homo sapiens GN=GOSR2 PE=1 SV=2	0.9997	21.2	3	0.12	0.01	0.17	0.02	0.1	0.02	0.24	0.02	0.22	0.01	0.15	0	4	8	0.008
sp|O14654|IRS4_HUMAN	O14654	Insulin receptor substrate 4 OS=Homo sapiens GN=IRS4 PE=1 SV=1	0.9994	12.8	3	0.1	0.01	0.13	0.01	0.14	0.04	0.2	0.01	0.28	0.04	0.13	0.01	9	10	0.008
sp|O14656|TOR1A_HUMAN	O14656	Torsin-1A OS=Homo sapiens GN=TOR1A PE=1 SV=1	0.9923	4.5	1	0.12	99.99	0.13	99.99	0.13	99.99	0.17	99.99	0.26	99.99	0.18	99.99	1	1	0.002
sp|O14715|RGPD8_HUMAN,sp|Q99666|RGPD5_HUMAN	O14715	RANBP2-like and GRIP domain-containing protein 8 OS=Homo sapiens GN=RGPD8 PE=1 SV=2,RANBP2-like and GRIP domain-containing protein 5/6 OS=Homo sapiens GN=RGPD5 PE=1 SV=3	0.9752	7.4	2	0.08	0.04	0.15	0.08	0.15	0.05	0.26	0.02	0.18	0.02	0.14	0.02	6	7	0.007
sp|O14732|IMPA2_HUMAN	O14732	Inositol monophosphatase 2 OS=Homo sapiens GN=IMPA2 PE=1 SV=1	1	19.1	7	0.12	0.01	0.15	0.01	0.11	0.01	0.19	0.01	0.25	0	0.17	0	5	9	0.015
sp|O14745|NHRF1_HUMAN	O14745	Na(+)/H(+) exchange regulatory cofactor NHE-RF1 OS=Homo sapiens GN=SLC9A3R1 PE=1 SV=4	1	14.5	6	0.1	0	0.12	0	0.16	0.02	0.22	0.01	0.26	0.01	0.13	0	6	8	0.011
sp|O14773|TPP1_HUMAN	O14773	Tripeptidyl-peptidase 1 OS=Homo sapiens GN=TPP1 PE=1 SV=2	1	20.4	5	0.11	0.01	0.15	0.01	0.16	0.03	0.2	0.02	0.22	0.01	0.15	0.01	4	5	0.009
sp|O14818|PSA7_HUMAN	O14818	Proteasome subunit alpha type-7 OS=Homo sapiens GN=PSMA7 PE=1 SV=1	1	21	5	0.12	0.01	0.13	0	0.14	0.01	0.2	0.01	0.26	0	0.15	0	5	7	0.009
sp|O14880|MGST3_HUMAN	O14880	Microsomal glutathione S-transferase 3 OS=Homo sapiens GN=MGST3 PE=1 SV=1	0.9995	17.8	2	0.14	0.01	0.17	0	0.16	0.04	0.18	0.01	0.19	0.02	0.16	0.02	2	2	0.003
sp|O14907|TX1B3_HUMAN	O14907	Tax1-binding protein 3 OS=Homo sapiens GN=TAX1BP3 PE=1 SV=2	1	31.5	4	0.11	0.01	0.18	0.03	0.13	0.01	0.18	0.03	0.24	0.02	0.13	0.01	4	5	0.006
sp|O14908|GIPC1_HUMAN	O14908	PDZ domain-containing protein GIPC1 OS=Homo sapiens GN=GIPC1 PE=1 SV=2	1	35.4	7	0.12	0	0.12	0.01	0.12	0.01	0.21	0.01	0.27	0.01	0.15	0.01	11	13	0.018
sp|O14949|QCR8_HUMAN	O14949	Cytochrome b-c1 complex subunit 8 OS=Homo sapiens GN=UQCRQ PE=1 SV=4	0.831	18.3	2	0.14	0	0.18	0.01	0.14	0.01	0.18	0.02	0.22	0.02	0.14	0	2	3	0.004
sp|O14950|ML12B_HUMAN,sp|P19105|ML12A_HUMAN	O14950	Myosin regulatory light chain 12B OS=Homo sapiens GN=MYL12B PE=1 SV=2,Myosin regulatory light chain 12A OS=Homo sapiens GN=MYL12A PE=1 SV=2	1	66.7	14	0.12	0	0.12	0.01	0.15	0.01	0.2	0.01	0.25	0.01	0.15	0.01	11	22	0.032
sp|O14964|HGS_HUMAN	O14964	Hepatocyte growth factor-regulated tyrosine kinase substrate OS=Homo sapiens GN=HGS PE=1 SV=1	0.7123	1.2	1	0.12	99.99	0.14	99.99	0.14	99.99	0.21	99.99	0.23	99.99	0.16	99.99	1	1	0.002
sp|O14972|DSCR3_HUMAN	O14972	Down syndrome critical region protein 3 OS=Homo sapiens GN=DSCR3 PE=2 SV=1	0.9181	15.8	1	0.13	99.99	0.15	99.99	0.17	99.99	0.19	99.99	0.2	99.99	0.16	99.99	1	1	0.003
sp|O14974|MYPT1_HUMAN	O14974	Protein phosphatase 1 regulatory subunit 12A OS=Homo sapiens GN=PPP1R12A PE=1 SV=1	0.7561	2.7	1	0.11	99.99	0.18	99.99	0.17	99.99	0.16	99.99	0.24	99.99	0.13	99.99	3	3	0.003
sp|O14979|HNRDL_HUMAN	O14979	Heterogeneous nuclear ribonucleoprotein D-like OS=Homo sapiens GN=HNRNPDL PE=1 SV=3	1	12.9	5	0.11	0.01	0.13	0	0.13	0	0.2	0	0.27	0.01	0.16	0.01	5	5	0.013
sp|O14980|XPO1_HUMAN	O14980	Exportin-1 OS=Homo sapiens GN=XPO1 PE=1 SV=1	1	18.8	13	0.12	0	0.13	0	0.12	0.01	0.21	0	0.25	0.01	0.15	0	17	18	0.025
sp|O15020|SPTN2_HUMAN	O15020	Spectrin beta chain, non-erythrocytic 2 OS=Homo sapiens GN=SPTBN2 PE=1 SV=3	1	21.3	29	0.11	0	0.13	0	0.14	0	0.21	0	0.26	0.01	0.14	0	39	49	0.071
sp|O15027|SC16A_HUMAN	O15027	Protein transport protein Sec16A OS=Homo sapiens GN=SEC16A PE=1 SV=3	0.9962	3.4	1	0.13	99.99	0.15	99.99	0.11	99.99	0.22	99.99	0.22	99.99	0.16	99.99	2	2	0.003
sp|O15031|PLXB2_HUMAN	O15031	Plexin-B2 OS=Homo sapiens GN=PLXNB2 PE=1 SV=3	1	5.1	5	0.12	0.01	0.17	0.01	0.14	0.01	0.18	0.01	0.21	0.02	0.16	0.03	6	19	0.015
sp|O15042|SR140_HUMAN	O15042	U2 snRNP-associated SURP motif-containing protein OS=Homo sapiens GN=U2SURP PE=1 SV=2	0.9993	5.9	2	0.13	0.01	0.13	0.03	0.11	0	0.21	0.02	0.27	0.02	0.15	0.02	3	3	0.005
sp|O15078|CE290_HUMAN	O15078	Centrosomal protein of 290 kDa OS=Homo sapiens GN=CEP290 PE=1 SV=2	0.8144	6	1	0.1	99.99	0.11	99.99	0.14	99.99	0.21	99.99	0.29	99.99	0.15	99.99	5	5	0.006
sp|O15143|ARC1B_HUMAN	O15143	Actin-related protein 2/3 complex subunit 1B OS=Homo sapiens GN=ARPC1B PE=1 SV=3	0.9998	19.4	6	0.1	0	0.11	0.01	0.26	0.02	0.17	0.01	0.2	0.01	0.15	0.02	6	8	0.008
sp|O15144|ARPC2_HUMAN	O15144	Actin-related protein 2/3 complex subunit 2 OS=Homo sapiens GN=ARPC2 PE=1 SV=1	1	58.7	20	0.11	0	0.12	0	0.17	0.01	0.2	0.01	0.24	0.01	0.15	0.01	22	28	0.041
sp|O15145|ARPC3_HUMAN	O15145	Actin-related protein 2/3 complex subunit 3 OS=Homo sapiens GN=ARPC3 PE=1 SV=3	1	34.8	10	0.1	0.01	0.12	0.01	0.16	0.01	0.21	0	0.25	0.01	0.15	0	9	11	0.016
sp|O15173|PGRC2_HUMAN	O15173	Membrane-associated progesterone receptor component 2 OS=Homo sapiens GN=PGRMC2 PE=1 SV=1	1	26.9	3	0.13	0.02	0.15	0.01	0.11	0	0.21	0.01	0.23	0.03	0.16	0.01	6	6	0.007
sp|O15228|GNPAT_HUMAN	O15228	Dihydroxyacetone phosphate acyltransferase OS=Homo sapiens GN=GNPAT PE=1 SV=1	0.9983	7.6	1	0.12	99.99	0.13	99.99	0.12	99.99	0.2	99.99	0.25	99.99	0.18	99.99	3	4	0.005
sp|O15231|ZN185_HUMAN	O15231	Zinc finger protein 185 OS=Homo sapiens GN=ZNF185 PE=1 SV=3	1	25.8	15	0.12	0	0.12	0.01	0.13	0.01	0.21	0.01	0.27	0.01	0.14	0	16	18	0.028
sp|O15258|RER1_HUMAN	O15258	Protein RER1 OS=Homo sapiens GN=RER1 PE=1 SV=1	0.9996	25	2	0.11	0.01	0.14	0.01	0.15	0.05	0.18	0.02	0.26	0.01	0.15	0.02	2	2	0.004
sp|O15260|SURF4_HUMAN	O15260	Surfeit locus protein 4 OS=Homo sapiens GN=SURF4 PE=1 SV=3	1	16.4	4	0.12	0.01	0.13	0.01	0.12	0.01	0.22	0.01	0.25	0.01	0.15	0.01	4	6	0.009
sp|O15263|DFB4A_HUMAN	O15263	Beta-defensin 4A OS=Homo sapiens GN=DEFB4A PE=1 SV=1	0.9999	37.5	3	0.12	0.03	0.11	0.02	0.1	0.04	0.16	0.04	0.3	0.11	0.13	0	4	4	0.005
sp|O15264|MK13_HUMAN	O15264	Mitogen-activated protein kinase 13 OS=Homo sapiens GN=MAPK13 PE=1 SV=1	0.993	2.7	1	0.12	99.99	0.14	99.99	0.12	99.99	0.22	99.99	0.25	99.99	0.15	99.99	1	1	0.002
sp|O15269|SPTC1_HUMAN	O15269	Serine palmitoyltransferase 1 OS=Homo sapiens GN=SPTLC1 PE=1 SV=1	0.9991	12.7	2	0.15	0.03	0.15	0.02	0.11	0.03	0.19	0.02	0.25	0.02	0.14	0.04	3	4	0.005
sp|O15305|PMM2_HUMAN	O15305	Phosphomannomutase 2 OS=Homo sapiens GN=PMM2 PE=1 SV=1	0.9867	13	1	0.12	99.99	0.16	99.99	0.2	99.99	0.19	99.99	0.19	99.99	0.14	99.99	1	1	0.002
sp|O15335|CHAD_HUMAN	O15335	Chondroadherin OS=Homo sapiens GN=CHAD PE=2 SV=2	1	18.9	3	0.13	0.02	0.17	0.01	0.09	0.01	0.2	0.01	0.21	0.02	0.19	0.02	4	4	0.006
sp|O15371|EIF3D_HUMAN	O15371	Eukaryotic translation initiation factor 3 subunit D OS=Homo sapiens GN=EIF3D PE=1 SV=1	1	15	5	0.1	0.01	0.14	0.02	0.21	0.07	0.16	0.01	0.2	0.02	0.15	0.02	5	5	0.007
sp|O15372|EIF3H_HUMAN	O15372	Eukaryotic translation initiation factor 3 subunit H OS=Homo sapiens GN=EIF3H PE=1 SV=1	1	19.9	6	0.11	0.01	0.11	0.01	0.14	0.01	0.21	0.01	0.28	0.02	0.15	0.01	8	9	0.012
sp|O15389|SIGL5_HUMAN	O15389	Sialic acid-binding Ig-like lectin 5 OS=Homo sapiens GN=SIGLEC5 PE=1 SV=1	0.9079	5.6	1	0.1	99.99	0.11	99.99	0.19	99.99	0.22	99.99	0.25	99.99	0.12	99.99	1	1	0.003
sp|O15400|STX7_HUMAN	O15400	Syntaxin-7 OS=Homo sapiens GN=STX7 PE=1 SV=4	0.9999	13.4	2	0.13	0	0.11	0.02	0.16	0.01	0.21	0.01	0.23	0.01	0.16	0	3	3	0.004
sp|O15417|TNC18_HUMAN	O15417	Trinucleotide repeat-containing gene 18 protein OS=Homo sapiens GN=TNRC18 PE=1 SV=3	0.9276	4.1	1	0.11	99.99	0.15	99.99	0.13	99.99	0.23	99.99	0.26	99.99	0.13	99.99	4	4	0.008
sp|O15484|CAN5_HUMAN	O15484	Calpain-5 OS=Homo sapiens GN=CAPN5 PE=1 SV=2	0.7445	6.4	1	0.13	99.99	0.17	99.99	0.1	99.99	0.23	99.99	0.21	99.99	0.17	99.99	1	1	0.003
sp|O15498|YKT6_HUMAN	O15498	Synaptobrevin homolog YKT6 OS=Homo sapiens GN=YKT6 PE=1 SV=1	0.9999	8.6	2	0.09	0.01	0.12	0	0.17	0.03	0.22	0	0.25	0.03	0.13	0	2	2	0.003
sp|O15511|ARPC5_HUMAN	O15511	Actin-related protein 2/3 complex subunit 5 OS=Homo sapiens GN=ARPC5 PE=1 SV=3	1	42.4	6	0.1	0.01	0.1	0.01	0.22	0.02	0.19	0.01	0.24	0.01	0.14	0.01	9	11	0.013
sp|O43143|DHX15_HUMAN	O43143	Putative pre-mRNA-splicing factor ATP-dependent RNA helicase DHX15 OS=Homo sapiens GN=DHX15 PE=1 SV=2	1	6.9	3	0.11	0	0.12	0	0.17	0.01	0.2	0.02	0.26	0.02	0.14	0.02	3	3	0.006
sp|O43149|ZZEF1_HUMAN	O43149	Zinc finger ZZ-type and EF-hand domain-containing protein 1 OS=Homo sapiens GN=ZZEF1 PE=1 SV=6	0.998	4.9	6	0.09	0.01	0.14	0.02	0.12	0.02	0.2	0.01	0.27	0.05	0.14	0.01	8	11	0.01
sp|O43175|SERA_HUMAN	O43175	D-3-phosphoglycerate dehydrogenase OS=Homo sapiens GN=PHGDH PE=1 SV=4	1	15.8	9	0.12	0.01	0.15	0.01	0.13	0.01	0.21	0.01	0.22	0.01	0.16	0.01	8	10	0.016
sp|O43237|DC1L2_HUMAN	O43237	Cytoplasmic dynein 1 light intermediate chain 2 OS=Homo sapiens GN=DYNC1LI2 PE=1 SV=1	1	9.3	3	0.12	0.01	0.13	0.01	0.13	0.01	0.2	0	0.25	0.01	0.17	0.01	3	3	0.006
sp|O43240|KLK10_HUMAN	O43240	Kallikrein-10 OS=Homo sapiens GN=KLK10 PE=1 SV=3	1	29	10	0.11	0.01	0.12	0.01	0.13	0.01	0.21	0.01	0.29	0.02	0.13	0	10	14	0.021
sp|O43242|PSMD3_HUMAN	O43242	26S proteasome non-ATPase regulatory subunit 3 OS=Homo sapiens GN=PSMD3 PE=1 SV=2	1	24.3	10	0.11	0	0.13	0.01	0.12	0.01	0.22	0.01	0.26	0.01	0.15	0.01	12	15	0.019
sp|O43252|PAPS1_HUMAN	O43252	Bifunctional 3'-phosphoadenosine 5'-phosphosulfate synthase 1 OS=Homo sapiens GN=PAPSS1 PE=1 SV=2	0.9976	11.9	1	0.13	99.99	0.16	99.99	0.13	99.99	0.18	99.99	0.24	99.99	0.16	99.99	3	3	0.004
sp|O43264|ZW10_HUMAN	O43264	Centromere/kinetochore protein zw10 homolog OS=Homo sapiens GN=ZW10 PE=1 SV=3	0.6858	10	1	0.07	99.99	0.12	99.99	0.2	99.99	0.21	99.99	0.26	99.99	0.14	99.99	1	1	0.004
sp|O43307|ARHG9_HUMAN	O43307	Rho guanine nucleotide exchange factor 9 OS=Homo sapiens GN=ARHGEF9 PE=1 SV=3	0.9074	9.9	1	0.16	99.99	0.26	99.99	0.11	99.99	0.2	99.99	0.17	99.99	0.11	99.99	2	2	0.004
sp|O43390|HNRPR_HUMAN	O43390	Heterogeneous nuclear ribonucleoprotein R OS=Homo sapiens GN=HNRNPR PE=1 SV=1	1	14.5	4	0.12	0.02	0.12	0	0.13	0.01	0.22	0.02	0.24	0.01	0.15	0.02	4	4	0.01
sp|O43396|TXNL1_HUMAN	O43396	Thioredoxin-like protein 1 OS=Homo sapiens GN=TXNL1 PE=1 SV=3	1	18.3	5	0.13	0.01	0.13	0.01	0.12	0.05	0.2	0.02	0.25	0.01	0.15	0.01	5	5	0.007
sp|O43399|TPD54_HUMAN	O43399	Tumor protein D54 OS=Homo sapiens GN=TPD52L2 PE=1 SV=2	1	31.6	5	0.11	0.01	0.12	0	0.13	0.02	0.21	0.01	0.27	0.02	0.14	0	6	7	0.009
sp|O43414|ERI3_HUMAN	O43414	ERI1 exoribonuclease 3 OS=Homo sapiens GN=ERI3 PE=1 SV=2	0.9895	5.9	5	0.11	0.01	0.16	0.01	0.15	0.01	0.2	0.01	0.22	0.01	0.15	0.01	6	10	0.009
sp|O43422|P52K_HUMAN	O43422	52 kDa repressor of the inhibitor of the protein kinase OS=Homo sapiens GN=PRKRIR PE=1 SV=2	0.8367	8.7	2	0.11	0.02	0.13	0.02	0.17	0.03	0.2	0	0.25	0.02	0.15	0	3	3	0.004
sp|O43432|IF4G3_HUMAN	O43432	Eukaryotic translation initiation factor 4 gamma 3 OS=Homo sapiens GN=EIF4G3 PE=1 SV=2	0.6979	4.5	1	0.09	99.99	0.09	99.99	0.35	99.99	0.17	99.99	0.17	99.99	0.12	99.99	2	2	0.005
sp|O43451|MGA_HUMAN	O43451	Maltase-glucoamylase, intestinal OS=Homo sapiens GN=MGAM PE=1 SV=5	0.9999	2.5	4	0.11	0.01	0.12	0.01	0.24	0.02	0.17	0	0.2	0	0.15	0.02	6	6	0.006
sp|O43490|PROM1_HUMAN	O43490	Prominin-1 OS=Homo sapiens GN=PROM1 PE=1 SV=1	1	12.9	7	0.1	0.01	0.15	0.01	0.15	0.02	0.21	0.02	0.22	0.02	0.16	0.01	9	9	0.012
sp|O43541|SMAD6_HUMAN	O43541	Mothers against decapentaplegic homolog 6 OS=Homo sapiens GN=SMAD6 PE=1 SV=2	0.8842	3.6	3	0.1	0.01	0.12	0.01	0.26	0.02	0.18	0.01	0.23	0.02	0.11	0	1	15	0.009
sp|O43548|TGM5_HUMAN	O43548	Protein-glutamine gamma-glutamyltransferase 5 OS=Homo sapiens GN=TGM5 PE=1 SV=4	0.9923	5.1	1	0.1	99.99	0.12	99.99	0.11	99.99	0.23	99.99	0.27	99.99	0.17	99.99	1	1	0.002
sp|O43583|DENR_HUMAN	O43583	Density-regulated protein OS=Homo sapiens GN=DENR PE=1 SV=2	0.9949	14.6	1	0.07	99.99	0.12	99.99	0.14	99.99	0.21	99.99	0.32	99.99	0.14	99.99	2	2	0.003
sp|O43593|HAIR_HUMAN	O43593	Protein hairless OS=Homo sapiens GN=HR PE=1 SV=5	0.9347	7.7	1	0.08	99.99	0.19	99.99	0.08	99.99	0.21	99.99	0.29	99.99	0.15	99.99	3	4	0.006
sp|O43598|DNPH1_HUMAN	O43598	2'-deoxynucleoside 5'-phosphate N-hydrolase 1 OS=Homo sapiens GN=DNPH1 PE=1 SV=1	1	41.4	2	0.13	0.01	0.14	0.05	0.14	0.01	0.17	0.03	0.24	0.02	0.16	0	3	3	0.005
sp|O43633|CHM2A_HUMAN	O43633	Charged multivesicular body protein 2a OS=Homo sapiens GN=CHMP2A PE=1 SV=1	0.9989	24.8	2	0.14	0.06	0.12	0.01	0.14	0.04	0.19	0	0.25	0.01	0.14	0.02	3	5	0.008
sp|O43639|NCK2_HUMAN	O43639	Cytoplasmic protein NCK2 OS=Homo sapiens GN=NCK2 PE=1 SV=2	0.9878	7.6	1	0.14	99.99	0.12	99.99	0.14	99.99	0.2	99.99	0.23	99.99	0.17	99.99	2	2	0.004
sp|O43653|PSCA_HUMAN	O43653	Prostate stem cell antigen OS=Homo sapiens GN=PSCA PE=1 SV=1	0.9916	8.1	1	0.14	99.99	0.31	99.99	0.11	99.99	0.08	99.99	0.26	99.99	0.11	99.99	1	1	0.002
sp|O43681|ASNA_HUMAN	O43681	ATPase ASNA1 OS=Homo sapiens GN=ASNA1 PE=1 SV=2	1	7.5	3	0.14	0.03	0.12	0.02	0.16	0.01	0.2	0.02	0.22	0.03	0.15	0.02	4	5	0.006
sp|O43684|BUB3_HUMAN	O43684	Mitotic checkpoint protein BUB3 OS=Homo sapiens GN=BUB3 PE=1 SV=1	0.748	7.3	1	0.13	99.99	0.11	99.99	0.21	99.99	0.16	99.99	0.2	99.99	0.19	99.99	3	3	0.003
sp|O43707|ACTN4_HUMAN	O43707	Alpha-actinin-4 OS=Homo sapiens GN=ACTN4 PE=1 SV=2	1	68.9	45	0.1	0	0.12	0	0.13	0	0.23	0	0.26	0	0.15	0	64	88	0.146
sp|O43719|HTSF1_HUMAN	O43719	HIV Tat-specific factor 1 OS=Homo sapiens GN=HTATSF1 PE=1 SV=1	1	9.8	4	0.1	0.02	0.13	0.01	0.16	0.02	0.2	0.01	0.26	0.02	0.14	0.01	7	8	0.008
sp|O43739|CYH3_HUMAN	O43739	Cytohesin-3 OS=Homo sapiens GN=CYTH3 PE=2 SV=2	1	24	4	0.09	0.02	0.13	0.01	0.15	0.01	0.19	0.01	0.26	0.03	0.17	0.01	7	10	0.01
sp|O43747|AP1G1_HUMAN	O43747	AP-1 complex subunit gamma-1 OS=Homo sapiens GN=AP1G1 PE=1 SV=5	1	16.4	7	0.11	0.01	0.14	0	0.14	0.01	0.21	0.01	0.24	0.01	0.15	0	11	12	0.016
sp|O43776|SYNC_HUMAN	O43776	Asparagine--tRNA ligase, cytoplasmic OS=Homo sapiens GN=NARS PE=1 SV=1	1	23	12	0.12	0.01	0.14	0.01	0.14	0.01	0.19	0.01	0.24	0.01	0.15	0.01	17	19	0.027
sp|O43790|KRT86_HUMAN,sp|Q14533|KRT81_HUMAN	O43790	Keratin, type II cuticular Hb6 OS=Homo sapiens GN=KRT86 PE=1 SV=1,Keratin, type II cuticular Hb1 OS=Homo sapiens GN=KRT81 PE=1 SV=3	0.9971	13.6	2	0.08	0.02	0.12	0.03	0.15	0.02	0.17	0.02	0.33	0.02	0.14	0.02	2	2	0.008
sp|O43809|CPSF5_HUMAN	O43809	Cleavage and polyadenylation specificity factor subunit 5 OS=Homo sapiens GN=NUDT21 PE=1 SV=1	1	21.6	2	0.11	0	0.1	0.02	0.18	0.01	0.2	0	0.25	0	0.17	0.02	4	4	0.005
sp|O43813|LANC1_HUMAN	O43813	LanC-like protein 1 OS=Homo sapiens GN=LANCL1 PE=1 SV=1	0.8066	5.5	2	0.11	0.01	0.14	0	0.13	0.02	0.21	0.04	0.25	0	0.14	0.01	2	2	0.003
sp|O43815|STRN_HUMAN	O43815	Striatin OS=Homo sapiens GN=STRN PE=1 SV=4	0.9442	7.2	2	0.19	0	0.2	0.01	0.16	0.01	0.16	0.01	0.18	0.02	0.1	0.01	2	2	0.004
sp|O43824|GTPB6_HUMAN	O43824	Putative GTP-binding protein 6 OS=Homo sapiens GN=GTPBP6 PE=2 SV=3	0.8826	4.5	2	0.11	0.04	0.16	0.06	0.12	0.08	0.14	0.03	0.23	0.02	0.18	0.03	2	3	0.004
sp|O43837|IDH3B_HUMAN	O43837	Isocitrate dehydrogenase [NAD] subunit beta, mitochondrial OS=Homo sapiens GN=IDH3B PE=1 SV=2	0.9877	6	1	0.16	99.99	0.21	99.99	0.13	99.99	0.2	99.99	0.19	99.99	0.11	99.99	2	2	0.003
sp|O43852|CALU_HUMAN	O43852	Calumenin OS=Homo sapiens GN=CALU PE=1 SV=2	1	39.4	12	0.13	0.01	0.17	0.01	0.11	0.01	0.19	0.01	0.22	0.01	0.17	0.01	11	14	0.022
sp|O43866|CD5L_HUMAN	O43866	CD5 antigen-like OS=Homo sapiens GN=CD5L PE=1 SV=1	0.9288	19.3	1	0.14	99.99	0.17	99.99	0.16	99.99	0.19	99.99	0.2	99.99	0.15	99.99	5	6	0.007
sp|O60218|AK1BA_HUMAN	O60218	Aldo-keto reductase family 1 member B10 OS=Homo sapiens GN=AKR1B10 PE=1 SV=2	1	43.4	16	0.1	0	0.12	0	0.1	0.01	0.25	0.01	0.28	0.01	0.13	0	16	22	0.033
sp|O60229|KALRN_HUMAN	O60229	Kalirin OS=Homo sapiens GN=KALRN PE=1 SV=2	0.9995	5.8	4	0.06	0.01	0.08	0.02	0.07	0.02	0.26	0.08	0.3	0.05	0.13	0.06	11	14	0.011
sp|O60231|DHX16_HUMAN	O60231	Putative pre-mRNA-splicing factor ATP-dependent RNA helicase DHX16 OS=Homo sapiens GN=DHX16 PE=1 SV=2	0.9931	10.7	4	0.1	0.04	0.11	0.04	0.08	0.01	0.1	0.02	0.3	0.07	0.24	0.02	5	8	0.008
sp|O60234|GMFG_HUMAN	O60234	Glia maturation factor gamma OS=Homo sapiens GN=GMFG PE=1 SV=1	1	31	5	0.11	0.01	0.09	0.01	0.16	0.02	0.22	0.01	0.24	0.01	0.18	0.01	6	8	0.01
sp|O60235|TM11D_HUMAN	O60235	Transmembrane protease serine 11D OS=Homo sapiens GN=TMPRSS11D PE=1 SV=1	1	15.1	8	0.12	0	0.14	0	0.11	0	0.2	0.01	0.28	0.01	0.14	0	9	9	0.012
sp|O60244|MED14_HUMAN	O60244	Mediator of RNA polymerase II transcription subunit 14 OS=Homo sapiens GN=MED14 PE=1 SV=2	0.8641	4.1	1	0.03	99.99	0.05	99.99	0.07	99.99	0.2	99.99	0.55	99.99	0.11	99.99	4	5	0.006
sp|O60294|LCMT2_HUMAN	O60294	Leucine carboxyl methyltransferase 2 OS=Homo sapiens GN=LCMT2 PE=1 SV=3	0.7578	9.6	1	0.08	99.99	0.1	99.99	0.29	99.99	0.13	99.99	0.22	99.99	0.18	99.99	1	2	0.003
sp|O60303|K0556_HUMAN	O60303	Uncharacterized protein KIAA0556 OS=Homo sapiens GN=KIAA0556 PE=1 SV=4	0.7014	2.4	1	0.14	99.99	0.16	99.99	0.15	99.99	0.16	99.99	0.23	99.99	0.16	99.99	2	2	0.004
sp|O60313|OPA1_HUMAN	O60313	Dynamin-like 120 kDa protein, mitochondrial OS=Homo sapiens GN=OPA1 PE=1 SV=3	1	8.2	2	0.12	0.01	0.15	0	0.1	0	0.2	0.01	0.26	0.02	0.18	0.01	3	3	0.005
sp|O60423|AT8B3_HUMAN	O60423	Probable phospholipid-transporting ATPase IK OS=Homo sapiens GN=ATP8B3 PE=2 SV=4	0.9008	8.9	1	0.13	99.99	0.22	99.99	0.08	99.99	0.18	99.99	0.18	99.99	0.21	99.99	4	8	0.007
sp|O60437|PEPL_HUMAN	O60437	Periplakin OS=Homo sapiens GN=PPL PE=1 SV=4	1	62.2	187	0.11	0	0.13	0	0.11	0	0.23	0	0.27	0	0.15	0	177	248	0.379
sp|O60493|SNX3_HUMAN	O60493	Sorting nexin-3 OS=Homo sapiens GN=SNX3 PE=1 SV=3	0.9989	16.7	1	0.1	99.99	0.14	99.99	0.2	99.99	0.19	99.99	0.23	99.99	0.14	99.99	3	6	0.005
sp|O60502|NCOAT_HUMAN	O60502	Bifunctional protein NCOAT OS=Homo sapiens GN=MGEA5 PE=1 SV=2	0.9837	6	2	0.14	0.03	0.12	0	0.14	0	0.2	0.03	0.24	0.01	0.15	0.01	4	4	0.005
sp|O60506|HNRPQ_HUMAN	O60506	Heterogeneous nuclear ribonucleoprotein Q OS=Homo sapiens GN=SYNCRIP PE=1 SV=2	1	27.6	9	0.11	0.01	0.12	0.01	0.13	0	0.2	0	0.28	0.01	0.16	0	15	17	0.024
sp|O60518|RNBP6_HUMAN	O60518	Ran-binding protein 6 OS=Homo sapiens GN=RANBP6 PE=1 SV=2	0.7465	4.6	1	0.11	99.99	0.15	99.99	0.12	99.99	0.18	99.99	0.24	99.99	0.2	99.99	1	1	0.004
sp|O60610|DIAP1_HUMAN	O60610	Protein diaphanous homolog 1 OS=Homo sapiens GN=DIAPH1 PE=1 SV=2	1	27.3	28	0.12	0	0.13	0	0.12	0.01	0.21	0	0.26	0.01	0.16	0	37	43	0.057
sp|O60641|AP180_HUMAN	O60641	Clathrin coat assembly protein AP180 OS=Homo sapiens GN=SNAP91 PE=1 SV=2	0.964	3.7	1	0.13	99.99	0.11	99.99	0.13	99.99	0.21	99.99	0.25	99.99	0.17	99.99	2	2	0.003
sp|O60664|PLIN3_HUMAN	O60664	Perilipin-3 OS=Homo sapiens GN=PLIN3 PE=1 SV=3	1	59.4	21	0.11	0.01	0.12	0.01	0.12	0.01	0.2	0	0.29	0.01	0.14	0	26	30	0.041
sp|O60701|UGDH_HUMAN	O60701	UDP-glucose 6-dehydrogenase OS=Homo sapiens GN=UGDH PE=1 SV=1	1	18.6	8	0.11	0	0.14	0	0.12	0.01	0.23	0.01	0.23	0	0.17	0.01	8	10	0.017
sp|O60716|CTND1_HUMAN	O60716	Catenin delta-1 OS=Homo sapiens GN=CTNND1 PE=1 SV=1	1	26	16	0.12	0	0.14	0	0.12	0.01	0.22	0.01	0.24	0.01	0.15	0	19	23	0.032
sp|O60721|NCKX1_HUMAN	O60721	Sodium/potassium/calcium exchanger 1 OS=Homo sapiens GN=SLC24A1 PE=1 SV=1	0.7411	1.8	1	0.18	99.99	0.21	99.99	0.09	99.99	0.13	99.99	0.22	99.99	0.17	99.99	2	4	0.004
sp|O60762|DPM1_HUMAN	O60762	Dolichol-phosphate mannosyltransferase OS=Homo sapiens GN=DPM1 PE=1 SV=1	1	23.1	3	0.14	0.01	0.15	0.01	0.13	0.01	0.2	0.01	0.24	0.01	0.14	0.01	3	3	0.006
sp|O60763|USO1_HUMAN	O60763	General vesicular transport factor p115 OS=Homo sapiens GN=USO1 PE=1 SV=2	1	12.2	10	0.11	0.01	0.12	0.01	0.14	0.01	0.22	0.01	0.25	0.01	0.14	0	14	14	0.021
sp|O60784|TOM1_HUMAN	O60784	Target of Myb protein 1 OS=Homo sapiens GN=TOM1 PE=1 SV=2	1	33.3	12	0.13	0.01	0.15	0.01	0.11	0.01	0.2	0.01	0.26	0.01	0.14	0.01	13	17	0.026
sp|O60826|CCD22_HUMAN	O60826	Coiled-coil domain-containing protein 22 OS=Homo sapiens GN=CCDC22 PE=1 SV=1	0.9948	8.6	1	0.08	99.99	0.14	99.99	0.16	99.99	0.19	99.99	0.24	99.99	0.19	99.99	2	3	0.004
sp|O60832|DKC1_HUMAN	O60832	H/ACA ribonucleoprotein complex subunit 4 OS=Homo sapiens GN=DKC1 PE=1 SV=3	0.9935	11.1	1	0.11	99.99	0.13	99.99	0.1	99.99	0.25	99.99	0.27	99.99	0.13	99.99	1	1	0.003
sp|O60841|IF2P_HUMAN	O60841	Eukaryotic translation initiation factor 5B OS=Homo sapiens GN=EIF5B PE=1 SV=4	1	7.6	4	0.11	0.01	0.13	0.01	0.12	0.02	0.22	0.01	0.24	0.01	0.17	0.01	5	5	0.007
sp|O60879|DIAP2_HUMAN	O60879	Protein diaphanous homolog 2 OS=Homo sapiens GN=DIAPH2 PE=1 SV=1	0.7866	3.4	1	0.13	99.99	0.15	99.99	0.14	99.99	0.21	99.99	0.25	99.99	0.13	99.99	2	5	0.005
sp|O60884|DNJA2_HUMAN	O60884	DnaJ homolog subfamily A member 2 OS=Homo sapiens GN=DNAJA2 PE=1 SV=1	0.9999	13.1	2	0.13	0.01	0.12	0.03	0.12	0.03	0.24	0.03	0.24	0	0.15	0.02	2	2	0.004
sp|O60888|CUTA_HUMAN	O60888	Protein CutA OS=Homo sapiens GN=CUTA PE=1 SV=2	1	31.8	5	0.14	0.02	0.15	0.01	0.12	0.01	0.2	0.01	0.23	0.01	0.14	0.01	4	5	0.008
sp|O60890|OPHN1_HUMAN	O60890	Oligophrenin-1 OS=Homo sapiens GN=OPHN1 PE=1 SV=1	0.707	8.9	1	0.09	99.99	0.14	99.99	0.15	99.99	0.23	99.99	0.29	99.99	0.11	99.99	3	3	0.004
sp|O60911|CATL2_HUMAN	O60911	Cathepsin L2 OS=Homo sapiens GN=CTSV PE=1 SV=2	0.7665	13.5	2	0.1	0.02	0.19	0.01	0.15	0.03	0.2	0.05	0.17	0	0.18	0	2	2	0.004
sp|O60927|PP1RB_HUMAN	O60927	Protein phosphatase 1 regulatory subunit 11 OS=Homo sapiens GN=PPP1R11 PE=1 SV=1	0.8618	12.7	1	0.13	99.99	0.11	99.99	0.18	99.99	0.18	99.99	0.27	99.99	0.13	99.99	1	1	0.002
sp|O60936|NOL3_HUMAN	O60936	Nucleolar protein 3 OS=Homo sapiens GN=NOL3 PE=1 SV=1	0.8048	3.7	1	0.13	99.99	0.11	99.99	0.15	99.99	0.26	99.99	0.24	99.99	0.12	99.99	1	1	0.002
sp|O75081|MTG16_HUMAN	O75081	Protein CBFA2T3 OS=Homo sapiens GN=CBFA2T3 PE=1 SV=2	0.6985	8.7	1	0.12	99.99	0.12	99.99	0.19	99.99	0.22	99.99	0.2	99.99	0.15	99.99	2	2	0.004
[truncated: 2,557 more rows]

## Sheet: iTRAQ3
protein	Uniprot_Accesion	description	itraq3 protein probability	itraq3 percent coverage	itraq3 LIBRA number peptides	Ctrl5 itraq3 LIBRA 113 ratio	Ctrl5 itraq3 LIBRA 113 error	Ctrl6 itraq3 LIBRA 114 ratio	Ctrl6 itraq3 LIBRA 114 error	G1-5 itraq3 LIBRA 117 ratio	G1-5 itraq3 LIBRA 117 error	G1-6 itraq3 LIBRA 118 ratio	G1-6 itraq3 LIBRA 118 error	G2-5 itraq3 LIBRA 119 ratio	G2-5 itraq3 LIBRA 119 error	G2-6 itraq3 LIBRA 121 ratio	G2-6 itraq3 LIBRA 121 error	itraq3 num unique peps	itraq3 tot indep spectra	itraq3 percent share of spectrum ids												min_prob sens err # corr # incorr
[truncated: 2,925 more rows]

[truncated: 3 more sheets: iTRAQ4, iTRAQ5, iTRAQ6]
